# Supplementary material for: Time-series transcriptome analysis identified differentially expressed genes in broiler chicken infected with mixed Eimeria species
Source: Front Genet. 2022 Aug 8;13:886781. doi: 10.3389/fgene.2022.886781 (PMC9393255; doi:10.3389/fgene.2022.886781)
Supplement: Supplementary file 1 [file Table2.xlsx]

## Sheet: Sheet1
Supplementary Materials 3. All DEGs identified in three time points
Gene stable ID	Gene name	Gene description	Expression type	GCN	log2FC-4dpi	log2FC-7dpi	log2FC-21dpi
ENSGALG00000008704	CUBN	cubilin [Source:NCBI gene;Acc:420523]	Type 1	-	7.7205	-8.8904	-1.52502
ENSGALG00000035761	ACCSL	1-aminocyclopropane-1-carboxylate synthase homolog (inactive) like [Source:NCBI gene;Acc:420553]	Type 3	-	4.3382	1.5398	-1.36961
ENSGALG00000011341	UNC93A	unc-93 homolog A (C. elegans) [Source:NCBI gene;Acc:421566]	Type 1	GCN278	6.99165	-7.99033	-1.778
ENSGALG00000014944	GCNT4	glucosaminyl (N-acetyl) transferase 4, core 2 [Source:NCBI gene;Acc:427207]	Type 2	-	1.01348	5.25148	0.464643
ENSGALG00000051054	MHCY34	class I histocompatibility antigen, F10 alpha chain-like [Source:NCBI gene;Acc:417056]	Type 1	-	6.3426	-5.05691	-0.0662508
ENSGALG00000028341		mucosal vascular addressin cell adhesion molecule 1 [Source:NCBI gene;Acc:100858236]	Type 2	-	0.444025	5.00751	-1.33224
ENSGALG00000029324			Type 1	GCN278	6.92581	-13.1928	-0.833923
ENSGALG00000045705	H2AX	H2A histone family, member X [Source:NCBI gene;Acc:100857391]	Type 2	-	-3.52155	4.8886	-0.131708
ENSGALG00000005332	CACNA1D	calcium voltage-gated channel subunit alpha1 D [Source:NCBI gene;Acc:395895]	Type 3	-	4.00722	2.00313	-1.22058
ENSGALG00000048749		HLA-C ortholog	Type 1	-	6.82384	-14.0734	0.107299
ENSGALG00000052610			Type 2	-	-3.0889	4.71402	-0.331957
ENSGALG00000010868	MACC1	MACC1, MET transcriptional regulator [Source:NCBI gene;Acc:420604]	Type 1	-	6.37687	-6.22868	1.67301
ENSGALG00000013948	RASL11B	RAS like family 11 member B [Source:NCBI gene;Acc:422756]	Type 2	GCN278	0.910817	4.6322	0.268437
ENSGALG00000050838			Type 3	-	3.94012	3.07009	-1.46507
ENSGALG00000031859	NKX3-2	NK3 homeobox 2 [Source:NCBI gene;Acc:373932]	Type 1	GCN278	1.85465	-0.916436	-0.211127
ENSGALG00000013575	IFI6	interferon alpha inducible protein 6 [Source:NCBI gene;Acc:403120]	Type 1	GCN53	-0.593296	-1.08191	-0.118934
ENSGALG00000009973	SLC3A1	solute carrier family 3 member 1 [Source:NCBI gene;Acc:428569]	Type 1	GCN278	2.93313	-3.55459	-0.678059
ENSGALG00000029820	NMRAL1	NmrA like redox sensor 1 [Source:NCBI gene;Acc:416672]	Type 2	GCN278	-6.73513	2.441	3.71928
ENSGALG00000014964	NT5DC1	5'-nucleotidase domain containing 1 [Source:NCBI gene;Acc:421746]	Type 2	-	-0.00188158	4.3722	0.205321
ENSGALG00000020316	IL13RA2	interleukin 13 receptor subunit alpha 2 [Source:NCBI gene;Acc:422219]	Type 1	-	5.24671	-6.65942	-1.75632
ENSGALG00000004628	CTNS	cystinosin, lysosomal cystine transporter [Source:NCBI gene;Acc:417606]	Type 3	-	3.54654	1.82474	-0.808515
ENSGALG00000006804	ODF2L	outer dense fiber of sperm tails 2 like [Source:NCBI gene;Acc:424524]	Type 2	-	1.0771	4.15527	0.0362701
ENSGALG00000039629	HOXD11	homeobox D11 [Source:NCBI gene;Acc:395328]	Type 2	-	-3.40001	3.91705	0.0699661
ENSGALG00000030542	SEMA6D	semaphorin 6D [Source:NCBI gene;Acc:415430]	Type 2	GCN278	0.643491	3.59628	2.12776
ENSGALG00000033783	FER1L6	fer-1 like family member 6 [Source:NCBI gene;Acc:420340]	Type 1	-	4.29004	-0.69518	0.208082
ENSGALG00000004852	DNM1	dynamin 1 [Source:NCBI gene;Acc:417217]	Type 2	GCN278	-3.1818	3.35613	0.463928
ENSGALG00000041621	LY6E	lymphocyte antigen 6 family member E [Source:NCBI gene;Acc:395550]	Type 2	GCN53	0.435913	3.12001	0.411302
ENSGALG00000043727	NR4A1	nuclear receptor subfamily 4 group A member 1 [Source:NCBI gene;Acc:100857380]	Type 2	-	0.236643	3.07133	1.03203
ENSGALG00000032282	CALB1	calbindin 1 [Source:NCBI gene;Acc:396519]	Type 1	GCN278	4.22413	-2.29997	-0.317058
ENSGALG00000003647	SLC13A2	solute carrier family 13 member 2 [Source:NCBI gene;Acc:427830]	Type 1	GCN278	4.01571	-2.9688	0.507945
ENSGALG00000041736	FSTL5	follistatin like 5 [Source:NCBI gene;Acc:428726]	Type 1	-	3.66016	-5.86002	0.0265159
ENSGALG00000014569	PNPLA2	patatin like phospholipase domain containing 2 [Source:NCBI gene;Acc:431066]	Type 2	GCN278	-0.349154	3.06178	0.128222
ENSGALG00000021193	STARD5	StAR related lipid transfer domain containing 5 [Source:NCBI gene;Acc:770108]	Type 1	GCN53	3.65168	-8.73815	-0.384249
ENSGALG00000037014	TSNARE1	t-SNARE domain containing 1 [Source:NCBI gene;Acc:420304]	Type 1	-	3.63924	-6.74298	-0.0546878
ENSGALG00000047034		butyrophilin subfamily 1 member A1-like [Source:NCBI gene;Acc:107055470]	Type 2	-	-2.98277	3.03877	-0.941684
ENSGALG00000010639	EML5	echinoderm microtubule associated protein like 5 [Source:NCBI gene;Acc:423400]	Type 3	-	3.37597	2.194	-1.13651
ENSGALG00000028880	FDPS	farnesyl diphosphate synthase [Source:NCBI gene;Acc:425061]	Type 1	-	3.56707	-2.77054	1.21342
ENSGALG00000013371	S1PR4	sphingosine-1-phosphate receptor 4 [Source:NCBI gene;Acc:430495]	Type 3	GCN40	3.32258	0.687349	0.342411
ENSGALG00000031794		programmed cell death 1 ligand 2 [Source:NCBI gene;Acc:427225]	Type 2	GCN278	0.736664	2.93721	-0.578338
ENSGALG00000005259	VIPR1	vasoactive intestinal peptide receptor 1 [Source:NCBI gene;Acc:395329]	Type 1	GCN278	3.37481	-2.89679	0.299352
ENSGALG00000051430			Type 1	-	3.24399	-0.117489	0.232552
ENSGALG00000011046	SNX10	sorting nexin 10 [Source:NCBI gene;Acc:420628]	Type 1	GCN53	3.22391	-2.48283	-0.682446
ENSGALG00000051856			Type 3	-	3.20335	2.31972	-0.903067
ENSGALG00000019555	SERPINB1	serpin family B member 1 [Source:NCBI gene;Acc:420894]	Type 1	-	3.15895	-4.67756	-0.591613
ENSGALG00000047003			Type 1	-	3.15894	-2.21908	-0.662287
ENSGALG00000037802		RAB2B, member RAS oncogene family [Source:NCBI gene;Acc:100858328]	Type 2	GCN278	-0.985639	2.9143	-0.723525
ENSGALG00000005675		PTTG1 interacting protein [Source:NCBI gene;Acc:107051859]	Type 2	GCN278	0.177795	2.88699	-1.57757
ENSGALG00000033260	ST3GAL5	ST3 beta-galactoside alpha-2,3-sialyltransferase 5 [Source:NCBI gene;Acc:407775]	Type 1	GCN278	2.96109	-2.31344	-0.518056
ENSGALG00000001894			Type 1	-	2.93537	-1.06435	-0.16731
ENSGALG00000008040		putative acyl-CoA dehydrogenase AidB-like [Source:NCBI gene;Acc:417013]	Type 2	-	0.237533	2.87863	1.15088
ENSGALG00000046995	NECTIN4	poliovirus receptor-related protein 4-like [Source:NCBI gene;Acc:101750739]	Type 2	GCN278	-1.0203	2.86503	0.638553
ENSGALG00000037322	HIST1H46	histone cluster 1, H4-VI, germinal H4 (similar to human histone cluster 1, class H4 genes) [Source:NCBI gene;Acc:417946]	Type 2	-	-0.958086	2.84993	-0.814688
ENSGALG00000001450	IGSF9B	immunoglobulin superfamily member 9B [Source:NCBI gene;Acc:428237]	Type 2	-	0.21133	2.84896	-0.238957
ENSGALG00000005956		annexin A8-like 1 [Source:NCBI gene;Acc:423774]	Type 1	-	2.91513	-1.88555	-0.196782
ENSGALG00000015293	TMEM45A	transmembrane protein 45A [Source:NCBI gene;Acc:418389]	Type 1	-	2.91388	-1.9488	-1.06981
ENSGALG00000002314	CDHR1	cadherin related family member 1 [Source:NCBI gene;Acc:414847]	Type 1	-	2.77574	-2.9756	-0.260297
ENSGALG00000033338	GPT2	glutamic--pyruvic transaminase 2 [Source:NCBI gene;Acc:415746]	Type 1	GCN278	2.74828	-0.662267	-0.110876
ENSGALG00000031359	GCK	glucokinase [Source:NCBI gene;Acc:430370]	Type 1	-	2.71108	-0.668766	-0.177387
ENSGALG00000011109	MAPK10	mitogen-activated protein kinase 10 [Source:NCBI gene;Acc:422592]	Type 1	-	2.65619	-6.89673	0.111922
ENSGALG00000003495	ALDH9A1	aldehyde dehydrogenase 9 family member A1 [Source:NCBI gene;Acc:424405]	Type 1	GCN278	2.63077	-0.874066	-0.341463
ENSGALG00000014971	SLC2A9	solute carrier family 2 member 9 [Source:NCBI gene;Acc:422843]	Type 3	GCN278	2.93141	0.102261	-1.03909
ENSGALG00000006527	CRTAM	cytotoxic and regulatory T-cell molecule [Source:NCBI gene;Acc:395342]	Type 1	-	2.62704	-2.82762	-0.702326
ENSGALG00000030969	CLEC3B	C-type lectin domain family 3 member B [Source:NCBI gene;Acc:395386]	Type 1	-	1.7116	-0.315557	-0.0108937
ENSGALG00000004849	WSCD2	WSC domain containing 2 [Source:NCBI gene;Acc:416887]	Type 2	GCN278	-0.258703	2.82931	0.0474377
ENSGALG00000044606	MEP1B	meprin A subunit beta [Source:NCBI gene;Acc:421097]	Type 3	GCN278	2.77898	-0.367366	-0.213201
ENSGALG00000023821	DHX58	DExH-box helicase 58 [Source:NCBI gene;Acc:100858653]	Type 1	GCN53	2.62534	-3.48999	-0.0938543
ENSGALG00000039051		homeobox C6 [Source:HGNC Symbol;Acc:HGNC:5128]	Type 2	GCN278	-3.29229	2.7596	-0.0756265
ENSGALG00000004974	PPARG	peroxisome proliferator-activated receptor gamma [Source:NCBI gene;Acc:373928]	Type 1	-	2.55114	-0.94046	0.0792287
ENSGALG00000032978		urocortin 3 [Source:NCBI gene;Acc:769274]	Type 1	-	2.54855	-2.56439	-1.67709
ENSGALG00000009511		sucrase-isomaltase (alpha-glucosidase) [Source:NCBI gene;Acc:425007]	Type 3	GCN278	2.76954	0.510312	0.000662741
ENSGALG00000016805	SULT1C3	sulfotransferase family 1C member 3 [Source:NCBI gene;Acc:395300]	Type 1	-	2.53263	-0.958183	-0.123668
ENSGALG00000053682	MHCY1	MHC-like class I Y [Source:NCBI gene;Acc:768350]	Type 1	-	2.50415	-2.76602	0.552419
ENSGALG00000048063			Type 3	-	2.71677	2.29133	-0.882205
ENSGALG00000013803	ADGRG6	adhesion G protein-coupled receptor G6 [Source:NCBI gene;Acc:421673]	Type 1	-	2.4983	-6.20653	0.299697
ENSGALG00000010721	GLIS1	GLIS family zinc finger 1 [Source:NCBI gene;Acc:424652]	Type 2	GCN278	-0.138489	2.7526	-0.302261
ENSGALG00000023818	HSPB9	heat shock protein family B (small) member 9 [Source:NCBI gene;Acc:428310]	Type 1	-	2.35909	-3.60514	-1.18923
ENSGALG00000013468	TLR3	toll like receptor 3 [Source:NCBI gene;Acc:422720]	Type 2	GCN53	-0.976795	2.70313	0.492877
ENSGALG00000051188	MHCY36	class I histocompatibility antigen, F10 alpha chain-like [Source:NCBI gene;Acc:107054704]	Type 1	-	2.3366	-1.96416	-0.539913
ENSGALG00000036915	SQLE	squalene epoxidase [Source:NCBI gene;Acc:420335]	Type 1	-	2.24039	-4.21154	-0.200972
ENSGALG00000039333	SLC6A20	solute carrier family 6 member 20 [Source:NCBI gene;Acc:420699]	Type 1	GCN278	2.22177	-0.420116	0.0793239
ENSGALG00000042123	CLDN23	claudin 23 [Source:NCBI gene;Acc:428756]	Type 1	-	2.22118	-0.837368	-0.183884
ENSGALG00000005352	GATA5	GATA binding protein 5 [Source:NCBI gene;Acc:396391]	Type 2	GCN278	-3.82163	2.66822	-0.752247
ENSGALG00000031932	AGPAT3	1-acylglycerol-3-phosphate O-acyltransferase 3 [Source:NCBI gene;Acc:418550]	Type 3	GCN278	2.67639	1.4919	-0.768397
ENSGALG00000006425	SLC6A6	solute carrier family 6 member 6 [Source:NCBI gene;Acc:416041]	Type 2	GCN278	-3.42939	2.66312	-0.643649
ENSGALG00000039864			Type 2	-	-2.67753	2.64476	-0.267346
ENSGALG00000008165	GPR75	G protein-coupled receptor 75 [Source:HGNC Symbol;Acc:HGNC:4526]	Type 1	-	2.19323	-0.474194	0.236146
ENSGALG00000042159	SLITRK3	uncharacterized LOC107054133 [Source:NCBI gene;Acc:107054133]	Type 2	GCN278	-1.22528	2.6108	0.756795
ENSGALG00000047052			Type 1	-	2.1615	-3.54139	-0.131755
ENSGALG00000049081			Type 1	-	2.15237	-1.44017	-0.366856
ENSGALG00000045878		HEAT repeat-containing protein 8-like 3 [Source:NCBI gene;Acc:415939]	Type 1	-	2.09162	-4.63903	0.173759
ENSGALG00000050258			Type 2	-	-2.24492	2.56576	-0.100432
ENSGALG00000010926	SPP1	secreted phosphoprotein 1 [Source:NCBI gene;Acc:395210]	Type 1	-	2.08546	-2.58455	0.337197
ENSGALG00000009730	SLC38A4	solute carrier family 38 member 4 [Source:NCBI gene;Acc:417809]	Type 2	GCN278	-5.59228	2.52539	-0.0638395
ENSGALG00000002843	RILP	Rab interacting lysosomal protein [Source:NCBI gene;Acc:417558]	Type 2	GCN53	-1.16951	2.46372	0.192094
ENSGALG00000049547		pyrin-like [Source:NCBI gene;Acc:107049156]	Type 2	-	0.108944	2.45716	1.3359
ENSGALG00000005360	CA4	carbonic anhydrase 4 [Source:NCBI gene;Acc:417647]	Type 2	GCN278	0.594084	2.45349	0.527126
ENSGALG00000007152	FAM3D	family with sequence similarity 3, member D [Source:NCBI gene;Acc:416069]	Type 1	GCN278	2.0845	-3.80414	-1.0659
ENSGALG00000048283			Type 3	-	2.65756	0.0761707	0.0115374
ENSGALG00000014069	TP53I11	tumor protein p53 inducible protein 11 [Source:NCBI gene;Acc:426399]	Type 1	-	2.02329	-0.563194	0.201941
ENSGALG00000030291	IRF9	interferon regulatory factor 9 [Source:NCBI gene;Acc:395243]	Type 1	GCN53	-0.166271	-1.12936	-0.287379
ENSGALG00000038714	NDUFB7	NADH:ubiquinone oxidoreductase subunit B7 [Source:NCBI gene;Acc:107050898]	Type 2	-	-2.97204	2.40246	-0.608932
ENSGALG00000006156	COG7	component of oligomeric golgi complex 7 [Source:NCBI gene;Acc:416578]	Type 2	GCN278	0.522942	2.37675	-0.0118861
ENSGALG00000011391	AMN	amnion associated transmembrane protein [Source:NCBI gene;Acc:423472]	Type 2	-	-0.265287	2.3457	-0.13481
ENSGALG00000052651			Type 2	-	-1.31121	2.3393	-0.66489
ENSGALG00000039269	RNF213	ring finger protein 213 [Source:NCBI gene;Acc:422080]	Type 1	GCN53	2.00503	-2.86068	-0.618777
ENSGALG00000036190	AOC1	amine oxidase, copper containing 1 [Source:NCBI gene;Acc:100858159]	Type 1	GCN278	1.99193	-1.36526	-0.176217
ENSGALG00000052012			Type 2	GCN278	-2.07204	2.32151	0.0396151
ENSGALG00000047083			Type 1	-	1.96795	-2.10542	-0.383036
ENSGALG00000040730	RXRG	retinoid X receptor gamma [Source:NCBI gene;Acc:396231]	Type 3	-	2.63045	0.707553	-1.23746
ENSGALG00000012559	LARGE1	LARGE xylosyl- and glucuronyltransferase 1 [Source:NCBI gene;Acc:418062]	Type 3	GCN278	2.45829	1.26512	-0.603101
ENSGALG00000023773			Type 3	GCN278	2.39486	0.300736	-0.496436
ENSGALG00000040541	SLC5A6	solute carrier family 5 member 6 [Source:NCBI gene;Acc:100857231]	Type 2	-	0.459297	2.29038	0.484916
ENSGALG00000039474	ID4	inhibitor of DNA binding 4, HLH protein [Source:NCBI gene;Acc:374150]	Type 2	-	0.375011	2.28966	0.690128
ENSGALG00000011717		solute carrier family 23 member 1-like [Source:NCBI gene;Acc:417937]	Type 1	GCN278	1.958	-3.30948	-0.197872
ENSGALG00000038257			Type 2	-	-3.42294	2.28798	-0.192939
ENSGALG00000005857	ALOX5	arachidonate 5-lipoxygenase [Source:NCBI gene;Acc:423769]	Type 3	GCN278	2.31676	1.40836	-0.588293
ENSGALG00000016502	TP53I3	tumor protein p53 inducible protein 3 [Source:NCBI gene;Acc:421977]	Type 1	-	1.94526	-4.57289	-0.598842
ENSGALG00000037717			Type 2	GCN278	-1.60873	2.28075	0.553903
ENSGALG00000022733	ARL11	ADP ribosylation factor like GTPase 11 [Source:NCBI gene;Acc:418869]	Type 2	-	-3.87511	2.24519	-0.055276
ENSGALG00000031408	SORD	sorbitol dehydrogenase [Source:NCBI gene;Acc:415332]	Type 3	GCN278	2.28165	1.90861	-0.623454
ENSGALG00000043283	LGI2	leucine rich repeat LGI family member 2 [Source:NCBI gene;Acc:422809]	Type 1	-	1.92046	-0.896181	-0.382
ENSGALG00000016834	MCF2L	MCF.2 cell line derived transforming sequence like [Source:NCBI gene;Acc:418748]	Type 1	-	1.91683	-0.29363	0.776036
ENSGALG00000023437	NQO1	NAD(P)H quinone dehydrogenase 1 [Source:NCBI gene;Acc:769737]	Type 3	-	2.27831	-0.829566	-0.988722
ENSGALG00000004725		acyl-CoA dehydrogenase family member 10-like [Source:NCBI gene;Acc:107057078]	Type 1	-	1.89743	-3.97312	-0.489075
ENSGALG00000015669	PTBP3	polypyrimidine tract binding protein 3 [Source:NCBI gene;Acc:427333]	Type 2	-	0.692709	2.24519	0.913033
ENSGALG00000031786	BLVRA	biliverdin reductase A [Source:NCBI gene;Acc:420776]	Type 2	-	0.987163	2.23797	0.816218
ENSGALG00000016483		B(0,+)-type amino acid transporter 1-like [Source:NCBI gene;Acc:421965]	Type 3	GCN278	2.21829	0.418374	-0.418404
ENSGALG00000052990			Type 1	-	1.89466	-1.13638	1.17038
ENSGALG00000015008	ZNF366	zinc finger protein 366 [Source:NCBI gene;Acc:431599]	Type 1	-	1.88652	-2.27878	-0.195166
ENSGALG00000012254	KCNJ4	Potassium inwardly rectifying channel subfamily J member 4 [Source:NCBI gene;Acc:395903]	Type 2	-	-2.09882	2.23399	0.891904
ENSGALG00000046705			Type 1	-	1.87948	-0.803804	0.466798
ENSGALG00000045122	AKR1B1	aldo-keto reductase family 1, member B10 (aldose reductase) [Source:NCBI gene;Acc:418169]	Type 1	-	1.85775	-1.99394	-0.0198621
ENSGALG00000005540	MICAL2	microtubule associated monooxygenase, calponin and LIM domain containing 2 [Source:NCBI gene;Acc:423031]	Type 3	GCN278	2.18839	-0.386013	-0.764874
ENSGALG00000017235	NOX4	NADPH oxidase 4 [Source:NCBI gene;Acc:419012]	Type 2	GCN278	-2.88376	2.21952	-0.361029
ENSGALG00000014857			Type 2	GCN278	0.0964087	2.21506	-0.374933
ENSGALG00000027147		SUB1 homolog (S. cerevisiae)-like 1 [Source:NCBI gene;Acc:771551]	Type 2	-	-0.243753	2.20673	-0.272453
ENSGALG00000048870			Type 2	-	-1.31176	2.19617	-0.425548
ENSGALG00000052775			Type 1	-	1.83256	0.72384	1.0994
ENSGALG00000028551		glutathione S-transferase-like [Source:NCBI gene;Acc:100859645]	Type 1	-	1.83255	-4.05793	-0.0417996
ENSGALG00000029270	GATA3	GATA binding protein 3 [Source:NCBI gene;Acc:419106]	Type 3	-	2.12667	1.03785	-0.463183
ENSGALG00000045052	MAB21L1	mab-21 like 1 [Source:NCBI gene;Acc:395208]	Type 1	-	1.82362	-0.628672	-0.106517
ENSGALG00000027423	SLC26A1	solute carrier family 26 member 1 [Source:NCBI gene;Acc:101748788]	Type 1	GCN278	1.81417	-0.897997	-0.00627527
ENSGALG00000001343	LAMB3	laminin subunit beta 3 [Source:NCBI gene;Acc:428268]	Type 1	-	1.79498	-0.877994	-0.456395
ENSGALG00000039084	EVI2A	ecotropic viral integration site 2A [Source:NCBI gene;Acc:776037]	Type 1	GCN40	1.77394	-2.27362	-0.247078
ENSGALG00000028982	CMPK2	cytidine/uridine monophosphate kinase 2 [Source:NCBI gene;Acc:421921]	Type 2	GCN53	-2.35264	2.15642	0.172198
ENSGALG00000009830	MGAT4D	MGAT4 family member D [Source:NCBI gene;Acc:422448]	Type 2	GCN278	-0.669035	2.15029	0.0557624
ENSGALG00000054719			Type 1	GCN278	1.76993	-0.0614141	1.17565
ENSGALG00000048671		E3 ubiquitin/ISG15 ligase TRIM25-like [Source:NCBI gene;Acc:416147]	Type 2	GCN53	-2.3606	2.14032	-0.260331
ENSGALG00000005253	C1QTNF8	C1q and tumor necrosis factor related protein 8 [Source:NCBI gene;Acc:427666]	Type 2	-	-0.834844	2.13512	0.478114
ENSGALG00000007090	CPN1	carboxypeptidase N subunit 1 [Source:NCBI gene;Acc:769143]	Type 2	GCN278	-2.2775	0.446486	-0.169435
ENSGALG00000025822	CYP1B1	cytochrome P450 family 1 subfamily B member 1 [Source:NCBI gene;Acc:421466]	Type 2	GCN278	-0.329341	2.13159	0.468295
ENSGALG00000016431	PAX5	paired box 5 [Source:NCBI gene;Acc:387330]	Type 2	GCN40	-2.85315	-1.31002	0.28377
ENSGALG00000014551		tetratricopeptide repeat protein 38-like [Source:NCBI gene;Acc:426599]	Type 1	-	1.75698	-1.07184	-0.511134
ENSGALG00000035726	FLT3	fms related tyrosine kinase 3 [Source:NCBI gene;Acc:100858422]	Type 1	-	1.75296	-1.476	0.214466
ENSGALG00000001311	ARHGAP44	Rho GTPase activating protein 44 [Source:NCBI gene;Acc:427797]	Type 2	-	0.0102688	2.09428	-0.110518
ENSGALG00000041392			Type 1	-	1.72551	-3.86233	-0.944144
ENSGALG00000045085	IFIT5	interferon induced protein with tetratricopeptide repeats 5 [Source:NCBI gene;Acc:423790]	Type 2	GCN53	0.0353855	2.08691	0.00856198
ENSGALG00000013180	SLC6A18	solute carrier family 6 member 18 [Source:NCBI gene;Acc:100858092]	Type 2	-	-0.436154	2.06293	-0.0729928
ENSGALG00000020895		formin-like protein 16-like [Source:NCBI gene;Acc:419333]	Type 2	GCN40	-3.41677	2.03798	-0.532982
ENSGALG00000047594	U2	U2 spliceosomal RNA [Source:RFAM;Acc:RF00004]	Type 3	-	2.12617	0.138425	0.116532
ENSGALG00000001231	SAMHD1	SAM and HD domain containing deoxynucleoside triphosphate triphosphohydrolase 1 [Source:NCBI gene;Acc:419125]	Type 3	GCN53	2.1197	-0.00578684	-0.578153
ENSGALG00000005964		family with sequence similarity 162, member B [Source:NCBI gene;Acc:422224]	Type 1	GCN278	1.72531	-0.369762	0.031689
ENSGALG00000002069	FAM214B	family with sequence similarity 214 member B [Source:NCBI gene;Acc:100858763]	Type 1	-	1.72228	-0.471282	-0.131539
ENSGALG00000008701	XDH	xanthine dehydrogenase [Source:NCBI gene;Acc:396025]	Type 1	GCN278	1.71554	-0.767528	0.106741
ENSGALG00000027166	ART7B	GPI-anchored ADP-ribosyltransferase [Source:NCBI gene;Acc:428124]	Type 1	-	1.53491	-2.19827	0.553612
ENSGALG00000042929		gap junction gamma-1 protein-like [Source:NCBI gene;Acc:107049146]	Type 1	-	1.70969	-1.59226	-0.0342493
ENSGALG00000040929	C15orf62	chromosome 5 open reading frame, human C15orf62 [Source:NCBI gene;Acc:770534]	Type 1	-	1.70091	-3.63327	-0.216322
ENSGALG00000010641	SCCPDH	saccharopine dehydrogenase (putative) [Source:NCBI gene;Acc:421485]	Type 2	-	-4.35695	2.01113	0.0619357
ENSGALG00000016707	CLIC5	chloride intracellular channel 5 [Source:NCBI gene;Acc:422054]	Type 3	GCN278	2.11547	-0.197807	-0.4912
ENSGALG00000043623	ARL14	ADP ribosylation factor like GTPase 14 [Source:NCBI gene;Acc:101749876]	Type 3	GCN278	2.11161	1.34806	0.110476
ENSGALG00000001608	UNC5D	unc-5 netrin receptor D [Source:NCBI gene;Acc:426920]	Type 2	-	-3.60404	1.98128	-0.44479
ENSGALG00000012200	GCH1	GTP cyclohydrolase 1 [Source:NCBI gene;Acc:396146]	Type 2	-	-1.54786	1.96476	3.04313
ENSGALG00000049024	CD7	CD7 molecule [Source:NCBI gene;Acc:417346]	Type 1	GCN278	1.69096	-1.13527	-0.0182796
ENSGALG00000003466		aldo-keto reductase family 1, member B1-like [Source:NCBI gene;Acc:425137]	Type 3	GCN278	2.10454	0.363574	-0.00654835
ENSGALG00000013568	NR4A3	nuclear receptor subfamily 4 group A member 3 [Source:NCBI gene;Acc:420996]	Type 3	-	2.09222	0.216378	-0.240592
ENSGALG00000001780	PROC	protein C, inactivator of coagulation factors Va and VIIIa [Source:NCBI gene;Acc:395085]	Type 1	GCN278	1.6695	-1.12123	-0.122315
ENSGALG00000016761	LYG2	lysozyme g2 [Source:NCBI gene;Acc:395708]	Type 2	-	0.749218	1.94673	0.459174
ENSGALG00000045607	CXCL13	C-X-C motif chemokine ligand 13 [Source:NCBI gene;Acc:109648311]	Type 1	GCN40	1.66804	-3.85049	-0.43584
ENSGALG00000049686		2-acylglycerol O-acyltransferase 2-like [Source:NCBI gene;Acc:112533499]	Type 1	-	1.66745	-0.0983737	0.747426
ENSGALG00000044618		solute carrier family 51 beta subunit [Source:NCBI gene;Acc:415531]	Type 2	-	-1.40491	1.93509	-0.621026
ENSGALG00000007079	PAPPA	pappalysin 1 [Source:NCBI gene;Acc:417245]	Type 2	-	-2.43144	1.93142	1.03232
ENSGALG00000054776			Type 2	-	-0.611042	1.89607	0.134306
ENSGALG00000049923			Type 1	-	1.66648	-0.411581	0.0938295
ENSGALG00000033171	TGM4	transglutaminase 4 [Source:NCBI gene;Acc:420706]	Type 1	-	1.66321	-2.01138	0.15269
ENSGALG00000006202	SCNN1B	sodium channel epithelial 1 beta subunit [Source:NCBI gene;Acc:427673]	Type 1	GCN278	1.65363	-0.335021	0.12043
ENSGALG00000019114	CLDN10	claudin 10 [Source:NCBI gene;Acc:418790]	Type 3	GCN278	2.0708	0.393655	0.242529
ENSGALG00000037272	HOXD8	homeobox D8 [Source:NCBI gene;Acc:396301]	Type 1	-	1.64379	-2.5881	-0.226399
ENSGALG00000015086	OSBPL1A	oxysterol binding protein like 1A [Source:NCBI gene;Acc:421079]	Type 2	-	0.0220846	1.88449	-0.252833
ENSGALG00000014682	CAST	calpastatin [Source:NCBI gene;Acc:427121]	Type 2	-	0.0407723	1.86404	0.0632201
ENSGALG00000047909			Type 2	-	0.0297315	1.84567	0.0121611
ENSGALG00000049061			Type 2	-	-2.56544	1.84506	-0.910898
ENSGALG00000009229	ATP6V0C	ATPase H+ transporting V0 subunit c [Source:NCBI gene;Acc:416753]	Type 2	GCN278	-2.7509	1.83271	0.0381827
ENSGALG00000016241	ATP6AP2	ATPase H+ transporting accessory protein 2 [Source:NCBI gene;Acc:418573]	Type 3	GCN278	2.01996	1.62904	-1.1454
ENSGALG00000011609			Type 2	GCN278	-3.10721	1.83251	-0.179096
ENSGALG00000053721			Type 1	GCN278	1.64294	-0.792758	0.0972011
ENSGALG00000004899	PEPD	peptidase D [Source:NCBI gene;Acc:415776]	Type 1	GCN278	1.62859	-1.6285	0.190387
ENSGALG00000045522	C6orf58	chromosome 6 open reading frame 58 [Source:NCBI gene;Acc:421712]	Type 2	GCN278	0.548918	1.81879	-0.136177
ENSGALG00000038396			Type 2	GCN278	0.468647	1.8118	-0.23546
ENSGALG00000028318	CDKN1A	cyclin dependent kinase inhibitor 1A [Source:NCBI gene;Acc:378914]	Type 1	-	1.62139	-2.54064	-0.0234366
ENSGALG00000017405	NPR3	natriuretic peptide receptor 3 [Source:NCBI gene;Acc:431663]	Type 1	-	1.61343	-6.50457	0.550979
ENSGALG00000002427	SMIM5	small integral membrane protein 5 [Source:NCBI gene;Acc:770371]	Type 1	GCN278	1.60806	-1.22302	-0.288389
ENSGALG00000002846	NEURL1B	neuralized E3 ubiquitin protein ligase 1B [Source:NCBI gene;Acc:427626]	Type 2	-	-0.733458	1.80779	0.143995
ENSGALG00000052959			Type 1	GCN278	1.59174	-1.61062	-0.888522
ENSGALG00000052941			Type 2	-	1.11062	1.80671	1.19505
ENSGALG00000008516	CPO	carboxypeptidase O [Source:NCBI gene;Acc:424095]	Type 1	GCN278	1.5826	-2.00478	-0.10508
ENSGALG00000051546			Type 2	GCN278	-0.459084	1.78425	0.0973671
ENSGALG00000049199			Type 2	-	-0.7959	1.78277	-0.235021
ENSGALG00000047374			Type 1	-	1.58109	-0.824495	0.276433
ENSGALG00000044739			Type 1	-	1.58041	-2.09701	-0.0441066
ENSGALG00000008077		progestin and adipoQ receptor family member 5 [Source:NCBI gene;Acc:427516]	Type 1	GCN278	1.55915	-1.6876	-0.352652
ENSGALG00000002931	REG4	regenerating family member 4 [Source:NCBI gene;Acc:424379]	Type 1	-	1.55054	-0.259735	0.299852
ENSGALG00000022887	KBTBD11	kelch repeat and BTB domain containing 11 [Source:HGNC Symbol;Acc:HGNC:29104]	Type 1	GCN278	1.54908	-0.205326	0.096316
ENSGALG00000043208	TRAFD1	TRAF-type zinc finger domain containing 1 [Source:NCBI gene;Acc:416884]	Type 1	GCN53	1.54334	-2.38457	-0.98215
ENSGALG00000008716	FLRT3	fibronectin leucine rich transmembrane protein 3 [Source:NCBI gene;Acc:428552]	Type 3	GCN278	2.00806	0.980296	-0.244901
ENSGALG00000017195	PGR	progesterone receptor [Source:NCBI gene;Acc:396198]	Type 2	GCN278	-0.666076	1.77397	0.141646
ENSGALG00000030801	CCKAR	cholecystokinin A receptor [Source:NCBI gene;Acc:422801]	Type 2	-	1.79314	4.31375	-0.193949
ENSGALG00000043506	NMB	neuromedin B [Source:NCBI gene;Acc:415333]	Type 2	-	-0.0981557	1.77261	0.56212
ENSGALG00000047314	YF5	MHC class I antigen YF5 [Source:NCBI gene;Acc:427746]	Type 3	-	1.28332	-0.138764	-0.384365
ENSGALG00000049421			Type 3	GCN278	1.9686	0.169486	-0.0564702
ENSGALG00000029831	IFFO2	intermediate filament family orphan 2 [Source:NCBI gene;Acc:419468]	Type 1	-	1.52922	-0.568237	0.0789209
ENSGALG00000005541	GJB1	gap junction protein beta 1 [Source:NCBI gene;Acc:378797]	Type 1	-	1.52188	0.0145354	0.280588
ENSGALG00000016196		cystathionine-beta-synthase like [Source:NCBI gene;Acc:418545]	Type 2	GCN278	0.0232285	1.75613	-0.377119
ENSGALG00000048658			Type 1	-	1.50045	-0.599445	-0.16828
ENSGALG00000031341		maltase-glucoamylase (alpha-glucosidase) [Source:NCBI gene;Acc:425545]	Type 3	GCN278	1.96298	-0.162938	-0.469881
ENSGALG00000041054			Type 2	GCN278	-0.440197	1.75285	0.298037
ENSGALG00000009017	STEAP2	STEAP2 metalloreductase [Source:NCBI gene;Acc:420541]	Type 1	-	1.49782	-1.38234	0.631197
ENSGALG00000031807			Type 1	GCN278	1.49158	-0.477905	-0.264838
ENSGALG00000004614	NPL	N-acetylneuraminate pyruvate lyase [Source:NCBI gene;Acc:429074]	Type 1	GCN278	1.48231	-1.7423	-1.17246
ENSGALG00000017044	TRPC4	transient receptor potential cation channel subfamily C member 4 [Source:NCBI gene;Acc:418895]	Type 3	-	1.94883	-0.0349805	0.138708
ENSGALG00000053446		Gallus gallus C-factor-like (LOC107049164), mRNA. [Source:RefSeq mRNA;Acc:NM_001318837]	Type 1	GCN278	1.48107	-1.91897	-0.0255439
ENSGALG00000049254			Type 2	GCN278	0.48975	1.75224	-0.0452803
ENSGALG00000005933	SLC5A11	solute carrier family 5 member 11 [Source:NCBI gene;Acc:416562]	Type 1	GCN278	1.47421	-0.40106	0.337093
ENSGALG00000007419	MASP1	mannan binding lectin serine peptidase 1 [Source:NCBI gene;Acc:407088]	Type 2	-	-0.561979	1.75032	-0.0262293
ENSGALG00000037138	KCNQ1	potassium voltage-gated channel subfamily Q member 1 [Source:NCBI gene;Acc:423090]	Type 1	GCN278	1.47189	-0.721023	0.450893
ENSGALG00000007791	OTOP2	otopetrin 2 [Source:NCBI gene;Acc:422111]	Type 1	GCN278	1.46494	-1.27389	-0.0247475
ENSGALG00000003839	GRM2	glutamate metabotropic receptor 2 [Source:NCBI gene;Acc:427575]	Type 3	-	1.82004	-0.184254	-0.313854
ENSGALG00000016292			Type 3	-	1.81088	0.201337	0.101757
ENSGALG00000013073	UPP1	uridine phosphorylase 1 [Source:NCBI gene;Acc:420942]	Type 2	-	-0.939669	1.73849	0.25314
ENSGALG00000017411	RXFP4	relaxin/insulin like family peptide receptor 3 [Source:NCBI gene;Acc:431664]	Type 1	-	1.46264	-1.66897	-0.711019
ENSGALG00000007959	SLC26A3	solute carrier family 26 member 3 [Source:NCBI gene;Acc:417700]	Type 2	GCN278	-0.130393	1.72534	0.566589
ENSGALG00000000949	HBEGF	heparin binding EGF like growth factor [Source:NCBI gene;Acc:395654]	Type 2	GCN278	0.746473	1.72469	0.10045
ENSGALG00000055104			Type 1	-	1.44649	-0.155905	0.182937
ENSGALG00000000901			Type 2	-	0.471779	1.70765	-0.0752668
ENSGALG00000047025		HLA-C ortholog	Type 1	-	1.44453	-1.65138	-0.523189
ENSGALG00000032645	H2A-VIII	histone cluster 1, H2A-IV-like 3 (similar to human histone cluster 2, class H2A, member C) [Source:NCBI gene;Acc:417955]	Type 1	-	1.42836	-0.45861	-0.0637704
ENSGALG00000007028		connector enhancer of kinase suppressor of ras 2-like [Source:NCBI gene;Acc:101749809]	Type 2	GCN278	-0.742365	1.69037	-1.26443
ENSGALG00000054619	GAB2	GRB2 associated binding protein 2 [Source:NCBI gene;Acc:419027]	Type 2	-	-2.71509	1.68659	-0.422253
ENSGALG00000009134	CTTNBP2	cortactin binding protein 2 [Source:NCBI gene;Acc:417766]	Type 2	-	-0.633141	1.68489	-0.292762
ENSGALG00000013771	CRACD	capping protein inhibiting regulator of actin dynamics [Source:HGNC Symbol;Acc:HGNC:29219]	Type 2	GCN278	-0.475686	1.68326	0.162386
ENSGALG00000011961	TNIP3	TNFAIP3 interacting protein 3 [Source:NCBI gene;Acc:771693]	Type 2	-	-0.0870604	1.68324	0.567881
ENSGALG00000009480	DOCK4	dedicator of cytokinesis 4 [Source:NCBI gene;Acc:417779]	Type 1	-	1.41517	-2.24952	-1.2807
ENSGALG00000040716	PRLH	prolactin releasing hormone [Source:NCBI gene;Acc:424018]	Type 1	GCN278	1.40628	0.170879	0.716734
ENSGALG00000053606			Type 2	-	-0.924595	1.6818	0.26677
ENSGALG00000009570	ATP6V1D	ATPase H+ transporting V1 subunit D [Source:NCBI gene;Acc:423280]	Type 3	GCN278	1.8053	0.0574651	-0.387046
ENSGALG00000021442	CARMIL2	RGD motif, leucine rich repeats, tropomodulin domain and proline-rich containing [Source:NCBI gene;Acc:415666]	Type 1	GCN40	1.38038	-0.994877	0.192218
ENSGALG00000051289			Type 3	-	1.80117	0.356643	-0.229088
ENSGALG00000015366		methionine adenosyltransferase 2A [Source:NCBI gene;Acc:427292]	Type 1	-	1.36577	-0.91241	-0.267523
ENSGALG00000011646	PLD4	phospholipase D family member 4 [Source:NCBI gene;Acc:423496]	Type 1	GCN40	1.36379	-0.218616	0.312621
ENSGALG00000002383	CD72AG	CD72 antigen [Source:NCBI gene;Acc:427415]	Type 3	-	1.79342	1.24068	-0.206689
ENSGALG00000007651	STAT1	signal transducer and activator of transcription 1 [Source:NCBI gene;Acc:424044]	Type 2	GCN53	0.473952	1.67395	-0.33101
ENSGALG00000044436			Type 3	GCN278	1.78653	1.14346	-0.475703
ENSGALG00000037629	TRANK1	tetratricopeptide repeat and ankyrin repeat containing 1 [Source:NCBI gene;Acc:420728]	Type 2	-	-0.431609	1.66282	0.0793762
ENSGALG00000013723	OASL	2'-5'-oligoadenylate synthetase like [Source:NCBI gene;Acc:395908]	Type 2	GCN53	0.0882116	1.65079	0.129078
ENSGALG00000015389	TMPRSS7	transmembrane protease, serine 7 [Source:NCBI gene;Acc:769974]	Type 2	-	-0.258689	1.63759	0.128161
ENSGALG00000011581	KIF26A	kinesin family member 26A [Source:NCBI gene;Acc:423489]	Type 1	-	1.36175	-1.91947	-0.226298
ENSGALG00000046192		c-C motif chemokine 26-like [Source:NCBI gene;Acc:100857191]	Type 2	-	0.429001	1.60772	0.175666
ENSGALG00000007657	CDX4	caudal type homeobox 4 [Source:NCBI gene;Acc:395320]	Type 2	-	-2.31943	1.60422	-0.172668
ENSGALG00000013268		dynein axonemal heavy chain 5-like [Source:NCBI gene;Acc:428510]	Type 1	-	1.35411	-3.12011	-0.418043
ENSGALG00000015677	SUSD1	sushi domain containing 1 [Source:NCBI gene;Acc:427334]	Type 1	-	1.33384	-0.792323	0.210368
ENSGALG00000010268		prostate androgen-regulated mucin-like protein 1 [Source:NCBI gene;Acc:422503]	Type 2	-	-0.186834	1.59173	-0.0832395
ENSGALG00000035599	CD24	CD24 molecule [Source:NCBI gene;Acc:100859742]	Type 2	-	0.537246	1.58897	0.275791
ENSGALG00000003624	KLHL10	kelch like family member 10 [Source:NCBI gene;Acc:420033]	Type 3	-	1.77622	0.448534	-0.3237
ENSGALG00000026914	DOK3	docking protein 3 [Source:NCBI gene;Acc:429960]	Type 2	GCN40	-1.30173	1.57188	0.64441
ENSGALG00000008976	ADAM22	ADAM metallopeptidase domain 22 [Source:NCBI gene;Acc:420537]	Type 2	-	-1.30902	1.56534	0.669866
ENSGALG00000004170	ADA	adenosine deaminase [Source:NCBI gene;Acc:419194]	Type 1	GCN278	1.33364	-1.42531	0.398151
ENSGALG00000043642	ANLN	anillin actin binding protein [Source:NCBI gene;Acc:420738]	Type 2	-	-0.184404	1.55641	0.316262
ENSGALG00000026152		guanylate-binding protein 4-like [Source:NCBI gene;Acc:415922]	Type 2	-	-0.61845	1.53527	0.460908
ENSGALG00000007955	SLC16A5	solute carrier family 16 member 5 [Source:NCBI gene;Acc:422117]	Type 1	GCN278	1.33128	-0.805611	-0.101617
ENSGALG00000042784	TPPP	tubulin polymerization promoting protein [Source:NCBI gene;Acc:420800]	Type 2	-	0.634723	1.5348	0.695952
ENSGALG00000032161	SCUBE2	signal peptide, CUB domain and EGF like domain containing 2 [Source:NCBI gene;Acc:423049]	Type 2	-	-0.892239	1.53284	0.812806
ENSGALG00000042103	C5H11ORF96	chromosome 5 open reading frame, human C11orf96 [Source:NCBI gene;Acc:770209]	Type 2	-	-2.77908	1.5199	0.995637
ENSGALG00000000003	PANX2	pannexin 2 [Source:NCBI gene;Acc:426934]	Type 1	-	1.32537	-1.93197	-0.182959
ENSGALG00000030187	CAT	catalase [Source:NCBI gene;Acc:423600]	Type 2	GCN278	-0.167466	1.51709	-0.087857
ENSGALG00000024122	TNFRSF13B	TNF receptor superfamily member 13B [Source:NCBI gene;Acc:770275]	Type 2	GCN40	-0.832991	1.507	0.407157
ENSGALG00000009737	TAC1	tachykinin precursor 1 [Source:NCBI gene;Acc:420573]	Type 3	-	1.77257	-1.91079	-1.59487
ENSGALG00000035914			Type 3	-	1.76278	0.131026	-0.00692788
ENSGALG00000037262	HOXC8	homeobox C8 [Source:NCBI gene;Acc:395711]	Type 2	GCN278	-2.59613	1.4937	-0.169183
ENSGALG00000010909	PRKG2	protein kinase, cGMP-dependent, type II [Source:NCBI gene;Acc:428753]	Type 3	GCN278	1.75124	-0.0213396	0.116616
ENSGALG00000006393			Type 2	-	-0.78789	1.49087	0.20486
ENSGALG00000043532	SBSPON	chromosome 2 open reading frame, human C8orf84 [Source:NCBI gene;Acc:420181]	Type 2	-	0.233351	1.48303	0.0171409
ENSGALG00000027899		coagulation factor VIII-associated 3 [Source:NCBI gene;Acc:776915]	Type 1	-	1.32426	-1.60102	-0.114016
ENSGALG00000032750	CELSR2	cadherin EGF LAG seven-pass G-type receptor 2 [Source:NCBI gene;Acc:430126]	Type 2	-	-0.0227836	1.46913	-0.0412211
ENSGALG00000041192	IFIH1	interferon induced with helicase C domain 1 [Source:NCBI gene;Acc:424185]	Type 1	GCN53	1.3213	-0.492338	-0.0189003
ENSGALG00000009365	CYP51A1	cytochrome P450 family 51 subfamily A member 1 [Source:NCBI gene;Acc:420548]	Type 2	-	-1.24089	1.46446	0.136271
ENSGALG00000050515		collagen alpha-2(IV) chain-like [Source:NCBI gene;Acc:107051274]	Type 2	-	-2.67495	1.45736	0.908208
ENSGALG00000025991	GLOD5	glyoxalase domain containing 5 [Source:NCBI gene;Acc:771737]	Type 1	-	1.31886	-0.292798	0.138814
ENSGALG00000050843			Type 1	-	1.28971	-0.73211	0.333353
ENSGALG00000045639			Type 3	-	1.73725	1.15651	-0.385495
ENSGALG00000007675	CXCR5	C-X-C motif chemokine receptor 5 [Source:NCBI gene;Acc:419784]	Type 1	GCN40	1.28214	-6.85105	-0.471285
ENSGALG00000016870	TMTC4	transmembrane and tetratricopeptide repeat containing 4 [Source:NCBI gene;Acc:418772]	Type 1	-	1.27406	-0.821532	0.32088
ENSGALG00000019352			Type 1	GCN278	1.27347	-0.400893	0.143935
ENSGALG00000013703	DIPK1C	family with sequence similarity 69 member C [Source:NCBI gene;Acc:421014]	Type 1	-	1.26779	-2.66822	-0.407313
ENSGALG00000007681	HTR2B	5-hydroxytryptamine receptor 2B [Source:NCBI gene;Acc:395581]	Type 1	-	1.25789	-0.318916	-0.0552462
ENSGALG00000007047	GAL	galanin and GMAP prepropeptide [Source:NCBI gene;Acc:423117]	Type 1	-	1.25284	-3.46483	-0.0635424
ENSGALG00000051880			Type 1	-	1.25183	-1.7323	0.269403
ENSGALG00000034337	RHPN1	rhophilin Rho GTPase binding protein 1 [Source:NCBI gene;Acc:420299]	Type 2	GCN278	-2.08659	1.45698	0.205641
ENSGALG00000004889	SLC2A1	solute carrier family 2 member 1 [Source:NCBI gene;Acc:396130]	Type 1	GCN278	1.2488	-1.11738	-0.513442
ENSGALG00000008150	RASAL1	RAS protein activator like 1 [Source:NCBI gene;Acc:771057]	Type 1	-	1.23128	-0.540406	0.0674022
ENSGALG00000047412		poly [ADP-ribose] polymerase 10-like [Source:NCBI gene;Acc:112530987]	Type 2	-	-1.92559	1.45114	-0.862543
ENSGALG00000002263	KLHL6	kelch like family member 6 [Source:NCBI gene;Acc:424762]	Type 1	GCN40	1.23023	-0.58313	0.0387692
ENSGALG00000027805		chromosome 15 open reading frame 39 [Source:NCBI gene;Acc:107049034]	Type 1	GCN40	1.22467	-4.12921	0.0399126
ENSGALG00000008722	MCOLN2	mucolipin 2 [Source:NCBI gene;Acc:424531]	Type 1	GCN278	1.22412	-0.470686	0.144528
ENSGALG00000003604	SLC46A1	solute carrier family 46 member 1 [Source:NCBI gene;Acc:417569]	Type 1	GCN278	1.22118	-0.619165	0.0278795
ENSGALG00000017169	ELMOD1	ELMO domain containing 1 [Source:NCBI gene;Acc:418971]	Type 1	-	1.21897	-1.04456	-0.557774
ENSGALG00000019094	PHF11	PHD finger protein 11 [Source:HGNC Symbol;Acc:HGNC:17024]	Type 1	GCN53	1.21337	-2.155	-1.30331
ENSGALG00000026928		Kruppel like factor 4 [Source:NCBI gene;Acc:770254]	Type 2	-	-1.96428	1.44571	-0.0987901
ENSGALG00000046262		coiled-coil domain containing 60 [Source:NCBI gene;Acc:416987]	Type 1	-	1.21241	-0.886788	-0.543024
ENSGALG00000000367	ASIC2	acid sensing ion channel subunit 2 [Source:NCBI gene;Acc:419945]	Type 3	-	1.72712	0.580984	0.0216551
ENSGALG00000007814		alkaline phosphatase, placental [Source:NCBI gene;Acc:100859876]	Type 2	GCN278	-0.746042	1.42398	-0.304917
ENSGALG00000031117	STK17A	serine/threonine kinase 17a [Source:NCBI gene;Acc:420775]	Type 3	-	1.70675	0.889714	-0.286651
ENSGALG00000054431			Type 2	-	-1.76079	1.41287	0.00825314
ENSGALG00000007038	ASTN2	astrotactin 2 [Source:NCBI gene;Acc:417242]	Type 1	-	1.19415	-2.54916	-0.35038
ENSGALG00000004196	UGT1A1	UDP glucuronosyltransferase family 1 member A1 [Source:NCBI gene;Acc:424028]	Type 1	-	1.19372	-0.28945	0.18704
ENSGALG00000027793	SCN9A	sodium voltage-gated channel alpha subunit 9 [Source:NCBI gene;Acc:395946]	Type 2	-	-0.541873	1.41156	0.0240529
ENSGALG00000039634	KRT80	keratin 80 [Source:NCBI gene;Acc:431302]	Type 1	-	1.19227	-1.0157	-0.0356022
ENSGALG00000049622			Type 2	GCN278	0.587841	1.40882	0.278579
ENSGALG00000049652		estradiol 17-beta-dehydrogenase 2-like [Source:NCBI gene;Acc:769668]	Type 1	GCN278	1.18926	-0.718109	0.64405
ENSGALG00000010119	CDKL2	cyclin dependent kinase like 2 [Source:NCBI gene;Acc:428736]	Type 3	GCN278	1.69602	0.612671	-0.246504
ENSGALG00000000690	GDPD4	glycerophosphodiester phosphodiesterase domain containing 4 [Source:NCBI gene;Acc:419084]	Type 1	GCN278	1.17592	-0.543367	-0.159037
ENSGALG00000013624		family with sequence similarity 65, member B [Source:NCBI gene;Acc:421003]	Type 2	GCN40	-0.563645	1.40816	-0.038728
ENSGALG00000023036			Type 3	-	1.66589	-0.313965	-0.137527
ENSGALG00000035935		unc-13 homolog C [Source:NCBI gene;Acc:415413]	Type 2	GCN278	-0.0638336	1.40143	-0.0900903
ENSGALG00000012111	TMEM37	transmembrane protein 37 [Source:NCBI gene;Acc:770956]	Type 1	GCN278	1.15772	-1.37898	0.0936827
ENSGALG00000003689	PAPSS2	3'-phosphoadenosine 5'-phosphosulfate synthase 2 [Source:NCBI gene;Acc:423678]	Type 1	-	1.14744	-0.952103	-0.668242
ENSGALG00000045901		leucine rich repeat containing 26 [Source:NCBI gene;Acc:101749800]	Type 1	GCN278	1.14371	-0.74999	-0.00229881
ENSGALG00000021039	HKDC1	hexokinase domain containing 1 [Source:NCBI gene;Acc:423698]	Type 1	GCN278	1.12445	-1.46146	-0.229579
ENSGALG00000007522		ATP binding cassette subfamily C member 3 [Source:NCBI gene;Acc:422099]	Type 2	GCN278	-0.202762	1.39462	0.0793944
ENSGALG00000045511	PARP9	poly(ADP-ribose) polymerase family member 9 [Source:NCBI gene;Acc:424269]	Type 2	GCN53	-1.31853	1.39175	0.0978993
ENSGALG00000042365	CARD10	caspase recruitment domain family member 10 [Source:NCBI gene;Acc:418041]	Type 2	GCN278	-0.601019	1.38295	0.011876
ENSGALG00000009270	HOXD10	homeobox D10 [Source:NCBI gene;Acc:771246]	Type 1	-	1.11476	-1.97384	0.0468698
ENSGALG00000037695	OSR2	odd-skipped related transciption factor 2 [Source:NCBI gene;Acc:771523]	Type 1	GCN278	1.11269	-1.89827	-0.147807
ENSGALG00000003574	LPCAT2	lysophosphatidylcholine acyltransferase 2 [Source:NCBI gene;Acc:415716]	Type 3	-	1.65502	1.77859	-0.655694
ENSGALG00000039741	TNFRSF8	TNF receptor superfamily member 8 [Source:NCBI gene;Acc:395090]	Type 3	GCN40	1.63843	0.722502	-0.366593
ENSGALG00000054264			Type 1	-	1.09953	-0.419758	-0.013644
ENSGALG00000041921	CWH43	cell wall biogenesis 43 C-terminal homolog [Source:NCBI gene;Acc:422763]	Type 2	-	0.392156	1.37775	-0.056948
ENSGALG00000047952			Type 2	GCN278	0.390209	1.37512	0.15101
ENSGALG00000051550			Type 1	-	1.09369	0.29411	0.540972
ENSGALG00000053903			Type 3	-	1.63608	0.376564	-1.44775
ENSGALG00000050857	PTPN20	FERM and PDZ domain containing 2 [Source:NCBI gene;Acc:423777]	Type 2	-	-0.00261735	1.37242	0.171309
ENSGALG00000016128	B3GALT5	beta-1,3-galactosyltransferase 5 [Source:NCBI gene;Acc:427985]	Type 1	GCN278	1.09245	-1.61886	-0.199916
ENSGALG00000037286	VIL1	villin 1 [Source:NCBI gene;Acc:396423]	Type 2	-	-0.324434	1.36805	-0.0468608
ENSGALG00000035429	XKR4	XK related 4 [Source:NCBI gene;Acc:100858171]	Type 2	-	-0.160301	1.35595	0.417843
ENSGALG00000027494	SPTSSB	serine palmitoyltransferase, small subunit B [Source:NCBI gene;Acc:425008]	Type 1	GCN278	1.09122	-1.49851	0.669781
ENSGALG00000053513			Type 1	GCN40	1.09022	-0.95839	-0.199567
ENSGALG00000006270	SCNN1G	sodium channel epithelial 1 gamma subunit [Source:NCBI gene;Acc:416579]	Type 1	GCN278	1.08376	-0.262378	0.124835
ENSGALG00000003744	ADAM19	ADAM metallopeptidase domain 19 [Source:NCBI gene;Acc:416244]	Type 1	-	1.08046	-0.722436	-0.251576
ENSGALG00000004562	HVCN1	hydrogen voltage gated channel 1 [Source:NCBI gene;Acc:416871]	Type 2	GCN40	-0.661331	1.35501	-0.223011
ENSGALG00000026687	PLCD4	phospholipase C delta 4 [Source:NCBI gene;Acc:424214]	Type 1	GCN278	1.07536	0.0334708	0.257074
ENSGALG00000015842	TIAM1	T-cell lymphoma invasion and metastasis 1 [Source:NCBI gene;Acc:418491]	Type 2	-	-0.248064	1.3488	0.0655859
ENSGALG00000003713			Type 1	GCN278	1.07285	-0.569105	0.0213094
ENSGALG00000052009		uncharacterized LOC107049467 [Source:NCBI gene;Acc:107049467]	Type 1	-	1.06994	-0.534389	-0.0528483
ENSGALG00000030834	ATP8B1	ATPase phospholipid transporting 8B1 [Source:NCBI gene;Acc:426857]	Type 2	-	-0.468176	1.34669	-0.0447534
ENSGALG00000015235	XCL1	X-C motif chemokine ligand 1 [Source:NCBI gene;Acc:395914]	Type 2	GCN278	-0.313841	1.34358	-0.0731496
ENSGALG00000052057			Type 1	-	1.06694	-1.85494	-0.0922127
ENSGALG00000016767	AFF3	AF4/FMR2 family member 3 [Source:NCBI gene;Acc:418705]	Type 1	-	1.06244	-0.443111	0.223365
ENSGALG00000000251	CD79B	CD79b molecule [Source:NCBI gene;Acc:419940]	Type 1	GCN40	1.05913	-0.259057	0.11792
ENSGALG00000045747	REEP6	receptor accessory protein 6 [Source:NCBI gene;Acc:427265]	Type 2	GCN278	-0.0332224	1.34317	0.162315
ENSGALG00000020876	AOX2	aldehyde oxidase 2 [Source:NCBI gene;Acc:424072]	Type 2	-	0.496281	1.34127	-0.229846
ENSGALG00000015345			Type 2	-	-0.0623932	1.33779	0.0767835
ENSGALG00000030492	ASCL2	achaete-scute family bHLH transcription factor 2 [Source:HGNC Symbol;Acc:HGNC:739]	Type 2	-	0.217217	1.32656	-0.311696
ENSGALG00000025743	CDR2	cerebellar degeneration related protein 2 [Source:NCBI gene;Acc:416621]	Type 2	GCN278	-1.23623	1.32132	0.369583
ENSGALG00000039525		calmodulin binding transcription activator 1 [Source:NCBI gene;Acc:419369]	Type 1	GCN278	1.05878	-0.486993	0.0788585
ENSGALG00000005821	FAM219A	family with sequence similarity 219 member A [Source:NCBI gene;Acc:768856]	Type 1	-	1.05267	0.0604729	0.170542
ENSGALG00000049493			Type 2	-	-0.324471	1.32091	0.103622
ENSGALG00000005408	BCO1	Gallus gallus beta-carotene oxygenase 1 (BCO1), mRNA. [Source:RefSeq mRNA;Acc:NM_001364902]	Type 1	-	1.04853	-8.05749	-0.55059
ENSGALG00000044226		C-type lectin domain family 17 member A [Source:NCBI gene;Acc:426106]	Type 3	GCN40	1.63362	0.302812	-0.297844
ENSGALG00000031105	SLC4A4	solute carrier family 4 member 4 [Source:NCBI gene;Acc:422649]	Type 2	GCN278	0.00611851	1.32022	-0.106493
ENSGALG00000046580	MGARP	mitochondria localized glutamic acid rich protein [Source:NCBI gene;Acc:770869]	Type 2	-	0.193184	1.31807	0.619165
ENSGALG00000042491		histone cluster 1, H4d [Source:NCBI gene;Acc:427884]	Type 1	-	1.04635	-0.899769	-0.411489
ENSGALG00000053916	ABCB1	ATP binding cassette subfamily B member 1 [Source:NCBI gene;Acc:395712]	Type 2	GCN278	0.0133304	1.3178	-0.448121
ENSGALG00000009268	FGG	fibrinogen gamma chain [Source:NCBI gene;Acc:395837]	Type 1	-	1.04344	-0.0269094	0.319828
ENSGALG00000010857	DAB1	DAB1, reelin adaptor protein [Source:NCBI gene;Acc:374083]	Type 2	GCN278	0.36982	1.31514	-0.301972
ENSGALG00000010427	TM4SF4	transmembrane 4 L six family member 4 [Source:NCBI gene;Acc:771806]	Type 2	GCN278	-2.08653	1.31471	-0.00991624
ENSGALG00000016325	GSTA3	glutathione S-transferase alpha 3 [Source:NCBI gene;Acc:414896]	Type 2	-	-1.64522	1.30879	0.190862
ENSGALG00000030095	AP5S1	adaptor related protein complex 5 sigma 1 subunit [Source:NCBI gene;Acc:101749247]	Type 1	-	1.04284	-0.811579	0.0620297
ENSGALG00000053507		ZFP2 zinc finger protein [Source:NCBI gene;Acc:427922]	Type 2	-	0.0286361	1.3037	-0.0206199
ENSGALG00000002637	RBP7	retinol binding protein 7 [Source:NCBI gene;Acc:419447]	Type 1	-	1.04221	-1.21779	-0.0469101
ENSGALG00000024298	ADAMTSL5	ADAMTS like 5 [Source:NCBI gene;Acc:427264]	Type 2	-	-0.419741	1.28709	-0.0446193
ENSGALG00000026089	SLC26A6	solute carrier family 26 member 6 [Source:NCBI gene;Acc:416012]	Type 2	GCN278	-0.62248	1.28486	0.421741
ENSGALG00000002860	MLN	motilin [Source:NCBI gene;Acc:768422]	Type 1	GCN278	1.0397	-1.08628	-0.244646
ENSGALG00000003142	PRLHRL	prolactin releasing hormone receptor-like [Source:NCBI gene;Acc:431251]	Type 1	-	1.03729	-0.708909	-0.353982
ENSGALG00000047569		plectin pseudogene [Source:NCBI gene;Acc:107050990]	Type 2	-	-0.363898	1.27607	0.766084
ENSGALG00000019527	SLC6A19	solute carrier family 6 member 19 [Source:NCBI gene;Acc:420971]	Type 2	GCN278	-0.11648	1.27421	0.958486
ENSGALG00000035017		protein tyrosine phosphatase, non-receptor type 11-like [Source:NCBI gene;Acc:419429]	Type 3	-	1.63153	-0.0580087	-0.0965487
ENSGALG00000053854	AKR1E2	aldo-keto reductase family 1 member E2 [Source:NCBI gene;Acc:418171]	Type 1	GCN278	1.03123	-1.28476	-0.00577154
ENSGALG00000036747		tetratricopeptide repeat domain 31 [Source:NCBI gene;Acc:100858003]	Type 2	GCN53	-0.951743	1.26843	-0.038895
ENSGALG00000015491	GPR89A	G protein-coupled receptor 89A [Source:NCBI gene;Acc:418459]	Type 2	GCN278	-0.224447	1.25872	0.155965
ENSGALG00000005790		DEP domain containing MTOR-interacting protein [Source:NCBI gene;Acc:419242]	Type 2	GCN278	-0.576567	1.24573	-0.0297103
ENSGALG00000007466	EDNRB2	endothelin receptor B subtype 2 [Source:NCBI gene;Acc:373909]	Type 3	-	1.62968	1.96453	-0.55366
ENSGALG00000030710		l(3)mbt-like 1 (Drosophila) [Source:NCBI gene;Acc:419115]	Type 1	-	1.0253	-1.16414	-0.118697
ENSGALG00000030890	RRS1	ribosome biogenesis regulator homolog [Source:NCBI gene;Acc:107052739]	Type 3	-	1.6192	0.138267	-0.353232
ENSGALG00000014242	BEND4	BEN domain containing 4 [Source:NCBI gene;Acc:422777]	Type 2	-	-0.219815	1.23941	0.126077
ENSGALG00000031129	HMCN1	hemicentin 1 [Source:NCBI gene;Acc:429823]	Type 3	-	1.59822	0.937245	-0.412653
ENSGALG00000015332	CPLX1	complexin 1 [Source:NCBI gene;Acc:427286]	Type 1	-	1.02465	-1.4486	0.184677
ENSGALG00000054892			Type 2	-	0.296423	1.23576	0.153751
ENSGALG00000028376	FGF19	fibroblast growth factor 19 [Source:NCBI gene;Acc:395394]	Type 1	-	1.0204	-1.5542	-0.319938
ENSGALG00000051883			Type 1	-	1.01107	-1.74332	-0.10538
ENSGALG00000003537	SGK2	SGK2, serine/threonine kinase 2 [Source:NCBI gene;Acc:419166]	Type 1	-	1.00958	-0.376406	-0.0119036
ENSGALG00000004373	KCNJ16	potassium inwardly rectifying channel subfamily J member 16 [Source:NCBI gene;Acc:427812]	Type 2	-	-0.143261	1.23403	0.203567
ENSGALG00000028077			Type 1	-	1.00326	-0.614321	0.207428
ENSGALG00000051765			Type 1	-	0.98731	-2.02184	-0.0099814
ENSGALG00000013546		granzyme K [Source:NCBI gene;Acc:426168]	Type 2	-	-0.445446	1.23385	0.192607
ENSGALG00000052151		growth differentiation factor 15 [Source:NCBI gene;Acc:101748931]	Type 1	-	0.959515	-1.10027	-0.121666
ENSGALG00000012697	SLC41A2	solute carrier family 41 member 2 [Source:NCBI gene;Acc:427913]	Type 2	GCN278	-5.93658	1.23251	0.563099
ENSGALG00000038850	WNK2	WNK lysine deficient protein kinase 2 [Source:NCBI gene;Acc:415984]	Type 2	-	-1.252	1.23006	0.329355
ENSGALG00000026733	FFAR4	free fatty acid receptor 4 [Source:NCBI gene;Acc:428963]	Type 2	-	-0.317131	1.21869	0.154503
ENSGALG00000034975	FUT7	fucosyltransferase 7 [Source:NCBI gene;Acc:427782]	Type 1	GCN40	0.956801	-3.44117	0.254679
ENSGALG00000042020	CG-16	galectin CG-16 [Source:NCBI gene;Acc:404269]	Type 2	-	-0.0390447	1.21756	0.129042
ENSGALG00000010091	ATP6V0B	ATPase H+ transporting V0 subunit b [Source:NCBI gene;Acc:424575]	Type 2	GCN278	-0.234161	1.21523	0.523166
ENSGALG00000043064	EXFABP	extracellular fatty acid-binding protein [Source:NCBI gene;Acc:396393]	Type 1	-	0.951587	-2.65882	-1.55317
ENSGALG00000009700	PDK4	pyruvate dehydrogenase kinase 4 [Source:NCBI gene;Acc:420570]	Type 3	-	1.58346	1.01781	-0.325548
ENSGALG00000048648		uncharacterized LOC107053690 [Source:NCBI gene;Acc:107053690]	Type 3	-	1.56334	0.405723	-0.264082
ENSGALG00000037709	SDF2	stromal cell derived factor 2 [Source:NCBI gene;Acc:427832]	Type 2	-	-0.163743	1.20924	0.163036
ENSGALG00000010224	GLIPR1L	GLI pathogenesis-related 1-like [Source:NCBI gene;Acc:417862]	Type 1	-	0.950139	-4.73338	1.59873
ENSGALG00000052768	LDLR	low density lipoprotein receptor [Source:NCBI gene;Acc:395103]	Type 1	-	0.946623	-1.90309	-0.172046
ENSGALG00000050882			Type 2	GCN278	-0.409632	1.20904	0.459105
ENSGALG00000007168	CFAP20DC	chromosome 12 open reading frame, human C3orf67 [Source:NCBI gene;Acc:416070]	Type 3	-	1.56287	0.601927	0.0329259
ENSGALG00000012913	PKP2	plakophilin 2 [Source:NCBI gene;Acc:418130]	Type 1	-	0.942471	-1.00264	-0.167466
ENSGALG00000051320			Type 3	-	1.55257	1.51104	0.215911
ENSGALG00000009958	ABCG8	ATP binding cassette subfamily G member 8 [Source:NCBI gene;Acc:421402]	Type 2	GCN278	-0.423198	1.2063	0.280023
ENSGALG00000016471		5'-nucleotidase, cytosolic IB [Source:NCBI gene;Acc:421954]	Type 1	-	0.924486	-1.01675	-0.175797
ENSGALG00000006723		isopentenyl-diphosphate delta isomerase 2 [Source:NCBI gene;Acc:420459]	Type 2	-	0.0730969	1.20454	0.259721
ENSGALG00000014847	MYOM1	myomesin 1 [Source:NCBI gene;Acc:395805]	Type 1	-	0.917671	-1.92406	-1.44898
ENSGALG00000054270	H1-8	H1 histone family member O, oocyte specific [Source:NCBI gene;Acc:771929]	Type 2	-	-0.378167	1.19499	0.14075
ENSGALG00000000695	MFSD4A	major facilitator superfamily domain containing 4A [Source:NCBI gene;Acc:419831]	Type 2	-	-0.472091	1.19417	0.191657
ENSGALG00000029617	COL17A1	collagen type XVII alpha 1 chain [Source:NCBI gene;Acc:396503]	Type 2	GCN278	-0.424941	1.18614	0.213026
ENSGALG00000048976			Type 3	-	1.54498	0.688573	-0.106329
ENSGALG00000016400	RSAD2	radical S-adenosyl methionine domain containing 2 [Source:NCBI gene;Acc:428650]	Type 1	GCN53	0.916619	-1.15223	-0.122878
ENSGALG00000010149	CMTR1	cap methyltransferase 1 [Source:NCBI gene;Acc:421434]	Type 2	GCN53	-0.241723	1.18592	-0.086477
ENSGALG00000040573	FMO3	flavin containing monooxygenase 3 [Source:NCBI gene;Acc:395267]	Type 3	-	1.54056	0.697297	0.552746
ENSGALG00000015147	ALDH1A1	aldehyde dehydrogenase 1 family member A1 [Source:NCBI gene;Acc:395264]	Type 1	-	0.914818	-1.5554	0.0428578
ENSGALG00000052702			Type 1	-	0.914484	-1.63763	0.66622
ENSGALG00000033256	PCSK5	proprotein convertase subtilisin/kexin type 5 [Source:NCBI gene;Acc:395456]	Type 2	GCN278	-0.0254753	1.18526	0.0791901
ENSGALG00000026311	C12orf75	chromosome 12 open reading frame 75 [Source:NCBI gene;Acc:771624]	Type 2	-	-3.21264	1.18187	-0.227712
ENSGALG00000003323	NECAB2	N-terminal EF-hand calcium binding protein 2 [Source:NCBI gene;Acc:415705]	Type 1	-	0.883765	-1.25624	-0.255468
ENSGALG00000036358	LMO3	LIM domain only 3 [Source:NCBI gene;Acc:418179]	Type 1	GCN278	0.872005	-1.72202	-0.16108
ENSGALG00000006236	TPH1	tryptophan hydroxylase 1 [Source:NCBI gene;Acc:395799]	Type 2	-	-0.170694	1.17606	-0.181228
ENSGALG00000010864	EREG	epiregulin [Source:NCBI gene;Acc:408036]	Type 2	-	0.497868	1.17044	0.520094
ENSGALG00000000866	SELENBP1	selenium binding protein 1 [Source:NCBI gene;Acc:425664]	Type 1	-	0.85161	-2.9063	-0.205557
ENSGALG00000021627	IFI27L2	interferon, alpha-inducible protein 27-like 2 [Source:NCBI gene;Acc:403121]	Type 2	GCN53	-0.0871941	1.16968	0.0645731
ENSGALG00000009479		sterile alpha motif domain containing 9 like [Source:NCBI gene;Acc:420559]	Type 1	GCN53	0.842618	-1.43273	0.530971
ENSGALG00000012480	NMI	N-myc and STAT interactor [Source:NCBI gene;Acc:424314]	Type 1	GCN53	0.841787	-1.08665	-0.0764497
ENSGALG00000052285		T-cell surface glycoprotein CD8 alpha chain-like [Source:NCBI gene;Acc:771880]	Type 3	-	1.53304	-0.168623	-0.264765
ENSGALG00000006598	SORL1	sortilin related receptor 1 [Source:NCBI gene;Acc:395998]	Type 1	-	0.826561	-1.70525	-0.227966
ENSGALG00000015665	SH3BP2	SH3 domain binding protein 2 [Source:NCBI gene;Acc:422883]	Type 3	GCN278	1.52447	0.0688786	0.0596288
ENSGALG00000013372	IL7R	interleukin 7 receptor [Source:NCBI gene;Acc:426054]	Type 1	-	0.822899	-1.62827	-0.162998
ENSGALG00000006864		collagen type XXIV alpha 1 chain [Source:NCBI gene;Acc:424526]	Type 1	GCN278	0.804913	-1.21284	0.154702
ENSGALG00000008608	FETUB	fetuin B [Source:NCBI gene;Acc:395404]	Type 3	-	1.5217	0.237487	0.232774
ENSGALG00000000295		immunoglobulin-like and fibronectin type III domain containing 1 [Source:NCBI gene;Acc:771410]	Type 2	-	-2.83458	1.16916	-0.324796
ENSGALG00000008439	CD36	CD36 molecule [Source:NCBI gene;Acc:417730]	Type 2	-	0.142006	1.16781	-0.079162
ENSGALG00000049288			Type 1	-	0.802706	-1.16905	-0.629722
ENSGALG00000010879	FGGY	FGGY carbohydrate kinase domain containing [Source:NCBI gene;Acc:772383]	Type 1	-	0.79995	-1.2549	-0.181347
ENSGALG00000011222	IL12RB2	interleukin 12 receptor subunit beta 2 [Source:NCBI gene;Acc:424705]	Type 1	GCN278	0.799804	-3.08414	-0.23457
ENSGALG00000012228	MDGA2	MAM domain containing glycosylphosphatidylinositol anchor 2 [Source:NCBI gene;Acc:423563]	Type 1	-	0.78898	-1.07023	-0.142404
ENSGALG00000015425	LPL	lipoprotein lipase [Source:NCBI gene;Acc:396219]	Type 1	-	0.772125	-1.36644	-0.130288
ENSGALG00000006755	USP2	ubiquitin specific peptidase 2 [Source:NCBI gene;Acc:395766]	Type 3	GCN278	1.51442	0.123254	-0.0717851
ENSGALG00000003176			Type 3	-	1.50269	0.337394	-0.338707
ENSGALG00000042492	PITX2	paired like homeodomain 2 [Source:NCBI gene;Acc:395862]	Type 3	GCN278	1.49334	1.63116	0.458611
ENSGALG00000008759	LAMP3	lysosomal associated membrane protein 3 [Source:NCBI gene;Acc:424961]	Type 1	GCN40	0.770086	-1.22001	0.242277
ENSGALG00000028871	SLC38A3	solute carrier family 38 member 3 [Source:NCBI gene;Acc:429200]	Type 1	-	0.767777	-1.27404	-0.52089
ENSGALG00000011614	ANO4	anoctamin 4 [Source:NCBI gene;Acc:427878]	Type 1	-	0.75686	-1.30459	-0.108604
ENSGALG00000011894	CYP2D6	cytochrome P450 family 2 subfamily D member 6 [Source:NCBI gene;Acc:417981]	Type 2	GCN278	-0.467278	1.16441	0.129874
ENSGALG00000037413	IL7	interleukin 7 [Source:NCBI gene;Acc:420193]	Type 2	-	-0.49305	1.15174	-0.57699
ENSGALG00000051085			Type 2	-	0.0463028	1.15172	0.32834
ENSGALG00000015294	ADGRG7	adhesion G protein-coupled receptor G7 [Source:NCBI gene;Acc:418390]	Type 1	GCN278	0.746782	-1.39459	-0.0834227
ENSGALG00000037812	USP43	ubiquitin specific peptidase 43 [Source:NCBI gene;Acc:101751148]	Type 1	-	0.745467	-1.08181	-0.129965
ENSGALG00000009639	DDX60	DExD/H-box helicase 60 [Source:NCBI gene;Acc:422427]	Type 1	GCN53	0.743528	-1.94331	0.0965891
ENSGALG00000040369	PFKFB3	6-phosphofructo-2-kinase/fructose-2,6-biphosphatase 3 [Source:NCBI gene;Acc:418247]	Type 2	-	-0.441127	1.15082	-0.0134964
ENSGALG00000052579			Type 1	-	0.739326	-1.88741	0.175991
ENSGALG00000006757	XYLT1	xylosyltransferase 1 [Source:NCBI gene;Acc:414781]	Type 3	-	1.4836	0.2077	-0.0616754
ENSGALG00000002048	GPRIN2	G protein regulated inducer of neurite outgrowth 2 [Source:NCBI gene;Acc:395648]	Type 3	-	1.47961	-0.100026	-0.166538
ENSGALG00000010364	AADAC	arylacetamide deacetylase [Source:NCBI gene;Acc:425034]	Type 2	-	-0.145972	1.14987	0.146062
ENSGALG00000048876	LEAP2	liver enriched antimicrobial peptide 2 [Source:NCBI gene;Acc:414338]	Type 1	GCN278	0.735311	-3.24056	0.233568
ENSGALG00000035993		sulfite oxidase [Source:HGNC Symbol;Acc:HGNC:11460]	Type 2	-	-0.0959148	1.14949	0.113804
ENSGALG00000054799	SPIC	Spi-C transcription factor [Source:NCBI gene;Acc:427915]	Type 1	GCN40	0.720051	-2.29553	0.137247
ENSGALG00000033671	FREM2	FRAS1 related extracellular matrix protein 2 [Source:NCBI gene;Acc:418893]	Type 3	-	1.4724	0.364866	0.204945
ENSGALG00000001371	HS3ST3A1	heparan sulfate-glucosamine 3-sulfotransferase 3B1 [Source:NCBI gene;Acc:769490]	Type 3	-	1.46118	-0.288932	-0.235731
ENSGALG00000034708	USP12	ubiquitin specific peptidase 12 [Source:NCBI gene;Acc:428078]	Type 1	-	0.702137	-1.37392	-0.00727635
ENSGALG00000007714	NMUR1	neuromedin U receptor 1 [Source:NCBI gene;Acc:429150]	Type 2	-	0.247754	1.14658	-0.0787276
ENSGALG00000034345		cytochrome c oxidase assembly factor 3 [Source:NCBI gene;Acc:772251]	Type 2	-	0.109633	1.14189	0.444145
ENSGALG00000039751	PANX1	pannexin 1 [Source:NCBI gene;Acc:772164]	Type 1	GCN278	0.701594	-1.27306	0.36231
ENSGALG00000015593	EPHA7	EPH receptor A7 [Source:NCBI gene;Acc:395967]	Type 2	-	-0.167349	1.14078	0.469709
ENSGALG00000054081			Type 1	-	0.698528	-1.27115	0.272459
ENSGALG00000030571			Type 2	GCN53	-0.410757	1.13712	0.167103
ENSGALG00000010801	TMEM61	transmembrane protein 61 [Source:NCBI gene;Acc:424662]	Type 2	GCN278	-0.437153	1.13461	0.133466
ENSGALG00000036836	SOSTDC1	sclerostin domain containing 1 [Source:NCBI gene;Acc:378800]	Type 1	-	0.685334	-2.08423	-1.07308
ENSGALG00000003899	RAB17	RAB17, member RAS oncogene family [Source:NCBI gene;Acc:424017]	Type 2	GCN53	-2.35056	1.13252	-0.711073
ENSGALG00000005662	AMPD3	adenosine monophosphate deaminase 3 [Source:NCBI gene;Acc:423041]	Type 1	-	0.683863	-1.33005	-0.00486748
ENSGALG00000028145	BORCS6	BLOC-1 related complex subunit 6 [Source:NCBI gene;Acc:101749651]	Type 2	-	0.149738	1.13162	0.327764
ENSGALG00000014878	MAN1A1	mannosidase alpha class 1A member 1 [Source:NCBI gene;Acc:421726]	Type 2	GCN278	-0.0853466	1.12913	0.216664
ENSGALG00000037619	HOXB6	homeobox B6 [Source:NCBI gene;Acc:777548]	Type 1	-	0.677243	-2.07947	0.161454
ENSGALG00000045846	PDK2	pyruvate dehydrogenase (acetyl-transferring) kinase isozyme 2, mitochondrial [Source:NCBI gene;Acc:107050147]	Type 3	-	1.4597	0.418148	-0.37641
ENSGALG00000045540		C-type lectin domain family 2 member D-like 5 [Source:NCBI gene;Acc:776458]	Type 2	-	0.02994	1.12577	-0.120418
ENSGALG00000034533			Type 2	-	-0.742176	1.12208	0.185019
ENSGALG00000017394	INSIG1	insulin induced gene 1 [Source:NCBI gene;Acc:420442]	Type 2	-	0.254253	2.13424	0.242786
ENSGALG00000047398			Type 3	-	1.4537	0.634326	-0.371099
ENSGALG00000046912			Type 1	GCN278	0.661986	-1.07815	-0.131438
ENSGALG00000013753	DOK6	docking protein 6 [Source:NCBI gene;Acc:421025]	Type 1	-	0.659013	-3.36133	-0.167896
ENSGALG00000051660		V-type proton ATPase subunit B, kidney isoform-like [Source:NCBI gene;Acc:107049680]	Type 3	GCN278	1.44034	1.16049	-0.150263
ENSGALG00000002358	CDO1	cysteine dioxygenase type 1 [Source:NCBI gene;Acc:427391]	Type 1	-	0.646077	-1.19436	0.623929
ENSGALG00000031533			Type 2	-	-0.810546	1.11905	-0.0851373
ENSGALG00000000720		guanylate binding protein 1 [Source:NCBI gene;Acc:419563]	Type 3	GCN53	1.43816	0.94355	0.0281133
ENSGALG00000052156		retinol dehydrogenase 12 [Source:NCBI gene;Acc:107056277]	Type 1	GCN278	0.641449	-1.33038	0.166514
ENSGALG00000031650	BBS9	Bardet-Biedl syndrome 9 [Source:NCBI gene;Acc:420745]	Type 1	-	0.636804	-1.15531	0.163702
ENSGALG00000016759	MITD1	microtubule interacting and trafficking domain containing 1 [Source:NCBI gene;Acc:418698]	Type 2	GCN53	-0.096641	1.11563	0.403662
ENSGALG00000031853	PIGBOS1	PIGB opposite strand 1 [Source:NCBI gene;Acc:105694155]	Type 2	-	0.531934	1.11366	0.0427905
ENSGALG00000039177			Type 2	GCN278	-0.375392	1.10898	0.11172
ENSGALG00000009366	ASIC5	acid sensing ion channel subunit family member 5 [Source:NCBI gene;Acc:428723]	Type 2	-	0.00863417	1.10605	-0.277691
ENSGALG00000015528	JAKMIP1	janus kinase and microtubule interacting protein 1 [Source:NCBI gene;Acc:422854]	Type 1	-	0.63337	-1.59436	-0.387596
ENSGALG00000040221		undifferentiated embryonic cell transcription factor 1-like [Source:NCBI gene;Acc:100859284]	Type 2	-	-1.57394	1.10458	0.0724938
ENSGALG00000023757	TMEM199	transmembrane protein 199 [Source:NCBI gene;Acc:417566]	Type 1	-	0.630511	-2.75209	-0.307599
ENSGALG00000005739	SCD	stearoyl-CoA desaturase [Source:NCBI gene;Acc:395706]	Type 2	-	-1.7748	1.09234	-0.0129933
ENSGALG00000013621	ATP6V1H	ATPase H+ transporting V1 subunit H [Source:NCBI gene;Acc:426199]	Type 2	GCN278	-1.0268	1.09013	0.134446
ENSGALG00000001189	NCF1C	neutrophil cytosolic factor 1C pseudogene [Source:NCBI gene;Acc:417485]	Type 3	-	1.43485	0.61344	-0.338468
ENSGALG00000037020	SCT	secretin [Source:NCBI gene;Acc:423015]	Type 2	GCN278	-2.85335	1.07318	0.308174
ENSGALG00000053336		chromosome 14 open reading frame 180 [Source:NCBI gene;Acc:423490]	Type 2	GCN278	-0.138532	1.0722	0.170459
ENSGALG00000007349	RASL12	RAS like family 12 [Source:NCBI gene;Acc:415530]	Type 2	GCN278	0.154328	1.07176	0.0925615
ENSGALG00000034326	TMEM158	transmembrane protein 158 [Source:NCBI gene;Acc:776186]	Type 1	-	0.626497	-1.58187	-0.356369
ENSGALG00000049440			Type 1	-	0.623624	-2.04321	-0.873527
ENSGALG00000037889	PTPRT	protein tyrosine phosphatase, receptor type T [Source:NCBI gene;Acc:419160]	Type 2	-	-0.336508	1.06767	-0.239806
ENSGALG00000016142	MX1	myxovirus (influenza virus) resistance 1, interferon-inducible protein p78 (mouse) [Source:NCBI gene;Acc:395313]	Type 2	GCN53	-0.222567	1.06756	0.130538
ENSGALG00000010108		chromosome 4 C4orf33 homolog [Source:NCBI gene;Acc:422485]	Type 2	-	-0.320884	1.06677	-0.203631
ENSGALG00000013149	MOCOS	molybdenum cofactor sulfurase [Source:NCBI gene;Acc:420964]	Type 2	-	-0.579953	1.06418	-0.27841
ENSGALG00000004859	ZNFX1	zinc finger NFX1-type containing 1 [Source:NCBI gene;Acc:419218]	Type 2	GCN53	-0.168083	1.06391	-0.122837
ENSGALG00000032687	PHLDA2	pleckstrin homology like domain family A member 2 [Source:NCBI gene;Acc:423088]	Type 2	-	0.116234	1.06325	-0.00806767
ENSGALG00000014616	MT3	metallothionein 3 [Source:NCBI gene;Acc:770592]	Type 1	-	0.62059	-1.9571	0.0420603
ENSGALG00000014508	CD38	CD38 molecule [Source:NCBI gene;Acc:422827]	Type 1	-	0.604247	-2.62813	0.0378664
ENSGALG00000015877	SH3BGRL2	SH3 domain binding glutamate rich protein like 2 [Source:HGNC Symbol;Acc:HGNC:15567]	Type 3	-	1.43283	0.201451	-0.255192
ENSGALG00000015089	GAP43	growth associated protein 43 [Source:NCBI gene;Acc:427955]	Type 2	-	-0.337989	1.05953	-0.0730205
ENSGALG00000049947			Type 1	-	0.589373	-1.04101	-0.021807
ENSGALG00000002952	NRG4	neuregulin 4 [Source:NCBI gene;Acc:415354]	Type 1	-	0.554381	-1.96975	0.966202
ENSGALG00000004205	SOAT1	sterol O-acyltransferase 1 [Source:NCBI gene;Acc:424424]	Type 2	GCN278	-0.255121	1.05632	0.0401389
ENSGALG00000047167	DNAJC30	DnaJ heat shock protein family (Hsp40) member C30 [Source:HGNC Symbol;Acc:HGNC:16410]	Type 1	-	0.550853	-4.94863	-1.34844
ENSGALG00000050575		exosome component 6 [Source:NCBI gene;Acc:107052160]	Type 2	-	-1.8033	1.05434	0.0279067
ENSGALG00000013548	GZMA	granzyme A [Source:NCBI gene;Acc:395108]	Type 1	GCN278	0.549616	-1.03449	-0.132461
ENSGALG00000023396	ASPHD2	aspartate beta-hydroxylase domain containing 1 [Source:NCBI gene;Acc:425447]	Type 1	-	0.540481	-1.50894	-0.284807
ENSGALG00000028016		eye-globin [Source:NCBI gene;Acc:417972]	Type 2	-	-0.0104868	1.05385	-0.107538
ENSGALG00000039919			Type 1	-	0.537912	-1.04122	0.161123
ENSGALG00000019325		uncharacterized LOC417973 [Source:NCBI gene;Acc:417973]	Type 2	-	0.185804	1.04702	0.00662065
ENSGALG00000015970	COL9A1	collagen type IX alpha 1 chain [Source:NCBI gene;Acc:771873]	Type 2	-	-2.09533	1.04428	0.248572
ENSGALG00000010812	RYR2	ryanodine receptor 2 [Source:NCBI gene;Acc:421508]	Type 1	-	0.537873	-1.08724	0.049276
ENSGALG00000026613	S100A4	S100 calcium binding protein A4 [Source:HGNC Symbol;Acc:HGNC:10494]	Type 2	-	-1.55316	1.04151	-0.0255563
ENSGALG00000037378	RPRM	reprimo, TP53 dependent G2 arrest mediator homolog [Source:HGNC Symbol;Acc:HGNC:24201]	Type 1	GCN278	0.532132	-1.63472	-0.475115
ENSGALG00000035378	DNAJC5	DnaJ heat shock protein family (Hsp40) member C5 [Source:NCBI gene;Acc:419256]	Type 2	-	0.0570679	1.04006	0.0317633
ENSGALG00000008185	AOX1	aldehyde oxidase 1 [Source:NCBI gene;Acc:424071]	Type 1	-	0.527188	-1.87268	-1.29326
ENSGALG00000029301	BMP2	bone morphogenetic protein 2 [Source:NCBI gene;Acc:378779]	Type 2	GCN278	-0.649639	1.03705	0.00850728
ENSGALG00000032614	AT2	NAD--arginine ADP-ribosyltransferase 2 [Source:NCBI gene;Acc:395661]	Type 2	-	-0.246009	1.03378	0.245443
ENSGALG00000052538			Type 2	-	-0.121428	1.03212	0.0215367
ENSGALG00000006175	DPEP1	dipeptidase 1 (renal) [Source:NCBI gene;Acc:415842]	Type 1	GCN278	0.512354	-2.10308	0.17869
ENSGALG00000047827	TMEM86A	transmembrane protein 86A [Source:NCBI gene;Acc:428847]	Type 1	-	0.50711	-2.7774	-2.26588
ENSGALG00000005524	NTSR1	neurotensin receptor 1 [Source:NCBI gene;Acc:428149]	Type 2	-	0.167546	1.03077	-0.182625
ENSGALG00000037467	NEU2	neuraminidase 2 [Source:NCBI gene;Acc:107049056]	Type 1	-	0.507031	-1.04074	0.134814
ENSGALG00000052273			Type 3	-	1.41591	0.483484	-0.275751
ENSGALG00000006785	IRF1	interferon regulatory factor 1 [Source:NCBI gene;Acc:396384]	Type 2	GCN53	-1.69243	1.0306	-0.613141
ENSGALG00000034077	KCNK5	potassium two pore domain channel subfamily K member 5 [Source:NCBI gene;Acc:421424]	Type 2	GCN278	-0.0293633	1.0295	0.264296
ENSGALG00000016379	SMS	spermine synthase [Source:NCBI gene;Acc:418602]	Type 1	-	0.475997	-1.10132	-0.12636
ENSGALG00000030775	HIGD1C	HIG1 hypoxia inducible domain family member 1C [Source:NCBI gene;Acc:768335]	Type 2	-	-0.356363	1.02935	-0.233692
ENSGALG00000037913	KLF10	Kruppel-like factor 10 [Source:NCBI gene;Acc:420255]	Type 2	-	-1.1756	1.02762	-0.130118
ENSGALG00000009368	RGS6	regulator of G-protein signaling 6 [Source:NCBI gene;Acc:395618]	Type 2	-	0.263403	1.02077	0.176861
ENSGALG00000047327			Type 2	-	-0.122351	1.02048	0.23885
ENSGALG00000052892			Type 1	GCN278	0.47019	-1.07556	-0.242329
ENSGALG00000003644		C2 calcium dependent domain containing 4A [Source:NCBI gene;Acc:427491]	Type 1	-	0.454814	-1.25746	0.544262
ENSGALG00000005403	DHRS11	dehydrogenase/reductase 11 [Source:NCBI gene;Acc:395172]	Type 1	GCN278	0.449183	-1.11996	0.608362
ENSGALG00000019003	PRAG1	PEAK1 related, kinase-activating pseudokinase 1 [Source:NCBI gene;Acc:422632]	Type 2	-	-0.247785	1.01749	0.302063
ENSGALG00000033720	CA7	carbonic anhydrase 7 [Source:NCBI gene;Acc:415791]	Type 1	GCN278	0.440567	-1.65878	0.329812
ENSGALG00000029439	HOXC9	homeobox C9 [Source:NCBI gene;Acc:425723]	Type 2	GCN278	-0.513051	1.00969	0.133845
ENSGALG00000006508	FGF13	fibroblast growth factor 13 [Source:NCBI gene;Acc:414831]	Type 1	-	0.434466	-1.00313	0.137988
ENSGALG00000015492	PDZK1	PDZ domain containing 1 pseudogene 1 [Source:NCBI gene;Acc:418460]	Type 2	GCN278	0.0739666	1.00747	-0.196003
ENSGALG00000042099			Type 2	GCN278	-0.0920817	1.00682	0.218943
ENSGALG00000007174	TNFSF15	tumor necrosis factor superfamily member 15 [Source:NCBI gene;Acc:417247]	Type 2	-	0.310912	1.00489	-0.192712
ENSGALG00000020391	SERPINA10	serpin family A member 10 [Source:NCBI gene;Acc:423432]	Type 2	-	-2.43347	1.00425	-0.166871
ENSGALG00000039978	SLC4A1	solute carrier family 4 member 1 (Diego blood group) [Source:NCBI gene;Acc:396532]	Type 2	GCN278	-1.30619	0.989622	0.497011
ENSGALG00000047866			Type 2	-	-1.90481	0.982678	0.756654
ENSGALG00000038582	SLC36A1	solute carrier family 36 member 1 [Source:NCBI gene;Acc:770250]	Type 2	-	-1.54107	0.957936	0.430374
ENSGALG00000001565	C5	complement component 5 [Source:NCBI gene;Acc:417122]	Type 2	-	-2.51956	0.940513	0.584551
ENSGALG00000031546		gastric intrinsic factor [Source:NCBI gene;Acc:770547]	Type 1	-	0.433597	-1.18856	-0.218618
ENSGALG00000007234	CLCN5	chloride voltage-gated channel 5 [Source:NCBI gene;Acc:422285]	Type 2	GCN278	-2.16358	0.921502	0.246553
ENSGALG00000030025	FABP4	fatty acid binding protein 4 [Source:NCBI gene;Acc:374165]	Type 2	-	-3.27412	0.912931	-0.43445
ENSGALG00000008552	MAL	mal, T cell differentiation protein [Source:NCBI gene;Acc:416707]	Type 2	GCN278	-1.56419	0.912233	-0.018848
ENSGALG00000005327	RBP2	retinol binding protein 2 [Source:NCBI gene;Acc:424822]	Type 2	-	-1.24645	0.900835	0.0744767
ENSGALG00000016027	CBR3	carbonyl reductase 3 [Source:NCBI gene;Acc:418512]	Type 1	-	0.430416	-1.3828	-0.811044
ENSGALG00000008840	ACSL5	acyl-CoA synthetase long-chain family member 5 [Source:NCBI gene;Acc:423896]	Type 1	-	0.425257	-1.87686	-0.0461438
ENSGALG00000008912	ABCB1	ATP-binding cassette, sub-family B (MDR/TAP), member 1-like A [Source:NCBI gene;Acc:420534]	Type 3	GCN278	1.41349	-0.453317	-0.482151
ENSGALG00000003589	VTN	vitronectin [Source:NCBI gene;Acc:395935]	Type 1	GCN278	0.419775	-4.07694	-0.229686
ENSGALG00000014659	C1R	complement C1r [Source:NCBI gene;Acc:418295]	Type 3	-	1.39824	0.423445	-0.483625
ENSGALG00000030781	CA2	carbonic anhydrase 2 [Source:NCBI gene;Acc:396257]	Type 2	GCN278	-1.18004	0.896658	0.298476
ENSGALG00000016464	VSNL1	visinin like 1 [Source:NCBI gene;Acc:396189]	Type 2	GCN278	-1.16695	0.89546	-0.00885483
ENSGALG00000008222	SLC26A5	solute carrier family 26 member 5 [Source:NCBI gene;Acc:417715]	Type 3	GCN278	1.36553	1.28107	-0.300211
ENSGALG00000033441	COX14	COX14, cytochrome c oxidase assembly factor [Source:NCBI gene;Acc:426880]	Type 3	-	1.36403	0.479285	-0.366104
ENSGALG00000048486		transmembrane protein 213 [Source:NCBI gene;Acc:418103]	Type 3	GCN278	1.35974	1.82627	-0.230147
ENSGALG00000019719	KRT24	keratin 24 [Source:NCBI gene;Acc:395861]	Type 3	-	1.33412	0.555031	0.204744
ENSGALG00000000913	CHST6	carbohydrate sulfotransferase 6 [Source:NCBI gene;Acc:770257]	Type 1	GCN278	0.418544	-1.01711	0.190441
ENSGALG00000052494		chromosome 4 open reading frame, human C4orf50 [Source:NCBI gene;Acc:422853]	Type 2	-	-1.34979	0.890578	0.920923
ENSGALG00000017003	MLNR	motilin receptor [Source:NCBI gene;Acc:428072]	Type 3	-	1.33187	0.0256746	-0.525137
ENSGALG00000001857	C1QTNF12	family with sequence similarity 132 member A [Source:NCBI gene;Acc:419422]	Type 2	-	-1.256	0.85916	0.638071
ENSGALG00000054223			Type 1	GCN278	0.418118	-2.04983	-0.0855023
ENSGALG00000043662	NDRG4	NDRG family member 4 [Source:NCBI gene;Acc:768618]	Type 1	-	0.417356	-1.38328	-0.29411
ENSGALG00000054926		C-factor-like [Source:NCBI gene;Acc:101747680]	Type 2	-	-2.01387	0.857558	0.315653
ENSGALG00000006074	SOX6	SRY-box 6 [Source:NCBI gene;Acc:423068]	Type 1	-	0.408133	-1.71312	0.108139
ENSGALG00000033138	ZMYND12	zinc finger MYND-type containing 12 [Source:HGNC Symbol;Acc:HGNC:21192]	Type 1	-	0.407713	-1.02004	-0.188584
ENSGALG00000016261	CYBB	cytochrome b-245 beta chain [Source:NCBI gene;Acc:418581]	Type 1	-	0.406059	-1.03998	0.351577
ENSGALG00000027247	EOMES	eomesodermin [Source:NCBI gene;Acc:428443]	Type 2	-	-2.02076	0.850584	0.0595177
ENSGALG00000006018		solute carrier family 22 member 13-like [Source:NCBI gene;Acc:420422]	Type 2	GCN278	-1.36003	0.850163	0.0803875
ENSGALG00000007668	BMP7	bone morphogenetic protein 7 [Source:NCBI gene;Acc:395494]	Type 1	-	0.405866	-1.12406	-0.0723101
ENSGALG00000012873	SERPINB5	serpin family B member 5 [Source:NCBI gene;Acc:420900]	Type 2	-	-1.56374	0.824879	-1.03509
ENSGALG00000048261	HES6	translation initiation factor IF-2-like [Source:NCBI gene;Acc:107051857]	Type 1	-	0.387546	-2.55071	-0.669545
ENSGALG00000038688	ADAMTS17	ADAM metallopeptidase with thrombospondin type 1 motif 17 [Source:NCBI gene;Acc:415515]	Type 3	-	1.32873	0.632982	-0.251805
ENSGALG00000017168	SLN	sarcolipin [Source:NCBI gene;Acc:100857277]	Type 1	-	0.384632	-1.12976	-0.0860217
ENSGALG00000014280	AICDA	activation induced cytidine deaminase [Source:NCBI gene;Acc:418257]	Type 2	GCN40	-1.64144	0.819169	0.186757
ENSGALG00000009217	TBC1D24	TBC1 domain family member 24 [Source:NCBI gene;Acc:100859828]	Type 1	GCN278	0.373483	-3.79187	0.162839
ENSGALG00000036680		myocardial zonula adherens protein [Source:NCBI gene;Acc:415404]	Type 1	-	0.366173	-1.46378	-0.297211
ENSGALG00000005519	TLL2	tolloid-like 2 [Source:NCBI gene;Acc:107053676]	Type 2	-	-3.64344	0.805414	-0.653377
ENSGALG00000008709	MCOLN3	mucolipin 3 [Source:NCBI gene;Acc:429091]	Type 1	-	0.365627	-1.34897	-0.0628187
ENSGALG00000013911	ZC3HAV1	zinc finger CCCH-type containing, antiviral 1 [Source:NCBI gene;Acc:426315]	Type 2	GCN53	-5.63807	0.790584	1.25743
ENSGALG00000015113	PTAR1	protein prenyltransferase alpha subunit repeat containing 1 [Source:NCBI gene;Acc:431607]	Type 2	-	-1.91885	0.784384	0.545445
ENSGALG00000043764	KCNS2	potassium voltage-gated channel modifier subfamily S member 2 [Source:NCBI gene;Acc:430463]	Type 1	GCN278	0.362287	-1.71414	-0.28864
ENSGALG00000041996			Type 1	-	0.360942	-1.7142	-0.362404
ENSGALG00000032986	CFTR	cystic fibrosis transmembrane conductance regulator [Source:NCBI gene;Acc:100049619]	Type 2	-	-4.1827	0.784198	1.11094
ENSGALG00000013057		ubiquitin specific peptidase 41 [Source:NCBI gene;Acc:418167]	Type 1	GCN53	0.356812	-1.13674	0.867434
ENSGALG00000053669			Type 1	-	0.351964	-3.87485	-0.563196
ENSGALG00000007052	PXK	PX domain containing serine/threonine kinase like [Source:NCBI gene;Acc:416065]	Type 2	GCN53	-1.05751	0.770301	-0.416329
ENSGALG00000005347	ADAMTS18	ADAM metallopeptidase with thrombospondin type 1 motif 18 [Source:NCBI gene;Acc:100858277]	Type 1	-	0.351012	-1.96647	-0.075316
ENSGALG00000008098	NAMPTP1	nicotinamide phosphoribosyltransferase pseudogene 1 [Source:NCBI gene;Acc:417707]	Type 1	GCN53	0.350315	-1.08428	0.0581153
ENSGALG00000051829			Type 3	-	1.32567	0.975441	-0.177283
ENSGALG00000034251	SLC9A1	solute carrier family 9 member A1 [Source:NCBI gene;Acc:419580]	Type 1	-	0.339252	-1.18923	-0.117883
ENSGALG00000006833	ITIH2	inter-alpha-trypsin inhibitor heavy chain 2 [Source:NCBI gene;Acc:419110]	Type 3	-	1.29686	0.794756	-0.4826
ENSGALG00000029862			Type 1	GCN278	0.336786	-7.32162	-0.53271
ENSGALG00000016964			Type 1	GCN53	0.33564	-1.03759	0.0133933
ENSGALG00000044199	CYP2AC7	cytochrome P450, family 2, subfamily AC, polypeptide 7 [Source:NCBI gene;Acc:427657]	Type 1	-	0.335618	-2.18798	-0.101583
ENSGALG00000038652		glutathione S-transferase class-alpha [Source:NCBI gene;Acc:395611]	Type 2	GCN278	-1.64276	0.755043	0.194535
ENSGALG00000049287	ATP6V0E1	ATPase H+ transporting V0 subunit e1 [Source:NCBI gene;Acc:768854]	Type 1	GCN278	0.33256	-2.75075	0.77072
ENSGALG00000026727	SLC30A10	solute carrier family 30 member 10 [Source:NCBI gene;Acc:421349]	Type 1	-	0.328819	-1.05078	0.0996761
ENSGALG00000030614	ADH1C	alcohol dehydrogenase 1C (class I), gamma polypeptide [Source:NCBI gene;Acc:771920]	Type 2	-	-1.39527	0.739565	-0.34967
ENSGALG00000004096	CHRNA7	cholinergic receptor nicotinic alpha 7 subunit [Source:NCBI gene;Acc:374001]	Type 2	-	-1.37964	0.737778	0.36259
ENSGALG00000031164	WFDC2	WAP four-disulfide core domain protein 2-like [Source:NCBI gene;Acc:100859272]	Type 3	-	1.29624	0.245967	0.0852698
ENSGALG00000028685	SEMA5A	semaphorin 5A [Source:NCBI gene;Acc:420931]	Type 2	GCN278	-1.48252	0.72134	-0.258558
ENSGALG00000037156		uncharacterized LOC420807 [Source:NCBI gene;Acc:420807]	Type 3	-	1.28973	0.0796718	0.172254
ENSGALG00000050752			Type 1	-	0.328762	-1.66392	0.0453134
ENSGALG00000052696			Type 2	-	-1.07128	0.70526	-0.519773
ENSGALG00000027771	CACNG1	calcium voltage-gated channel auxiliary subunit gamma 1 [Source:NCBI gene;Acc:417428]	Type 1	-	0.322074	-1.14364	0.0533079
ENSGALG00000005363	CHDH	choline dehydrogenase [Source:NCBI gene;Acc:415993]	Type 3	GCN278	1.28422	1.65398	0.0412008
ENSGALG00000035026	SLC22A4	solute carrier family 22 member 4 [Source:NCBI gene;Acc:416327]	Type 3	GCN278	1.28338	0.328484	-0.0216734
ENSGALG00000046393			Type 2	GCN40	-1.59245	0.678652	0.742695
ENSGALG00000008741	PROKR1	prokineticin receptor 1 [Source:NCBI gene;Acc:421263]	Type 2	-	-1.55242	0.6484	0.126931
ENSGALG00000014297	IRF7	interferon regulatory factor 7 [Source:NCBI gene;Acc:396330]	Type 2	GCN53	-2.71315	0.622371	0.119456
ENSGALG00000027192	NTS	neurotensin [Source:NCBI gene;Acc:417883]	Type 1	-	0.302429	-1.00664	-0.227223
ENSGALG00000041800	GLP2R	glucagon-like peptide 2 receptor [Source:NCBI gene;Acc:427787]	Type 3	-	2.86162	-0.124312	0.0507618
ENSGALG00000050958			Type 2	-	-1.35393	0.615971	-0.0227901
ENSGALG00000016324	GSTA4	glutathione S-transferase alpha 4 [Source:NCBI gene;Acc:395612]	Type 1	-	0.298806	-1.76977	0.030984
ENSGALG00000049186			Type 3	-	1.28187	1.04328	-0.175183
ENSGALG00000001206			Type 2	-	-1.14823	0.60797	-0.103553
ENSGALG00000048331	LRFN1	leucine rich repeat and fibronectin type III domain containing 1 [Source:NCBI gene;Acc:101750437]	Type 2	-	-1.21498	0.562645	-0.201246
ENSGALG00000006341	SLC25A48	solute carrier family 25 member 48 [Source:NCBI gene;Acc:416308]	Type 2	GCN278	-1.60689	0.562397	-0.677526
ENSGALG00000010331	MME	membrane metalloendopeptidase [Source:NCBI gene;Acc:425031]	Type 1	-	0.29781	-1.52107	-0.0542378
ENSGALG00000053680	HIST1H46L2	histone cluster 1, H4-IV, germinal H4-like 2 [Source:NCBI gene;Acc:100858049]	Type 1	-	0.290349	-1.46622	-0.0675912
ENSGALG00000040180	CEBPD	CCAAT/enhancer binding protein delta [Source:NCBI gene;Acc:107052707]	Type 2	-	-1.77015	0.561489	-0.356576
ENSGALG00000014924	POLQ	DNA polymerase theta [Source:NCBI gene;Acc:418326]	Type 1	-	0.28642	-1.42276	-0.129594
ENSGALG00000013674	TUSC3	tumor suppressor candidate 3 [Source:NCBI gene;Acc:422738]	Type 1	-	0.285558	-1.13105	0.517255
ENSGALG00000014908	FST	follistatin [Source:NCBI gene;Acc:396119]	Type 2	-	-1.9466	0.553169	0.0973496
ENSGALG00000015216	SYK	spleen associated tyrosine kinase [Source:NCBI gene;Acc:427272]	Type 1	GCN40	0.285355	-1.17447	-0.0771592
ENSGALG00000007116	CABP1	calcium binding protein 5 [Source:NCBI gene;Acc:770178]	Type 1	-	0.282244	-1.09671	-0.032477
ENSGALG00000042587		uncharacterized LOC100857928 [Source:NCBI gene;Acc:100857928]	Type 1	GCN53	0.282007	-1.20924	0.108702
ENSGALG00000033894	MEA1	male-enhanced antigen 1 [Source:NCBI gene;Acc:107052849]	Type 1	-	0.278473	-1.10554	-0.27071
ENSGALG00000039145	CA8	carbonic anhydrase 8 [Source:NCBI gene;Acc:421139]	Type 1	GCN278	0.274713	-1.54472	0.462306
ENSGALG00000006120	PKD2L2	polycystin 2 like 2, transient receptor potential cation channel [Source:NCBI gene;Acc:416298]	Type 2	GCN278	-1.4691	0.537818	-0.0109714
ENSGALG00000011633	SLC5A8	solute carrier family 5 member 8 [Source:NCBI gene;Acc:417932]	Type 1	-	0.274283	-1.90366	-0.515379
ENSGALG00000005672	SLC6A7	solute carrier family 6 member 7 [Source:NCBI gene;Acc:416277]	Type 3	-	1.27532	0.502121	-0.450995
ENSGALG00000005426	FREM1	FRAS1 related extracellular matrix 1 [Source:NCBI gene;Acc:427355]	Type 3	-	1.25703	-0.00234913	-0.585526
ENSGALG00000009276	LRAT	lecithin retinol acyltransferase (phosphatidylcholine--retinol O-acyltransferase) [Source:NCBI gene;Acc:422403]	Type 2	-	-1.73285	0.535114	-0.166466
ENSGALG00000050814		patched domain containing 3 [Source:NCBI gene;Acc:428417]	Type 1	GCN278	0.251483	-1.36548	-0.201761
ENSGALG00000053105	RAP1GAP	RAP1 GTPase activating protein 2 [Source:NCBI gene;Acc:769475]	Type 2	-	-1.59098	0.524087	-0.0198213
ENSGALG00000001841	ROGDI	rogdi homolog [Source:NCBI gene;Acc:426990]	Type 1	GCN278	0.250992	-1.58314	0.193987
ENSGALG00000014726	RAB3C	RAB3C, member RAS oncogene family [Source:NCBI gene;Acc:770370]	Type 2	GCN278	-1.19116	0.519617	-0.0867185
ENSGALG00000009884	SYT14	synaptotagmin 14 [Source:NCBI gene;Acc:428566]	Type 2	-	-2.80053	0.518466	-0.0436712
ENSGALG00000008060	PRKAR2B	protein kinase cAMP-dependent type II regulatory subunit beta [Source:NCBI gene;Acc:769420]	Type 1	-	0.247319	-1.17361	-0.253782
ENSGALG00000006165			Type 2	GCN40	-1.48553	0.515732	-0.331767
ENSGALG00000009560	MSMO1	methylsterol monooxygenase 1 [Source:NCBI gene;Acc:422423]	Type 1	-	0.246931	-1.17184	0.203055
ENSGALG00000016094	SFXN5	sideroflexin 5 [Source:NCBI gene;Acc:422954]	Type 2	-	-2.20337	0.50524	-0.362491
ENSGALG00000038096	NOS2	nitric oxide synthase 2 [Source:NCBI gene;Acc:395807]	Type 3	-	1.24319	0.519725	-0.148761
ENSGALG00000007636	PCK1	phosphoenolpyruvate carboxykinase 1 [Source:NCBI gene;Acc:396458]	Type 1	GCN278	0.246777	-1.70627	0.292155
ENSGALG00000043925			Type 2	-	-3.13397	0.500296	0.28968
ENSGALG00000001863	VTG2	vitellogenin 2 [Source:NCBI gene;Acc:424533]	Type 1	-	0.243578	-1.00637	0.0634435
ENSGALG00000003567	FNDC5	fibronectin type III domain containing 5 [Source:NCBI gene;Acc:419667]	Type 1	-	0.242889	-1.71868	-0.154033
ENSGALG00000006138	HELZ2	helicase with zinc finger 2 [Source:NCBI gene;Acc:419265]	Type 2	GCN53	-1.18259	0.479813	0.461987
ENSGALG00000044841		tapasin-related protein-like [Source:NCBI gene;Acc:100857331]	Type 2	GCN53	-1.18527	0.474492	0.255901
ENSGALG00000004958	BTK	Bruton tyrosine kinase [Source:NCBI gene;Acc:374075]	Type 2	GCN40	-1.38258	0.461175	-0.112637
ENSGALG00000029166	UBTD1	ubiquitin domain containing 1 [Source:NCBI gene;Acc:431558]	Type 1	-	0.241776	-1.0353	0.13376
ENSGALG00000041491	ACKR4	atypical chemokine receptor 4 [Source:NCBI gene;Acc:100859797]	Type 2	-	-2.84635	0.447874	-0.189092
ENSGALG00000034675	XKR9	XK related 9 [Source:NCBI gene;Acc:428363]	Type 3	-	4.30181	1.97448	-1.53376
ENSGALG00000012106	SCTR	secretin receptor [Source:NCBI gene;Acc:770943]	Type 1	GCN278	0.237021	-1.22714	0.0232313
ENSGALG00000037587	ENPP3	ectonucleotide pyrophosphatase/phosphodiesterase 3 [Source:NCBI gene;Acc:426928]	Type 3	-	1.23542	0.335901	-0.177097
ENSGALG00000018977	PLA2G5	phospholipase A2 group IIE [Source:NCBI gene;Acc:426747]	Type 1	GCN40	0.666289	-1.04801	-0.14274
ENSGALG00000044940	GCNT3	glucosaminyl (N-acetyl) transferase 3, mucin type [Source:HGNC Symbol;Acc:HGNC:4205]	Type 2	-	-2.24028	0.421249	-0.655346
ENSGALG00000052829	MAMDC4	MAM domain containing 4 [Source:NCBI gene;Acc:101751695]	Type 2	GCN278	-2.05663	0.420313	0.206851
ENSGALG00000047199		Uncharacterized protein [Source:NCBI gene;Acc:100858007]	Type 1	-	0.216751	-2.68465	-0.817137
ENSGALG00000050875	ITGB7	integrin beta-7-like [Source:NCBI gene;Acc:107049666]	Type 2	-	-1.43016	0.411503	-0.214034
ENSGALG00000047126		histone cluster 1, H4d [Source:NCBI gene;Acc:427884]	Type 3	-	1.22124	2.83855	-0.401764
ENSGALG00000040855	PTPRR	protein tyrosine phosphatase, receptor type R [Source:NCBI gene;Acc:771985]	Type 2	-	-1.95157	0.40518	0.285644
ENSGALG00000011986	FABP2	fatty acid binding protein 2 [Source:NCBI gene;Acc:422678]	Type 3	GCN278	2.00487	0.165165	-0.201228
ENSGALG00000005204		glutathione S-transferase theta 1-like [Source:NCBI gene;Acc:769847]	Type 2	GCN278	-2.00751	0.39849	-0.0020778
ENSGALG00000006473	PLXNA4	plexin A4 [Source:HGNC Symbol;Acc:HGNC:9102]	Type 3	-	1.2022	0.503934	-0.323236
ENSGALG00000003345		1-phosphatidylinositol-4,5-bisphosphate phosphodiesterase delta-4-like [Source:NCBI gene;Acc:420029]	Type 3	GCN40	1.19445	0.530128	0.0495375
ENSGALG00000014938	ABHD3	abhydrolase domain containing 3 [Source:NCBI gene;Acc:421068]	Type 2	-	-1.3613	0.385039	0.687459
ENSGALG00000044155	TMEM140	transmembrane protein 140 [Source:NCBI gene;Acc:417940]	Type 2	-	-1.60576	0.380677	-0.191666
ENSGALG00000030550	ATP2B1	ATPase plasma membrane Ca2+ transporting 1 [Source:NCBI gene;Acc:374244]	Type 2	-	-1.436	0.379735	0.174725
ENSGALG00000031425	PMP22	peripheral myelin protein 22 [Source:NCBI gene;Acc:417327]	Type 1	-	0.215939	-2.42592	0.305046
ENSGALG00000052139			Type 1	-	0.215709	-1.33559	-0.503257
ENSGALG00000026422		poly(ADP-ribose) polymerase family member 14 [Source:NCBI gene;Acc:101747378]	Type 2	GCN53	-1.13452	0.379274	0.207435
ENSGALG00000001620		cutA divalent cation tolerance homolog [Source:NCBI gene;Acc:417124]	Type 1	-	0.215589	-1.025	-0.154309
ENSGALG00000003527	ARRDC2	arrestin domain containing 2 [Source:NCBI gene;Acc:771165]	Type 2	GCN278	-1.34936	0.379103	-0.207605
ENSGALG00000003053	PRDX6	peroxiredoxin 6 [Source:NCBI gene;Acc:429062]	Type 1	-	0.208684	-1.28128	0.338316
ENSGALG00000015577		family with sequence similarity 151 member B [Source:NCBI gene;Acc:100859442]	Type 2	-	-2.74021	0.377708	-0.245972
ENSGALG00000013697	CNDP1	carnosine dipeptidase 1 [Source:NCBI gene;Acc:421012]	Type 1	-	0.206875	-1.20772	0.42416
ENSGALG00000009955	ABCG5	ATP binding cassette subfamily G member 5 [Source:NCBI gene;Acc:421401]	Type 2	GCN278	-1.07016	0.364166	-0.0834677
ENSGALG00000029788	CCK	cholecystokinin [Source:NCBI gene;Acc:414884]	Type 2	GCN278	-1.00506	0.361088	0.407048
ENSGALG00000044817			Type 1	-	0.203892	-1.24104	-0.196888
ENSGALG00000010554	RMDN2	regulator of microtubule dynamics 2 [Source:NCBI gene;Acc:421465]	Type 3	GCN278	1.19128	0.571408	0.122712
ENSGALG00000053832			Type 3	-	1.18937	-0.0621197	-0.0883809
ENSGALG00000011469	IGFBP2	insulin like growth factor binding protein 2 [Source:NCBI gene;Acc:396315]	Type 1	GCN278	0.202483	-1.48456	-0.309852
ENSGALG00000001604		galactosidase beta 1 like 2 [Source:NCBI gene;Acc:428238]	Type 2	GCN278	-1.06065	0.350387	0.138589
ENSGALG00000012644	FOXD1	forkhead box D1 [Source:NCBI gene;Acc:396109]	Type 1	-	0.200867	-1.42702	-0.226609
ENSGALG00000009078	GALNT14	polypeptide N-acetylgalactosaminyltransferase 14 [Source:NCBI gene;Acc:421305]	Type 2	-	-1.04541	0.341587	-0.337621
ENSGALG00000012072		poly(ADP-ribose) polymerase family member 14 [Source:NCBI gene;Acc:101747378]	Type 2	GCN53	-1.95428	0.340408	0.206242
ENSGALG00000047475	HS3ST2	heparan sulfate-glucosamine 3-sulfotransferase 2 [Source:HGNC Symbol;Acc:HGNC:5195]	Type 2	-	-1.56293	0.338523	0.0981615
ENSGALG00000010560	EIF2AK2	eukaryotic translation initiation factor 2 alpha kinase 2 [Source:NCBI gene;Acc:395147]	Type 2	GCN53	-1.06171	0.325267	-0.263061
ENSGALG00000015148	ANXA1	annexin A1 [Source:NCBI gene;Acc:404271]	Type 3	-	1.18866	0.116462	0.00729467
ENSGALG00000007361	SST	somatostatin [Source:NCBI gene;Acc:396279]	Type 2	GCN278	-1.33752	0.321845	0.213251
ENSGALG00000048295	IRX6	iroquois homeobox 6 [Source:HGNC Symbol;Acc:HGNC:14675]	Type 1	-	0.192604	-1.27198	-0.0611827
ENSGALG00000010187	SLC1A1	solute carrier family 1 member 1 [Source:NCBI gene;Acc:427352]	Type 2	GCN278	-1.25951	0.319081	0.406773
ENSGALG00000012866	SERPINB6	serpin peptidase inhibitor, clade B (ovalbumin), member 6 [Source:NCBI gene;Acc:420895]	Type 3	-	1.18528	0.106274	-0.107534
ENSGALG00000050475			Type 1	-	0.185307	-1.54049	-0.0376583
ENSGALG00000016556		GTPase, very large interferon inducible pseudogene 1 [Source:NCBI gene;Acc:428660]	Type 3	-	1.16302	0.55214	-0.227984
ENSGALG00000028204	GPX1	glutathione peroxidase 1 [Source:NCBI gene;Acc:100857115]	Type 2	GCN278	-1.23729	0.312919	-0.0572812
ENSGALG00000007114	APOA1	apolipoprotein A1 [Source:NCBI gene;Acc:396536]	Type 1	-	0.172251	-2.15314	-0.087686
ENSGALG00000037506	SIPA1L2	signal induced proliferation associated 1 like 2 [Source:NCBI gene;Acc:421523]	Type 2	GCN278	-1.4335	0.300031	0.494782
ENSGALG00000006855	MELTF	melanotransferrin [Source:NCBI gene;Acc:396127]	Type 3	GCN278	1.1527	-0.426198	-0.272154
ENSGALG00000053926			Type 1	-	0.159483	-1.09006	-0.0116295
ENSGALG00000027513	HOXD9	homeobox D9 [Source:NCBI gene;Acc:771214]	Type 2	-	-1.85266	0.248007	0.528416
ENSGALG00000011812		sulfotransferase family 1E member 1 [Source:NCBI gene;Acc:422662]	Type 1	-	0.148715	-1.62649	0.142401
ENSGALG00000023760	CHIA	chitinase, acidic [Source:NCBI gene;Acc:395072]	Type 2	-	-2.38392	0.241583	0.143376
ENSGALG00000040320	HOXB8	homeobox B8 [Source:NCBI gene;Acc:395737]	Type 3	-	1.14752	0.297972	0.228399
ENSGALG00000001387	SPNS2	sphingolipid transporter 2 [Source:HGNC Symbol;Acc:HGNC:26992]	Type 2	-	-2.52067	0.240722	0.449607
ENSGALG00000048647			Type 1	-	0.134044	-1.04224	0.495838
ENSGALG00000004777	AIFM2	apoptosis inducing factor, mitochondria associated 2 [Source:NCBI gene;Acc:423720]	Type 2	-	-1.38762	0.229986	-0.228975
ENSGALG00000031013	DHDH	dihydrodiol dehydrogenase [Source:NCBI gene;Acc:777348]	Type 3	-	1.1449	0.212198	-0.0691373
ENSGALG00000030886	PTGDS	prostaglandin D2 synthase 21kDa (brain) [Source:NCBI gene;Acc:374110]	Type 1	-	0.130211	-1.30863	0.400753
ENSGALG00000006131	FTCD	formimidoyltransferase cyclodeaminase [Source:NCBI gene;Acc:395726]	Type 2	GCN278	-3.78933	0.227629	-1.02434
ENSGALG00000043167	TNFRSF11B	TNF receptor superfamily member 11b [Source:NCBI gene;Acc:378803]	Type 1	-	0.126903	-2.34935	-0.34277
ENSGALG00000053867			Type 1	GCN278	0.126062	-1.08597	0.0724758
ENSGALG00000031996		ADP-ribosylarginine hydrolase-like [Source:NCBI gene;Acc:426545]	Type 1	-	0.119805	-1.08346	0.149487
ENSGALG00000025958	U3	Small nucleolar RNA U3 [Source:RFAM;Acc:RF00012]	Type 2	-	-1.7561	0.222108	-0.00565111
ENSGALG00000044591	OR51E2	olfactory receptor family 51 subfamily E member 2 [Source:HGNC Symbol;Acc:HGNC:15195]	Type 2	-	-1.04542	0.217761	0.0136339
ENSGALG00000039311	SMAGP	small cell adhesion glycoprotein [Source:NCBI gene;Acc:107055421]	Type 2	-	-1.23772	0.216176	0.125977
ENSGALG00000042116	FUT9	fucosyltransferase 9 [Source:NCBI gene;Acc:771133]	Type 2	-	-1.02373	0.211115	0.0202395
ENSGALG00000042227	GNLY	granulysin [Source:NCBI gene;Acc:693257]	Type 1	GCN278	0.118189	-2.48488	-0.425719
ENSGALG00000026892			Type 2	GCN278	-1.31462	0.195379	0.152182
ENSGALG00000011104	GCG	glucagon [Source:NCBI gene;Acc:396196]	Type 1	GCN278	0.117843	-1.49628	-0.176603
ENSGALG00000028759	LYPD6B	LY6/PLAUR domain containing 6B [Source:NCBI gene;Acc:424310]	Type 2	-	-1.25347	0.194901	-0.0413265
ENSGALG00000008498	MALRD1	MAM and LDL receptor class A domain containing 1 [Source:NCBI gene;Acc:420512]	Type 1	GCN278	0.107589	-1.60042	-0.120155
ENSGALG00000043143			Type 3	-	1.14237	0.432665	0.212228
ENSGALG00000006717		ovomucin, alpha subunit [Source:NCBI gene;Acc:395381]	Type 1	-	0.106774	-1.69234	0.0693377
ENSGALG00000002473	GPR157	G protein-coupled receptor 157 [Source:HGNC Symbol;Acc:HGNC:23687]	Type 1	-	0.100553	-1.6338	-0.164118
ENSGALG00000002495	CHCHD2P9	coiled-coil-helix-coiled-coil-helix domain containing 2 pseudogene 9 [Source:NCBI gene;Acc:417544]	Type 2	-	-2.16791	0.186492	0.415799
ENSGALG00000053631	KIF12	kinesin family member 12 [Source:NCBI gene;Acc:427829]	Type 2	-	-2.8364	0.164625	0.297921
ENSGALG00000052537			Type 1	-	0.0951572	-1.27781	-0.527232
ENSGALG00000001895	PANK3	pantothenate kinase 3 [Source:NCBI gene;Acc:416170]	Type 2	GCN278	-1.60893	0.163366	0.376078
ENSGALG00000036896		cilia and flagella associated protein 43 [Source:NCBI gene;Acc:423879]	Type 1	-	0.0920318	-1.03283	0.211848
ENSGALG00000021451		uncharacterized oxidoreductase-like [Source:NCBI gene;Acc:415661]	Type 3	-	1.13924	0.0403007	-0.0500263
ENSGALG00000013722	SEMA3B	semaphorin 3B [Source:NCBI gene;Acc:426234]	Type 1	GCN53	0.0905832	-1.16477	-0.0895012
ENSGALG00000050564			Type 1	GCN40	0.0904016	-1.82919	0.0581389
ENSGALG00000001558	MOV10	Mov10 RISC complex RNA helicase [Source:NCBI gene;Acc:419872]	Type 1	GCN53	0.0859647	-1.44132	-0.548775
ENSGALG00000052887		C-factor-like [Source:NCBI gene;Acc:107080643]	Type 2	-	-1.04099	0.139724	-0.196608
ENSGALG00000005609	OGFR	opioid growth factor receptor [Source:NCBI gene;Acc:428150]	Type 2	GCN53	-1.22095	0.133871	0.462747
ENSGALG00000035803	THRSP	thyroid hormone responsive [Source:NCBI gene;Acc:404755]	Type 2	-	-1.49371	0.126328	0.373722
ENSGALG00000053112			Type 3	-	1.13617	1.07758	-0.212252
ENSGALG00000030703	CYBRD1	cytochrome b reductase 1 [Source:NCBI gene;Acc:424152]	Type 2	GCN278	-2.04328	0.124164	-0.199071
ENSGALG00000032903		reticulon 4 receptor-like 2 [Source:NCBI gene;Acc:425201]	Type 1	-	0.080835	-1.22712	0.209471
ENSGALG00000037200		MACRO domain containing 2 [Source:NCBI gene;Acc:421259]	Type 2	GCN278	-1.11321	0.112764	0.37831
ENSGALG00000015461		B6.1 [Source:NCBI gene;Acc:396098]	Type 2	-	-1.32084	0.1022	0.361309
ENSGALG00000010338	CXCL13L2	C-X-C motif chemokine ligand 13-like 2 [Source:NCBI gene;Acc:422510]	Type 2	GCN40	-1.03588	0.0996225	0.0192273
ENSGALG00000053697	TMEM125	transmembrane protein 125 [Source:NCBI gene;Acc:424560]	Type 1	GCN278	0.0780547	-2.27893	0.30431
ENSGALG00000003670	MAFB	MAF bZIP transcription factor B [Source:NCBI gene;Acc:419173]	Type 2	-	-1.1551	0.0944672	-0.0722805
ENSGALG00000014963		dermatan sulfate epimerase [Source:NCBI gene;Acc:421745]	Type 2	-	-1.41017	0.0892242	-0.173821
ENSGALG00000010468			Type 2	-	-1.2414	0.0833315	-0.165259
ENSGALG00000016665	FDFT1	farnesyl-diphosphate farnesyltransferase 1 [Source:NCBI gene;Acc:422038]	Type 1	-	0.0753322	-1.07815	0.152576
ENSGALG00000046795	Metazoa_SRP	Metazoan signal recognition particle RNA [Source:RFAM;Acc:RF00017]	Type 3	-	1.12452	0.651791	-0.318666
ENSGALG00000036259			Type 1	-	0.0660842	-1.12807	-0.555452
ENSGALG00000037170	TRIM39.2	tripartite motif containing 39.2 [Source:NCBI gene;Acc:417041]	Type 3	-	1.11757	0.228854	-0.209388
ENSGALG00000008285	NAPEPLD	N-acyl phosphatidylethanolamine phospholipase D [Source:NCBI gene;Acc:417719]	Type 2	GCN278	-1.58598	0.0777785	-0.379305
ENSGALG00000008466		family with sequence similarity 117 member B [Source:NCBI gene;Acc:424088]	Type 3	GCN278	1.11009	1.53895	0.14036
ENSGALG00000013571	F11	kallikrein B1 [Source:NCBI gene;Acc:422723]	Type 2	-	-1.90759	0.0744358	0.279232
ENSGALG00000003765	A1CF	APOBEC1 complementation factor [Source:NCBI gene;Acc:423680]	Type 1	GCN278	0.0604396	-1.27304	0.356697
ENSGALG00000001276	HOXB9	homeobox B9 [Source:NCBI gene;Acc:771865]	Type 1	-	0.0549096	-1.0137	-0.391712
ENSGALG00000047061			Type 1	GCN278	0.0331411	-1.86296	0.366714
ENSGALG00000016446	ATP6V1C2	ATPase H+ transporting V1 subunit C2 [Source:NCBI gene;Acc:421939]	Type 1	GCN278	0.0326278	-1.23286	0.189696
ENSGALG00000046098		ubiquitin-conjugating enzyme E2L 6 [Source:NCBI gene;Acc:100858073]	Type 1	GCN53	0.0224971	-1.03076	-0.201758
ENSGALG00000003645		phosphatidylinositol transfer protein membrane associated 2 [Source:NCBI gene;Acc:416830]	Type 2	-	-1.89072	0.0740331	0.235218
ENSGALG00000010371	FAM13A	family with sequence similarity 13 member A [Source:NCBI gene;Acc:422515]	Type 2	-	-1.02893	0.0681512	-0.00445864
ENSGALG00000009904	IL22	interleukin 22 [Source:NCBI gene;Acc:417838]	Type 1	-	0.0155981	-1.09609	0.304761
ENSGALG00000050749			Type 2	-	-2.95293	0.0423247	0.659915
ENSGALG00000015687			Type 1	-	0.0120753	-1.00017	-0.0627629
ENSGALG00000053510		C-type lectin domain family 2 member D-like [Source:NCBI gene;Acc:107055489]	Type 2	-	-1.02808	0.0419666	0.0153053
ENSGALG00000030607	CHST11	carbohydrate sulfotransferase 11 [Source:HGNC Symbol;Acc:HGNC:17422]	Type 2	-	-1.16193	0.0150469	0.0885296
ENSGALG00000038923		fatty acyl-CoA hydrolase precursor, medium chain-like [Source:NCBI gene;Acc:415787]	Type 2	GCN278	-1.01561	0.0037951	0.152056
ENSGALG00000031373	PADI3	peptidyl arginine deiminase 3 [Source:NCBI gene;Acc:395910]	Type 2	-	-1.13566	0.00251526	-0.194114
ENSGALG00000003034	SS2	somatostatin II [Source:NCBI gene;Acc:395106]	Type 1	-	0.0084102	-2.02249	-0.419145
ENSGALG00000015154	TRPM6	transient receptor potential cation channel subfamily M member 6 [Source:HGNC Symbol;Acc:HGNC:17995]	Type 3	-	1.10237	-0.238003	-0.382547
ENSGALG00000051064			Type 2	-	-1.46774	0.00196486	0.0822691
ENSGALG00000053477			Type 2	-	-1.06187	-0.00701843	-0.164533
ENSGALG00000002102		uncharacterized LOC112533211 [Source:NCBI gene;Acc:112533211]	Type 3	-	1.08728	1.21438	0.118813
ENSGALG00000049065	ZFPM1	zinc finger protein, FOG family member 1 [Source:NCBI gene;Acc:415835]	Type 1	-	0.00616172	-1.24443	-0.0849096
ENSGALG00000033446	COX5B	cytochrome c oxidase subunit 5B, mitochondrial [Source:NCBI gene;Acc:107049545]	Type 1	-	6.11326e-05	-1.60877	0.480985
ENSGALG00000053539			Type 1	GCN278	-0.00289163	-1.80591	0.146276
ENSGALG00000052249			Type 1	-	-0.00348346	-1.12336	-0.494318
ENSGALG00000021238		cytochrome P450 family 2 subfamily W member 1 [Source:NCBI gene;Acc:416453]	Type 2	-	-1.37346	-0.00971434	0.348352
ENSGALG00000001319	CAMK1G	calcium/calmodulin-dependent protein kinase IG [Source:NCBI gene;Acc:419859]	Type 2	-	-1.24094	-0.0106552	0.112111
ENSGALG00000014958	ANKDD1B	ankyrin repeat and death domain containing 1B [Source:NCBI gene;Acc:431596]	Type 1	-	-0.00502398	-1.04934	0.336684
ENSGALG00000016342	MYOM2	myomesin 2 [Source:NCBI gene;Acc:396034]	Type 2	-	-1.14871	-0.011516	0.126249
ENSGALG00000052243	CYP2C18	cytochrome P450 family 2 subfamily C member 18 [Source:NCBI gene;Acc:414833]	Type 2	-	-2.43239	-0.0117421	0.631683
ENSGALG00000041969	MTSS1	MTSS1, I-BAR domain containing [Source:NCBI gene;Acc:420336]	Type 1	-	-0.00800658	-1.62725	0.214414
ENSGALG00000044241			Type 1	-	-0.0218282	-3.13972	-0.518
ENSGALG00000006454	SLC22A18	solute carrier family 22 member 18 [Source:NCBI gene;Acc:423089]	Type 3	-	1.08476	-0.10818	-0.160154
ENSGALG00000044763	GPR82	G protein-coupled receptor 82 [Source:NCBI gene;Acc:101750076]	Type 1	GCN278	-0.0224505	-2.84356	-0.146884
ENSGALG00000054978		Fc receptor-like protein 3-like [Source:NCBI gene;Acc:101748032]	Type 1	-	-0.0279538	-1.28899	-0.115423
ENSGALG00000009848	LPGAT1	lysophosphatidylglycerol acyltransferase 1 [Source:NCBI gene;Acc:421375]	Type 2	GCN278	-2.44581	-0.0394651	0.673335
ENSGALG00000013225	VAT1L	vesicle amine transport 1 like [Source:NCBI gene;Acc:430410]	Type 1	-	-0.0285926	-1.46565	0.650874
ENSGALG00000005467	HSD17B2	hydroxysteroid 17-beta dehydrogenase 2 [Source:NCBI gene;Acc:415807]	Type 1	GCN278	-0.030329	-6.80823	-0.213193
ENSGALG00000009497	AVPR2	arginine vasopressin receptor 2 [Source:NCBI gene;Acc:427860]	Type 2	-	-1.94843	-0.0500943	-0.0402097
ENSGALG00000011921	DHRS7	dehydrogenase/reductase 7 [Source:NCBI gene;Acc:423527]	Type 1	-	-0.03474	-1.01961	-0.0140836
ENSGALG00000042001		hect domain and RLD 4-like [Source:NCBI gene;Acc:422513]	Type 1	GCN53	-0.0417943	-3.22122	-0.550658
ENSGALG00000008440	CHST1	carbohydrate sulfotransferase 1 [Source:NCBI gene;Acc:428866]	Type 1	-	-0.0453771	-1.14088	0.232252
ENSGALG00000041577	ITGA4	integrin subunit alpha 4 [Source:NCBI gene;Acc:424121]	Type 3	-	1.07291	0.952591	-0.313103
ENSGALG00000048781			Type 1	-	-0.049243	-1.2458	-0.185253
ENSGALG00000010032			Type 1	GCN278	-0.0517743	-1.18302	0.0605258
ENSGALG00000027207	PERP2	PERP2, TP53 apoptosis effector [Source:NCBI gene;Acc:421682]	Type 3	-	1.07246	-0.0595137	0.0101187
ENSGALG00000043036	VASH1	vasohibin 1 [Source:NCBI gene;Acc:423369]	Type 2	GCN278	-1.62107	-0.054348	0.368643
ENSGALG00000005094	GRAPL	GRB2 related adaptor protein like [Source:NCBI gene;Acc:416523]	Type 3	GCN40	1.06699	0.606408	-0.0568465
ENSGALG00000004106	DHCR7	7-dehydrocholesterol reductase [Source:NCBI gene;Acc:422982]	Type 1	-	-0.0534978	-1.48357	-0.0531703
ENSGALG00000005194	CD72	CD72 molecule [Source:NCBI gene;Acc:395923]	Type 3	GCN40	1.06668	0.130697	-0.134852
ENSGALG00000004860	RASD1	ras related dexamethasone induced 1 [Source:NCBI gene;Acc:416507]	Type 2	-	-1.12179	-0.0559251	-0.152292
ENSGALG00000014678	ELL2	elongation factor for RNA polymerase II 2 [Source:NCBI gene;Acc:427119]	Type 2	-	-1.00753	-0.059434	-0.197684
ENSGALG00000004262	TMIGD1	transmembrane and immunoglobulin domain containing 1 [Source:NCBI gene;Acc:101751326]	Type 2	GCN278	-1.04572	-0.0595353	0.209528
ENSGALG00000038733	TRAK1	trafficking kinesin protein 1 [Source:NCBI gene;Acc:420714]	Type 3	-	1.05582	0.775246	-0.147046
ENSGALG00000049424			Type 1	-	-0.0566364	-1.28313	0.0109798
ENSGALG00000052566			Type 2	-	-1.26396	-0.0689563	-0.513912
ENSGALG00000000504	ETV7	ETS variant 7 [Source:NCBI gene;Acc:419813]	Type 2	-	-1.38017	-0.0698615	0.348339
ENSGALG00000008632	ACSS1	acyl-CoA synthetase short-chain family member 1A [Source:NCBI gene;Acc:416714]	Type 2	-	-1.88748	-0.0780571	-0.689819
ENSGALG00000005021	RAB43	RAB43, member RAS oncogene family [Source:NCBI gene;Acc:415970]	Type 3	-	1.05495	0.570702	-0.294656
ENSGALG00000009606		ADAM metallopeptidase domain 5, pseudogene [Source:NCBI gene;Acc:423946]	Type 1	-	-0.0615423	-1.31757	0.131832
ENSGALG00000013304	SLC5A12	solute carrier family 5 member 12 [Source:NCBI gene;Acc:431338]	Type 3	GCN278	1.04834	0.461831	-0.155848
ENSGALG00000053860		mycocerosic acid synthase-like [Source:NCBI gene;Acc:420486]	Type 1	GCN278	-0.0642273	-2.17022	0.157941
ENSGALG00000027056		electron transfer flavoprotein beta subunit lysine methyltransferase [Source:NCBI gene;Acc:418138]	Type 2	-	-1.38724	-0.0826664	-0.0448557
ENSGALG00000005824	SUSD2	sushi domain containing 2 [Source:NCBI gene;Acc:416922]	Type 1	GCN278	-0.0752017	-1.17576	0.115114
ENSGALG00000026187	NMNAT3	nicotinamide nucleotide adenylyltransferase 3 [Source:NCBI gene;Acc:424820]	Type 3	-	1.04466	0.148718	-0.449385
ENSGALG00000007171	CIITA	class II major histocompatibility complex transactivator [Source:NCBI gene;Acc:416633]	Type 1	GCN278	-0.0789292	-2.23901	0.160053
ENSGALG00000008326		synaptotagmin-like protein 2-like [Source:NCBI gene;Acc:422353]	Type 3	-	1.03732	0.330666	-0.19768
ENSGALG00000006809	POU2AF1	POU class 2 associating factor 1 [Source:NCBI gene;Acc:373994]	Type 1	GCN40	-0.090062	-2.40833	-0.454497
ENSGALG00000043681	DAPP1	dual adaptor of phosphotyrosine and 3-phosphoinositides [Source:NCBI gene;Acc:425211]	Type 2	-	-1.09756	-0.0961674	-0.48278
ENSGALG00000032428		chromosome 11 open reading frame, human C19orf12-like [Source:NCBI gene;Acc:100858381]	Type 1	-	-0.100225	-2.24186	0.170764
ENSGALG00000053262	HIST2H4B	histone cluster 2, H4b [Source:NCBI gene;Acc:417950]	Type 1	-	-0.123956	-2.2811	-0.533695
ENSGALG00000043605	BEST4	bestrophin 4 [Source:NCBI gene;Acc:771694]	Type 2	GCN278	-1.19104	-0.0989468	-0.591722
ENSGALG00000048869		patched domain-containing protein 3-like [Source:NCBI gene;Acc:101750175]	Type 2	GCN278	-1.70962	-0.113571	0.168475
ENSGALG00000015356	IFT57	intraflagellar transport 57 [Source:NCBI gene;Acc:418409]	Type 1	-	-0.13139	-1.07224	0.176109
ENSGALG00000039738	SLC9A3	solute carrier family 9 member A3 [Source:NCBI gene;Acc:420801]	Type 3	GCN278	1.02149	1.5025	-0.358327
ENSGALG00000044654	C22orf39	chromosome 22 open reading frame 39 [Source:NCBI gene;Acc:101751757]	Type 1	-	-0.136354	-2.39498	-0.648506
ENSGALG00000041791	DPP6	dipeptidyl peptidase like 6 [Source:NCBI gene;Acc:420440]	Type 2	-	-2.02508	-0.123882	-0.130853
ENSGALG00000002766	MLKL	mixed lineage kinase domain like pseudokinase [Source:NCBI gene;Acc:415686]	Type 1	-	-0.143257	-1.23186	0.440148
ENSGALG00000031693	KCNB2	potassium voltage-gated channel subfamily B member 2 [Source:NCBI gene;Acc:431181]	Type 1	-	-0.158566	-1.80309	0.24135
ENSGALG00000010469	CYP4B7	cytochrome P450, family 4, subfamily B, polypeptide 7 [Source:NCBI gene;Acc:424618]	Type 3	-	1.02111	0.587862	-0.0421171
ENSGALG00000020002	SLC22A3	solute carrier family 22 member 3 [Source:NCBI gene;Acc:421582]	Type 2	-	-1.42162	-0.135466	0.137816
ENSGALG00000016426	MAP3K15	mitogen-activated protein kinase kinase kinase 15 [Source:NCBI gene;Acc:418609]	Type 2	GCN278	-1.25438	-0.145306	-0.0656812
ENSGALG00000014713	DDX4	DEAD-box helicase 4 [Source:NCBI gene;Acc:395447]	Type 1	-	-0.158587	-1.59535	0.0779641
ENSGALG00000019716	KRT40	keratin 40 [Source:NCBI gene;Acc:420045]	Type 3	-	1.2025	0.988053	-0.16451
ENSGALG00000011930		ovostatin-like [Source:NCBI gene;Acc:425757]	Type 3	GCN278	1.01982	0.767898	-0.298275
ENSGALG00000054794			Type 1	-	-0.166908	-1.78783	-0.142365
ENSGALG00000014880	PARP8	poly(ADP-ribose) polymerase family member 8 [Source:NCBI gene;Acc:427198]	Type 1	-	-0.177274	-2.19374	-0.240079
ENSGALG00000036310			Type 2	GCN278	-1.4648	-0.153433	0.0526222
ENSGALG00000002167	PATL2	PAT1 homolog 2 [Source:NCBI gene;Acc:415327]	Type 2	-	-1.82154	-0.175586	-0.0355472
ENSGALG00000039982	IRF5	interferon regulatory factor 5 [Source:NCBI gene;Acc:430409]	Type 2	GCN40	-1.45873	-0.179356	0.159903
ENSGALG00000013036	ATP6V1E1	ATPase H+ transporting V1 subunit E1 [Source:NCBI gene;Acc:418162]	Type 1	GCN278	-0.17831	-1.41711	0.0239451
ENSGALG00000008836	ATP6AP1	ATPase H+ transporting accessory protein 1 [Source:NCBI gene;Acc:427854]	Type 2	GCN278	-1.21047	-0.183437	-0.286858
ENSGALG00000004087	THSD4	thrombospondin type 1 domain containing 4 [Source:NCBI gene;Acc:415395]	Type 1	-	-0.183087	-1.04223	-0.00837053
ENSGALG00000005982	KLHL9	kelch like family member 9 [Source:NCBI gene;Acc:422226]	Type 2	GCN278	-1.24607	-0.228004	-0.0662947
ENSGALG00000050493			Type 1	-	-0.187201	-2.1968	-0.650269
ENSGALG00000014962	CALHM6	family with sequence similarity 26 member F [Source:NCBI gene;Acc:421744]	Type 1	-	-0.19283	-3.80315	1.01296
ENSGALG00000030007			Type 1	GCN40	-0.206733	-1.46386	-0.13288
ENSGALG00000031487	FSTL4	follistatin like 4 [Source:NCBI gene;Acc:395163]	Type 1	GCN278	-0.210073	-1.48315	0.341983
ENSGALG00000030493	ENTPD3	ectonucleoside triphosphate diphosphohydrolase 3 [Source:NCBI gene;Acc:428447]	Type 2	-	-1.54681	-0.243669	0.460899
ENSGALG00000003172	SLC16A9	solute carrier family 16 member 9 [Source:NCBI gene;Acc:423667]	Type 1	-	-0.216198	-1.03605	-0.043039
ENSGALG00000046639	CYP2AC2	cytochrome P450, family 2, subfamily AC, polypeptide 2 [Source:NCBI gene;Acc:107049058]	Type 1	-	-0.221561	-1.89778	0.447198
ENSGALG00000049682	CHIR-B2	Gallus gallus immunoglobulin-like receptor CHIR-B2 (CHIR-B2), mRNA. [Source:RefSeq mRNA;Acc:NM_001146140]	Type 2	-	-1.50057	-0.263983	-0.548947
ENSGALG00000042626	SYT4	synaptotagmin 4 [Source:NCBI gene;Acc:422960]	Type 1	-	-0.233297	-1.28453	0.357914
ENSGALG00000049728		CASK interacting protein 1 [Source:NCBI gene;Acc:416556]	Type 2	-	-1.57308	-0.272986	-0.00034734
ENSGALG00000036043	TBX3	T-box 3 [Source:NCBI gene;Acc:374202]	Type 2	GCN278	-1.62336	-0.285722	0.0547048
ENSGALG00000016299	FAM83B	family with sequence similarity 83 member B [Source:NCBI gene;Acc:428645]	Type 1	-	-0.245419	-3.50668	0.386855
ENSGALG00000011124	ARHGAP24	Rho GTPase activating protein 24 [Source:NCBI gene;Acc:422593]	Type 1	GCN40	-0.259179	-3.87038	-1.1378
ENSGALG00000034427	SCN4A	sodium voltage-gated channel alpha subunit 4 [Source:NCBI gene;Acc:771297]	Type 3	-	1.0067	0.454838	0.0705556
ENSGALG00000017184	MMP7	matrix metallopeptidase 7 [Source:NCBI gene;Acc:418983]	Type 1	-	-0.268903	-1.52426	-0.279002
ENSGALG00000020151	NMU	neuromedin U [Source:NCBI gene;Acc:422748]	Type 2	-	-1.04256	-0.304504	0.0465833
ENSGALG00000021158	SLC7A9	solute carrier family 7 member 9 [Source:NCBI gene;Acc:415768]	Type 2	GCN278	-1.70883	-0.314979	0.248662
ENSGALG00000003838		protein FAM49A-like [Source:NCBI gene;Acc:419677]	Type 2	-	-1.89665	-0.316268	0.74206
ENSGALG00000021340	CA9	carbonic anhydrase 9 [Source:NCBI gene;Acc:770004]	Type 2	-	-1.90957	-0.35507	0.316278
ENSGALG00000019231	CD200R1	CD200 receptor 1 [Source:NCBI gene;Acc:768673]	Type 3	GCN278	0.991143	1.05219	-0.180396
ENSGALG00000045936	FAM83F	family with sequence similarity 83 member F [Source:NCBI gene;Acc:770747]	Type 1	-	-0.281903	-1.23604	-0.364921
ENSGALG00000002558	ASL1	argininosuccinate lyase 1 [Source:NCBI gene;Acc:396498]	Type 2	-	-1.39919	-0.362027	0.0826714
ENSGALG00000001445	FABP6	fatty acid binding protein 6 [Source:NCBI gene;Acc:416154]	Type 2	GCN278	-1.48189	-0.363167	0.362779
ENSGALG00000015935	SMYD1	SET and MYND domain containing 1 [Source:NCBI gene;Acc:373960]	Type 1	-	-0.284556	-1.06841	-0.215366
ENSGALG00000014862	HMGCS1	3-hydroxy-3-methylglutaryl-CoA synthase 1 [Source:NCBI gene;Acc:396379]	Type 2	-	-1.54391	-0.374782	0.0949539
ENSGALG00000017040		complement C4A (Rodgers blood group) [Source:NCBI gene;Acc:418892]	Type 3	-	0.839995	1.41403	0.042113
ENSGALG00000038789	CLIC3	chloride intracellular channel 3 [Source:NCBI gene;Acc:417293]	Type 3	-	0.821271	1.30997	-0.322198
ENSGALG00000030863		solute carrier family 28 (sodium-coupled nucleoside transporter), member 2 [Source:NCBI gene;Acc:415338]	Type 1	GCN278	-0.289668	-3.78261	-0.0646658
ENSGALG00000010243	PRDX1	peroxiredoxin 1 [Source:NCBI gene;Acc:424598]	Type 2	GCN278	-2.5765	-0.394282	0.198962
ENSGALG00000010798	DHCR24	24-dehydrocholesterol reductase [Source:NCBI gene;Acc:424661]	Type 1	-	-0.291038	-1.85195	0.330849
ENSGALG00000015662		lipase member I [Source:NCBI gene;Acc:418466]	Type 3	-	0.786512	1.59742	-0.2149
ENSGALG00000037950	ALPK3	alpha kinase 3 [Source:NCBI gene;Acc:768936]	Type 1	-	-0.300439	-1.87923	0.286969
ENSGALG00000047357			Type 3	-	0.593441	1.22078	-0.166736
ENSGALG00000015939	THNSL2	threonine synthase like 2 [Source:NCBI gene;Acc:422927]	Type 3	GCN278	0.592915	1.03083	0.143537
ENSGALG00000016470	KCNS3	potassium voltage-gated channel modifier subfamily S member 3 [Source:NCBI gene;Acc:428653]	Type 1	-	-0.306234	-1.17987	0.068297
ENSGALG00000054216	NXPH4	neurexophilin 4 [Source:NCBI gene;Acc:100858743]	Type 1	-	-0.309061	-1.33455	-0.42083
ENSGALG00000052678			Type 1	-	-0.324282	-1.08506	0.153792
ENSGALG00000029308	PNPLA3	patatin like phospholipase domain containing 3 [Source:NCBI gene;Acc:418233]	Type 2	-	-1.59331	-0.404901	-0.103248
ENSGALG00000008554	IL17REL	interleukin 17 receptor E like [Source:NCBI gene;Acc:769256]	Type 1	-	-0.347799	-1.52083	0.199815
ENSGALG00000007530			Type 1	-	-0.355168	-2.45636	0.287007
ENSGALG00000005934			Type 1	-	-0.36067	-1.24893	0.0891127
ENSGALG00000036785	TRIM8	tripartite motif containing 8 [Source:NCBI gene;Acc:423864]	Type 1	-	-0.378895	-1.39707	-0.99006
ENSGALG00000051268			Type 2	-	-1.21084	-0.503798	0.0842509
ENSGALG00000006522	HCK	HCK proto-oncogene, Src family tyrosine kinase [Source:NCBI gene;Acc:419280]	Type 1	GCN40	-0.383062	-1.03782	-0.0143004
ENSGALG00000015140		desmocollin 1 [Source:NCBI gene;Acc:428527]	Type 3	-	0.565951	1.26757	-0.161141
ENSGALG00000008926	CADPS2	calcium dependent secretion activator 2 [Source:NCBI gene;Acc:417756]	Type 3	GCN278	0.565135	2.08069	-0.982598
ENSGALG00000038141	NCF4	neutrophil cytosolic factor 4 [Source:NCBI gene;Acc:418052]	Type 2	GCN40	-3.45143	-0.593457	0.761161
ENSGALG00000034868	KRT7	keratin 7 [Source:NCBI gene;Acc:395772]	Type 2	-	-1.84089	-0.677875	-0.433777
ENSGALG00000004246	SLC6A4	solute carrier family 6 member 4 [Source:NCBI gene;Acc:404747]	Type 1	GCN278	-0.406091	-1.94184	-0.679173
ENSGALG00000009382	CAPN8	calpain 8 [Source:NCBI gene;Acc:428561]	Type 2	-	-1.07409	-0.681103	0.139786
ENSGALG00000028451	MT4	metallothionein 4 [Source:NCBI gene;Acc:396212]	Type 2	-	-1.48157	-0.701016	-0.329916
ENSGALG00000037214			Type 1	-	-0.433128	-2.21242	-0.000275416
ENSGALG00000004508	EYA2	EYA transcriptional coactivator and phosphatase 2 [Source:NCBI gene;Acc:395745]	Type 2	-	-1.18184	-0.73437	-0.159872
ENSGALG00000016285		glycerol kinase 2 [Source:NCBI gene;Acc:418589]	Type 2	GCN278	-1.03259	-0.73691	-0.376406
ENSGALG00000038405	CASR	calcium sensing receptor [Source:NCBI gene;Acc:418266]	Type 1	GCN278	-0.441319	-3.45553	0.0832147
ENSGALG00000015151	B4GALT6	beta-1,4-galactosyltransferase 6 [Source:NCBI gene;Acc:421092]	Type 2	-	-1.33342	-0.809265	-0.161629
ENSGALG00000013969	ALDH8A1	aldehyde dehydrogenase 8 family member A1 [Source:NCBI gene;Acc:421695]	Type 1	-	-0.452693	-1.13928	0.109872
ENSGALG00000002643			Type 1	-	-0.564577	-1.02601	0.177238
ENSGALG00000041365	SALL4	spalt like transcription factor 4 [Source:NCBI gene;Acc:769286]	Type 2	-	-1.1388	-0.811982	-0.127327
ENSGALG00000052396			Type 2	GCN278	-1.59227	-0.844644	-0.645942
ENSGALG00000016165	TFF2	trefoil factor 3 [Source:NCBI gene;Acc:418534]	Type 2	-	-1.38095	-0.878557	0.531009
ENSGALG00000010402	HPGDS	hematopoietic prostaglandin D synthase [Source:NCBI gene;Acc:395863]	Type 1	-	-0.621239	-1.03084	0.0544038
ENSGALG00000003933	QSOX1	quiescin Q6 sulfhydryl oxidase 1 [Source:NCBI gene;Acc:373914]	Type 2	GCN278	-1.16045	-0.924993	-0.0315707
ENSGALG00000005708	HNF4beta	hepatic nuclear factor 4beta [Source:NCBI gene;Acc:415820]	Type 1	GCN278	-0.652176	-1.87619	0.228499
ENSGALG00000050036			Type 1	-	-0.731848	-1.06896	-0.188956
ENSGALG00000002832	IFI35	interferon-induced protein 35 [Source:NCBI gene;Acc:420011]	Type 2	GCN53	-1.44551	-1.0318	-0.0893021
ENSGALG00000000162	DMB1	major histocompatibility complex, class II, DM beta 1 [Source:NCBI gene;Acc:106182184]	Type 3	-	0.554967	1.19185	-0.317039
ENSGALG00000008874	SLC13A1	solute carrier family 13 member 1 [Source:NCBI gene;Acc:770198]	Type 1	GCN278	-0.736917	-1.1091	-0.130646
ENSGALG00000013993	VNN1	vanin 1 [Source:NCBI gene;Acc:421702]	Type 1	-	-0.74998	-3.14899	0.280556
ENSGALG00000045529	RAB15	RAB15, member RAS oncogene family [Source:NCBI gene;Acc:429955]	Type 2	-	-1.34972	-1.07223	-0.729741
ENSGALG00000041878	AQP5	aquaporin 5 [Source:NCBI gene;Acc:431305]	Type 1	-	-0.76347	-1.39677	0.263298
ENSGALG00000031058		heparan sulfate glucosamine 3-O-sulfotransferase 3B1-like [Source:NCBI gene;Acc:769421]	Type 2	-	-2.12301	-1.12205	-0.376556
ENSGALG00000031410	ENPEP	glutamyl aminopeptidase [Source:NCBI gene;Acc:428771]	Type 2	GCN278	-1.50759	-1.16009	0.100415
ENSGALG00000043735			Type 2	-	-1.99409	-1.20677	-0.476244
ENSGALG00000046879			Type 1	-	-0.875811	-1.28871	-0.32502
ENSGALG00000020679	PLEKHS1	pleckstrin homology domain containing S1 [Source:NCBI gene;Acc:101750407]	Type 1	GCN278	-0.895003	-1.6858	0.954494
ENSGALG00000042819			Type 2	-	-2.07481	-1.29411	-0.686752
ENSGALG00000014372	SLC34A2	solute carrier family 34 member 2 [Source:NCBI gene;Acc:395131]	Type 2	GCN278	0.665063	4.48962	4.15928
ENSGALG00000038601	LIPH	lipase H [Source:HGNC Symbol;Acc:HGNC:18483]	Type 3	-	3.81616	2.04579	-0.949253
ENSGALG00000044735		uncharacterized LOC771972 [Source:NCBI gene;Acc:771972]	Type 1	-	-1.09529	-2.84433	1.78629
ENSGALG00000012997	DNAH5	dynein axonemal heavy chain 5 [Source:NCBI gene;Acc:420921]	Type 1	-	-1.19702	-1.49421	-0.0587535
ENSGALG00000011875	TRPC3	transient receptor potential cation channel subfamily C member 3 [Source:NCBI gene;Acc:374153]	Type 1	-	-1.24313	-3.33933	0.37432
ENSGALG00000040493	PTN	pleiotrophin [Source:NCBI gene;Acc:418125]	Type 1	GCN278	-1.26625	-2.48963	-0.418706
ENSGALG00000005543		lysophosphatidic acid receptor 6-like [Source:NCBI gene;Acc:101748451]	Type 1	GCN278	-1.27875	-6.18917	-0.511225
ENSGALG00000041129	TMEM173	transmembrane protein 173 [Source:NCBI gene;Acc:768990]	Type 3	GCN53	0.259263	1.17682	-0.646861
ENSGALG00000019795		uncharacterized LOC100857706 [Source:NCBI gene;Acc:100857706]	Type 1	GCN53	-1.47409	-1.63296	-0.496693
ENSGALG00000006482	FAH	fumarylacetoacetate hydrolase [Source:NCBI gene;Acc:415482]	Type 1	-	-1.50322	-3.19831	-0.866427
ENSGALG00000048390			Type 1	-	-1.54648	-1.45134	0.232477
ENSGALG00000051025			Type 3	-	-0.152749	-0.339474	-2.6087
ENSGALG00000039528	PLCE1	phospholipase C epsilon 1 [Source:NCBI gene;Acc:425224]	Type 2	-	-2.09235	-1.3654	-0.233525
ENSGALG00000037642	SLC23A1	solute carrier family 23 member 1 [Source:NCBI gene;Acc:416188]	Type 1	GCN278	-1.57813	-2.10269	-0.241992
ENSGALG00000016690	CYP2AC1	cytochrome P450, family 2, subfamily AC, polypeptide 1 [Source:NCBI gene;Acc:422046]	Type 1	GCN278	-1.62476	-2.08454	-0.701894
ENSGALG00000049973	TMEM252	transmembrane protein 252 [Source:NCBI gene;Acc:100859235]	Type 1	GCN278	-1.71937	-2.20459	1.52829
ENSGALG00000005619	F3	coagulation factor III, tissue factor [Source:NCBI gene;Acc:429084]	Type 1	-	-1.86366	-2.29265	0.300515
ENSGALG00000013865	IFNGR1	interferon gamma receptor 1 [Source:NCBI gene;Acc:421685]	Type 1	-	-1.87363	-2.16092	0.407702
ENSGALG00000043885	CFAP45	cilia and flagella associated protein 45 [Source:NCBI gene;Acc:426452]	Type 2	-	-1.89097	-1.52085	0.415558
ENSGALG00000014176	PLA2G2E	phospholipase A2 group IIE [Source:NCBI gene;Acc:426747]	Type 2	GCN278	-1.92411	-1.63852	0.00908643
ENSGALG00000003360	ARL10	ADP ribosylation factor like GTPase 10 [Source:NCBI gene;Acc:416229]	Type 2	-	-2.44127	-1.76252	-0.29997
ENSGALG00000053144	U3	Small nucleolar RNA U3 [Source:RFAM;Acc:RF00012]	Type 1	-	-1.99529	-3.15664	-0.0772322
ENSGALG00000053595	CXXC4	CXXC finger protein 4 [Source:HGNC Symbol;Acc:HGNC:24593]	Type 2	GCN278	-2.85709	-1.78504	0.586268
ENSGALG00000035842	SLC37A2	solute carrier family 37 (glucose-6-phosphate transporter), member 2 [Source:NCBI gene;Acc:419704]	Type 1	-	-2.07358	-2.96317	-0.957453
ENSGALG00000023172		low-density lipoprotein receptor-related protein 2-like [Source:NCBI gene;Acc:430303]	Type 1	GCN40	-2.43633	-3.39584	-0.289789
ENSGALG00000028822	RNF152	ring finger protein 152 [Source:NCBI gene;Acc:420909]	Type 2	-	-2.14515	-1.9673	0.419846
ENSGALG00000046223	GPR21	G protein-coupled receptor 21 [Source:NCBI gene;Acc:772385]	Type 2	-	-3.75845	-2.30878	-2.62978
ENSGALG00000015616	ACOT12	acyl-CoA thioesterase 12 [Source:NCBI gene;Acc:431627]	Type 1	GCN278	-2.48881	-4.15129	-0.595614
ENSGALG00000025941	RGS20	regulator of G-protein signaling 20 [Source:NCBI gene;Acc:395646]	Type 1	GCN40	-2.71699	-8.36105	-1.18258
