# Supplementary material for: Time-series transcriptome analysis identified differentially expressed genes in broiler chicken infected with mixed Eimeria species
Source: Front Genet. 2022 Aug 8;13:886781. doi: 10.3389/fgene.2022.886781 (PMC9393255; doi:10.3389/fgene.2022.886781)
Supplement: Supplementary file 2 [file DataSheet1.ZIP]

Archive with 873 entries (869 files):
- 4dpi_GO.Gsea.1625071243202/
- 4dpi_GO.Gsea.1625071243202/210630_4dpi_GO.Gsea.1625071243202.rpt
- 4dpi_GO.Gsea.1625071243202/desktop.ini
- 4dpi_GO.Gsea.1625071243202/enplot_GOBP_ACYLGLYCEROL_HOMEOSTASIS_1800.png
- 4dpi_GO.Gsea.1625071243202/enplot_GOBP_CORNIFICATION_1773.png
- 4dpi_GO.Gsea.1625071243202/enplot_GOBP_COTRANSLATIONAL_PROTEIN_TARGETING_TO_MEMBRANE_1827.png
- 4dpi_GO.Gsea.1625071243202/enplot_GOBP_CYTOPLASMIC_TRANSLATION_1854.png
- 4dpi_GO.Gsea.1625071243202/enplot_GOBP_DEFENSE_RESPONSE_TO_VIRUS_1782.png
- 4dpi_GO.Gsea.1625071243202/enplot_GOBP_DIGESTION_1818.png
- 4dpi_GO.Gsea.1625071243202/enplot_GOBP_ESTABLISHMENT_OF_PROTEIN_LOCALIZATION_TO_ENDOPLASMIC_RETICULUM_1845.png
- 4dpi_GO.Gsea.1625071243202/enplot_GOBP_INTERFERON_GAMMA_MEDIATED_SIGNALING_PATHWAY_1797.png
- 4dpi_GO.Gsea.1625071243202/enplot_GOBP_KERATINIZATION_1776.png
- 4dpi_GO.Gsea.1625071243202/enplot_GOBP_KERATINOCYTE_DIFFERENTIATION_1812.png
- 4dpi_GO.Gsea.1625071243202/enplot_GOBP_LIPID_HOMEOSTASIS_1779.png
- 4dpi_GO.Gsea.1625071243202/enplot_GOBP_NUCLEAR_TRANSCRIBED_MRNA_CATABOLIC_PROCESS_1881.png
- 4dpi_GO.Gsea.1625071243202/enplot_GOBP_NUCLEAR_TRANSCRIBED_MRNA_CATABOLIC_PROCESS_NONSENSE_MEDIATED_DECAY_1833.png
- 4dpi_GO.Gsea.1625071243202/enplot_GOBP_PROTEIN_LOCALIZATION_TO_ENDOPLASMIC_RETICULUM_1860.png
- 4dpi_GO.Gsea.1625071243202/enplot_GOBP_PROTEIN_TARGETING_TO_MEMBRANE_1875.png
- 4dpi_GO.Gsea.1625071243202/enplot_GOBP_REGULATION_OF_ALCOHOL_BIOSYNTHETIC_PROCESS_1806.png
- 4dpi_GO.Gsea.1625071243202/enplot_GOBP_REGULATION_OF_CHOLESTEROL_BIOSYNTHETIC_PROCESS_1767.png
- 4dpi_GO.Gsea.1625071243202/enplot_GOBP_REGULATION_OF_CHOLESTEROL_METABOLIC_PROCESS_1770.png
- 4dpi_GO.Gsea.1625071243202/enplot_GOBP_REGULATION_OF_LIPID_BIOSYNTHETIC_PROCESS_1815.png
- 4dpi_GO.Gsea.1625071243202/enplot_GOBP_REGULATION_OF_STEROID_BIOSYNTHETIC_PROCESS_1788.png
- 4dpi_GO.Gsea.1625071243202/enplot_GOBP_REGULATION_OF_STEROID_METABOLIC_PROCESS_1809.png
- 4dpi_GO.Gsea.1625071243202/enplot_GOBP_RESPONSE_TO_GLUCAGON_1794.png
- 4dpi_GO.Gsea.1625071243202/enplot_GOBP_RESPONSE_TO_TYPE_I_INTERFERON_1785.png
- 4dpi_GO.Gsea.1625071243202/enplot_GOBP_RIBOSOMAL_LARGE_SUBUNIT_BIOGENESIS_1869.png
- 4dpi_GO.Gsea.1625071243202/enplot_GOBP_STEROL_BIOSYNTHETIC_PROCESS_1764.png
- 4dpi_GO.Gsea.1625071243202/enplot_GOBP_STEROL_HOMEOSTASIS_1803.png
- 4dpi_GO.Gsea.1625071243202/enplot_GOBP_STEROL_METABOLIC_PROCESS_1791.png
- 4dpi_GO.Gsea.1625071243202/enplot_GOBP_TRANSLATIONAL_INITIATION_1842.png
- 4dpi_GO.Gsea.1625071243202/enplot_GOBP_VIRAL_GENE_EXPRESSION_1848.png
- 4dpi_GO.Gsea.1625071243202/enplot_GOCC_CORNIFIED_ENVELOPE_1821.png
- 4dpi_GO.Gsea.1625071243202/enplot_GOCC_CYTOSOLIC_LARGE_RIBOSOMAL_SUBUNIT_1836.png
- 4dpi_GO.Gsea.1625071243202/enplot_GOCC_CYTOSOLIC_RIBOSOME_1824.png
- 4dpi_GO.Gsea.1625071243202/enplot_GOCC_CYTOSOLIC_SMALL_RIBOSOMAL_SUBUNIT_1863.png
- 4dpi_GO.Gsea.1625071243202/enplot_GOCC_LARGE_RIBOSOMAL_SUBUNIT_1866.png
- 4dpi_GO.Gsea.1625071243202/enplot_GOCC_POLYSOMAL_RIBOSOME_1878.png
- 4dpi_GO.Gsea.1625071243202/enplot_GOCC_RIBOSOMAL_SUBUNIT_1839.png
- 4dpi_GO.Gsea.1625071243202/enplot_GOCC_RIBOSOME_1851.png
- 4dpi_GO.Gsea.1625071243202/enplot_GOCC_SMALL_RIBOSOMAL_SUBUNIT_1857.png
- 4dpi_GO.Gsea.1625071243202/enplot_GOMF_RRNA_BINDING_1872.png
- 4dpi_GO.Gsea.1625071243202/enplot_GOMF_STRUCTURAL_CONSTITUENT_OF_RIBOSOME_1830.png
- 4dpi_GO.Gsea.1625071243202/gene_set_sizes.tsv
- 4dpi_GO.Gsea.1625071243202/global_es_histogram.png
- 4dpi_GO.Gsea.1625071243202/GOBP_ACYLGLYCEROL_HOMEOSTASIS.html
- 4dpi_GO.Gsea.1625071243202/GOBP_ACYLGLYCEROL_HOMEOSTASIS.tsv
- 4dpi_GO.Gsea.1625071243202/GOBP_ACYLGLYCEROL_HOMEOSTASIS_1801.png
- 4dpi_GO.Gsea.1625071243202/GOBP_CORNIFICATION.html
- 4dpi_GO.Gsea.1625071243202/GOBP_CORNIFICATION.tsv
- 4dpi_GO.Gsea.1625071243202/GOBP_CORNIFICATION_1774.png
- 4dpi_GO.Gsea.1625071243202/GOBP_COTRANSLATIONAL_PROTEIN_TARGETING_TO_MEMBRANE.html
- 4dpi_GO.Gsea.1625071243202/GOBP_COTRANSLATIONAL_PROTEIN_TARGETING_TO_MEMBRANE.tsv
- 4dpi_GO.Gsea.1625071243202/GOBP_COTRANSLATIONAL_PROTEIN_TARGETING_TO_MEMBRANE_1828.png
- 4dpi_GO.Gsea.1625071243202/GOBP_CYTOPLASMIC_TRANSLATION.html
- 4dpi_GO.Gsea.1625071243202/GOBP_CYTOPLASMIC_TRANSLATION.tsv
- 4dpi_GO.Gsea.1625071243202/GOBP_CYTOPLASMIC_TRANSLATION_1855.png
- 4dpi_GO.Gsea.1625071243202/GOBP_DEFENSE_RESPONSE_TO_VIRUS.html
- 4dpi_GO.Gsea.1625071243202/GOBP_DEFENSE_RESPONSE_TO_VIRUS.tsv
- 4dpi_GO.Gsea.1625071243202/GOBP_DEFENSE_RESPONSE_TO_VIRUS_1783.png
- 4dpi_GO.Gsea.1625071243202/GOBP_DIGESTION.html
- 4dpi_GO.Gsea.1625071243202/GOBP_DIGESTION.tsv
- 4dpi_GO.Gsea.1625071243202/GOBP_DIGESTION_1819.png
- 4dpi_GO.Gsea.1625071243202/GOBP_ESTABLISHMENT_OF_PROTEIN_LOCALIZATION_TO_ENDOPLASMIC_RETICULUM.html
- 4dpi_GO.Gsea.1625071243202/GOBP_ESTABLISHMENT_OF_PROTEIN_LOCALIZATION_TO_ENDOPLASMIC_RETICULUM.tsv
- 4dpi_GO.Gsea.1625071243202/GOBP_ESTABLISHMENT_OF_PROTEIN_LOCALIZATION_TO_ENDOPLASMIC_RETICULUM_1846.png
- 4dpi_GO.Gsea.1625071243202/GOBP_INTERFERON_GAMMA_MEDIATED_SIGNALING_PATHWAY.html
- 4dpi_GO.Gsea.1625071243202/GOBP_INTERFERON_GAMMA_MEDIATED_SIGNALING_PATHWAY.tsv
- 4dpi_GO.Gsea.1625071243202/GOBP_INTERFERON_GAMMA_MEDIATED_SIGNALING_PATHWAY_1798.png
- 4dpi_GO.Gsea.1625071243202/GOBP_KERATINIZATION.html
- 4dpi_GO.Gsea.1625071243202/GOBP_KERATINIZATION.tsv
- 4dpi_GO.Gsea.1625071243202/GOBP_KERATINIZATION_1777.png
- 4dpi_GO.Gsea.1625071243202/GOBP_KERATINOCYTE_DIFFERENTIATION.html
- 4dpi_GO.Gsea.1625071243202/GOBP_KERATINOCYTE_DIFFERENTIATION.tsv
- 4dpi_GO.Gsea.1625071243202/GOBP_KERATINOCYTE_DIFFERENTIATION_1813.png
- 4dpi_GO.Gsea.1625071243202/GOBP_LIPID_HOMEOSTASIS.html
- 4dpi_GO.Gsea.1625071243202/GOBP_LIPID_HOMEOSTASIS.tsv
- 4dpi_GO.Gsea.1625071243202/GOBP_LIPID_HOMEOSTASIS_1780.png
- 4dpi_GO.Gsea.1625071243202/GOBP_NUCLEAR_TRANSCRIBED_MRNA_CATABOLIC_PROCESS.html
- 4dpi_GO.Gsea.1625071243202/GOBP_NUCLEAR_TRANSCRIBED_MRNA_CATABOLIC_PROCESS.tsv
- 4dpi_GO.Gsea.1625071243202/GOBP_NUCLEAR_TRANSCRIBED_MRNA_CATABOLIC_PROCESS_1882.png
- 4dpi_GO.Gsea.1625071243202/GOBP_NUCLEAR_TRANSCRIBED_MRNA_CATABOLIC_PROCESS_NONSENSE_MEDIATED_DECAY.html
- 4dpi_GO.Gsea.1625071243202/GOBP_NUCLEAR_TRANSCRIBED_MRNA_CATABOLIC_PROCESS_NONSENSE_MEDIATED_DECAY.tsv
- 4dpi_GO.Gsea.1625071243202/GOBP_NUCLEAR_TRANSCRIBED_MRNA_CATABOLIC_PROCESS_NONSENSE_MEDIATED_DECAY_1834.png
- 4dpi_GO.Gsea.1625071243202/GOBP_PROTEIN_LOCALIZATION_TO_ENDOPLASMIC_RETICULUM.html
- 4dpi_GO.Gsea.1625071243202/GOBP_PROTEIN_LOCALIZATION_TO_ENDOPLASMIC_RETICULUM.tsv
- 4dpi_GO.Gsea.1625071243202/GOBP_PROTEIN_LOCALIZATION_TO_ENDOPLASMIC_RETICULUM_1861.png
- 4dpi_GO.Gsea.1625071243202/GOBP_PROTEIN_TARGETING_TO_MEMBRANE.html
- 4dpi_GO.Gsea.1625071243202/GOBP_PROTEIN_TARGETING_TO_MEMBRANE.tsv
- 4dpi_GO.Gsea.1625071243202/GOBP_PROTEIN_TARGETING_TO_MEMBRANE_1876.png
- 4dpi_GO.Gsea.1625071243202/GOBP_REGULATION_OF_ALCOHOL_BIOSYNTHETIC_PROCESS.html
- 4dpi_GO.Gsea.1625071243202/GOBP_REGULATION_OF_ALCOHOL_BIOSYNTHETIC_PROCESS.tsv
- 4dpi_GO.Gsea.1625071243202/GOBP_REGULATION_OF_ALCOHOL_BIOSYNTHETIC_PROCESS_1807.png
- 4dpi_GO.Gsea.1625071243202/GOBP_REGULATION_OF_CHOLESTEROL_BIOSYNTHETIC_PROCESS.html
- 4dpi_GO.Gsea.1625071243202/GOBP_REGULATION_OF_CHOLESTEROL_BIOSYNTHETIC_PROCESS.tsv
- 4dpi_GO.Gsea.1625071243202/GOBP_REGULATION_OF_CHOLESTEROL_BIOSYNTHETIC_PROCESS_1768.png
- 4dpi_GO.Gsea.1625071243202/GOBP_REGULATION_OF_CHOLESTEROL_METABOLIC_PROCESS.html
- 4dpi_GO.Gsea.1625071243202/GOBP_REGULATION_OF_CHOLESTEROL_METABOLIC_PROCESS.tsv
- 4dpi_GO.Gsea.1625071243202/GOBP_REGULATION_OF_CHOLESTEROL_METABOLIC_PROCESS_1771.png
- 4dpi_GO.Gsea.1625071243202/GOBP_REGULATION_OF_LIPID_BIOSYNTHETIC_PROCESS.html
- 4dpi_GO.Gsea.1625071243202/GOBP_REGULATION_OF_LIPID_BIOSYNTHETIC_PROCESS.tsv
- 4dpi_GO.Gsea.1625071243202/GOBP_REGULATION_OF_LIPID_BIOSYNTHETIC_PROCESS_1816.png
- 4dpi_GO.Gsea.1625071243202/GOBP_REGULATION_OF_STEROID_BIOSYNTHETIC_PROCESS.html
- 4dpi_GO.Gsea.1625071243202/GOBP_REGULATION_OF_STEROID_BIOSYNTHETIC_PROCESS.tsv
- 4dpi_GO.Gsea.1625071243202/GOBP_REGULATION_OF_STEROID_BIOSYNTHETIC_PROCESS_1789.png
- 4dpi_GO.Gsea.1625071243202/GOBP_REGULATION_OF_STEROID_METABOLIC_PROCESS.html
- 4dpi_GO.Gsea.1625071243202/GOBP_REGULATION_OF_STEROID_METABOLIC_PROCESS.tsv
- 4dpi_GO.Gsea.1625071243202/GOBP_REGULATION_OF_STEROID_METABOLIC_PROCESS_1810.png
- 4dpi_GO.Gsea.1625071243202/GOBP_RESPONSE_TO_GLUCAGON.html
- 4dpi_GO.Gsea.1625071243202/GOBP_RESPONSE_TO_GLUCAGON.tsv
- 4dpi_GO.Gsea.1625071243202/GOBP_RESPONSE_TO_GLUCAGON_1795.png
- 4dpi_GO.Gsea.1625071243202/GOBP_RESPONSE_TO_TYPE_I_INTERFERON.html
- 4dpi_GO.Gsea.1625071243202/GOBP_RESPONSE_TO_TYPE_I_INTERFERON.tsv
- 4dpi_GO.Gsea.1625071243202/GOBP_RESPONSE_TO_TYPE_I_INTERFERON_1786.png
- 4dpi_GO.Gsea.1625071243202/GOBP_RIBOSOMAL_LARGE_SUBUNIT_BIOGENESIS.html
- 4dpi_GO.Gsea.1625071243202/GOBP_RIBOSOMAL_LARGE_SUBUNIT_BIOGENESIS.tsv
- 4dpi_GO.Gsea.1625071243202/GOBP_RIBOSOMAL_LARGE_SUBUNIT_BIOGENESIS_1870.png
- 4dpi_GO.Gsea.1625071243202/GOBP_STEROL_BIOSYNTHETIC_PROCESS.html
- 4dpi_GO.Gsea.1625071243202/GOBP_STEROL_BIOSYNTHETIC_PROCESS.tsv
- 4dpi_GO.Gsea.1625071243202/GOBP_STEROL_BIOSYNTHETIC_PROCESS_1765.png
- 4dpi_GO.Gsea.1625071243202/GOBP_STEROL_HOMEOSTASIS.html
- 4dpi_GO.Gsea.1625071243202/GOBP_STEROL_HOMEOSTASIS.tsv
- 4dpi_GO.Gsea.1625071243202/GOBP_STEROL_HOMEOSTASIS_1804.png
- 4dpi_GO.Gsea.1625071243202/GOBP_STEROL_METABOLIC_PROCESS.html
- 4dpi_GO.Gsea.1625071243202/GOBP_STEROL_METABOLIC_PROCESS.tsv
- 4dpi_GO.Gsea.1625071243202/GOBP_STEROL_METABOLIC_PROCESS_1792.png
- 4dpi_GO.Gsea.1625071243202/GOBP_TRANSLATIONAL_INITIATION.html
- 4dpi_GO.Gsea.1625071243202/GOBP_TRANSLATIONAL_INITIATION.tsv
- 4dpi_GO.Gsea.1625071243202/GOBP_TRANSLATIONAL_INITIATION_1843.png
- 4dpi_GO.Gsea.1625071243202/GOBP_VIRAL_GENE_EXPRESSION.html
- 4dpi_GO.Gsea.1625071243202/GOBP_VIRAL_GENE_EXPRESSION.tsv
- 4dpi_GO.Gsea.1625071243202/GOBP_VIRAL_GENE_EXPRESSION_1849.png
- 4dpi_GO.Gsea.1625071243202/GOCC_CORNIFIED_ENVELOPE.html
- 4dpi_GO.Gsea.1625071243202/GOCC_CORNIFIED_ENVELOPE.tsv
- 4dpi_GO.Gsea.1625071243202/GOCC_CORNIFIED_ENVELOPE_1822.png
- 4dpi_GO.Gsea.1625071243202/GOCC_CYTOSOLIC_LARGE_RIBOSOMAL_SUBUNIT.html
- 4dpi_GO.Gsea.1625071243202/GOCC_CYTOSOLIC_LARGE_RIBOSOMAL_SUBUNIT.tsv
- 4dpi_GO.Gsea.1625071243202/GOCC_CYTOSOLIC_LARGE_RIBOSOMAL_SUBUNIT_1837.png
- 4dpi_GO.Gsea.1625071243202/GOCC_CYTOSOLIC_RIBOSOME.html
- 4dpi_GO.Gsea.1625071243202/GOCC_CYTOSOLIC_RIBOSOME.tsv
- 4dpi_GO.Gsea.1625071243202/GOCC_CYTOSOLIC_RIBOSOME_1825.png
- 4dpi_GO.Gsea.1625071243202/GOCC_CYTOSOLIC_SMALL_RIBOSOMAL_SUBUNIT.html
- 4dpi_GO.Gsea.1625071243202/GOCC_CYTOSOLIC_SMALL_RIBOSOMAL_SUBUNIT.tsv
- 4dpi_GO.Gsea.1625071243202/GOCC_CYTOSOLIC_SMALL_RIBOSOMAL_SUBUNIT_1864.png
- 4dpi_GO.Gsea.1625071243202/GOCC_LARGE_RIBOSOMAL_SUBUNIT.html
- 4dpi_GO.Gsea.1625071243202/GOCC_LARGE_RIBOSOMAL_SUBUNIT.tsv
- 4dpi_GO.Gsea.1625071243202/GOCC_LARGE_RIBOSOMAL_SUBUNIT_1867.png
- 4dpi_GO.Gsea.1625071243202/GOCC_POLYSOMAL_RIBOSOME.html
- 4dpi_GO.Gsea.1625071243202/GOCC_POLYSOMAL_RIBOSOME.tsv
- 4dpi_GO.Gsea.1625071243202/GOCC_POLYSOMAL_RIBOSOME_1879.png
- 4dpi_GO.Gsea.1625071243202/GOCC_RIBOSOMAL_SUBUNIT.html
- 4dpi_GO.Gsea.1625071243202/GOCC_RIBOSOMAL_SUBUNIT.tsv
- 4dpi_GO.Gsea.1625071243202/GOCC_RIBOSOMAL_SUBUNIT_1840.png
- 4dpi_GO.Gsea.1625071243202/GOCC_RIBOSOME.html
- 4dpi_GO.Gsea.1625071243202/GOCC_RIBOSOME.tsv
- 4dpi_GO.Gsea.1625071243202/GOCC_RIBOSOME_1852.png
- 4dpi_GO.Gsea.1625071243202/GOCC_SMALL_RIBOSOMAL_SUBUNIT.html
- 4dpi_GO.Gsea.1625071243202/GOCC_SMALL_RIBOSOMAL_SUBUNIT.tsv
- 4dpi_GO.Gsea.1625071243202/GOCC_SMALL_RIBOSOMAL_SUBUNIT_1858.png
- 4dpi_GO.Gsea.1625071243202/GOMF_RRNA_BINDING.html
- 4dpi_GO.Gsea.1625071243202/GOMF_RRNA_BINDING.tsv
- 4dpi_GO.Gsea.1625071243202/GOMF_RRNA_BINDING_1873.png
- 4dpi_GO.Gsea.1625071243202/GOMF_STRUCTURAL_CONSTITUENT_OF_RIBOSOME.html
- 4dpi_GO.Gsea.1625071243202/GOMF_STRUCTURAL_CONSTITUENT_OF_RIBOSOME.tsv
- 4dpi_GO.Gsea.1625071243202/GOMF_STRUCTURAL_CONSTITUENT_OF_RIBOSOME_1831.png
- 4dpi_GO.Gsea.1625071243202/gsea_report_for_0_1625071243202.html
- 4dpi_GO.Gsea.1625071243202/gsea_report_for_0_1625071243202.tsv
- 4dpi_GO.Gsea.1625071243202/gsea_report_for_1_1625071243202.html
- 4dpi_GO.Gsea.1625071243202/gsea_report_for_1_1625071243202.tsv
- 4dpi_GO.Gsea.1625071243202/gset_rnd_es_dist_1766.png
- 4dpi_GO.Gsea.1625071243202/gset_rnd_es_dist_1769.png
- 4dpi_GO.Gsea.1625071243202/gset_rnd_es_dist_1772.png
- 4dpi_GO.Gsea.1625071243202/gset_rnd_es_dist_1775.png
- 4dpi_GO.Gsea.1625071243202/gset_rnd_es_dist_1778.png
- 4dpi_GO.Gsea.1625071243202/gset_rnd_es_dist_1781.png
- 4dpi_GO.Gsea.1625071243202/gset_rnd_es_dist_1784.png
- 4dpi_GO.Gsea.1625071243202/gset_rnd_es_dist_1787.png
- 4dpi_GO.Gsea.1625071243202/gset_rnd_es_dist_1790.png
- 4dpi_GO.Gsea.1625071243202/gset_rnd_es_dist_1793.png
- 4dpi_GO.Gsea.1625071243202/gset_rnd_es_dist_1796.png
- 4dpi_GO.Gsea.1625071243202/gset_rnd_es_dist_1799.png
- 4dpi_GO.Gsea.1625071243202/gset_rnd_es_dist_1802.png
- 4dpi_GO.Gsea.1625071243202/gset_rnd_es_dist_1805.png
- 4dpi_GO.Gsea.1625071243202/gset_rnd_es_dist_1808.png
- 4dpi_GO.Gsea.1625071243202/gset_rnd_es_dist_1811.png
- 4dpi_GO.Gsea.1625071243202/gset_rnd_es_dist_1814.png
- 4dpi_GO.Gsea.1625071243202/gset_rnd_es_dist_1817.png
- 4dpi_GO.Gsea.1625071243202/gset_rnd_es_dist_1820.png
- 4dpi_GO.Gsea.1625071243202/gset_rnd_es_dist_1823.png
- 4dpi_GO.Gsea.1625071243202/gset_rnd_es_dist_1826.png
- 4dpi_GO.Gsea.1625071243202/gset_rnd_es_dist_1829.png
- 4dpi_GO.Gsea.1625071243202/gset_rnd_es_dist_1832.png
- 4dpi_GO.Gsea.1625071243202/gset_rnd_es_dist_1835.png
- 4dpi_GO.Gsea.1625071243202/gset_rnd_es_dist_1838.png
- 4dpi_GO.Gsea.1625071243202/gset_rnd_es_dist_1841.png
- 4dpi_GO.Gsea.1625071243202/gset_rnd_es_dist_1844.png
- 4dpi_GO.Gsea.1625071243202/gset_rnd_es_dist_1847.png
- 4dpi_GO.Gsea.1625071243202/gset_rnd_es_dist_1850.png
- 4dpi_GO.Gsea.1625071243202/gset_rnd_es_dist_1853.png
- 4dpi_GO.Gsea.1625071243202/gset_rnd_es_dist_1856.png
- 4dpi_GO.Gsea.1625071243202/gset_rnd_es_dist_1859.png
- 4dpi_GO.Gsea.1625071243202/gset_rnd_es_dist_1862.png
- 4dpi_GO.Gsea.1625071243202/gset_rnd_es_dist_1865.png
- 4dpi_GO.Gsea.1625071243202/gset_rnd_es_dist_1868.png
- 4dpi_GO.Gsea.1625071243202/gset_rnd_es_dist_1871.png
- 4dpi_GO.Gsea.1625071243202/gset_rnd_es_dist_1874.png
- 4dpi_GO.Gsea.1625071243202/gset_rnd_es_dist_1877.png
- 4dpi_GO.Gsea.1625071243202/gset_rnd_es_dist_1880.png
- 4dpi_GO.Gsea.1625071243202/gset_rnd_es_dist_1883.png
- 4dpi_GO.Gsea.1625071243202/heat_map_1762.png
- 4dpi_GO.Gsea.1625071243202/heat_map_corr_plot.html
- 4dpi_GO.Gsea.1625071243202/index.html
- 4dpi_GO.Gsea.1625071243202/neg_snapshot.html
- 4dpi_GO.Gsea.1625071243202/pos_snapshot.html
- 4dpi_GO.Gsea.1625071243202/pvalues_vs_nes_plot.png
- 4dpi_GO.Gsea.1625071243202/ranked_gene_list_1_versus_0_1625071243202.tsv
- 4dpi_GO.Gsea.1625071243202/ranked_list_corr_1763.png
- 4dpi_GO.Gsea.1625071243202/xtools.css
- 4dpi_KEGG.Gsea.1625100298584/
- 4dpi_KEGG.Gsea.1625100298584/210701_4dpi_KEGG.Gsea.1625100298584.rpt
- 4dpi_KEGG.Gsea.1625100298584/desktop.ini
- 4dpi_KEGG.Gsea.1625100298584/enplot_KEGG_ADHERENS_JUNCTION_1928.png
- 4dpi_KEGG.Gsea.1625100298584/enplot_KEGG_ADIPOCYTOKINE_SIGNALING_PATHWAY_1889.png
- 4dpi_KEGG.Gsea.1625100298584/enplot_KEGG_AMINOACYL_TRNA_BIOSYNTHESIS_1985.png
- 4dpi_KEGG.Gsea.1625100298584/enplot_KEGG_APOPTOSIS_1910.png
- 4dpi_KEGG.Gsea.1625100298584/enplot_KEGG_ASCORBATE_AND_ALDARATE_METABOLISM_1961.png
- 4dpi_KEGG.Gsea.1625100298584/enplot_KEGG_BETA_ALANINE_METABOLISM_1982.png
- 4dpi_KEGG.Gsea.1625100298584/enplot_KEGG_CELL_ADHESION_MOLECULES_CAMS_1994.png
- 4dpi_KEGG.Gsea.1625100298584/enplot_KEGG_CYTOSOLIC_DNA_SENSING_PATHWAY_1898.png
- 4dpi_KEGG.Gsea.1625100298584/enplot_KEGG_DNA_REPLICATION_1934.png
- 4dpi_KEGG.Gsea.1625100298584/enplot_KEGG_DRUG_METABOLISM_CYTOCHROME_P450_1970.png
- 4dpi_KEGG.Gsea.1625100298584/enplot_KEGG_FOLATE_BIOSYNTHESIS_1943.png
- 4dpi_KEGG.Gsea.1625100298584/enplot_KEGG_GLUTATHIONE_METABOLISM_1973.png
- 4dpi_KEGG.Gsea.1625100298584/enplot_KEGG_GLYCOSPHINGOLIPID_BIOSYNTHESIS_GLOBO_SERIES_1940.png
- 4dpi_KEGG.Gsea.1625100298584/enplot_KEGG_GLYCOSPHINGOLIPID_BIOSYNTHESIS_LACTO_AND_NEOLACTO_SERIES_1913.png
- 4dpi_KEGG.Gsea.1625100298584/enplot_KEGG_GNRH_SIGNALING_PATHWAY_1919.png
- 4dpi_KEGG.Gsea.1625100298584/enplot_KEGG_HISTIDINE_METABOLISM_1907.png
- 4dpi_KEGG.Gsea.1625100298584/enplot_KEGG_HOMOLOGOUS_RECOMBINATION_1916.png
- 4dpi_KEGG.Gsea.1625100298584/enplot_KEGG_INTESTINAL_IMMUNE_NETWORK_FOR_IGA_PRODUCTION_1964.png
- 4dpi_KEGG.Gsea.1625100298584/enplot_KEGG_JAK_STAT_SIGNALING_PATHWAY_1925.png
- 4dpi_KEGG.Gsea.1625100298584/enplot_KEGG_LIMONENE_AND_PINENE_DEGRADATION_1967.png
- 4dpi_KEGG.Gsea.1625100298584/enplot_KEGG_LYSOSOME_1955.png
- 4dpi_KEGG.Gsea.1625100298584/enplot_KEGG_METABOLISM_OF_XENOBIOTICS_BY_CYTOCHROME_P450_1991.png
- 4dpi_KEGG.Gsea.1625100298584/enplot_KEGG_NITROGEN_METABOLISM_1949.png
- 4dpi_KEGG.Gsea.1625100298584/enplot_KEGG_OXIDATIVE_PHOSPHORYLATION_1952.png
- 4dpi_KEGG.Gsea.1625100298584/enplot_KEGG_PENTOSE_AND_GLUCURONATE_INTERCONVERSIONS_1988.png
- 4dpi_KEGG.Gsea.1625100298584/enplot_KEGG_PORPHYRIN_AND_CHLOROPHYLL_METABOLISM_1958.png
- 4dpi_KEGG.Gsea.1625100298584/enplot_KEGG_PPAR_SIGNALING_PATHWAY_1901.png
- 4dpi_KEGG.Gsea.1625100298584/enplot_KEGG_RETINOL_METABOLISM_1979.png
- 4dpi_KEGG.Gsea.1625100298584/enplot_KEGG_RIBOSOME_1946.png
- 4dpi_KEGG.Gsea.1625100298584/enplot_KEGG_RIG_I_LIKE_RECEPTOR_SIGNALING_PATHWAY_1895.png
- 4dpi_KEGG.Gsea.1625100298584/enplot_KEGG_STEROID_BIOSYNTHESIS_1886.png
- 4dpi_KEGG.Gsea.1625100298584/enplot_KEGG_SULFUR_METABOLISM_2000.png
- 4dpi_KEGG.Gsea.1625100298584/enplot_KEGG_TAURINE_AND_HYPOTAURINE_METABOLISM_1922.png
- 4dpi_KEGG.Gsea.1625100298584/enplot_KEGG_TERPENOID_BACKBONE_BIOSYNTHESIS_1892.png
- 4dpi_KEGG.Gsea.1625100298584/enplot_KEGG_TIGHT_JUNCTION_1904.png
- 4dpi_KEGG.Gsea.1625100298584/enplot_KEGG_TOLL_LIKE_RECEPTOR_SIGNALING_PATHWAY_1931.png
- 4dpi_KEGG.Gsea.1625100298584/enplot_KEGG_TYROSINE_METABOLISM_2003.png
- 4dpi_KEGG.Gsea.1625100298584/enplot_KEGG_VALINE_LEUCINE_AND_ISOLEUCINE_BIOSYNTHESIS_1997.png
- 4dpi_KEGG.Gsea.1625100298584/enplot_KEGG_VALINE_LEUCINE_AND_ISOLEUCINE_DEGRADATION_1976.png
- 4dpi_KEGG.Gsea.1625100298584/enplot_KEGG_VASCULAR_SMOOTH_MUSCLE_CONTRACTION_1937.png
- 4dpi_KEGG.Gsea.1625100298584/gene_set_sizes.tsv
- 4dpi_KEGG.Gsea.1625100298584/global_es_histogram.png
- 4dpi_KEGG.Gsea.1625100298584/gsea_report_for_0_1625100298584.html
- 4dpi_KEGG.Gsea.1625100298584/gsea_report_for_0_1625100298584.tsv
- 4dpi_KEGG.Gsea.1625100298584/gsea_report_for_1_1625100298584.html
- 4dpi_KEGG.Gsea.1625100298584/gsea_report_for_1_1625100298584.tsv
- 4dpi_KEGG.Gsea.1625100298584/gset_rnd_es_dist_1888.png
- 4dpi_KEGG.Gsea.1625100298584/gset_rnd_es_dist_1891.png
- 4dpi_KEGG.Gsea.1625100298584/gset_rnd_es_dist_1894.png
- 4dpi_KEGG.Gsea.1625100298584/gset_rnd_es_dist_1897.png
- 4dpi_KEGG.Gsea.1625100298584/gset_rnd_es_dist_1900.png
- 4dpi_KEGG.Gsea.1625100298584/gset_rnd_es_dist_1903.png
- 4dpi_KEGG.Gsea.1625100298584/gset_rnd_es_dist_1906.png
- 4dpi_KEGG.Gsea.1625100298584/gset_rnd_es_dist_1909.png
- 4dpi_KEGG.Gsea.1625100298584/gset_rnd_es_dist_1912.png
- 4dpi_KEGG.Gsea.1625100298584/gset_rnd_es_dist_1915.png
- 4dpi_KEGG.Gsea.1625100298584/gset_rnd_es_dist_1918.png
- 4dpi_KEGG.Gsea.1625100298584/gset_rnd_es_dist_1921.png
- 4dpi_KEGG.Gsea.1625100298584/gset_rnd_es_dist_1924.png
- 4dpi_KEGG.Gsea.1625100298584/gset_rnd_es_dist_1927.png
- 4dpi_KEGG.Gsea.1625100298584/gset_rnd_es_dist_1930.png
- 4dpi_KEGG.Gsea.1625100298584/gset_rnd_es_dist_1933.png
- 4dpi_KEGG.Gsea.1625100298584/gset_rnd_es_dist_1936.png
- 4dpi_KEGG.Gsea.1625100298584/gset_rnd_es_dist_1939.png
- 4dpi_KEGG.Gsea.1625100298584/gset_rnd_es_dist_1942.png
- 4dpi_KEGG.Gsea.1625100298584/gset_rnd_es_dist_1945.png
- 4dpi_KEGG.Gsea.1625100298584/gset_rnd_es_dist_1948.png
- 4dpi_KEGG.Gsea.1625100298584/gset_rnd_es_dist_1951.png
- 4dpi_KEGG.Gsea.1625100298584/gset_rnd_es_dist_1954.png
- 4dpi_KEGG.Gsea.1625100298584/gset_rnd_es_dist_1957.png
- 4dpi_KEGG.Gsea.1625100298584/gset_rnd_es_dist_1960.png
- 4dpi_KEGG.Gsea.1625100298584/gset_rnd_es_dist_1963.png
- 4dpi_KEGG.Gsea.1625100298584/gset_rnd_es_dist_1966.png
- 4dpi_KEGG.Gsea.1625100298584/gset_rnd_es_dist_1969.png
- 4dpi_KEGG.Gsea.1625100298584/gset_rnd_es_dist_1972.png
- 4dpi_KEGG.Gsea.1625100298584/gset_rnd_es_dist_1975.png
- 4dpi_KEGG.Gsea.1625100298584/gset_rnd_es_dist_1978.png
- 4dpi_KEGG.Gsea.1625100298584/gset_rnd_es_dist_1981.png
- 4dpi_KEGG.Gsea.1625100298584/gset_rnd_es_dist_1984.png
[truncated: 573 more entries]
