# Supplementary material for: Time-series transcriptome analysis identified differentially expressed genes in broiler chicken infected with mixed Eimeria species
Source: Front Genet. 2022 Aug 8;13:886781. doi: 10.3389/fgene.2022.886781 (PMC9393255; doi:10.3389/fgene.2022.886781)
Supplement: Supplementary file 2 [file DataSheet1.ZIP › 4dpi_GO.Gsea.1625071243202/210630_4dpi_GO.Gsea.1625071243202.rpt]

producer_class	xtools.gsea.Gsea
producer_timestamp	1625071243202
param	zip_report	false
param	num	100
param	scoring_scheme	weighted
param	norm	meandiv
param	out	D:\½ÇÇè½Ç ÀÚ·á\2021MHC\2021ÄÛ½ÃµãRNA-seq\GSEA\results
param	mode	Max_probe
param	include_only_symbols	true
param	set_max	1000
param	gmx	ftp.broadinstitute.org://pub/gsea/gene_sets/c5.go.mf.v7.4.symbols.gmt,ftp.broadinstitute.org://pub/gsea/gene_sets/c5.go.bp.v7.4.symbols.gmt,ftp.broadinstitute.org://pub/gsea/gene_sets/c5.go.cc.v7.4.symbols.gmt
param	plot_top_x	20
param	nperm	5000
param	order	descending
param	rpt_label	210630_4dpi_GO
param	rnd_seed	timestamp
param	set_min	3
param	res	D:\½ÇÇè½Ç ÀÚ·á\2021MHC\2021ÄÛ½ÃµãRNA-seq\GSEA\210630_GSEAinput\TMM_4dpi_gct_format.gct
param	create_svgs	false
param	cls	D:\½ÇÇè½Ç ÀÚ·á\2021MHC\2021ÄÛ½ÃµãRNA-seq\GSEA\210630_GSEAinput\Class_4dpi.cls#PC_versus_NC
param	sort	real
param	create_gcts	false
param	help	false
param	save_rnd_lists	false
param	median	false
param	metric	Signal2Noise
param	make_sets	true
param	rnd_type	no_balance
param	gui	false
param	permute	gene_set
param	collapse	No_Collapse
file	D:\½ÇÇè½Ç ÀÚ·á\2021MHC\2021ÄÛ½ÃµãRNA-seq\GSEA\results\210630_4dpi_GO.Gsea.1625071243202\index.html
