# Supplementary material for: Time-series transcriptome analysis identified differentially expressed genes in broiler chicken infected with mixed Eimeria species
Source: Front Genet. 2022 Aug 8;13:886781. doi: 10.3389/fgene.2022.886781 (PMC9393255; doi:10.3389/fgene.2022.886781)
Supplement: Supplementary file 2 [file DataSheet1.ZIP › 4dpi_GO.Gsea.1625071243202/gene_set_sizes.tsv]

NAME	ORIGINAL SIZE	AFTER RESTRICTING TO DATASET	STATUS
GOMF_SINGLE_STRANDED_DNA_ENDODEOXYRIBONUCLEASE_ACTIVITY	10	8
GOMF_MANNOSYLTRANSFERASE_ACTIVITY	25	21
GOMF_PEPTIDYLTRANSFERASE_ACTIVITY	5	3
GOMF_TRNA_BINDING	67	49
GOMF_L_ORNITHINE_TRANSMEMBRANE_TRANSPORTER_ACTIVITY	5	4
GOMF_SULFUR_AMINO_ACID_TRANSMEMBRANE_TRANSPORTER_ACTIVITY	7	6
GOMF_SUCCINATE_DEHYDROGENASE_ACTIVITY	5	5
GOMF_MICROFILAMENT_MOTOR_ACTIVITY	29	17
GOMF_SNARE_BINDING	114	89
GOMF_RDNA_BINDING	8	5
GOMF_DNA_SECONDARY_STRUCTURE_BINDING	36	32
GOMF_3_KETO_STEROL_REDUCTASE_ACTIVITY	5	4
GOMF_PEROXISOME_TARGETING_SEQUENCE_BINDING	6	3
GOMF_MAGNESIUM_ION_BINDING	216	167
GOMF_ENDOPOLYPHOSPHATASE_ACTIVITY	5		Rejected!
GOMF_RNA_CAP_BINDING	19	15
GOMF_RNA_7_METHYLGUANOSINE_CAP_BINDING	12	10
GOMF_FOUR_WAY_JUNCTION_DNA_BINDING	17	15
GOMF_Y_FORM_DNA_BINDING	5	4
GOMF_BUBBLE_DNA_BINDING	8	7
GOMF_ADENYL_NUCLEOTIDE_EXCHANGE_FACTOR_ACTIVITY	12	11
GOMF_INOSITOL_HEXAKISPHOSPHATE_KINASE_ACTIVITY	8	6
GOMF_INOSITOL_HEXAKISPHOSPHATE_5_KINASE_ACTIVITY	5	4
GOMF_TRANSLATION_REPRESSOR_ACTIVITY_MRNA_REGULATORY_ELEMENT_BINDING	15	10
GOMF_RNA_POLYMERASE_II_CORE_PROMOTER_SEQUENCE_SPECIFIC_DNA_BINDING	18	11
GOMF_CIS_REGULATORY_REGION_SEQUENCE_SPECIFIC_DNA_BINDING	1219	507
GOMF_RNA_POLYMERASE_III_GENERAL_TRANSCRIPTION_INITIATION_FACTOR_ACTIVITY	6	6
GOMF_RNA_POLYMERASE_III_TRANSCRIPTION_REGULATORY_REGION_SEQUENCE_SPECIFIC_DNA_BINDING	7	6
GOMF_RNA_POLYMERASE_I_CORE_BINDING	5	3
GOMF_CORE_PROMOTER_SEQUENCE_SPECIFIC_DNA_BINDING	40	26
GOMF_RNA_POLYMERASE_II_ACTIVITY	5		Rejected!
GOMF_RNA_POLYMERASE_II_TRANSCRIPTION_FACTOR_BINDING	52	33
GOMF_RNA_POLYMERASE_II_GENERAL_TRANSCRIPTION_INITIATION_FACTOR_BINDING	19	12
GOMF_TFIID_CLASS_TRANSCRIPTION_FACTOR_COMPLEX_BINDING	10	6
GOMF_BASAL_TRANSCRIPTION_MACHINERY_BINDING	69	42
GOMF_RNA_POLYMERASE_II_ACTIVATING_TRANSCRIPTION_FACTOR_BINDING	48	35
GOMF_RNA_POLYMERASE_II_REPRESSING_TRANSCRIPTION_FACTOR_BINDING	35	30
GOMF_INTRONIC_TRANSCRIPTION_REGULATORY_REGION_SEQUENCE_SPECIFIC_DNA_BINDING	10	4
GOMF_RNA_POLYMERASE_II_INTRONIC_TRANSCRIPTION_REGULATORY_REGION_SEQUENCE_SPECIFIC_DNA_BINDING	7	3
GOMF_RNA_POLYMERASE_I_TRANSCRIPTION_REGULATORY_REGION_SEQUENCE_SPECIFIC_DNA_BINDING	8	5
GOMF_RNA_POLYMERASE_I_GENERAL_TRANSCRIPTION_INITIATION_FACTOR_ACTIVITY	6		Rejected!
GOMF_DNA_BINDING_TRANSCRIPTION_ACTIVATOR_ACTIVITY	445	233
GOMF_DNA_BINDING_TRANSCRIPTION_REPRESSOR_ACTIVITY	308	154
GOMF_TRANSCRIPTION_COREGULATOR_BINDING	61	45
GOMF_TRANSCRIPTION_COREPRESSOR_BINDING	30	20
GOMF_TRANSCRIPTION_COACTIVATOR_BINDING	26	21
GOMF_RNA_POLYMERASE_II_TRANSCRIPTION_COREGULATOR_BINDING	24	16
GOMF_RNA_POLYMERASE_II_TRANSCRIPTION_COACTIVATOR_BINDING	6	5
GOMF_RNA_POLYMERASE_II_TRANSCRIPTION_COREPRESSOR_BINDING	18	11
GOMF_N_ACETYLGLUCOSAMINE_6_O_SULFOTRANSFERASE_ACTIVITY	7	5
GOMF_LIPOPOLYSACCHARIDE_BINDING	32	18
GOMF_N_ACETYLGALACTOSAMINE_4_O_SULFOTRANSFERASE_ACTIVITY	5	3
GOMF_AMYLOID_BETA_BINDING	84	56
GOMF_TRACE_AMINE_RECEPTOR_ACTIVITY	7		Rejected!
GOMF_G_PROTEIN_COUPLED_ADENOSINE_RECEPTOR_ACTIVITY	5	3
GOMF_G_PROTEIN_COUPLED_CHEMOATTRACTANT_RECEPTOR_ACTIVITY	26	14
GOMF_PEPTIDE_RECEPTOR_ACTIVITY	152	73
GOMF_G_PROTEIN_COUPLED_RECEPTOR_BINDING	288	139
GOMF_ALPHA_N_ACETYLGALACTOSAMINIDE_ALPHA_2_6_SIALYLTRANSFERASE_ACTIVITY	6	6
GOMF_ATPASE_ACTIVATOR_ACTIVITY	26	19
GOMF_LIPID_KINASE_ACTIVITY	6	4
GOMF_RETINAL_DEHYDROGENASE_ACTIVITY	8	6
GOMF_PHOSPHOTYROSINE_RESIDUE_BINDING	44	34
GOMF_PHOSPHATIDYLSERINE_BINDING	60	43
GOMF_OPSONIN_BINDING	15	12
GOMF_COMPLEMENT_BINDING	21	12
GOMF_COMPLEMENT_COMPONENT_C1Q_COMPLEX_BINDING	8	6
GOMF_COMPLEMENT_COMPONENT_C3B_BINDING	5	4
GOMF_LIPOPOLYSACCHARIDE_IMMUNE_RECEPTOR_ACTIVITY	5	4
GOMF_G_PROTEIN_ALPHA_SUBUNIT_BINDING	25	18
GOMF_FIBRONECTIN_BINDING	28	21
GOMF_RETINOIC_ACID_BINDING	20	9
GOMF_PROTEASE_BINDING	131	81
GOMF_P53_BINDING	66	47
GOMF_OPSIN_BINDING	5		Rejected!
GOMF_NUCLEOBASE_BINDING	5	4
GOMF_G_QUADRUPLEX_RNA_BINDING	6	5
GOMF_AMINOACYL_TRNA_EDITING_ACTIVITY	13	8
GOMF_DYSTROGLYCAN_BINDING	10	9
GOMF_DNA_HELICASE_ACTIVITY	74	59
GOMF_MINOR_GROOVE_OF_ADENINE_THYMINE_RICH_DNA_BINDING	9	8
GOMF_CHROMATIN_BINDING	558	360
GOMF_DAMAGED_DNA_BINDING	67	52
GOMF_DNA_REPLICATION_ORIGIN_BINDING	23	19
GOMF_DNA_CLAMP_LOADER_ACTIVITY	9	9
GOMF_DOUBLE_STRANDED_TELOMERIC_DNA_BINDING	9	8
GOMF_SINGLE_STRANDED_DNA_BINDING	116	90
GOMF_DNA_BINDING_TRANSCRIPTION_FACTOR_ACTIVITY	1430	541
GOMF_STEROID_HORMONE_RECEPTOR_ACTIVITY	26	17
GOMF_TRANSCRIPTION_COREGULATOR_ACTIVITY	480	349
GOMF_TRANSCRIPTION_COACTIVATOR_ACTIVITY	258	193
GOMF_TRANSCRIPTION_COREPRESSOR_ACTIVITY	182	131
GOMF_TELOMERASE_ACTIVITY	7	5
GOMF_RNA_BINDING	1938		Rejected!
GOMF_RNA_HELICASE_ACTIVITY	77	54
GOMF_DOUBLE_STRANDED_RNA_BINDING	76	55
GOMF_DOUBLE_STRANDED_RNA_ADENOSINE_DEAMINASE_ACTIVITY	5		Rejected!
GOMF_SINGLE_STRANDED_RNA_BINDING	88	66
GOMF_MRNA_BINDING	538	200
GOMF_MRNA_3_UTR_BINDING	164	60
GOMF_STRUCTURAL_CONSTITUENT_OF_RIBOSOME	167	133
GOMF_TRANSLATION_INITIATION_FACTOR_ACTIVITY	51	42
GOMF_TRANSLATION_ELONGATION_FACTOR_ACTIVITY	19	14
GOMF_PROTEIN_DISULFIDE_ISOMERASE_ACTIVITY	19	17
GOMF_MOTOR_ACTIVITY	129	82
GOMF_MICROTUBULE_MOTOR_ACTIVITY	69	45
GOMF_ACTIN_BINDING	439	297
GOMF_ACTIN_MONOMER_BINDING	28	14
GOMF_LYSOZYME_ACTIVITY	9		Rejected!
GOMF_PROTEIN_GLUTAMINE_GAMMA_GLUTAMYLTRANSFERASE_ACTIVITY	9	3
GOMF_ANTIGEN_BINDING	158	20
GOMF_ALPHA_N_ACETYLNEURAMINATE_ALPHA_2_8_SIALYLTRANSFERASE_ACTIVITY	6	4
GOMF_2_ACYLGLYCEROL_O_ACYLTRANSFERASE_ACTIVITY	7	4
GOMF_1_ALKYL_2_ACETYLGLYCEROPHOSPHOCHOLINE_ESTERASE_ACTIVITY	8	6
GOMF_3_BETA_HYDROXY_DELTA5_STEROID_DEHYDROGENASE_ACTIVITY	6	3
GOMF_3_HYDROXYACYL_COA_DEHYDROGENASE_ACTIVITY	8	6
GOMF_DNA_DIRECTED_DNA_POLYMERASE_ACTIVITY	24	17
GOMF_DNA_APURINIC_OR_APYRIMIDINIC_SITE_ENDONUCLEASE_ACTIVITY	12	8
GOMF_DNA_TOPOISOMERASE_ACTIVITY	7	6
GOMF_GTPASE_ACTIVITY	322	227
GOMF_N_ACETYLLACTOSAMINE_SYNTHASE_ACTIVITY	5	5
GOMF_NADPLUS_ADP_RIBOSYLTRANSFERASE_ACTIVITY	24	16
GOMF_NADPLUS_KINASE_ACTIVITY	17	14
GOMF_NADPLUS_NUCLEOSIDASE_ACTIVITY	16	10
GOMF_NAD_P_H_DEHYDROGENASE_QUINONE_ACTIVITY	48	38
GOMF_NAD_P_PLUS_PROTEIN_ARGININE_ADP_RIBOSYLTRANSFERASE_ACTIVITY	5		Rejected!
GOMF_RNA_DIRECTED_DNA_POLYMERASE_ACTIVITY	7	5
GOMF_ACETYL_COA_C_ACETYLTRANSFERASE_ACTIVITY	5	5
GOMF_ACETYL_COA_HYDROLASE_ACTIVITY	5	5
GOMF_ACETYL_COA_C_ACYLTRANSFERASE_ACTIVITY	7	6
GOMF_ACID_PHOSPHATASE_ACTIVITY	9	5
GOMF_ACYL_COA_DEHYDROGENASE_ACTIVITY	11	8
GOMF_ACYL_COA_OXIDASE_ACTIVITY	7	6
GOMF_ADENOSINE_DEAMINASE_ACTIVITY	12	7
GOMF_ADENYLATE_CYCLASE_ACTIVITY	10	6
GOMF_ADENYLATE_KINASE_ACTIVITY	8	4
GOMF_ALCOHOL_DEHYDROGENASE_ACTIVITY_ZINC_DEPENDENT	7	3
GOMF_3_CHLOROALLYL_ALDEHYDE_DEHYDROGENASE_ACTIVITY	5	3
GOMF_ALDEHYDE_DEHYDROGENASE_NAD_P_PLUS_ACTIVITY	16	10
GOMF_ALDITOL_NADPPLUS_1_OXIDOREDUCTASE_ACTIVITY	12	7
GOMF_ALDO_KETO_REDUCTASE_NADP_ACTIVITY	27	16
GOMF_AMINOACYLASE_ACTIVITY	6	4
GOMF_ARYL_SULFOTRANSFERASE_ACTIVITY	9	3
GOMF_ARYLESTERASE_ACTIVITY	6	3
GOMF_ARYLSULFATASE_ACTIVITY	14	11
GOMF_CARBONATE_DEHYDRATASE_ACTIVITY	14	9
GOMF_CARBONYL_REDUCTASE_NADPH_ACTIVITY	5	3
GOMF_CYCLIC_NUCLEOTIDE_PHOSPHODIESTERASE_ACTIVITY	25	17
GOMF_3_5_CYCLIC_AMP_PHOSPHODIESTERASE_ACTIVITY	13	8
GOMF_CYTIDINE_DEAMINASE_ACTIVITY	12	4
GOMF_CYTOCHROME_B5_REDUCTASE_ACTIVITY_ACTING_ON_NAD_P_H	6	4
GOMF_DIACYLGLYCEROL_KINASE_ACTIVITY	11	10
GOMF_DIACYLGLYCEROL_O_ACYLTRANSFERASE_ACTIVITY	5		Rejected!
GOMF_DOLICHYL_PHOSPHATE_MANNOSE_PROTEIN_MANNOSYLTRANSFERASE_ACTIVITY	8	8
GOMF_ENDOPEPTIDASE_ACTIVITY	437	234
GOMF_ATP_DEPENDENT_PEPTIDASE_ACTIVITY	7	7
GOMF_AMINOPEPTIDASE_ACTIVITY	39	31
GOMF_CARBOXYPEPTIDASE_ACTIVITY	42	25
GOMF_METALLOCARBOXYPEPTIDASE_ACTIVITY	29	16
GOMF_SERINE_TYPE_CARBOXYPEPTIDASE_ACTIVITY	5	4
GOMF_CYSTEINE_TYPE_ENDOPEPTIDASE_ACTIVITY	117	72
GOMF_CALCIUM_DEPENDENT_CYSTEINE_TYPE_ENDOPEPTIDASE_ACTIVITY	16	11
GOMF_METALLOENDOPEPTIDASE_ACTIVITY	107	69
GOMF_THREONINE_TYPE_ENDOPEPTIDASE_ACTIVITY	14	7
GOMF_ENOYL_COA_HYDRATASE_ACTIVITY	10	9
GOMF_EPOXIDE_HYDROLASE_ACTIVITY	6	6
GOMF_ESTRADIOL_17_BETA_DEHYDROGENASE_ACTIVITY	18	7
GOMF_EXOPOLYPHOSPHATASE_ACTIVITY	5	4
GOMF_FATTY_ACID_SYNTHASE_ACTIVITY	12	8
GOMF_FRUCTOSE_2_6_BISPHOSPHATE_2_PHOSPHATASE_ACTIVITY	5	4
GOMF_GLUTATHIONE_TRANSFERASE_ACTIVITY	26	14
GOMF_GLYCOLIPID_MANNOSYLTRANSFERASE_ACTIVITY	5	5
GOMF_GUANOSINE_DIPHOSPHATASE_ACTIVITY	9	9
GOMF_GUANYLATE_CYCLASE_ACTIVITY	8	3
GOMF_GUANYLATE_KINASE_ACTIVITY	9	7
GOMF_HELICASE_ACTIVITY	157	118
GOMF_HEXOKINASE_ACTIVITY	5	5
GOMF_HYALURONONGLUCOSAMINIDASE_ACTIVITY	8	4
GOMF_1_PHOSPHATIDYLINOSITOL_4_KINASE_ACTIVITY	6	4
GOMF_PHOSPHATIDYLINOSITOL_4_5_BISPHOSPHATE_5_PHOSPHATASE_ACTIVITY	9	9
GOMF_INOSITOL_POLYPHOSPHATE_5_PHOSPHATASE_ACTIVITY	6	6
GOMF_ISOCITRATE_DEHYDROGENASE_ACTIVITY	5	4
GOMF_LACTATE_DEHYDROGENASE_ACTIVITY	6	3
GOMF_L_LACTATE_DEHYDROGENASE_ACTIVITY	5		Rejected!
GOMF_LEUKOTRIENE_C4_SYNTHASE_ACTIVITY	5	3
GOMF_LIPOPROTEIN_LIPASE_ACTIVITY	5	3
GOMF_LONG_CHAIN_FATTY_ACID_COA_LIGASE_ACTIVITY	14	11
GOMF_LYSINE_N_ACETYLTRANSFERASE_ACTIVITY_ACTING_ON_ACETYL_PHOSPHATE_AS_DONOR	6	5
GOMF_MONOOXYGENASE_ACTIVITY	101	44
GOMF_N_N_DIMETHYLANILINE_MONOOXYGENASE_ACTIVITY	5		Rejected!
GOMF_NUCLEASE_ACTIVITY	201	135
GOMF_ENDONUCLEASE_ACTIVITY	119	73
GOMF_ENDODEOXYRIBONUCLEASE_ACTIVITY	40	25
GOMF_ENDORIBONUCLEASE_ACTIVITY	62	38
GOMF_RNA_DNA_HYBRID_RIBONUCLEASE_ACTIVITY	5	3
GOMF_RIBONUCLEASE_P_ACTIVITY	12	6
GOMF_EXONUCLEASE_ACTIVITY	82	65
GOMF_PHOSPHODIESTERASE_I_ACTIVITY	6	3
GOMF_EXODEOXYRIBONUCLEASE_ACTIVITY	22	13
GOMF_DEOXYRIBONUCLEASE_I_ACTIVITY	5		Rejected!
GOMF_EXORIBONUCLEASE_ACTIVITY	39	35
GOMF_POLY_A_SPECIFIC_RIBONUCLEASE_ACTIVITY	13	12
GOMF_DEOXYRIBONUCLEASE_ACTIVITY	59	35
GOMF_RIBONUCLEASE_ACTIVITY	109	76
GOMF_TRNA_SPECIFIC_RIBONUCLEASE_ACTIVITY	15	8
GOMF_NUCLEOSIDE_DIPHOSPHATE_KINASE_ACTIVITY	18	10
GOMF_NUCLEOTIDE_DIPHOSPHATASE_ACTIVITY	20	12
GOMF_HYDROLASE_ACTIVITY_HYDROLYZING_O_GLYCOSYL_COMPOUNDS	95	59
GOMF_BETA_N_ACETYLHEXOSAMINIDASE_ACTIVITY	5		Rejected!
GOMF_BETA_GALACTOSIDASE_ACTIVITY	6	4
GOMF_MANNOSYL_OLIGOSACCHARIDE_1_2_ALPHA_MANNOSIDASE_ACTIVITY	7	7
GOMF_OLIGOSACCHARYL_TRANSFERASE_ACTIVITY	6	6
GOMF_DOLICHYL_DIPHOSPHOOLIGOSACCHARIDE_PROTEIN_GLYCOTRANSFERASE_ACTIVITY	5	5
GOMF_PEPTIDE_ALPHA_N_ACETYLTRANSFERASE_ACTIVITY	11	7
GOMF_GLUTATHIONE_PEROXIDASE_ACTIVITY	22	16
GOMF_PHOSPHOLIPASE_ACTIVITY	106	68
GOMF_LYSOPHOSPHOLIPASE_ACTIVITY	25	19
GOMF_PHOSPHOLIPASE_A2_ACTIVITY	33	13
GOMF_PHOSPHOLIPASE_C_ACTIVITY	28	22
GOMF_PHOSPHOLIPASE_D_ACTIVITY	5		Rejected!
GOMF_1_4_ALPHA_OLIGOGLUCAN_PHOSPHORYLASE_ACTIVITY	6	4
GOMF_POLYNUCLEOTIDE_ADENYLYLTRANSFERASE_ACTIVITY	13	3
GOMF_POLYPEPTIDE_N_ACETYLGALACTOSAMINYLTRANSFERASE_ACTIVITY	19	14
GOMF_PROCOLLAGEN_PROLINE_4_DIOXYGENASE_ACTIVITY	5	5
GOMF_PRENYLTRANSFERASE_ACTIVITY	17	16
GOMF_PROTEIN_GERANYLGERANYLTRANSFERASE_ACTIVITY	5	5
GOMF_PROTEIN_ARGININE_DEIMINASE_ACTIVITY	5		Rejected!
GOMF_PROTEIN_KINASE_ACTIVITY	561	416
GOMF_PROTEIN_SERINE_THREONINE_KINASE_ACTIVITY	429	315
GOMF_TRANSMEMBRANE_RECEPTOR_PROTEIN_SERINE_THREONINE_KINASE_ACTIVITY	19	13
GOMF_AMP_ACTIVATED_PROTEIN_KINASE_ACTIVITY	6	4
GOMF_CALMODULIN_DEPENDENT_PROTEIN_KINASE_ACTIVITY	27	22
GOMF_CYCLIC_NUCLEOTIDE_DEPENDENT_PROTEIN_KINASE_ACTIVITY	10	7
GOMF_CAMP_DEPENDENT_PROTEIN_KINASE_ACTIVITY	8	5
GOMF_PROTEIN_KINASE_C_ACTIVITY	16	11
GOMF_G_PROTEIN_COUPLED_RECEPTOR_KINASE_ACTIVITY	7	5
GOMF_NF_KAPPAB_INDUCING_KINASE_ACTIVITY	6	4
GOMF_JUN_KINASE_KINASE_KINASE_ACTIVITY	8	5
GOMF_MAP_KINASE_ACTIVITY	14	11
GOMF_MAP_KINASE_KINASE_ACTIVITY	18	15
GOMF_MAP_KINASE_KINASE_KINASE_ACTIVITY	25	17
GOMF_RIBOSOMAL_PROTEIN_S6_KINASE_ACTIVITY	7	6
GOMF_PROTEIN_SERINE_THREONINE_TYROSINE_KINASE_ACTIVITY	44	35
GOMF_PROTEIN_TYROSINE_KINASE_ACTIVITY	135	111
GOMF_TRANSMEMBRANE_RECEPTOR_PROTEIN_TYROSINE_KINASE_ACTIVITY	61	50
GOMF_NON_MEMBRANE_SPANNING_PROTEIN_TYROSINE_KINASE_ACTIVITY	46	39
GOMF_PROTEIN_LYSINE_6_OXIDASE_ACTIVITY	5	5
GOMF_PHOSPHOPROTEIN_PHOSPHATASE_ACTIVITY	179	136
GOMF_PROTEIN_SERINE_THREONINE_PHOSPHATASE_ACTIVITY	101	73
GOMF_CALCIUM_DEPENDENT_PROTEIN_SERINE_THREONINE_PHOSPHATASE_ACTIVITY	7	6
GOMF_MAGNESIUM_DEPENDENT_PROTEIN_SERINE_THREONINE_PHOSPHATASE_ACTIVITY	11	10
GOMF_PROTEIN_TYROSINE_PHOSPHATASE_ACTIVITY	102	79
GOMF_NON_MEMBRANE_SPANNING_PROTEIN_TYROSINE_PHOSPHATASE_ACTIVITY	9	7
GOMF_PYRUVATE_DEHYDROGENASE_ACTIVITY	6	5
GOMF_PYRUVATE_DEHYDROGENASE_ACETYL_TRANSFERRING_KINASE_ACTIVITY	5	3
GOMF_RETINOL_DEHYDROGENASE_ACTIVITY	20	10
GOMF_RIBOSE_PHOSPHATE_DIPHOSPHOKINASE_ACTIVITY	5	4
GOMF_SPHINGOMYELIN_PHOSPHODIESTERASE_ACTIVITY	6	5
GOMF_STEROL_ESTERASE_ACTIVITY	9	3
GOMF_THIOREDOXIN_DISULFIDE_REDUCTASE_ACTIVITY	7	5
GOMF_TRIGLYCERIDE_LIPASE_ACTIVITY	29	13
GOMF_ENZYME_INHIBITOR_ACTIVITY	383	204
GOMF_PHOSPHOLIPASE_INHIBITOR_ACTIVITY	13	6
GOMF_CYCLIN_DEPENDENT_PROTEIN_SERINE_THREONINE_KINASE_INHIBITOR_ACTIVITY	12	7
GOMF_CAMP_DEPENDENT_PROTEIN_KINASE_INHIBITOR_ACTIVITY	8	8
GOMF_PROTEIN_SERINE_THREONINE_PHOSPHATASE_INHIBITOR_ACTIVITY	11	6
GOMF_SERINE_TYPE_ENDOPEPTIDASE_INHIBITOR_ACTIVITY	96	32
GOMF_CYSTEINE_TYPE_ENDOPEPTIDASE_INHIBITOR_ACTIVITY	56	21
GOMF_COMPLEMENT_RECEPTOR_ACTIVITY	12	3
GOMF_CYTOKINE_RECEPTOR_ACTIVITY	97	71
GOMF_CILIARY_NEUROTROPHIC_FACTOR_RECEPTOR_ACTIVITY	8	8
GOMF_INTERFERON_RECEPTOR_ACTIVITY	5	4
GOMF_INTERLEUKIN_1_RECEPTOR_ACTIVITY	7	7
GOMF_ONCOSTATIN_M_RECEPTOR_ACTIVITY	6	6
GOMF_G_PROTEIN_COUPLED_RECEPTOR_ACTIVITY	869	196
GOMF_EXTRACELLULARLY_ATP_GATED_CATION_CHANNEL_ACTIVITY	7	6
GOMF_ADRENERGIC_RECEPTOR_ACTIVITY	9	5
GOMF_ALPHA_ADRENERGIC_RECEPTOR_ACTIVITY	6	4
GOMF_DOPAMINE_NEUROTRANSMITTER_RECEPTOR_ACTIVITY	5	3
GOMF_ICOSANOID_RECEPTOR_ACTIVITY	15	9
GOMF_PROSTANOID_RECEPTOR_ACTIVITY	11	7
GOMF_PROSTAGLANDIN_E_RECEPTOR_ACTIVITY	5	4
GOMF_HISTAMINE_RECEPTOR_ACTIVITY	6	3
GOMF_IONOTROPIC_GLUTAMATE_RECEPTOR_ACTIVITY	19	8
GOMF_NMDA_GLUTAMATE_RECEPTOR_ACTIVITY	8	5
GOMF_MELANOCORTIN_RECEPTOR_ACTIVITY	6		Rejected!
GOMF_N_FORMYL_PEPTIDE_RECEPTOR_ACTIVITY	5		Rejected!
GOMF_NEUROPEPTIDE_Y_RECEPTOR_ACTIVITY	10		Rejected!
GOMF_OLFACTORY_RECEPTOR_ACTIVITY	430		Rejected!
GOMF_OPIOID_RECEPTOR_ACTIVITY	9	4
GOMF_SOMATOSTATIN_RECEPTOR_ACTIVITY	5	3
GOMF_VASOPRESSIN_RECEPTOR_ACTIVITY	7	4
GOMF_EPHRIN_RECEPTOR_ACTIVITY	18	10
GOMF_GPI_LINKED_EPHRIN_RECEPTOR_ACTIVITY	6	4
GOMF_FIBROBLAST_GROWTH_FACTOR_ACTIVATED_RECEPTOR_ACTIVITY	5	5
GOMF_VASCULAR_ENDOTHELIAL_GROWTH_FACTOR_ACTIVATED_RECEPTOR_ACTIVITY	7	7
GOMF_TRANSFORMING_GROWTH_FACTOR_BETA_ACTIVATED_RECEPTOR_ACTIVITY	13	10
GOMF_TRANSFORMING_GROWTH_FACTOR_BETA_RECEPTOR_ACTIVITY_TYPE_I	5	4
GOMF_TUMOR_NECROSIS_FACTOR_ACTIVATED_RECEPTOR_ACTIVITY	10	10
GOMF_DEATH_RECEPTOR_ACTIVITY	12	11
GOMF_LOW_DENSITY_LIPOPROTEIN_PARTICLE_RECEPTOR_ACTIVITY	14	11
GOMF_NETRIN_RECEPTOR_ACTIVITY	6	4
GOMF_SCAVENGER_RECEPTOR_ACTIVITY	47	26
GOMF_SIGNAL_RECOGNITION_PARTICLE_BINDING	7	7
GOMF_SIGNAL_SEQUENCE_BINDING	50	37
GOMF_NUCLEAR_EXPORT_SIGNAL_RECEPTOR_ACTIVITY	11	10
GOMF_TRANSMEMBRANE_RECEPTOR_PROTEIN_TYROSINE_KINASE_ADAPTOR_ACTIVITY	13	9
GOMF_MAP_KINASE_SCAFFOLD_ACTIVITY	11	9
GOMF_PROTEIN_KINASE_C_BINDING	54	38
GOMF_GUANYL_NUCLEOTIDE_EXCHANGE_FACTOR_ACTIVITY	197	153
GOMF_GDP_DISSOCIATION_INHIBITOR_ACTIVITY	16	14
GOMF_GTPASE_INHIBITOR_ACTIVITY	13	9
GOMF_GTPASE_ACTIVATOR_ACTIVITY	275	206
GOMF_SIGNALING_RECEPTOR_BINDING	1634	873
GOMF_FIBROBLAST_GROWTH_FACTOR_RECEPTOR_BINDING	25	11
GOMF_TYPE_1_FIBROBLAST_GROWTH_FACTOR_RECEPTOR_BINDING	5		Rejected!
GOMF_FRIZZLED_BINDING	37	20
GOMF_TYPE_2_FIBROBLAST_GROWTH_FACTOR_RECEPTOR_BINDING	5		Rejected!
GOMF_NOTCH_BINDING	25	18
GOMF_PATCHED_BINDING	8	7
GOMF_TYPE_II_TRANSFORMING_GROWTH_FACTOR_BETA_RECEPTOR_BINDING	8	7
GOMF_DEATH_RECEPTOR_BINDING	21	15
GOMF_CYTOKINE_ACTIVITY	234	81
GOMF_CYTOKINE_RECEPTOR_BINDING	269	124
GOMF_CILIARY_NEUROTROPHIC_FACTOR_RECEPTOR_BINDING	9	8
GOMF_GROWTH_HORMONE_RECEPTOR_BINDING	9	4
GOMF_TYPE_I_INTERFERON_RECEPTOR_BINDING	17		Rejected!
GOMF_INTERLEUKIN_2_RECEPTOR_BINDING	5		Rejected!
GOMF_INTERLEUKIN_6_RECEPTOR_BINDING	7	5
GOMF_INTERLEUKIN_12_RECEPTOR_BINDING	6		Rejected!
GOMF_INTERLEUKIN_1_RECEPTOR_BINDING	17	7
GOMF_EPIDERMAL_GROWTH_FACTOR_RECEPTOR_BINDING	33	26
GOMF_INSULIN_RECEPTOR_BINDING	22	18
GOMF_INSULIN_LIKE_GROWTH_FACTOR_RECEPTOR_BINDING	16	12
GOMF_TRANSFORMING_GROWTH_FACTOR_BETA_RECEPTOR_BINDING	24	18
GOMF_PLATELET_DERIVED_GROWTH_FACTOR_RECEPTOR_BINDING	15	14
GOMF_NERVE_GROWTH_FACTOR_RECEPTOR_BINDING	5		Rejected!
GOMF_TUMOR_NECROSIS_FACTOR_RECEPTOR_BINDING	31	21
GOMF_NEUROTROPHIN_RECEPTOR_BINDING	12	7
GOMF_NEUROTROPHIN_TRK_RECEPTOR_BINDING	6	6
GOMF_VASCULAR_ENDOTHELIAL_GROWTH_FACTOR_RECEPTOR_BINDING	14	11
GOMF_INTEGRIN_BINDING	142	102
GOMF_HORMONE_ACTIVITY	122	39
GOMF_NEUROPEPTIDE_HORMONE_ACTIVITY	30	10
GOMF_STRUCTURAL_MOLECULE_ACTIVITY	686	423
GOMF_STRUCTURAL_CONSTITUENT_OF_CYTOSKELETON	103	60
GOMF_EXTRACELLULAR_MATRIX_STRUCTURAL_CONSTITUENT	170	107
GOMF_STRUCTURAL_CONSTITUENT_OF_EYE_LENS	23	3
GOMF_TRANSPORTER_ACTIVITY	1168	669
GOMF_INTRACELLULAR_LIGAND_GATED_ION_CHANNEL_ACTIVITY	29	18
GOMF_INTRACELLULAR_CAMP_ACTIVATED_CATION_CHANNEL_ACTIVITY	9		Rejected!
GOMF_INTRACELLULAR_CGMP_ACTIVATED_CATION_CHANNEL_ACTIVITY	7		Rejected!
GOMF_VOLUME_SENSITIVE_ANION_CHANNEL_ACTIVITY	9	6
GOMF_CALCIUM_ACTIVATED_CATION_CHANNEL_ACTIVITY	25	13
GOMF_INTRACELLULAR_CALCIUM_ACTIVATED_CHLORIDE_CHANNEL_ACTIVITY	16	9
GOMF_EXTRACELLULAR_LIGAND_GATED_ION_CHANNEL_ACTIVITY	73	20
GOMF_EXCITATORY_EXTRACELLULAR_LIGAND_GATED_ION_CHANNEL_ACTIVITY	29	11
GOMF_INHIBITORY_EXTRACELLULAR_LIGAND_GATED_ION_CHANNEL_ACTIVITY	15		Rejected!
GOMF_INWARD_RECTIFIER_POTASSIUM_CHANNEL_ACTIVITY	22	11
GOMF_GAP_JUNCTION_CHANNEL_ACTIVITY	21	8
GOMF_VOLTAGE_GATED_ION_CHANNEL_ACTIVITY	197	102
GOMF_VOLTAGE_GATED_CALCIUM_CHANNEL_ACTIVITY	44	22
GOMF_CALCIUM_CHANNEL_REGULATOR_ACTIVITY	45	27
GOMF_VOLTAGE_GATED_CHLORIDE_CHANNEL_ACTIVITY	11	8
GOMF_VOLTAGE_GATED_SODIUM_CHANNEL_ACTIVITY	23	10
GOMF_VOLTAGE_GATED_POTASSIUM_CHANNEL_ACTIVITY	87	39
GOMF_DELAYED_RECTIFIER_POTASSIUM_CHANNEL_ACTIVITY	33	14
GOMF_ANION_CHANNEL_ACTIVITY	86	37
GOMF_CATION_CHANNEL_ACTIVITY	333	168
GOMF_POTASSIUM_CHANNEL_ACTIVITY	120	59
GOMF_SODIUM_CHANNEL_ACTIVITY	43	22
GOMF_AMINO_ACID_SODIUM_SYMPORTER_ACTIVITY	15	10
GOMF_L_HISTIDINE_TRANSMEMBRANE_TRANSPORTER_ACTIVITY	5	4
GOMF_DICARBOXYLIC_ACID_TRANSMEMBRANE_TRANSPORTER_ACTIVITY	30	22
GOMF_INORGANIC_PHOSPHATE_TRANSMEMBRANE_TRANSPORTER_ACTIVITY	5	4
GOMF_LIPID_TRANSPORTER_ACTIVITY	162	99
GOMF_LONG_CHAIN_FATTY_ACID_TRANSPORTER_ACTIVITY	17	14
GOMF_NEUROTRANSMITTER_TRANSMEMBRANE_TRANSPORTER_ACTIVITY	19	7
GOMF_NUCLEOSIDE_TRANSMEMBRANE_TRANSPORTER_ACTIVITY	9	5
GOMF_NUCLEOTIDE_SUGAR_TRANSMEMBRANE_TRANSPORTER_ACTIVITY	12	8
GOMF_ORGANIC_ACID_TRANSMEMBRANE_TRANSPORTER_ACTIVITY	158	100
GOMF_ORGANIC_ACID_SODIUM_SYMPORTER_ACTIVITY	29	17
GOMF_OXYGEN_CARRIER_ACTIVITY	14	4
GOMF_PURINE_RIBONUCLEOTIDE_TRANSMEMBRANE_TRANSPORTER_ACTIVITY	16	12
GOMF_ATP_TRANSMEMBRANE_TRANSPORTER_ACTIVITY	11	8
GOMF_CARBOHYDRATE_PROTON_SYMPORTER_ACTIVITY	7	5
GOMF_WATER_TRANSMEMBRANE_TRANSPORTER_ACTIVITY	14	7
GOMF_COPPER_ION_TRANSMEMBRANE_TRANSPORTER_ACTIVITY	5	3
GOMF_IRON_ION_TRANSMEMBRANE_TRANSPORTER_ACTIVITY	10	10
GOMF_MANGANESE_ION_TRANSMEMBRANE_TRANSPORTER_ACTIVITY	9	9
GOMF_ZINC_ION_TRANSMEMBRANE_TRANSPORTER_ACTIVITY	21	11
GOMF_CALCIUM_TRANSMEMBRANE_TRANSPORTER_ACTIVITY_PHOSPHORYLATIVE_MECHANISM	9	7
GOMF_P_TYPE_SODIUM_POTASSIUM_EXCHANGING_ATPASE_ACTIVITY	6		Rejected!
GOMF_CARBOHYDRATE_CATION_SYMPORTER_ACTIVITY	16	11
GOMF_GLUCOSE_SODIUM_SYMPORTER_ACTIVITY	7	4
GOMF_AMINO_ACID_CATION_SYMPORTER_ACTIVITY	19	11
GOMF_SODIUM_PHOSPHATE_SYMPORTER_ACTIVITY	11	4
GOMF_INORGANIC_ANION_EXCHANGER_ACTIVITY	13	10
GOMF_UDP_N_ACETYLGLUCOSAMINE_TRANSMEMBRANE_TRANSPORTER_ACTIVITY	5	3
GOMF_SNAP_RECEPTOR_ACTIVITY	36	29
GOMF_STEROID_BINDING	100	68
GOMF_VITAMIN_D_BINDING	7	4
GOMF_11_CIS_RETINAL_BINDING	6		Rejected!
GOMF_FATTY_ACID_BINDING	37	22
GOMF_IRON_ION_BINDING	150	87
GOMF_COPPER_ION_BINDING	60	40
GOMF_CALCIUM_ION_BINDING	705	390
GOMF_CALMODULIN_BINDING	198	133
GOMF_COLLAGEN_BINDING	68	54
GOMF_INSULIN_LIKE_GROWTH_FACTOR_BINDING	29	20
GOMF_LAMIN_BINDING	13	11
GOMF_PROFILIN_BINDING	10	8
GOMF_TROPOMYOSIN_BINDING	16	10
GOMF_MACROLIDE_BINDING	12	8
GOMF_FK506_BINDING	10	7
GOMF_GLUCOSE_BINDING	10	7
GOMF_MANNOSE_BINDING	19	10
GOMF_GLYCOSAMINOGLYCAN_BINDING	228	131
GOMF_HYALURONIC_ACID_BINDING	22	13
GOMF_FOLIC_ACID_BINDING	12	6
GOMF_PHOSPHOLIPID_BINDING	451	327
GOMF_CALCIUM_DEPENDENT_PHOSPHOLIPID_BINDING	54	35
GOMF_1_PHOSPHATIDYLINOSITOL_BINDING	14	14
GOMF_PHOSPHATIDYLINOSITOL_4_5_BISPHOSPHATE_BINDING	81	51
GOMF_PHOSPHATIDYLINOSITOL_3_4_5_TRISPHOSPHATE_BINDING	39	29
GOMF_PHOSPHOLIPID_TRANSPORTER_ACTIVITY	53	35
GOMF_ODORANT_BINDING	119		Rejected!
GOMF_CHEMOKINE_ACTIVITY	48	15
GOMF_BETA_CATENIN_BINDING	85	66
GOMF_MICROTUBULE_BINDING	269	194
GOMF_PROTEIN_C_TERMINUS_BINDING	185	145
GOMF_MONOCARBOXYLIC_ACID_TRANSMEMBRANE_TRANSPORTER_ACTIVITY	69	39
GOMF_HIGH_DENSITY_LIPOPROTEIN_PARTICLE_BINDING	12	7
GOMF_AXON_GUIDANCE_RECEPTOR_ACTIVITY	8	6
GOMF_ENZYME_ACTIVATOR_ACTIVITY	537	383
GOMF_CALCIUM_SENSITIVE_GUANYLATE_CYCLASE_ACTIVATOR_ACTIVITY	5		Rejected!
GOMF_CHITIN_BINDING	8	3
GOMF_GLUTAMATE_RECEPTOR_ACTIVITY	27	9
GOMF_TRANSLATION_TERMINATION_FACTOR_ACTIVITY	7	5
GOMF_N_ACETYLTRANSFERASE_ACTIVITY	72	49
GOMF_PHOSPHORIC_DIESTER_HYDROLASE_ACTIVITY	89	66
GOMF_GROWTH_FACTOR_ACTIVITY	162	72
GOMF_CYTOSKELETAL_PROTEIN_BINDING	973	693
GOMF_CYTOSKELETAL_ANCHOR_ACTIVITY	22	18
GOMF_DNA_DEPENDENT_ATPASE_ACTIVITY	51	43
GOMF_5S_RRNA_BINDING	11	10
GOMF_ALCOHOL_DEHYDROGENASE_NADPPLUS_ACTIVITY	21	12
GOMF_UBIQUINOL_CYTOCHROME_C_REDUCTASE_ACTIVITY	9	6
GOMF_ACETYLESTERASE_ACTIVITY	5	3
GOMF_PRIMARY_AMINE_OXIDASE_ACTIVITY	6	5
GOMF_TRANSCRIPTION_FACTOR_BINDING	634	477
GOMF_TRANSLATION_FACTOR_ACTIVITY_RNA_BINDING	84	67
GOMF_PROTEIN_TYROSINE_SERINE_THREONINE_PHOSPHATASE_ACTIVITY	45	32
GOMF_NUCLEAR_LOCALIZATION_SEQUENCE_BINDING	27	19
GOMF_CAMP_RESPONSE_ELEMENT_BINDING_PROTEIN_BINDING	9	8
GOMF_OXYSTEROL_BINDING	7	7
GOMF_POLY_A_BINDING	22	18
GOMF_DRUG_BINDING	61	41
GOMF_SULFOTRANSFERASE_ACTIVITY	52	29
GOMF_PROTEIN_PHOSPHATASE_1_BINDING	30	16
GOMF_C_METHYLTRANSFERASE_ACTIVITY	5	5
GOMF_N_METHYLTRANSFERASE_ACTIVITY	98	63
GOMF_O_METHYLTRANSFERASE_ACTIVITY	23	18
GOMF_S_METHYLTRANSFERASE_ACTIVITY	7	4
GOMF_RNA_METHYLTRANSFERASE_ACTIVITY	68	52
GOMF_MRNA_METHYLTRANSFERASE_ACTIVITY	12	12
GOMF_TRNA_METHYLTRANSFERASE_ACTIVITY	34	27
GOMF_ADENYLATE_CYCLASE_BINDING	12	9
GOMF_RNA_DEPENDENT_ATPASE_ACTIVITY	5	4
GOMF_POLY_PYRIMIDINE_TRACT_BINDING	28	22
GOMF_NEUROPEPTIDE_RECEPTOR_ACTIVITY	45	13
GOMF_EUKARYOTIC_INITIATION_FACTOR_4E_BINDING	10	7
GOMF_METALLOENDOPEPTIDASE_INHIBITOR_ACTIVITY	16	9
GOMF_UDP_GLYCOSYLTRANSFERASE_ACTIVITY	146	92
GOMF_PHOSPHATIDATE_PHOSPHATASE_ACTIVITY	13	9
GOMF_FERROUS_IRON_BINDING	26	20
GOMF_FERRIC_IRON_BINDING	10	6
GOMF_HEPARIN_BINDING	164	93
GOMF_G_PROTEIN_COUPLED_AMINE_RECEPTOR_ACTIVITY	51	18
GOMF_PEPTIDASE_ACTIVITY	626	355
GOMF_CYSTEINE_TYPE_PEPTIDASE_ACTIVITY	174	110
GOMF_METALLOEXOPEPTIDASE_ACTIVITY	64	42
GOMF_METALLOPEPTIDASE_ACTIVITY	184	119
GOMF_EXOPEPTIDASE_ACTIVITY	95	65
GOMF_DIPEPTIDYL_PEPTIDASE_ACTIVITY	10	8
GOMF_OMEGA_PEPTIDASE_ACTIVITY	127	73
GOMF_TRNA_SPECIFIC_ADENOSINE_DEAMINASE_ACTIVITY	8	4
GOMF_NUCLEOTIDASE_ACTIVITY	15	11
GOMF_ZINC_ION_BINDING	812	496
GOMF_SECONDARY_ACTIVE_SULFATE_TRANSMEMBRANE_TRANSPORTER_ACTIVITY	13	8
GOMF_CALCIUM_POTASSIUM_SODIUM_ANTIPORTER_ACTIVITY	5	3
GOMF_PROTEIN_METHYLTRANSFERASE_ACTIVITY	85	58
GOMF_LIPID_BINDING	772	510
GOMF_3_5_EXODEOXYRIBONUCLEASE_ACTIVITY	11	3
GOMF_SINGLE_STRANDED_DNA_EXODEOXYRIBONUCLEASE_ACTIVITY	9	5
GOMF_DNA_BINDING_BENDING	18	12
GOMF_STRUCTURAL_CONSTITUENT_OF_MUSCLE	42	22
GOMF_VOLTAGE_GATED_ANION_CHANNEL_ACTIVITY	17	12
GOMF_SINGLE_STRANDED_DNA_3_5_EXODEOXYRIBONUCLEASE_ACTIVITY	5		Rejected!
GOMF_7S_RNA_BINDING	7	7
GOMF_PROTEIN_PRENYLTRANSFERASE_ACTIVITY	7	7
GOMF_PROTEIN_TRANSMEMBRANE_TRANSPORTER_ACTIVITY	21	14
GOMF_CATION_TRANSMEMBRANE_TRANSPORTER_ACTIVITY	629	356
GOMF_METHYL_CPG_BINDING	24	15
GOMF_PROTEIN_TYROSINE_THREONINE_PHOSPHATASE_ACTIVITY	10	8
GOMF_HIGH_VOLTAGE_GATED_CALCIUM_CHANNEL_ACTIVITY	10	6
GOMF_RNA_POLYMERASE_II_CTD_HEPTAPEPTIDE_REPEAT_KINASE_ACTIVITY	12	10
GOMF_SIALYLTRANSFERASE_ACTIVITY	21	17
GOMF_O_ACYLTRANSFERASE_ACTIVITY	53	37
GOMF_ACETYLGLUCOSAMINYLTRANSFERASE_ACTIVITY	52	39
GOMF_ACETYLGALACTOSAMINYLTRANSFERASE_ACTIVITY	47	32
GOMF_GALACTOSYLTRANSFERASE_ACTIVITY	25	15
GOMF_THIOREDOXIN_PEROXIDASE_ACTIVITY	5	3
GOMF_MECHANOSENSITIVE_ION_CHANNEL_ACTIVITY	17	11
GOMF_ARACHIDONIC_ACID_MONOOXYGENASE_ACTIVITY	20	3
GOMF_ARACHIDONIC_ACID_EPOXYGENASE_ACTIVITY	16		Rejected!
GOMF_STEROID_HYDROXYLASE_ACTIVITY	38	14
GOMF_RETINOIC_ACID_4_HYDROXYLASE_ACTIVITY	10	4
GOMF_3_5_EXONUCLEASE_ACTIVITY	55	42
GOMF_5_3_EXONUCLEASE_ACTIVITY	19	15
GOMF_COA_TRANSFERASE_ACTIVITY	5	4
GOMF_FUCOSYLTRANSFERASE_ACTIVITY	13	8
GOMF_RNA_POLYMERASE_II_CTD_HEPTAPEPTIDE_REPEAT_PHOSPHATASE_ACTIVITY	7	6
GOMF_BETA_GLUCOSIDASE_ACTIVITY	6		Rejected!
GOMF_PHOSPHATIDYLETHANOLAMINE_BINDING	10	9
GOMF_SELENIUM_BINDING	7	5
GOMF_JUN_KINASE_BINDING	9	8
GOMF_PHOSPHOFRUCTOKINASE_ACTIVITY	7	5
GOMF_HEPARAN_SULFATE_GLUCOSAMINE_3_SULFOTRANSFERASE_1_ACTIVITY	7		Rejected!
GOMF_HISTONE_ARGININE_N_METHYLTRANSFERASE_ACTIVITY	7		Rejected!
GOMF_PALMITOYL_PROTEIN_HYDROLASE_ACTIVITY	14	11
GOMF_SULFURIC_ESTER_HYDROLASE_ACTIVITY	17	14
GOMF_TRANSLATION_ACTIVATOR_ACTIVITY	14	8
GOMF_UDP_GALACTOSE_BETA_N_ACETYLGLUCOSAMINE_BETA_1_3_GALACTOSYLTRANSFERASE_ACTIVITY	6	3
GOMF_BENZODIAZEPINE_RECEPTOR_ACTIVITY	11		Rejected!
GOMF_MONOAMINE_TRANSMEMBRANE_TRANSPORTER_ACTIVITY	9	6
GOMF_BILE_ACID_SODIUM_SYMPORTER_ACTIVITY	6		Rejected!
GOMF_ANION_TRANSMEMBRANE_TRANSPORTER_ACTIVITY	458	276
GOMF_ORGANIC_ANION_TRANSMEMBRANE_TRANSPORTER_ACTIVITY	177	117
GOMF_AMMONIUM_TRANSMEMBRANE_TRANSPORTER_ACTIVITY	10	7
GOMF_PHOSPHATIDYLCHOLINE_TRANSPORTER_ACTIVITY	17	13
GOMF_PHOSPHATIDYLINOSITOL_TRANSFER_ACTIVITY	9	7
GOMF_TASTE_RECEPTOR_ACTIVITY	26		Rejected!
GOMF_N_ACETYLLACTOSAMINIDE_BETA_1_3_N_ACETYLGLUCOSAMINYLTRANSFERASE_ACTIVITY	11	6
GOMF_PROTON_EXPORTING_ATPASE_ACTIVITY_PHOSPHORYLATIVE_MECHANISM	10	6
GOMF_ABC_TYPE_XENOBIOTIC_TRANSPORTER_ACTIVITY	11	10
GOMF_MICROTUBULE_SEVERING_ATPASE_ACTIVITY	8	6
GOMF_ATP_DEPENDENT_MICROTUBULE_MOTOR_ACTIVITY_MINUS_END_DIRECTED	18	7
GOMF_ATP_DEPENDENT_MICROTUBULE_MOTOR_ACTIVITY_PLUS_END_DIRECTED	17	12
GOMF_CALCIUM_DEPENDENT_PROTEIN_SERINE_THREONINE_PHOSPHATASE_REGULATOR_ACTIVITY	5	4
GOMF_CAMP_DEPENDENT_PROTEIN_KINASE_REGULATOR_ACTIVITY	10	9
GOMF_UBIQUITIN_LIKE_MODIFIER_ACTIVATING_ENZYME_ACTIVITY	10	8
GOMF_S_ADENOSYLMETHIONINE_DEPENDENT_METHYLTRANSFERASE_ACTIVITY	158	114
GOMF_CROSSOVER_JUNCTION_ENDODEOXYRIBONUCLEASE_ACTIVITY	6	4
GOMF_PHOSPHOLIPASE_A1_ACTIVITY	12	5
GOMF_DNA_METHYLTRANSFERASE_ACTIVITY	6	6
GOMF_ELECTRON_TRANSFER_ACTIVITY	138	91
GOMF_BIOTIN_BINDING	5	4
GOMF_FOUR_WAY_JUNCTION_HELICASE_ACTIVITY	6	5
GOMF_PHOTORECEPTOR_ACTIVITY	17	3
GOMF_CYCLASE_ACTIVITY	22	12
GOMF_PSEUDOURIDINE_SYNTHASE_ACTIVITY	13	11
GOMF_FMN_BINDING	16	12
GOMF_PHOSPHATIDYLINOSITOL_5_PHOSPHATE_BINDING	18	12
GOMF_DOUBLE_STRANDED_METHYLATED_DNA_BINDING	6		Rejected!
GOMF_H3_HISTONE_ACETYLTRANSFERASE_ACTIVITY	8	7
GOMF_H4_HISTONE_ACETYLTRANSFERASE_ACTIVITY	10	7
GOMF_CYCLASE_REGULATOR_ACTIVITY	9		Rejected!
GOMF_ADENYLATE_CYCLASE_ACTIVATOR_ACTIVITY	5	4
GOMF_CALCIUM_DEPENDENT_PROTEIN_KINASE_ACTIVITY	24	17
GOMF_ANAPHASE_PROMOTING_COMPLEX_BINDING	8	7
GOMF_HEME_COPPER_TERMINAL_OXIDASE_ACTIVITY	28	13
GOMF_GLUCURONOSYLTRANSFERASE_ACTIVITY	34	13
GOMF_CORECEPTOR_ACTIVITY	48	37
GOMF_PROTEIN_DISULFIDE_OXIDOREDUCTASE_ACTIVITY	21	19
GOMF_DISULFIDE_OXIDOREDUCTASE_ACTIVITY	40	32
GOMF_PEPTIDE_DISULFIDE_OXIDOREDUCTASE_ACTIVITY	13	11
GOMF_GLUTATHIONE_DISULFIDE_OXIDOREDUCTASE_ACTIVITY	5	4
GOMF_THROMBIN_ACTIVATED_RECEPTOR_ACTIVITY	5	4
GOMF_ION_TRANSMEMBRANE_TRANSPORTER_ACTIVITY	941	535
GOMF_PROTON_TRANSMEMBRANE_TRANSPORTER_ACTIVITY	124	72
GOMF_POTASSIUM_ION_TRANSMEMBRANE_TRANSPORTER_ACTIVITY	152	78
GOMF_SODIUM_ION_TRANSMEMBRANE_TRANSPORTER_ACTIVITY	146	81
GOMF_CALCIUM_ION_TRANSMEMBRANE_TRANSPORTER_ACTIVITY	134	78
GOMF_MAGNESIUM_ION_TRANSMEMBRANE_TRANSPORTER_ACTIVITY	16	12
GOMF_ORGANIC_CATION_TRANSMEMBRANE_TRANSPORTER_ACTIVITY	22	12
GOMF_INORGANIC_ANION_TRANSMEMBRANE_TRANSPORTER_ACTIVITY	145	81
GOMF_BICARBONATE_TRANSMEMBRANE_TRANSPORTER_ACTIVITY	21	17
GOMF_CHLORIDE_TRANSMEMBRANE_TRANSPORTER_ACTIVITY	101	50
GOMF_PHOSPHATE_ION_TRANSMEMBRANE_TRANSPORTER_ACTIVITY	7	6
GOMF_SULFATE_TRANSMEMBRANE_TRANSPORTER_ACTIVITY	17	12
GOMF_BILE_ACID_TRANSMEMBRANE_TRANSPORTER_ACTIVITY	20	7
GOMF_LACTATE_TRANSMEMBRANE_TRANSPORTER_ACTIVITY	6	5
GOMF_SIALIC_ACID_TRANSMEMBRANE_TRANSPORTER_ACTIVITY	5		Rejected!
GOMF_SUCCINATE_TRANSMEMBRANE_TRANSPORTER_ACTIVITY	7	5
GOMF_CARBOHYDRATE_TRANSMEMBRANE_TRANSPORTER_ACTIVITY	37	24
GOMF_HEXOSE_TRANSMEMBRANE_TRANSPORTER_ACTIVITY	21	14
GOMF_PYRIMIDINE_NUCLEOTIDE_SUGAR_TRANSMEMBRANE_TRANSPORTER_ACTIVITY	10	6
GOMF_POLYOL_TRANSMEMBRANE_TRANSPORTER_ACTIVITY	11	7
GOMF_GLYCEROL_TRANSMEMBRANE_TRANSPORTER_ACTIVITY	7	4
GOMF_AMINO_ACID_TRANSMEMBRANE_TRANSPORTER_ACTIVITY	81	50
GOMF_ACIDIC_AMINO_ACID_TRANSMEMBRANE_TRANSPORTER_ACTIVITY	16	8
GOMF_AROMATIC_AMINO_ACID_TRANSMEMBRANE_TRANSPORTER_ACTIVITY	10	7
GOMF_BASIC_AMINO_ACID_TRANSMEMBRANE_TRANSPORTER_ACTIVITY	17	11
GOMF_NEUTRAL_AMINO_ACID_TRANSMEMBRANE_TRANSPORTER_ACTIVITY	34	23
GOMF_L_AMINO_ACID_TRANSMEMBRANE_TRANSPORTER_ACTIVITY	59	33
GOMF_L_ALANINE_TRANSMEMBRANE_TRANSPORTER_ACTIVITY	9	5
GOMF_ARGININE_TRANSMEMBRANE_TRANSPORTER_ACTIVITY	9	6
GOMF_L_ASPARTATE_TRANSMEMBRANE_TRANSPORTER_ACTIVITY	9	7
GOMF_GAMMA_AMINOBUTYRIC_ACID_TRANSMEMBRANE_TRANSPORTER_ACTIVITY	7	4
GOMF_L_GLUTAMINE_TRANSMEMBRANE_TRANSPORTER_ACTIVITY	8	6
GOMF_GLYCINE_TRANSMEMBRANE_TRANSPORTER_ACTIVITY	9	3
GOMF_L_LYSINE_TRANSMEMBRANE_TRANSPORTER_ACTIVITY	6	4
GOMF_L_LEUCINE_TRANSMEMBRANE_TRANSPORTER_ACTIVITY	5	3
GOMF_L_PROLINE_TRANSMEMBRANE_TRANSPORTER_ACTIVITY	7	5
GOMF_L_SERINE_TRANSMEMBRANE_TRANSPORTER_ACTIVITY	7	4
GOMF_UREA_TRANSMEMBRANE_TRANSPORTER_ACTIVITY	6	3
GOMF_NUCLEOBASE_TRANSMEMBRANE_TRANSPORTER_ACTIVITY	7	5
GOMF_URIDINE_TRANSMEMBRANE_TRANSPORTER_ACTIVITY	5	3
GOMF_PYRIMIDINE_NUCLEOSIDE_TRANSMEMBRANE_TRANSPORTER_ACTIVITY	7	3
GOMF_NUCLEOTIDE_TRANSMEMBRANE_TRANSPORTER_ACTIVITY	25	18
GOMF_PURINE_NUCLEOTIDE_TRANSMEMBRANE_TRANSPORTER_ACTIVITY	19	14
GOMF_ADP_TRANSMEMBRANE_TRANSPORTER_ACTIVITY	8	6
GOMF_CHOLINE_TRANSMEMBRANE_TRANSPORTER_ACTIVITY	5		Rejected!
GOMF_HEME_TRANSMEMBRANE_TRANSPORTER_ACTIVITY	9	7
GOMF_FATTY_ACID_TRANSMEMBRANE_TRANSPORTER_ACTIVITY	21	12
GOMF_AMINOPHOSPHOLIPID_FLIPPASE_ACTIVITY	7	6
GOMF_STEROL_TRANSPORTER_ACTIVITY	34	29
GOMF_PROTON_CHANNEL_ACTIVITY	24	7
GOMF_GLYCEROL_CHANNEL_ACTIVITY	5	3
GOMF_CALCIUM_ACTIVATED_POTASSIUM_CHANNEL_ACTIVITY	12	6
GOMF_OUTWARD_RECTIFIER_POTASSIUM_CHANNEL_ACTIVITY	12	7
GOMF_ATP_ACTIVATED_INWARD_RECTIFIER_POTASSIUM_CHANNEL_ACTIVITY	6	3
GOMF_LIGAND_GATED_ION_CHANNEL_ACTIVITY	139	59
GOMF_KAINATE_SELECTIVE_GLUTAMATE_RECEPTOR_ACTIVITY	5		Rejected!
GOMF_CALCIUM_RELEASE_CHANNEL_ACTIVITY	17	14
GOMF_STORE_OPERATED_CALCIUM_CHANNEL_ACTIVITY	10	8
GOMF_LIGAND_GATED_SODIUM_CHANNEL_ACTIVITY	11	7
GOMF_PORIN_ACTIVITY	5	4
GOMF_SECONDARY_ACTIVE_TRANSMEMBRANE_TRANSPORTER_ACTIVITY	239	149
GOMF_SYMPORTER_ACTIVITY	143	90
GOMF_SOLUTE_CATION_SYMPORTER_ACTIVITY	99	61
GOMF_SOLUTE_PROTON_SYMPORTER_ACTIVITY	20	13
GOMF_ANION_CATION_SYMPORTER_ACTIVITY	22	15
GOMF_ANTIPORTER_ACTIVITY	86	58
GOMF_SOLUTE_CATION_ANTIPORTER_ACTIVITY	32	20
GOMF_SOLUTE_PROTON_ANTIPORTER_ACTIVITY	20	15
GOMF_SODIUM_INDEPENDENT_ORGANIC_ANION_TRANSMEMBRANE_TRANSPORTER_ACTIVITY	16	5
GOMF_THYROID_HORMONE_TRANSMEMBRANE_TRANSPORTER_ACTIVITY	6	4
GOMF_SECONDARY_ACTIVE_MONOCARBOXYLATE_TRANSMEMBRANE_TRANSPORTER_ACTIVITY	18	8
GOMF_CALCIUM_CATION_ANTIPORTER_ACTIVITY	11	5
GOMF_SOLUTE_SODIUM_SYMPORTER_ACTIVITY	72	42
GOMF_ANION_SODIUM_SYMPORTER_ACTIVITY	14	8
GOMF_CATION_CHLORIDE_SYMPORTER_ACTIVITY	17	12
GOMF_SODIUM_CHLORIDE_SYMPORTER_ACTIVITY	11	7
GOMF_POTASSIUM_CHLORIDE_SYMPORTER_ACTIVITY	9	6
GOMF_SODIUM_PROTON_ANTIPORTER_ACTIVITY	12	9
GOMF_PRIMARY_ACTIVE_TRANSMEMBRANE_TRANSPORTER_ACTIVITY	62	42
GOMF_ABC_TYPE_GLUTATHIONE_S_CONJUGATE_TRANSPORTER_ACTIVITY	6	5
GOMF_POTASSIUM_CHANNEL_REGULATOR_ACTIVITY	53	35
GOMF_ACETYLCHOLINE_RECEPTOR_ACTIVITY	22	8
GOMF_CHOLESTEROL_BINDING	50	38
GOMF_CATION_CATION_ANTIPORTER_ACTIVITY	26	16
GOMF_C4_DICARBOXYLATE_TRANSMEMBRANE_TRANSPORTER_ACTIVITY	16	12
GOMF_EFFLUX_TRANSMEMBRANE_TRANSPORTER_ACTIVITY	14	12
GOMF_ORGANOPHOSPHATE_ESTER_TRANSMEMBRANE_TRANSPORTER_ACTIVITY	30	22
GOMF_DNA_TRANSLOCASE_ACTIVITY	5	4
GOMF_TUBULIN_BINDING	368	266
GOMF_TOXIC_SUBSTANCE_BINDING	10	8
GOMF_FATTY_ACID_LIGASE_ACTIVITY	22	13
GOMF_QUATERNARY_AMMONIUM_GROUP_TRANSMEMBRANE_TRANSPORTER_ACTIVITY	10	6
GOMF_BRANCHED_CHAIN_AMINO_ACID_TRANSMEMBRANE_TRANSPORTER_ACTIVITY	7	5
GOMF_ION_TRANSMEMBRANE_TRANSPORTER_ACTIVITY_PHOSPHORYLATIVE_MECHANISM	16	11
GOMF_MANNOSIDASE_ACTIVITY	15	13
GOMF_MANNOSYL_OLIGOSACCHARIDE_MANNOSIDASE_ACTIVITY	9	9
GOMF_GALACTOSIDASE_ACTIVITY	8	6
GOMF_GLUCOSIDASE_ACTIVITY	14	9
GOMF_HEXOSAMINIDASE_ACTIVITY	15	9
GOMF_NUCLEOBASE_CONTAINING_COMPOUND_TRANSMEMBRANE_TRANSPORTER_ACTIVITY	48	32
GOMF_MORPHOGEN_ACTIVITY	7	4
GOMF_CYCLOSPORIN_A_BINDING	20	13
GOMF_PEPTIDOGLYCAN_IMMUNE_RECEPTOR_ACTIVITY	5		Rejected!
GOMF_AMYLASE_ACTIVITY	5		Rejected!
GOMF_GLIAL_CELL_DERIVED_NEUROTROPHIC_FACTOR_RECEPTOR_ACTIVITY	5	4
GOMF_NAD_P_H_OXIDASE_H2O2_FORMING_ACTIVITY	8	4
GOMF_SUPEROXIDE_GENERATING_NAD_P_H_OXIDASE_ACTIVITY	11	6
GOMF_SUPEROXIDE_GENERATING_NADPH_OXIDASE_ACTIVATOR_ACTIVITY	10	8
GOMF_AMP_BINDING	15	10
GOMF_ANTIOXIDANT_ACTIVITY	86	52
GOMF_STEROID_DEHYDROGENASE_ACTIVITY	34	16
GOMF_CHANNEL_REGULATOR_ACTIVITY	145	87
GOMF_CHANNEL_INHIBITOR_ACTIVITY	39	27
GOMF_RNA_POLYMERASE_II_GENERAL_TRANSCRIPTION_INITIATION_FACTOR_ACTIVITY	38	29
GOMF_PROTEIN_ARGININE_N_METHYLTRANSFERASE_ACTIVITY	11	6
GOMF_LYSINE_N_METHYLTRANSFERASE_ACTIVITY	61	42
GOMF_COA_HYDROLASE_ACTIVITY	21	16
GOMF_PALMITOYL_COA_HYDROLASE_ACTIVITY	14	10
GOMF_LIPASE_ACTIVITY	131	80
GOMF_KINASE_ACTIVITY	727	542
GOMF_1_PHOSPHATIDYLINOSITOL_3_KINASE_ACTIVITY	10	10
GOMF_PHOSPHATIDYLINOSITOL_PHOSPHATE_KINASE_ACTIVITY	16	13
GOMF_1_PHOSPHATIDYLINOSITOL_4_PHOSPHATE_5_KINASE_ACTIVITY	8	6
GOMF_PHOSPHATIDYLINOSITOL_3_4_5_TRISPHOSPHATE_3_PHOSPHATASE_ACTIVITY	5	4
GOMF_ACTIVIN_RECEPTOR_ACTIVITY_TYPE_I	5	4
GOMF_CARNITINE_O_ACYLTRANSFERASE_ACTIVITY	6	4
GOMF_ACETYLTRANSFERASE_ACTIVITY	95	69
GOMF_C_ACYLTRANSFERASE_ACTIVITY	20	11
GOMF_PALMITOYLTRANSFERASE_ACTIVITY	39	28
GOMF_N_ACYLTRANSFERASE_ACTIVITY	97	61
GOMF_ACYLGLYCEROL_O_ACYLTRANSFERASE_ACTIVITY	25	18
GOMF_O_ACETYLTRANSFERASE_ACTIVITY	8	6
GOMF_O_PALMITOYLTRANSFERASE_ACTIVITY	5	3
GOMF_S_ACYLTRANSFERASE_ACTIVITY	32	24
GOMF_TRNA_GUANINE_METHYLTRANSFERASE_ACTIVITY	13	10
GOMF_TRNA_ADENINE_METHYLTRANSFERASE_ACTIVITY	5	4
GOMF_TRNA_CYTOSINE_METHYLTRANSFERASE_ACTIVITY	9	7
GOMF_RRNA_ADENINE_METHYLTRANSFERASE_ACTIVITY	9	9
GOMF_RRNA_CYTOSINE_METHYLTRANSFERASE_ACTIVITY	5	4
GOMF_RRNA_GUANINE_METHYLTRANSFERASE_ACTIVITY	5		Rejected!
GOMF_C_ACETYLTRANSFERASE_ACTIVITY	6	6
GOMF_C_PALMITOYLTRANSFERASE_ACTIVITY	5	4
GOMF_OXIDOREDUCTASE_ACTIVITY	750	493
GOMF_C_X_C_CHEMOKINE_RECEPTOR_ACTIVITY	8	4
GOMF_PROTEIN_HORMONE_RECEPTOR_ACTIVITY	18	10
GOMF_NUCLEOTIDE_RECEPTOR_ACTIVITY	21	16
GOMF_PHEROMONE_RECEPTOR_ACTIVITY	6		Rejected!
GOMF_PEPTIDASE_ACTIVATOR_ACTIVITY	43	28
GOMF_PEPTIDASE_ACTIVATOR_ACTIVITY_INVOLVED_IN_APOPTOTIC_PROCESS	20	13
GOMF_METALLOCHAPERONE_ACTIVITY	8	7
GOMF_COPPER_CHAPERONE_ACTIVITY	6	5
GOMF_CYCLIN_DEPENDENT_PROTEIN_SERINE_THREONINE_KINASE_REGULATOR_ACTIVITY	50	34
GOMF_GLYCINE_BINDING	12	5
GOMF_GLUTAMATE_BINDING	7	3
GOMF_AMINO_ACID_BINDING	54	28
GOMF_OXIDOREDUCTASE_ACTIVITY_ACTING_ON_CH_OH_GROUP_OF_DONORS	130	82
GOMF_MALATE_DEHYDROGENASE_ACTIVITY	8	5
GOMF_OXIDOREDUCTASE_ACTIVITY_ACTING_ON_THE_ALDEHYDE_OR_OXO_GROUP_OF_DONORS_NAD_OR_NADP_AS_ACCEPTOR	36	25
GOMF_OXIDOREDUCTASE_ACTIVITY_ACTING_ON_THE_ALDEHYDE_OR_OXO_GROUP_OF_DONORS_DISULFIDE_AS_ACCEPTOR	8	7
GOMF_OXIDOREDUCTASE_ACTIVITY_ACTING_ON_THE_CH_CH_GROUP_OF_DONORS	59	48
GOMF_OXIDOREDUCTASE_ACTIVITY_ACTING_ON_THE_CH_CH_GROUP_OF_DONORS_NAD_OR_NADP_AS_ACCEPTOR	26	21
GOMF_OXIDOREDUCTASE_ACTIVITY_ACTING_ON_THE_CH_CH_GROUP_OF_DONORS_OXYGEN_AS_ACCEPTOR	10	8
GOMF_OXIDOREDUCTASE_ACTIVITY_ACTING_ON_THE_CH_NH2_GROUP_OF_DONORS	20	17
GOMF_OXIDOREDUCTASE_ACTIVITY_ACTING_ON_THE_CH_NH2_GROUP_OF_DONORS_OXYGEN_AS_ACCEPTOR	16	15
GOMF_OXIDOREDUCTASE_ACTIVITY_ACTING_ON_THE_CH_NH_GROUP_OF_DONORS	29	19
GOMF_OXIDOREDUCTASE_ACTIVITY_ACTING_ON_THE_CH_NH_GROUP_OF_DONORS_NAD_OR_NADP_AS_ACCEPTOR	19	12
GOMF_OXIDOREDUCTASE_ACTIVITY_ACTING_ON_NAD_P_H	102	73
GOMF_OXIDOREDUCTASE_ACTIVITY_ACTING_ON_NAD_P_H_HEME_PROTEIN_AS_ACCEPTOR	9	7
GOMF_OXIDOREDUCTASE_ACTIVITY_ACTING_ON_NAD_P_H_QUINONE_OR_SIMILAR_COMPOUND_AS_ACCEPTOR	60	45
GOMF_OXIDOREDUCTASE_ACTIVITY_ACTING_ON_OTHER_NITROGENOUS_COMPOUNDS_AS_DONORS	8	4
GOMF_OXIDOREDUCTASE_ACTIVITY_ACTING_ON_OTHER_NITROGENOUS_COMPOUNDS_AS_DONORS_CYTOCHROME_AS_ACCEPTOR	5		Rejected!
GOMF_OXIDOREDUCTASE_ACTIVITY_ACTING_ON_A_SULFUR_GROUP_OF_DONORS	58	47
GOMF_OXIDOREDUCTASE_ACTIVITY_ACTING_ON_A_SULFUR_GROUP_OF_DONORS_NAD_P_AS_ACCEPTOR	12	9
GOMF_OXIDOREDUCTASE_ACTIVITY_ACTING_ON_A_SULFUR_GROUP_OF_DONORS_OXYGEN_AS_ACCEPTOR	11	10
GOMF_OXIDOREDUCTASE_ACTIVITY_ACTING_ON_A_SULFUR_GROUP_OF_DONORS_DISULFIDE_AS_ACCEPTOR	9	8
GOMF_OXIDOREDUCTASE_ACTIVITY_ACTING_ON_PEROXIDE_AS_ACCEPTOR	57	33
GOMF_OXIDOREDUCTASE_ACTIVITY_ACTING_ON_SINGLE_DONORS_WITH_INCORPORATION_OF_MOLECULAR_OXYGEN	25	12
GOMF_OXIDOREDUCTASE_ACTIVITY_ACTING_ON_PAIRED_DONORS_WITH_INCORPORATION_OR_REDUCTION_OF_MOLECULAR_OXYGEN	160	94
GOMF_2_OXOGLUTARATE_DEPENDENT_DIOXYGENASE_ACTIVITY	44	37
GOMF_OXIDOREDUCTASE_ACTIVITY_ACTING_ON_PAIRED_DONORS_WITH_INCORPORATION_OR_REDUCTION_OF_MOLECULAR_OXYGEN_NAD_P_H_AS_ONE_DONOR_AND_INCORPORATION_OF_ONE_ATOM_OF_OXYGEN	48	23
GOMF_OXIDOREDUCTASE_ACTIVITY_ACTING_ON_PAIRED_DONORS_WITH_INCORPORATION_OR_REDUCTION_OF_MOLECULAR_OXYGEN_REDUCED_FLAVIN_OR_FLAVOPROTEIN_AS_ONE_DONOR_AND_INCORPORATION_OF_ONE_ATOM_OF_OXYGEN	35	10
GOMF_OXIDOREDUCTASE_ACTIVITY_ACTING_ON_PAIRED_DONORS_WITH_INCORPORATION_OR_REDUCTION_OF_MOLECULAR_OXYGEN_REDUCED_IRON_SULFUR_PROTEIN_AS_ONE_DONOR_AND_INCORPORATION_OF_ONE_ATOM_OF_OXYGEN	9	3
GOMF_OXIDOREDUCTASE_ACTIVITY_ACTING_ON_PAIRED_DONORS_WITH_INCORPORATION_OR_REDUCTION_OF_MOLECULAR_OXYGEN_REDUCED_PTERIDINE_AS_ONE_DONOR_AND_INCORPORATION_OF_ONE_ATOM_OF_OXYGEN	7	4
GOMF_OXIDOREDUCTASE_ACTIVITY_ACTING_ON_PAIRED_DONORS_WITH_INCORPORATION_OR_REDUCTION_OF_MOLECULAR_OXYGEN_REDUCED_ASCORBATE_AS_ONE_DONOR_AND_INCORPORATION_OF_ONE_ATOM_OF_OXYGEN	5		Rejected!
GOMF_OXIDOREDUCTASE_ACTIVITY_ACTING_ON_PAIRED_DONORS_WITH_OXIDATION_OF_A_PAIR_OF_DONORS_RESULTING_IN_THE_REDUCTION_OF_MOLECULAR_OXYGEN_TO_TWO_MOLECULES_OF_WATER	5	5
GOMF_OXIDOREDUCTASE_ACTIVITY_ACTING_ON_METAL_IONS	19	14
GOMF_OXIDOREDUCTASE_ACTIVITY_ACTING_ON_METAL_IONS_NAD_OR_NADP_AS_ACCEPTOR	9	7
GOMF_OXIDOREDUCTASE_ACTIVITY_ACTING_ON_METAL_IONS_OXYGEN_AS_ACCEPTOR	9	6
GOMF_OXIDOREDUCTASE_ACTIVITY_ACTING_ON_CH_OR_CH2_GROUPS	9	6
GOMF_TRANSFERASE_ACTIVITY_TRANSFERRING_ONE_CARBON_GROUPS	226	158
GOMF_HYDROXYMETHYL_FORMYL_AND_RELATED_TRANSFERASE_ACTIVITY	8	6
GOMF_TRANSFERASE_ACTIVITY_TRANSFERRING_ALDEHYDE_OR_KETONIC_GROUPS	5	3
GOMF_TRANSFERASE_ACTIVITY_TRANSFERRING_ACYL_GROUPS	253	166
GOMF_TRANSFERASE_ACTIVITY_TRANSFERRING_AMINO_ACYL_GROUPS	18	9
GOMF_TRANSFERASE_ACTIVITY_TRANSFERRING_GLYCOSYL_GROUPS	273	185
GOMF_TRANSFERASE_ACTIVITY_TRANSFERRING_HEXOSYL_GROUPS	200	132
GOMF_TRANSFERASE_ACTIVITY_TRANSFERRING_PENTOSYL_GROUPS	50	35
GOMF_TRANSFERASE_ACTIVITY_TRANSFERRING_ALKYL_OR_ARYL_OTHER_THAN_METHYL_GROUPS	57	42
GOMF_TRANSFERASE_ACTIVITY_TRANSFERRING_NITROGENOUS_GROUPS	23	16
GOMF_TRANSFERASE_ACTIVITY_TRANSFERRING_PHOSPHORUS_CONTAINING_GROUPS	873	643
GOMF_PHOSPHOTRANSFERASE_ACTIVITY_NITROGENOUS_GROUP_AS_ACCEPTOR	7	4
GOMF_PHOSPHOTRANSFERASE_ACTIVITY_PHOSPHATE_GROUP_AS_ACCEPTOR	39	27
GOMF_DIPHOSPHOTRANSFERASE_ACTIVITY	6	5
GOMF_NUCLEOTIDYLTRANSFERASE_ACTIVITY	126	85
GOMF_PHOSPHOTRANSFERASE_ACTIVITY_FOR_OTHER_SUBSTITUTED_PHOSPHATE_GROUPS	20	18
GOMF_TRANSFERASE_ACTIVITY_TRANSFERRING_SULFUR_CONTAINING_GROUPS	69	45
GOMF_SULFURTRANSFERASE_ACTIVITY	10	10
GOMF_HYDROLASE_ACTIVITY_ACTING_ON_ESTER_BONDS	742	519
GOMF_THIOLESTER_HYDROLASE_ACTIVITY	41	32
GOMF_PHOSPHATASE_ACTIVITY	276	211
GOMF_EXONUCLEASE_ACTIVITY_ACTIVE_WITH_EITHER_RIBO_OR_DEOXYRIBONUCLEIC_ACIDS_AND_PRODUCING_5_PHOSPHOMONOESTERS	57	45
GOMF_HYDROLASE_ACTIVITY_ACTING_ON_GLYCOSYL_BONDS	133	85
GOMF_HYDROLASE_ACTIVITY_HYDROLYZING_N_GLYCOSYL_COMPOUNDS	38	25
GOMF_HYDROLASE_ACTIVITY_ACTING_ON_ETHER_BONDS	11	8
GOMF_DIPEPTIDASE_ACTIVITY	15	12
GOMF_HYDROLASE_ACTIVITY_ACTING_ON_CARBON_NITROGEN_BUT_NOT_PEPTIDE_BONDS	118	78
GOMF_HYDROLASE_ACTIVITY_ACTING_ON_CARBON_NITROGEN_BUT_NOT_PEPTIDE_BONDS_IN_LINEAR_AMIDES	65	49
GOMF_HYDROLASE_ACTIVITY_ACTING_ON_CARBON_NITROGEN_BUT_NOT_PEPTIDE_BONDS_IN_CYCLIC_AMIDES	6	4
GOMF_HYDROLASE_ACTIVITY_ACTING_ON_CARBON_NITROGEN_BUT_NOT_PEPTIDE_BONDS_IN_LINEAR_AMIDINES	11	4
GOMF_HYDROLASE_ACTIVITY_ACTING_ON_CARBON_NITROGEN_BUT_NOT_PEPTIDE_BONDS_IN_CYCLIC_AMIDINES	35	20
GOMF_HYDROLASE_ACTIVITY_ACTING_ON_ACID_ANHYDRIDES	907	636
GOMF_LYASE_ACTIVITY	194	139
GOMF_CARBON_CARBON_LYASE_ACTIVITY	51	38
GOMF_CARBOXY_LYASE_ACTIVITY	35	27
GOMF_ALDEHYDE_LYASE_ACTIVITY	11	6
GOMF_OXO_ACID_LYASE_ACTIVITY	7	5
GOMF_CARBON_OXYGEN_LYASE_ACTIVITY	79	58
GOMF_HYDRO_LYASE_ACTIVITY	64	45
GOMF_CARBON_NITROGEN_LYASE_ACTIVITY	13	11
GOMF_AMMONIA_LYASE_ACTIVITY	5	4
GOMF_AMIDINE_LYASE_ACTIVITY	7	6
GOMF_CARBON_SULFUR_LYASE_ACTIVITY	15	9
GOMF_PHOSPHORUS_OXYGEN_LYASE_ACTIVITY	22	13
GOMF_ISOMERASE_ACTIVITY	157	116
GOMF_RACEMASE_AND_EPIMERASE_ACTIVITY	17	10
GOMF_RACEMASE_AND_EPIMERASE_ACTIVITY_ACTING_ON_CARBOHYDRATES_AND_DERIVATIVES	11	7
GOMF_CIS_TRANS_ISOMERASE_ACTIVITY	41	31
GOMF_INTRAMOLECULAR_OXIDOREDUCTASE_ACTIVITY	50	38
GOMF_INTRAMOLECULAR_OXIDOREDUCTASE_ACTIVITY_INTERCONVERTING_ALDOSES_AND_KETOSES	8	8
GOMF_INTRAMOLECULAR_OXIDOREDUCTASE_ACTIVITY_TRANSPOSING_C_C_BONDS	14	6
GOMF_INTRAMOLECULAR_TRANSFERASE_ACTIVITY	27	20
GOMF_INTRAMOLECULAR_TRANSFERASE_ACTIVITY_PHOSPHOTRANSFERASES	10	8
GOMF_LIGASE_ACTIVITY	163	104
GOMF_LIGASE_ACTIVITY_FORMING_CARBON_OXYGEN_BONDS	41	20
GOMF_LIGASE_ACTIVITY_FORMING_CARBON_SULFUR_BONDS	41	28
GOMF_ACID_THIOL_LIGASE_ACTIVITY	31	20
GOMF_LIGASE_ACTIVITY_FORMING_CARBON_NITROGEN_BONDS	47	38
GOMF_ACID_AMINO_ACID_LIGASE_ACTIVITY	21	16
GOMF_CARBON_NITROGEN_LIGASE_ACTIVITY_WITH_GLUTAMINE_AS_AMIDO_N_DONOR	10	9
GOMF_LIGASE_ACTIVITY_FORMING_CARBON_CARBON_BONDS	7	6
GOMF_LIGASE_ACTIVITY_FORMING_PHOSPHORIC_ESTER_BONDS	5	5
GOMF_ATPASE_ACTIVITY	479	336
GOMF_ENDODEOXYRIBONUCLEASE_ACTIVITY_PRODUCING_5_PHOSPHOMONOESTERS	17	10
GOMF_ENDODEOXYRIBONUCLEASE_ACTIVITY_PRODUCING_3_PHOSPHOMONOESTERS	10	5
GOMF_ENDORIBONUCLEASE_ACTIVITY_PRODUCING_5_PHOSPHOMONOESTERS	28	17
GOMF_ENDORIBONUCLEASE_ACTIVITY_PRODUCING_3_PHOSPHOMONOESTERS	8	3
GOMF_ENDONUCLEASE_ACTIVITY_ACTIVE_WITH_EITHER_RIBO_OR_DEOXYRIBONUCLEIC_ACIDS_AND_PRODUCING_5_PHOSPHOMONOESTERS	41	23
GOMF_ENDONUCLEASE_ACTIVITY_ACTIVE_WITH_EITHER_RIBO_OR_DEOXYRIBONUCLEIC_ACIDS_AND_PRODUCING_3_PHOSPHOMONOESTERS	18	8
GOMF_OXIDOREDUCTASE_ACTIVITY_ACTING_ON_THE_ALDEHYDE_OR_OXO_GROUP_OF_DONORS	44	31
GOMF_G_PROTEIN_COUPLED_ACETYLCHOLINE_RECEPTOR_ACTIVITY	7	3
GOMF_GABA_RECEPTOR_ACTIVITY	22		Rejected!
GOMF_RETINAL_BINDING	18	8
GOMF_NUCLEAR_RECEPTOR_BINDING	97	77
GOMF_SUMO_SPECIFIC_PROTEASE_ACTIVITY	8	7
GOMF_GALACTOSIDE_BINDING	7		Rejected!
GOMF_THIOL_OXIDASE_ACTIVITY	6	6
GOMF_ACTIVIN_ACTIVATED_RECEPTOR_ACTIVITY	10	8
GOMF_MYOSIN_BINDING	71	46
GOMF_TBP_CLASS_PROTEIN_BINDING	26	21
GOMF_N_ACYLSPHINGOSINE_AMIDOHYDROLASE_ACTIVITY	7	5
GOMF_PEPTIDE_HORMONE_BINDING	50	31
GOMF_STRUCTURAL_CONSTITUENT_OF_NUCLEAR_PORE	28	20
GOMF_SNRNA_BINDING	52	33
GOMF_U6_SNRNA_BINDING	16	11
GOMF_SYNTAXIN_1_BINDING	26	22
GOMF_SODIUM_CHANNEL_REGULATOR_ACTIVITY	40	21
GOMF_CHLORIDE_CHANNEL_REGULATOR_ACTIVITY	16	12
GOMF_4_GALACTOSYL_N_ACETYLGLUCOSAMINIDE_3_ALPHA_L_FUCOSYLTRANSFERASE_ACTIVITY	6	4
GOMF_NUCLEOSIDE_DIPHOSPHATASE_ACTIVITY	14	12
GOMF_SINGLE_STRANDED_DNA_HELICASE_ACTIVITY	19	17
GOMF_SH3_DOMAIN_BINDING	128	100
GOMF_PHOSPHOLIPID_SCRAMBLASE_ACTIVITY	8		Rejected!
GOMF_FIBROBLAST_GROWTH_FACTOR_BINDING	23	18
GOMF_WNT_PROTEIN_BINDING	30	25
GOMF_DEAD_H_BOX_RNA_HELICASE_BINDING	8	7
GOMF_SEMAPHORIN_RECEPTOR_ACTIVITY	12	9
GOMF_ARYL_HYDROCARBON_RECEPTOR_BINDING	9	9
GOMF_VINCULIN_BINDING	11	9
GOMF_CDP_ALCOHOL_PHOSPHATIDYLTRANSFERASE_ACTIVITY	8	7
GOMF_SERINE_HYDROLASE_ACTIVITY	188	79
GOMF_PHOSPHATIDYLINOSITOL_N_ACETYLGLUCOSAMINYLTRANSFERASE_ACTIVITY	6	5
GOMF_HISTONE_LYSINE_N_METHYLTRANSFERASE_ACTIVITY	43	31
GOMF_ALCOHOL_DEHYDROGENASE_NAD_P_PLUS_ACTIVITY	10	5
GOMF_ALKANE_1_MONOOXYGENASE_ACTIVITY	5		Rejected!
GOMF_3_HYDROXYACYL_COA_DEHYDRATASE_ACTIVITY	5	5
GOMF_GUANYL_NUCLEOTIDE_BINDING	398	271
GOMF_GDP_BINDING	75	60
GOMF_PYRIMIDINE_NUCLEOTIDE_BINDING	6	4
GOMF_DNA_N_GLYCOSYLASE_ACTIVITY	13	10
GOMF_MYRISTOYLTRANSFERASE_ACTIVITY	5	4
GOMF_TRANSMEMBRANE_RECEPTOR_PROTEIN_PHOSPHATASE_ACTIVITY	17	16
GOMF_TRANSMEMBRANE_RECEPTOR_PROTEIN_KINASE_ACTIVITY	80	63
GOMF_CARBOHYDRATE_KINASE_ACTIVITY	21	18
GOMF_CARBOHYDRATE_PHOSPHATASE_ACTIVITY	10	7
GOMF_NUCLEOBASE_CONTAINING_COMPOUND_KINASE_ACTIVITY	42	31
GOMF_NUCLEOSIDE_KINASE_ACTIVITY	9	9
GOMF_KINASE_REGULATOR_ACTIVITY	220	161
GOMF_PHOSPHATASE_REGULATOR_ACTIVITY	101	66
GOMF_KINASE_ACTIVATOR_ACTIVITY	90	66
GOMF_KINASE_INHIBITOR_ACTIVITY	73	53
GOMF_PHOSPHATASE_ACTIVATOR_ACTIVITY	16	10
GOMF_PHOSPHATASE_INHIBITOR_ACTIVITY	47	24
GOMF_DEACETYLASE_ACTIVITY	37	29
GOMF_INTERMEDIATE_FILAMENT_BINDING	15	8
GOMF_CENTROMERIC_DNA_BINDING	6	5
GOMF_CYCLOHYDROLASE_ACTIVITY	5	5
GOMF_DEAMINASE_ACTIVITY	32	18
GOMF_OXALATE_TRANSMEMBRANE_TRANSPORTER_ACTIVITY	10	6
GOMF_TOXIN_TRANSMEMBRANE_TRANSPORTER_ACTIVITY	8	4
GOMF_IMMUNOGLOBULIN_RECEPTOR_ACTIVITY	5	3
GOMF_UBIQUITIN_LIKE_PROTEIN_SPECIFIC_PROTEASE_ACTIVITY	20	16
GOMF_NEDD8_SPECIFIC_PROTEASE_ACTIVITY	8	6
GOMF_UBIQUITIN_LIKE_PROTEIN_TRANSFERASE_ACTIVITY	452	288
GOMF_NEDD8_TRANSFERASE_ACTIVITY	6	6
GOMF_SUMO_TRANSFERASE_ACTIVITY	19	12
GOMF_PROCOLLAGEN_PROLINE_DIOXYGENASE_ACTIVITY	8	8
GOMF_OXYGEN_BINDING	39	15
GOMF_ASPARTIC_TYPE_ENDOPEPTIDASE_INHIBITOR_ACTIVITY	7	5
GOMF_PHOSPHOLIPASE_A2_INHIBITOR_ACTIVITY	6		Rejected!
GOMF_GROWTH_FACTOR_BINDING	137	106
GOMF_ISOPRENOID_BINDING	38	18
GOMF_RETINOL_BINDING	16	9
GOMF_VITAMIN_BINDING	145	95
GOMF_RRNA_BINDING	64	46
GOMF_CALCIUM_CHANNEL_INHIBITOR_ACTIVITY	11	8
GOMF_IGE_BINDING	5	3
GOMF_IGG_BINDING	11		Rejected!
GOMF_IMMUNOGLOBULIN_BINDING	24	6
GOMF_CHLORIDE_CHANNEL_INHIBITOR_ACTIVITY	10	7
GOMF_POTASSIUM_CHANNEL_INHIBITOR_ACTIVITY	9	6
GOMF_SODIUM_CHANNEL_INHIBITOR_ACTIVITY	8	6
GOMF_KINESIN_BINDING	39	30
GOMF_ENZYME_BINDING	1949		Rejected!
GOMF_KINASE_BINDING	738	551
GOMF_PHOSPHATASE_BINDING	193	142
GOMF_PROTEIN_PHOSPHATASE_BINDING	148	109
GOMF_PROTEIN_DOMAIN_SPECIFIC_BINDING	690	483
GOMF_SYNTAXIN_BINDING	77	59
GOMF_STRUCTURAL_CONSTITUENT_OF_MYELIN_SHEATH	10	7
GOMF_CYTOKINE_BINDING	136	91
GOMF_CHEMOKINE_BINDING	33	18
GOMF_C_C_CHEMOKINE_BINDING	24	12
GOMF_C_X_C_CHEMOKINE_BINDING	5		Rejected!
GOMF_C_X3_C_CHEMOKINE_BINDING	5	5
GOMF_INTERLEUKIN_1_BINDING	9	4
GOMF_DIACYLGLYCEROL_BINDING	13	9
GOMF_PASSIVE_TRANSMEMBRANE_TRANSPORTER_ACTIVITY	477	231
GOMF_ACTIVE_TRANSMEMBRANE_TRANSPORTER_ACTIVITY	302	192
GOMF_POTASSIUM_ION_ANTIPORTER_ACTIVITY	16	11
GOMF_WIDE_PORE_CHANNEL_ACTIVITY	30	15
GOMF_TRANSMITTER_GATED_CHANNEL_ACTIVITY	59	14
GOMF_GATED_CHANNEL_ACTIVITY	337	163
GOMF_ION_GATED_CHANNEL_ACTIVITY	42	23
GOMF_POTASSIUM_ION_LEAK_CHANNEL_ACTIVITY	16	8
GOMF_NARROW_PORE_CHANNEL_ACTIVITY	19	11
GOMF_VOLTAGE_GATED_CATION_CHANNEL_ACTIVITY	139	66
GOMF_ACETYLCHOLINE_GATED_CATION_SELECTIVE_CHANNEL_ACTIVITY	16	5
GOMF_GLUTAMATE_GATED_CALCIUM_ION_CHANNEL_ACTIVITY	5		Rejected!
GOMF_SEROTONIN_GATED_CATION_SELECTIVE_CHANNEL_ACTIVITY	5		Rejected!
GOMF_GABA_GATED_CHLORIDE_ION_CHANNEL_ACTIVITY	13		Rejected!
GOMF_ACTIVE_ION_TRANSMEMBRANE_TRANSPORTER_ACTIVITY	206	127
GOMF_ALANINE_TRANSMEMBRANE_TRANSPORTER_ACTIVITY	12	7
GOMF_MACROMOLECULE_TRANSMEMBRANE_TRANSPORTER_ACTIVITY	25	16
GOMF_SERINE_TRANSMEMBRANE_TRANSPORTER_ACTIVITY	9	6
GOMF_MHC_PROTEIN_COMPLEX_BINDING	26	11
GOMF_MHC_CLASS_I_PROTEIN_COMPLEX_BINDING	6		Rejected!
GOMF_MHC_CLASS_II_PROTEIN_COMPLEX_BINDING	17	9
GOMF_MHC_CLASS_IB_PROTEIN_BINDING	8		Rejected!
GOMF_EXTRACELLULAR_MATRIX_STRUCTURAL_CONSTITUENT_CONFERRING_TENSILE_STRENGTH	41	27
GOMF_EXTRACELLULAR_MATRIX_STRUCTURAL_CONSTITUENT_CONFERRING_COMPRESSION_RESISTANCE	22	12
GOMF_EXTRACELLULAR_MATRIX_CONSTITUENT_CONFERRING_ELASTICITY	9	7
GOMF_MANGANESE_ION_BINDING	62	51
GOMF_BENZODIAZEPINE_RECEPTOR_BINDING	5		Rejected!
GOMF_SIGNALING_RECEPTOR_COMPLEX_ADAPTOR_ACTIVITY	43	33
GOMF_PDZ_DOMAIN_BINDING	83	57
GOMF_LOW_DENSITY_LIPOPROTEIN_PARTICLE_BINDING	17	14
GOMF_SEMAPHORIN_RECEPTOR_BINDING	23	17
GOMF_LIPOPROTEIN_PARTICLE_RECEPTOR_ACTIVITY	17	13
GOMF_ENZYME_REGULATOR_ACTIVITY	1226	822
GOMF_NITRIC_OXIDE_SYNTHASE_REGULATOR_ACTIVITY	9	7
GOMF_CARBOHYDRATE_BINDING	267	120
GOMF_POLYSACCHARIDE_BINDING	25	11
GOMF_GUANYLATE_CYCLASE_REGULATOR_ACTIVITY	7		Rejected!
GOMF_LIM_DOMAIN_BINDING	7	6
GOMF_LRR_DOMAIN_BINDING	17	13
GOMF_CLATHRIN_BINDING	68	51
GOMF_STRUCTURAL_CONSTITUENT_OF_SKIN_EPIDERMIS	15		Rejected!
GOMF_TESTOSTERONE_DEHYDROGENASE_NAD_P_ACTIVITY	10	3
GOMF_ESTROGEN_RECEPTOR_ACTIVITY	5		Rejected!
GOMF_PROTEIN_SERINE_THREONINE_KINASE_INHIBITOR_ACTIVITY	32	22
GOMF_PROTEIN_TYROSINE_KINASE_INHIBITOR_ACTIVITY	5	3
GOMF_PROTEIN_TYROSINE_KINASE_ACTIVATOR_ACTIVITY	19	13
GOMF_TRANSMEMBRANE_RECEPTOR_PROTEIN_TYROSINE_KINASE_ACTIVATOR_ACTIVITY	7	5
GOMF_ESTROGEN_RECEPTOR_BINDING	41	32
GOMF_CYCLIN_BINDING	30	20
GOMF_STRUCTURAL_CONSTITUENT_OF_TOOTH_ENAMEL	6		Rejected!
GOMF_PROTEIN_PHOSPHATASE_2B_BINDING	7	4
GOMF_INTERLEUKIN_17_RECEPTOR_ACTIVITY	8	4
GOMF_TRANSLATION_REPRESSOR_ACTIVITY	25	18
GOMF_NUCLEAR_RECEPTOR_COACTIVATOR_ACTIVITY	54	42
GOMF_HEMOGLOBIN_BINDING	9		Rejected!
GOMF_ANKYRIN_BINDING	20	14
GOMF_SPECTRIN_BINDING	26	20
GOMF_SNORNA_BINDING	32	26
GOMF_TRIPLET_CODON_AMINO_ACID_ADAPTOR_ACTIVITY	7		Rejected!
GOMF_HSP70_PROTEIN_BINDING	39	27
GOMF_RECEPTOR_REGULATOR_ACTIVITY	537	206
GOMF_RECEPTOR_INHIBITOR_ACTIVITY	43	12
GOMF_ACETYLCHOLINE_RECEPTOR_INHIBITOR_ACTIVITY	7		Rejected!
GOMF_CYCLIC_NUCLEOTIDE_BINDING	37	22
GOMF_CAMP_BINDING	23	14
GOMF_CGMP_BINDING	15	7
GOMF_ADENYL_NUCLEOTIDE_BINDING	1547		Rejected!
GOMF_NEUROTRANSMITTER_RECEPTOR_ACTIVITY	111	30
GOMF_U1_SNRNA_BINDING	7	4
GOMF_U2_SNRNA_BINDING	6	4
GOMF_U4_SNRNA_BINDING	9	3
GOMF_PRE_MRNA_5_SPLICE_SITE_BINDING	18		Rejected!
GOMF_PRE_MRNA_3_SPLICE_SITE_BINDING	7	3
GOMF_PROTEIN_MACROMOLECULE_ADAPTOR_ACTIVITY	263	199
GOMF_GTP_DEPENDENT_PROTEIN_BINDING	22	18
GOMF_BETA_2_MICROGLOBULIN_BINDING	8		Rejected!
GOMF_LIPID_ANTIGEN_BINDING	5		Rejected!
GOMF_ACTIN_DEPENDENT_ATPASE_ACTIVITY	24	17
GOMF_TPR_DOMAIN_BINDING	7	6
GOMF_MITOCHONDRION_TARGETING_SEQUENCE_BINDING	5	4
GOMF_POTASSIUM_ION_BINDING	11	7
GOMF_TAT_PROTEIN_BINDING	10	9
GOMF_RECEPTOR_TYROSINE_KINASE_BINDING	72	50
GOMF_THIAMINE_PYROPHOSPHATE_BINDING	8	6
GOMF_MISMATCHED_DNA_BINDING	14	13
GOMF_FILAMIN_BINDING	12	8
GOMF_TROPONIN_I_BINDING	5		Rejected!
GOMF_HEAT_SHOCK_PROTEIN_BINDING	123	91
GOMF_HISTONE_DEACETYLASE_ACTIVITY_H3_K14_SPECIFIC	10	8
GOMF_TRANSLATION_INITIATION_FACTOR_BINDING	32	24
GOMF_PROTEIN_TAG	13	9
GOMF_SODIUM_ION_BINDING	7	6
GOMF_CHLORIDE_ION_BINDING	13	6
GOMF_CARBOXYLIC_ACID_BINDING	184	101
GOMF_L_ASCORBIC_ACID_BINDING	20	17
GOMF_COBALAMIN_BINDING	10	6
GOMF_ALKALI_METAL_ION_BINDING	16	12
GOMF_TITIN_BINDING	13	6
GOMF_TELETHONIN_BINDING	7		Rejected!
GOMF_MITOGEN_ACTIVATED_PROTEIN_KINASE_KINASE_BINDING	11	8
GOMF_MITOGEN_ACTIVATED_PROTEIN_KINASE_KINASE_KINASE_BINDING	18	15
GOMF_MYOSIN_V_BINDING	16	12
GOMF_CHROMATIN_DNA_BINDING	103	56
GOMF_NUCLEOSOME_BINDING	70	42
GOMF_NUCLEOSOMAL_DNA_BINDING	40	19
GOMF_NUCLEOSOMAL_HISTONE_BINDING	6	4
GOMF_PEPTIDYL_PROLINE_DIOXYGENASE_ACTIVITY	12	11
GOMF_PEPTIDYL_PROLINE_4_DIOXYGENASE_ACTIVITY	8	7
GOMF_POLYUBIQUITIN_MODIFICATION_DEPENDENT_PROTEIN_BINDING	51	32
GOMF_UBIQUITIN_CONJUGATING_ENZYME_BINDING	33	22
GOMF_OPIOID_RECEPTOR_BINDING	9	5
GOMF_G_PROTEIN_BETA_SUBUNIT_BINDING	20	13
GOMF_G_PROTEIN_GAMMA_SUBUNIT_BINDING	6	4
GOMF_G_PROTEIN_BETA_GAMMA_SUBUNIT_COMPLEX_BINDING	19	12
GOMF_ADRENERGIC_RECEPTOR_BINDING	20	14
GOMF_ALPHA_2A_ADRENERGIC_RECEPTOR_BINDING	5	3
GOMF_BETA_1_ADRENERGIC_RECEPTOR_BINDING	5	4
GOMF_BETA_2_ADRENERGIC_RECEPTOR_BINDING	5	4
GOMF_ANGIOTENSIN_RECEPTOR_BINDING	8	4
GOMF_HAPTOGLOBIN_BINDING	10		Rejected!
GOMF_HEMOGLOBIN_ALPHA_BINDING	5		Rejected!
GOMF_CCR1_CHEMOKINE_RECEPTOR_BINDING	5		Rejected!
GOMF_CCR2_CHEMOKINE_RECEPTOR_BINDING	6		Rejected!
GOMF_CCR3_CHEMOKINE_RECEPTOR_BINDING	5		Rejected!
GOMF_CCR5_CHEMOKINE_RECEPTOR_BINDING	6	4
GOMF_CCR6_CHEMOKINE_RECEPTOR_BINDING	8		Rejected!
GOMF_D1_DOPAMINE_RECEPTOR_BINDING	9	5
GOMF_MELANOCORTIN_RECEPTOR_BINDING	5		Rejected!
GOMF_TYPE_5_METABOTROPIC_GLUTAMATE_RECEPTOR_BINDING	5	4
GOMF_G_PROTEIN_COUPLED_SEROTONIN_RECEPTOR_BINDING	9	6
GOMF_TYPE_2A_SEROTONIN_RECEPTOR_BINDING	5		Rejected!
GOMF_OLFACTORY_RECEPTOR_BINDING	6		Rejected!
GOMF_MEDIUM_CHAIN_FATTY_ACID_COA_LIGASE_ACTIVITY	8		Rejected!
GOMF_VERY_LONG_CHAIN_FATTY_ACID_COA_LIGASE_ACTIVITY	9	7
GOMF_INSULIN_LIKE_GROWTH_FACTOR_I_BINDING	13	12
GOMF_INSULIN_LIKE_GROWTH_FACTOR_II_BINDING	8	7
GOMF_THIOESTERASE_BINDING	11	10
GOMF_MYOSIN_LIGHT_CHAIN_BINDING	8	5
GOMF_MYOSIN_HEAVY_CHAIN_BINDING	12	5
GOMF_CLATHRIN_HEAVY_CHAIN_BINDING	8	8
GOMF_CLATHRIN_LIGHT_CHAIN_BINDING	7	5
GOMF_BILE_ACID_BINDING	11	6
GOMF_DNA_INSERTION_OR_DELETION_BINDING	6	6
GOMF_UBIQUITIN_LIKE_PROTEIN_BINDING	101	80
GOMF_SUMO_BINDING	15	14
GOMF_SUMO_POLYMER_BINDING	5	5
GOMF_ACROSIN_BINDING	5		Rejected!
GOMF_RIBOFLAVIN_TRANSMEMBRANE_TRANSPORTER_ACTIVITY	5		Rejected!
GOMF_PHOSPHATIDYLINOSITOL_3_PHOSPHATE_BINDING	42	33
GOMF_OXIDIZED_DNA_BINDING	11	8
GOMF_MHC_CLASS_I_RECEPTOR_ACTIVITY	9		Rejected!
GOMF_MHC_CLASS_IB_RECEPTOR_ACTIVITY	6		Rejected!
GOMF_MHC_CLASS_II_RECEPTOR_ACTIVITY	10		Rejected!
GOMF_MISMATCH_REPAIR_COMPLEX_BINDING	11	10
GOMF_MUTLALPHA_COMPLEX_BINDING	6	5
GOMF_MUTSALPHA_COMPLEX_BINDING	7	6
GOMF_DEMETHYLASE_ACTIVITY	39	25
GOMF_HISTONE_DEMETHYLASE_ACTIVITY_H3_K4_SPECIFIC	8	4
GOMF_HISTONE_DEMETHYLASE_ACTIVITY_H3_K9_SPECIFIC	13	9
GOMF_DEOXYRIBONUCLEOTIDE_BINDING	7	3
GOMF_RIBONUCLEOTIDE_BINDING	1898		Rejected!
GOMF_PURINE_DEOXYRIBONUCLEOTIDE_BINDING	5		Rejected!
GOMF_GTPASE_ACTIVATING_PROTEIN_BINDING	15	12
GOMF_TUMOR_NECROSIS_FACTOR_RECEPTOR_SUPERFAMILY_BINDING	49	32
GOMF_STEROL_BINDING	60	47
GOMF_MEMBRANE_INSERTASE_ACTIVITY	12	8
GOMF_BITTER_TASTE_RECEPTOR_ACTIVITY	20		Rejected!
GOMF_ACETYLCHOLINE_RECEPTOR_BINDING	11	5
GOMF_CALMODULIN_DEPENDENT_PROTEIN_PHOSPHATASE_ACTIVITY	5	4
GOMF_RIBONUCLEASE_P_RNA_BINDING	10	6
GOMF_AMIDE_BINDING	391	245
GOMF_MONOCARBOXYLIC_ACID_BINDING	71	40
GOMF_DEHYDROASCORBIC_ACID_TRANSMEMBRANE_TRANSPORTER_ACTIVITY	7	6
GOMF_MAP_KINASE_PHOSPHATASE_ACTIVITY	15	10
GOMF_PROTEIN_DEACETYLASE_ACTIVITY	22	19
GOMF_RNA_STRAND_ANNEALING_ACTIVITY	5	5
GOMF_RECEPTOR_SERINE_THREONINE_KINASE_BINDING	28	16
GOMF_ACTIVATING_TRANSCRIPTION_FACTOR_BINDING	78	62
GOMF_SIALIC_ACID_BINDING	22	5
GOMF_ATPASE_COUPLED_LIPID_TRANSMEMBRANE_TRANSPORTER_ACTIVITY	6	4
GOMF_POLY_G_BINDING	8	8
GOMF_DNA_POLYMERASE_ACTIVITY	31	22
GOMF_APOLIPOPROTEIN_BINDING	17	14
GOMF_APOLIPOPROTEIN_A_I_BINDING	5	5
GOMF_APOLIPOPROTEIN_RECEPTOR_BINDING	6	3
GOMF_PEPTIDE_N_ACETYLTRANSFERASE_ACTIVITY	53	38
GOMF_GPI_ANCHOR_BINDING	7	5
GOMF_PROTEIN_KINASE_A_CATALYTIC_SUBUNIT_BINDING	13	12
GOMF_PROTEIN_KINASE_A_REGULATORY_SUBUNIT_BINDING	25	19
GOMF_SHORT_CHAIN_CARBOXYLESTERASE_ACTIVITY	6	3
GOMF_UBIQUITIN_UBIQUITIN_LIGASE_ACTIVITY	13	11
GOMF_DYNACTIN_BINDING	12	9
GOMF_CHONDROITIN_SULFOTRANSFERASE_ACTIVITY	5	4
GOMF_HEPARAN_SULFATE_SULFOTRANSFERASE_ACTIVITY	15	8
GOMF_U3_SNORNA_BINDING	10	7
GOMF_BOX_H_ACA_SNORNA_BINDING	5	4
GOMF_PHOSPHATIDYLINOSITOL_BISPHOSPHATE_PHOSPHATASE_ACTIVITY	23	21
GOMF_PHOSPHATIDYLINOSITOL_TRISPHOSPHATE_PHOSPHATASE_ACTIVITY	7	6
GOMF_PHOSPHATIDYLINOSITOL_PHOSPHATE_5_PHOSPHATASE_ACTIVITY	12	12
GOMF_PHOSPHATIDYLINOSITOL_PHOSPHATE_4_PHOSPHATASE_ACTIVITY	7	5
GOMF_ARGININE_BINDING	8		Rejected!
GOMF_INHIBIN_BINDING	5	4
GOMF_TYPE_I_TRANSFORMING_GROWTH_FACTOR_BETA_RECEPTOR_BINDING	9	8
GOMF_NAD_DEPENDENT_PROTEIN_DEACETYLASE_ACTIVITY	16	14
GOMF_IMMUNOGLOBULIN_RECEPTOR_BINDING	72	4
GOMF_PHOSPHATIDYLINOSITOL_3_KINASE_ACTIVITY	12	12
GOMF_1_PHOSPHATIDYLINOSITOL_4_PHOSPHATE_3_KINASE_ACTIVITY	7	7
GOMF_PHOSPHATIDYLINOSITOL_3_KINASE_REGULATOR_ACTIVITY	20	16
GOMF_HISTONE_ACETYLTRANSFERASE_BINDING	27	23
GOMF_METHYLATED_HISTONE_BINDING	72	46
GOMF_PHOSPHATIDYLINOSITOL_BINDING	253	187
GOMF_HISTONE_KINASE_ACTIVITY	16	12
GOMF_HISTONE_SERINE_KINASE_ACTIVITY	6	4
GOMF_HISTONE_THREONINE_KINASE_ACTIVITY	7	5
GOMF_SIRNA_BINDING	11	4
GOMF_MIRNA_BINDING	32	22
GOMF_DOPAMINE_BINDING	7	3
GOMF_PROTEIN_ARGININE_OMEGA_N_MONOMETHYLTRANSFERASE_ACTIVITY	5	3
GOMF_PROTEIN_ARGININE_OMEGA_N_ASYMMETRIC_METHYLTRANSFERASE_ACTIVITY	5		Rejected!
GOMF_UDP_GALACTOSYLTRANSFERASE_ACTIVITY	21	13
GOMF_UDP_GLUCOSYLTRANSFERASE_ACTIVITY	11	8
GOMF_UDP_XYLOSYLTRANSFERASE_ACTIVITY	11	8
GOMF_GLUTAMATE_RECEPTOR_BINDING	41	24
GOMF_IONOTROPIC_GLUTAMATE_RECEPTOR_BINDING	23	10
GOMF_G_PROTEIN_COUPLED_GLUTAMATE_RECEPTOR_BINDING	12	10
GOMF_NUCLEAR_HORMONE_RECEPTOR_BINDING	140	113
GOMF_STEROID_HORMONE_RECEPTOR_BINDING	77	62
GOMF_GLUCOCORTICOID_RECEPTOR_BINDING	12	11
GOMF_5_3_EXODEOXYRIBONUCLEASE_ACTIVITY	8	6
GOMF_TOLL_LIKE_RECEPTOR_BINDING	12	7
GOMF_SELENOCYSTEINE_INSERTION_SEQUENCE_BINDING	5	4
GOMF_CHONDROITIN_SULFATE_BINDING	10	6
GOMF_ATP_GATED_ION_CHANNEL_ACTIVITY	9	8
GOMF_LIPASE_BINDING	6	4
GOMF_CAMP_RESPONSE_ELEMENT_BINDING	16	14
GOMF_OXIDATIVE_RNA_DEMETHYLASE_ACTIVITY	5	5
GOMF_NADH_PYROPHOSPHATASE_ACTIVITY	9	6
GOMF_SIGNALING_ADAPTOR_ACTIVITY	70	54
GOMF_GANGLIOSIDE_BINDING	5		Rejected!
GOMF_AP_2_ADAPTOR_COMPLEX_BINDING	9	5
GOMF_RNA_STEM_LOOP_BINDING	14	12
GOMF_AP_1_ADAPTOR_COMPLEX_BINDING	5	3
GOMF_ENONE_REDUCTASE_ACTIVITY	5	4
GOMF_OLIGOPEPTIDE_TRANSMEMBRANE_TRANSPORTER_ACTIVITY	9	6
GOMF_LYSOPHOSPHATIDIC_ACID_BINDING	8	8
GOMF_MRNA_3_UTR_AU_RICH_REGION_BINDING	24	18
GOMF_PRE_MRNA_BINDING	57	27
GOMF_LONG_CHAIN_FATTY_ACID_BINDING	13	7
GOMF_LONG_CHAIN_FATTY_ACYL_COA_BINDING	7	6
GOMF_BMP_BINDING	13	7
GOMF_DTTP_DIPHOSPHATASE_ACTIVITY	5	4
GOMF_ANNEALING_HELICASE_ACTIVITY	7	5
GOMF_PHOSPHATIDYLINOSITOL_3_KINASE_REGULATORY_SUBUNIT_BINDING	10	8
GOMF_GLUTATHIONE_HYDROLASE_ACTIVITY	8		Rejected!
GOMF_K48_LINKED_POLYUBIQUITIN_MODIFICATION_DEPENDENT_PROTEIN_BINDING	8	3
GOMF_CARGO_RECEPTOR_ACTIVITY	75	42
GOMF_SPHINGOSINE_1_PHOSPHATE_RECEPTOR_ACTIVITY	8	5
GOMF_COLLAGEN_RECEPTOR_ACTIVITY	6	5
GOMF_VASCULAR_ENDOTHELIAL_GROWTH_FACTOR_BINDING	5	5
GOMF_NODAL_BINDING	5		Rejected!
GOMF_NEUREGULIN_BINDING	5	5
GOMF_PATTERN_RECOGNITION_RECEPTOR_ACTIVITY	23	12
GOMF_CO_RECEPTOR_BINDING	13	6
GOMF_ATPASE_INHIBITOR_ACTIVITY	5		Rejected!
GOMF_NEUREXIN_FAMILY_PROTEIN_BINDING	13	8
GOMF_HISTONE_METHYLTRANSFERASE_ACTIVITY	53	34
GOMF_CHEMOATTRACTANT_ACTIVITY	37	20
GOMF_TELOMERIC_DNA_BINDING	36	32
GOMF_NEUROTRANSMITTER_BINDING	16	9
GOMF_ACETYLCHOLINE_BINDING	12	6
GOMF_SH2_DOMAIN_BINDING	38	28
GOMF_LYSOPHOSPHATIDIC_ACID_ACYLTRANSFERASE_ACTIVITY	18	14
GOMF_PEPTIDE_BINDING	315	190
GOMF_MHC_PROTEIN_BINDING	40	15
GOMF_MHC_CLASS_I_PROTEIN_BINDING	20	10
GOMF_MHC_CLASS_II_PROTEIN_BINDING	6	5
GOMF_PHOSPHATE_ION_BINDING	12	4
GOMF_CHEMOKINE_RECEPTOR_BINDING	68	19
GOMF_SPHINGOSINE_1_PHOSPHATE_PHOSPHATASE_ACTIVITY	7	5
GOMF_HISTONE_BINDING	241	161
GOMF_ASPARTIC_ENDOPEPTIDASE_ACTIVITY_INTRAMEMBRANE_CLEAVING	7	6
GOMF_HORMONE_BINDING	84	53
GOMF_LIPID_PHOSPHATASE_ACTIVITY	14	10
GOMF_PHOSPHORIC_ESTER_HYDROLASE_ACTIVITY	367	278
GOMF_PEPTIDE_ANTIGEN_BINDING	32	6
GOMF_T_CELL_RECEPTOR_BINDING	11	4
GOMF_CD4_RECEPTOR_BINDING	9	6
GOMF_ATPASE_COUPLED_ION_TRANSMEMBRANE_TRANSPORTER_ACTIVITY	46	36
GOMF_HISTONE_METHYLTRANSFERASE_ACTIVITY_H4_K20_SPECIFIC	5	4
GOMF_HISTONE_METHYLTRANSFERASE_ACTIVITY_H3_K4_SPECIFIC	16	10
GOMF_IDENTICAL_PROTEIN_BINDING	1924		Rejected!
GOMF_PROTEIN_HOMODIMERIZATION_ACTIVITY	660	461
GOMF_ACTININ_BINDING	36	25
GOMF_FUCOSE_BINDING	5		Rejected!
GOMF_VITAMIN_D_RECEPTOR_BINDING	15	15
GOMF_WNT_ACTIVATED_RECEPTOR_ACTIVITY	15	13
GOMF_HISTONE_DEACETYLASE_BINDING	113	84
GOMF_PEPTIDOGLYCAN_BINDING	18	6
GOMF_AMIDE_TRANSMEMBRANE_TRANSPORTER_ACTIVITY	54	38
GOMF_XENOBIOTIC_TRANSMEMBRANE_TRANSPORTER_ACTIVITY	30	22
GOMF_NEUROPEPTIDE_BINDING	25	8
GOMF_TRIPEPTIDE_TRANSMEMBRANE_TRANSPORTER_ACTIVITY	5	4
GOMF_RETINOIC_ACID_RECEPTOR_BINDING	26	21
GOMF_PEROXISOME_PROLIFERATOR_ACTIVATED_RECEPTOR_BINDING	12	9
GOMF_ORNITHINE_DECARBOXYLASE_REGULATOR_ACTIVITY	5	4
GOMF_ATP_DEPENDENT_PROTEIN_BINDING	6	5
GOMF_ALPHA_TUBULIN_BINDING	38	27
GOMF_GAMMA_TUBULIN_BINDING	28	23
GOMF_RIBONUCLEOPROTEIN_COMPLEX_BINDING	134	104
GOMF_RIBOSOME_BINDING	57	44
GOMF_RIBOSOMAL_LARGE_SUBUNIT_BINDING	12	11
GOMF_RIBOSOMAL_SMALL_SUBUNIT_BINDING	17	16
GOMF_CYSTEINE_TYPE_ENDOPEPTIDASE_INHIBITOR_ACTIVITY_INVOLVED_IN_APOPTOTIC_PROCESS	22	12
GOMF_CYSTEINE_TYPE_ENDOPEPTIDASE_REGULATOR_ACTIVITY_INVOLVED_IN_APOPTOTIC_PROCESS	40	22
GOMF_CHROMATIN_INSULATOR_SEQUENCE_BINDING	5	3
GOMF_SINGLE_STRANDED_TELOMERIC_DNA_BINDING	12	12
GOMF_TUMOR_NECROSIS_FACTOR_BINDING	5	3
GOMF_NEUROTROPHIN_BINDING	9	8
GOMF_ERBB_3_CLASS_RECEPTOR_BINDING	5	5
GOMF_UBIQUITIN_BINDING	83	63
GOMF_3_5_DNA_HELICASE_ACTIVITY	17	13
GOMF_5_3_DNA_HELICASE_ACTIVITY	8	5
GOMF_RNA_POLYMERASE_CORE_ENZYME_BINDING	57	35
GOMF_AMINE_BINDING	12	6
GOMF_ORGANIC_ACID_BINDING	114	62
GOMF_ALCOHOL_BINDING	86	61
GOMF_VASCULAR_ENDOTHELIAL_GROWTH_FACTOR_RECEPTOR_2_BINDING	9	7
GOMF_SULFATE_BINDING	5		Rejected!
GOMF_GLYCOSPHINGOLIPID_BINDING	10	4
GOMF_LAMININ_BINDING	29	20
GOMF_LAMININ_1_BINDING	6	5
GOMF_PHOSPHOLIPASE_BINDING	15	11
GOMF_PHOSPHATIDYLINOSITOL_3_4_BISPHOSPHATE_BINDING	29	22
GOMF_PROTEOGLYCAN_BINDING	36	27
GOMF_HEPARAN_SULFATE_PROTEOGLYCAN_BINDING	17	12
GOMF_PROTEIN_KINASE_B_BINDING	11	7
GOMF_BHLH_TRANSCRIPTION_FACTOR_BINDING	26	22
GOMF_MRF_BINDING	5	5
GOMF_PROTEIN_MEMBRANE_ADAPTOR_ACTIVITY	24	17
GOMF_KINETOCHORE_BINDING	6	6
GOMF_LEUCINE_ZIPPER_DOMAIN_BINDING	11	7
GOMF_ADP_BINDING	39	28
GOMF_INOSITOL_1_3_4_5_TETRAKISPHOSPHATE_BINDING	5	3
GOMF_PROTEIN_SERINE_THREONINE_KINASE_ACTIVATOR_ACTIVITY	39	30
GOMF_MOLYBDOPTERIN_COFACTOR_BINDING	6	3
GOMF_PHOSPHATIDYLINOSITOL_3_KINASE_BINDING	32	25
GOMF_INSULIN_BINDING	5	5
GOMF_INSULIN_RECEPTOR_SUBSTRATE_BINDING	10	10
GOMF_SEQUENCE_SPECIFIC_DNA_BINDING	1672	728
GOMF_PROTEIN_SELF_ASSOCIATION	56	39
GOMF_CYCLIC_NUCLEOTIDE_GATED_ION_CHANNEL_ACTIVITY	11	3
GOMF_GLYCERALDEHYDE_3_PHOSPHATE_DEHYDROGENASE_NADPLUS_NON_PHOSPHORYLATING_ACTIVITY	6	4
GOMF_HISTONE_ACETYLTRANSFERASE_ACTIVITY_H3_K23_SPECIFIC	5	5
GOMF_PROTEIN_FOLDING_CHAPERONE	36	27
GOMF_RETINOIC_ACID_RESPONSIVE_ELEMENT_BINDING	6	5
GOMF_ION_CHANNEL_BINDING	128	93
GOMF_SMALL_PROTEIN_ACTIVATING_ENZYME_BINDING	5	5
GOMF_UBIQUITIN_LIKE_PROTEIN_LIGASE_BINDING	312	237
GOMF_UBIQUITIN_LIKE_PROTEIN_CONJUGATING_ENZYME_BINDING	39	27
GOMF_DNA_TOPOISOMERASE_BINDING	5	5
GOMF_S100_PROTEIN_BINDING	14	9
GOMF_ATPASE_ACTIVITY_COUPLED_TO_TRANSMEMBRANE_MOVEMENT_OF_IONS_ROTATIONAL_MECHANISM	22	19
GOMF_PROTEIN_CONTAINING_COMPLEX_BINDING	1238	854
GOMF_G_PROTEIN_COUPLED_PURINERGIC_NUCLEOTIDE_RECEPTOR_ACTIVITY	14	10
GOMF_BIOACTIVE_LIPID_RECEPTOR_ACTIVITY	15	11
GOMF_MYOSIN_II_BINDING	13	8
GOMF_TRANSLATION_REGULATOR_ACTIVITY	138	103
GOMF_CXCR_CHEMOKINE_RECEPTOR_BINDING	18	4
GOMF_ALPHA_CATENIN_BINDING	10	7
GOMF_GAMMA_CATENIN_BINDING	12	10
GOMF_CADHERIN_BINDING	332	258
GOMF_PROTEIN_PHOSPHORYLATED_AMINO_ACID_BINDING	56	45
GOMF_UNMETHYLATED_CPG_BINDING	8		Rejected!
GOMF_CHEMOREPELLENT_ACTIVITY	27	22
GOMF_DYNEIN_LIGHT_CHAIN_BINDING	9	3
GOMF_DYNEIN_HEAVY_CHAIN_BINDING	13	6
GOMF_DYNEIN_INTERMEDIATE_CHAIN_BINDING	28	13
GOMF_SYNDECAN_BINDING	6	5
GOMF_TRAIL_BINDING	5		Rejected!
GOMF_INOSITOL_TRISPHOSPHATE_PHOSPHATASE_ACTIVITY	7	7
GOMF_SMAD_BINDING	77	60
GOMF_GLUCOSYLTRANSFERASE_ACTIVITY	18	12
GOMF_SPHINGOLIPID_TRANSPORTER_ACTIVITY	18	13
GOMF_SPHINGOLIPID_BINDING	28	17
GOMF_NATURAL_KILLER_CELL_LECTIN_LIKE_RECEPTOR_BINDING	9		Rejected!
GOMF_VIRION_BINDING	12	6
GOMF_CADMIUM_ION_BINDING	5	3
GOMF_METAL_ION_TRANSMEMBRANE_TRANSPORTER_ACTIVITY	425	244
GOMF_EPHRIN_RECEPTOR_BINDING	27	22
GOMF_TETRAPYRROLE_BINDING	150	72
GOMF_TRANSFERASE_ACTIVITY_TRANSFERRING_ACYL_GROUPS_ACYL_GROUPS_CONVERTED_INTO_ALKYL_ON_TRANSFER	5	4
GOMF_TRANSITION_METAL_ION_BINDING	1079	654
GOMF_TRANSITION_METAL_ION_TRANSMEMBRANE_TRANSPORTER_ACTIVITY	37	25
GOMF_ALPHA_1_3_FUCOSYLTRANSFERASE_ACTIVITY	8	6
GOMF_ER_RETENTION_SEQUENCE_BINDING	5	4
GOMF_PROTON_TRANSPORTING_ATP_SYNTHASE_ACTIVITY_ROTATIONAL_MECHANISM	17	3
GOMF_1_PHOSPHATIDYLINOSITOL_3_KINASE_REGULATOR_ACTIVITY	16	13
GOMF_RETINOID_X_RECEPTOR_BINDING	17	14
GOMF_THYROID_HORMONE_RECEPTOR_BINDING	29	25
GOMF_HISTONE_METHYLTRANSFERASE_ACTIVITY_H3_K9_SPECIFIC	10	8
GOMF_HISTONE_METHYLTRANSFERASE_ACTIVITY_H3_K36_SPECIFIC	11	7
GOMF_HISTONE_METHYLTRANSFERASE_ACTIVITY_H3_K27_SPECIFIC	5	3
GOMF_TAP_BINDING	8	3
GOMF_TAP1_BINDING	5	3
GOMF_PROTEIN_HETERODIMERIZATION_ACTIVITY	324	180
GOMF_PROTEIN_DIMERIZATION_ACTIVITY	1033	650
GOMF_5ALPHA_ANDROSTANE_3BETA_17BETA_DIOL_DEHYDROGENASE_ACTIVITY	6		Rejected!
GOMF_TESTOSTERONE_DEHYDROGENASE_NADPLUS_ACTIVITY	6		Rejected!
GOMF_ANDROSTAN_3_ALPHA_17_BETA_DIOL_DEHYDROGENASE_ACTIVITY	9	3
GOMF_TESTOSTERONE_17_BETA_DEHYDROGENASE_NADPPLUS_ACTIVITY	5		Rejected!
GOMF_KETOSTEROID_MONOOXYGENASE_ACTIVITY	5		Rejected!
GOMF_1_ACYLGLYCEROPHOSPHOCHOLINE_O_ACYLTRANSFERASE_ACTIVITY	8	7
GOMF_GLUCURONOSYL_N_ACETYLGALACTOSAMINYL_PROTEOGLYCAN_4_BETA_N_ACETYLGALACTOSAMINYLTRANSFERASE_ACTIVITY	6	6
GOMF_ACYLGLYCEROL_LIPASE_ACTIVITY	13	9
GOMF_NUCLEOSIDE_TRIPHOSPHATE_DIPHOSPHATASE_ACTIVITY	11	6
GOMF_PROTEIN_N_TERMINUS_BINDING	106	82
GOMF_CALCIUM_DEPENDENT_PHOSPHOLIPASE_A2_ACTIVITY	16	5
GOMF_CALCIUM_INDEPENDENT_PHOSPHOLIPASE_A2_ACTIVITY	8	7
GOMF_3_5_CYCLIC_GMP_PHOSPHODIESTERASE_ACTIVITY	14	8
GOMF_ADP_RIBOSE_DIPHOSPHATASE_ACTIVITY	5	4
GOMF_ARACHIDONATE_COA_LIGASE_ACTIVITY	11	10
GOMF_BUTYRATE_COA_LIGASE_ACTIVITY	10	3
GOMF_DEOXYCYTIDINE_DEAMINASE_ACTIVITY	8		Rejected!
GOMF_GLYCINE_N_ACYLTRANSFERASE_ACTIVITY	5		Rejected!
GOMF_RECEPTOR_ANTAGONIST_ACTIVITY	32	8
GOMF_CCR_CHEMOKINE_RECEPTOR_BINDING	45	13
GOMF_MRNA_5_UTR_BINDING	26	22
GOMF_MONOSACCHARIDE_BINDING	67	47
GOMF_QUINONE_BINDING	18	12
GOMF_UBIQUINONE_BINDING	7	5
GOMF_TAU_PROTEIN_BINDING	44	34
GOMF_ACTIVIN_BINDING	15	14
GOMF_CXCR3_CHEMOKINE_RECEPTOR_BINDING	5		Rejected!
GOMF_FLAP_ENDONUCLEASE_ACTIVITY	10	6
GOMF_MITOGEN_ACTIVATED_PROTEIN_KINASE_P38_BINDING	5	5
GOMF_CALCIUM_DEPENDENT_PROTEIN_BINDING	81	43
GOMF_NERVE_GROWTH_FACTOR_BINDING	5	4
GOMF_PLATELET_DERIVED_GROWTH_FACTOR_BINDING	11	11
GOMF_BETA_TUBULIN_BINDING	38	31
GOMF_ROUNDABOUT_BINDING	8	5
GOMF_BETA_1_3_GALACTOSYLTRANSFERASE_ACTIVITY	9	5
GOMF_LEUKOTRIENE_B4_20_MONOOXYGENASE_ACTIVITY	5		Rejected!
GOMF_M7G_5_PPPN_DIPHOSPHATASE_ACTIVITY	8	4
GOMF_NUCLEOSIDE_MONOPHOSPHATE_KINASE_ACTIVITY	20	14
GOMF_SPHINGOSINE_N_ACYLTRANSFERASE_ACTIVITY	7	6
GOMF_TAU_PROTEIN_KINASE_ACTIVITY	22	16
GOMF_TRANSFORMING_GROWTH_FACTOR_BETA_BINDING	24	18
GOMF_ICOSANOID_BINDING	7		Rejected!
GOMF_ICOSATETRAENOIC_ACID_BINDING	7	3
GOMF_3_PHOSPHOADENOSINE_5_PHOSPHOSULFATE_BINDING	9	3
GOMF_FLAVIN_ADENINE_DINUCLEOTIDE_BINDING	81	65
GOMF_NADP_BINDING	53	38
GOMF_OXIDOREDUCTASE_ACTIVITY_ACTING_ON_NAD_P_H_OXYGEN_AS_ACCEPTOR	16	9
GOMF_ANDROGEN_RECEPTOR_BINDING	28	22
GOMF_LBD_DOMAIN_BINDING	7	6
GOMF_WW_DOMAIN_BINDING	32	16
GOMF_CARD_DOMAIN_BINDING	16	10
GOMF_LOW_DENSITY_LIPOPROTEIN_PARTICLE_RECEPTOR_BINDING	23	16
GOMF_DOPAMINE_RECEPTOR_BINDING	16	10
GOMF_RAGE_RECEPTOR_BINDING	10	4
GOMF_GABA_RECEPTOR_BINDING	17	9
GOMF_PHOSPHOSERINE_RESIDUE_BINDING	9	9
GOMF_PYRUVATE_TRANSMEMBRANE_TRANSPORTER_ACTIVITY	5	3
GOMF_CELL_ADHESION_MOLECULE_BINDING	540	398
GOMF_EXTRACELLULAR_MATRIX_BINDING	55	42
GOMF_QUATERNARY_AMMONIUM_GROUP_BINDING	31	20
GOMF_NITRIC_OXIDE_SYNTHASE_BINDING	14	10
GOMF_MICROTUBULE_PLUS_END_BINDING	20	18
GOMF_MICROTUBULE_MINUS_END_BINDING	13	10
GOMF_ACTIN_FILAMENT_BINDING	208	151
GOMF_PROTEIN_KINASE_A_BINDING	51	38
GOMF_MITOGEN_ACTIVATED_PROTEIN_KINASE_BINDING	32	27
GOMF_GTPASE_BINDING	221	172
GOMF_NF_KAPPAB_BINDING	29	24
GOMF_UNFOLDED_PROTEIN_BINDING	120	83
GOMF_CHAPERONE_BINDING	101	74
GOMF_ATPASE_BINDING	85	62
GOMF_SUGAR_TRANSMEMBRANE_TRANSPORTER_ACTIVITY	25	17
GOMF_METAL_ION_PROTON_ANTIPORTER_ACTIVITY	14	11
GOMF_DIOXYGENASE_ACTIVITY	89	58
GOMF_PHOSPHOPROTEIN_BINDING	87	69
GOMF_NAD_BINDING	53	40
GOMF_MUSCLE_ALPHA_ACTININ_BINDING	15	9
GOMF_FATZ_BINDING	5		Rejected!
GOMF_EPINEPHRINE_BINDING	6	5
GOMF_ALPHA_ACTININ_BINDING	27	18
GOMF_BH_DOMAIN_BINDING	10	8
GOMF_HORMONE_RECEPTOR_BINDING	173	129
GOMF_PEPTIDE_HORMONE_RECEPTOR_BINDING	21	12
GOMF_CORTICOTROPIN_RELEASING_HORMONE_RECEPTOR_BINDING	6	3
GOMF_BH3_DOMAIN_BINDING	6	4
GOMF_NFAT_PROTEIN_BINDING	5	3
GOMF_2_IRON_2_SULFUR_CLUSTER_BINDING	22	18
GOMF_4_IRON_4_SULFUR_CLUSTER_BINDING	42	36
GOMF_METAL_CLUSTER_BINDING	67	55
GOMF_5_DEOXYRIBOSE_5_PHOSPHATE_LYASE_ACTIVITY	5	5
GOMF_PROTEIN_PHOSPHATASE_2A_BINDING	31	27
GOMF_INOSITOL_TRISPHOSPHATE_KINASE_ACTIVITY	5	4
GOMF_MISFOLDED_PROTEIN_BINDING	29	19
GOMF_GLYCOLIPID_BINDING	26	17
GOMF_HISTONE_DEMETHYLASE_ACTIVITY_H3_K36_SPECIFIC	10	6
GOMF_HSP90_PROTEIN_BINDING	41	30
GOMF_G_QUADRUPLEX_DNA_BINDING	10	10
GOMF_PEROXIREDOXIN_ACTIVITY	7	5
GOMF_DYNEIN_LIGHT_INTERMEDIATE_CHAIN_BINDING	27	14
GOMF_PROTEIN_CARBOXYL_O_METHYLTRANSFERASE_ACTIVITY	6	6
GOMF_PHOSPHATIDYLINOSITOL_3_5_BISPHOSPHATE_3_PHOSPHATASE_ACTIVITY	7	7
GOMF_NADP_RETINOL_DEHYDROGENASE_ACTIVITY	12	7
GOMF_INOSITOL_1_3_4_5_TETRAKISPHOSPHATE_5_PHOSPHATASE_ACTIVITY	5	5
GOMF_CARBOXYLIC_ESTER_HYDROLASE_ACTIVITY	144	82
GOMF_1_ACYL_2_LYSOPHOSPHATIDYLSERINE_ACYLHYDROLASE_ACTIVITY	10	4
GOMF_PHOSPHATIDYLINOSITOL_KINASE_ACTIVITY	17	15
GOMF_INOSITOL_TETRAKISPHOSPHATE_PHOSPHATASE_ACTIVITY	7	7
GOMF_PHOSPHATIDYLINOSITOL_MONOPHOSPHATE_PHOSPHATASE_ACTIVITY	17	17
GOMF_INOSITOL_PHOSPHATE_PHOSPHATASE_ACTIVITY	13	13
GOMF_PHOSPHATIDYLINOSITOL_BISPHOSPHATE_KINASE_ACTIVITY	7	7
GOMF_PHOSPHATIDYLINOSITOL_PHOSPHATE_PHOSPHATASE_ACTIVITY	33	30
GOMF_D_GLUCOSE_TRANSMEMBRANE_TRANSPORTER_ACTIVITY	6	3
GOMF_LIPASE_INHIBITOR_ACTIVITY	18	8
GOMF_UBIQUITIN_PROTEIN_TRANSFERASE_INHIBITOR_ACTIVITY	6	6
GOMF_UBIQUITIN_PROTEIN_TRANSFERASE_REGULATOR_ACTIVITY	18	15
GOMF_C3HC4_TYPE_RING_FINGER_DOMAIN_BINDING	6	3
GOMF_MOLECULAR_TRANSDUCER_ACTIVITY	1489	551
GOMF_MOLECULAR_ADAPTOR_ACTIVITY	340	247
GOMF_PHOSPHATIDYLCHOLINE_STEROL_O_ACYLTRANSFERASE_ACTIVATOR_ACTIVITY	6		Rejected!
GOMF_LIPASE_ACTIVATOR_ACTIVITY	14	8
GOMF_NUCLEOSIDE_TRIPHOSPHATASE_REGULATOR_ACTIVITY	510	382
GOMF_ATPASE_REGULATOR_ACTIVITY	45	33
GOMF_ENDOPEPTIDASE_ACTIVATOR_ACTIVITY	11	6
GOMF_PEPTIDASE_REGULATOR_ACTIVITY	228	104
GOMF_ENDOPEPTIDASE_REGULATOR_ACTIVITY	190	79
GOMF_L_ARGININE_TRANSMEMBRANE_TRANSPORTER_ACTIVITY	5	4
GOMF_CYCLIN_DEPENDENT_PROTEIN_SERINE_THREONINE_KINASE_ACTIVATOR_ACTIVITY	9	7
GOMF_LYS63_SPECIFIC_DEUBIQUITINASE_ACTIVITY	12	9
GOMF_NUCLEAR_IMPORT_SIGNAL_RECEPTOR_ACTIVITY	20	17
GOMF_RNA_POLYMERASE_II_SPECIFIC_DNA_BINDING_TRANSCRIPTION_FACTOR_BINDING	271	214
GOMF_UBIQUITIN_LIKE_PROTEIN_CONJUGATING_ENZYME_ACTIVITY	39	32
GOMF_UBIQUITIN_LIKE_PROTEIN_LIGASE_ACTIVITY	305	185
GOMF_SUMO_LIGASE_ACTIVITY	10	7
GOMF_IMPORTIN_ALPHA_FAMILY_PROTEIN_BINDING	7	6
GOMF_PEPTIDE_LYSINE_N_ACETYLTRANSFERASE_ACTIVITY	45	33
GOMF_PEPTIDOGLYCAN_MURALYTIC_ACTIVITY	13	3
GOMF_REGULATORY_RNA_BINDING	44	25
GOMF_D_LOOP_DNA_BINDING	5	4
GOMF_RNA_2_O_METHYLTRANSFERASE_ACTIVITY	7	3
GOMF_ASPARTIC_TYPE_PEPTIDASE_ACTIVITY	25	13
GOMF_THREONINE_TYPE_PEPTIDASE_ACTIVITY	24	11
GOMF_CYSTEINE_TYPE_EXOPEPTIDASE_ACTIVITY	5	3
GOMF_METALLOAMINOPEPTIDASE_ACTIVITY	27	21
GOMF_SERINE_TYPE_EXOPEPTIDASE_ACTIVITY	10	7
GOMF_ARMADILLO_REPEAT_DOMAIN_BINDING	10	7
GOMF_TELOMERASE_RNA_BINDING	22	16
GOMF_FIBRINOGEN_BINDING	5	5
GOMF_FRUCTOSE_BINDING	6	3
GOMF_RNA_POLYMERASE_BINDING	73	50
GOMF_PROLINE_RICH_REGION_BINDING	17	15
GOMF_CHROMO_SHADOW_DOMAIN_BINDING	6	3
GOMF_FRUCTOSE_6_PHOSPHATE_BINDING	5		Rejected!
GOMF_DELTA_CATENIN_BINDING	8	5
GOMF_ISOPEPTIDASE_ACTIVITY	18	15
GOMF_LARGE_RIBOSOMAL_SUBUNIT_RRNA_BINDING	5	3
GOMF_SMALL_RIBOSOMAL_SUBUNIT_RRNA_BINDING	9	8
GOMF_DNA_POLYMERASE_BINDING	20	17
GOMF_PHOSPHATIDYLINOSITOL_4_PHOSPHATE_BINDING	28	22
GOMF_VITAMIN_B6_BINDING	55	37
GOMF_PHOSPHATIDIC_ACID_BINDING	21	17
GOMF_THYROID_HORMONE_BINDING	7	4
GOMF_LIPOPROTEIN_PARTICLE_RECEPTOR_BINDING	28	19
GOMF_AROMATASE_ACTIVITY	25	5
GOMF_NADPH_BINDING	15	14
GOMF_NADPLUS_BINDING	14	12
GOMF_CO_SMAD_BINDING	11	5
GOMF_I_SMAD_BINDING	14	12
GOMF_R_SMAD_BINDING	22	16
GOMF_REPRESSING_TRANSCRIPTION_FACTOR_BINDING	71	57
GOMF_OLIGOSACCHARIDE_BINDING	16	4
GOMF_DEATH_DOMAIN_BINDING	11	8
GOMF_K63_LINKED_POLYUBIQUITIN_MODIFICATION_DEPENDENT_PROTEIN_BINDING	21	16
GOMF_ADENYLYLTRANSFERASE_ACTIVITY	29	14
GOMF_CYTIDYLYLTRANSFERASE_ACTIVITY	9	7
GOMF_GUANYLYLTRANSFERASE_ACTIVITY	6	4
GOMF_URIDYLYLTRANSFERASE_ACTIVITY	7	4
GOMF_METALLODIPEPTIDASE_ACTIVITY	7	5
GOMF_LYSINE_ACETYLATED_HISTONE_BINDING	21	14
GOMF_PROTEASOME_BINDING	16	13
GOMF_INOSITOL_1_4_5_TRISPHOSPHATE_BINDING	13	9
GOMF_ACTIVIN_RECEPTOR_BINDING	11	6
GOMF_BMP_RECEPTOR_BINDING	13	9
GOMF_POLY_PURINE_TRACT_BINDING	28	24
GOMF_LEUCINE_BINDING	7	6
GOMF_PROTEIN_GLUTAMIC_ACID_LIGASE_ACTIVITY	10	7
GOMF_C2H2_ZINC_FINGER_DOMAIN_BINDING	15	8
GOMF_DYNEIN_COMPLEX_BINDING	23	17
GOMF_GROWTH_FACTOR_RECEPTOR_BINDING	141	86
GOMF_PRIMARY_MIRNA_BINDING	8	7
GOMF_PRE_MIRNA_BINDING	6	4
GOMF_E_BOX_BINDING	47	32
GOMF_LYSOPHOSPHATIDIC_ACID_RECEPTOR_ACTIVITY	5	5
GOMF_SNRNP_BINDING	6	3
GOMF_CONNEXIN_BINDING	6	4
GOMF_ANKYRIN_REPEAT_BINDING	5	4
GOMF_HISTONE_DEMETHYLASE_ACTIVITY_H3_K27_SPECIFIC	5		Rejected!
GOMF_LYSOPHOSPHOLIPID_ACYLTRANSFERASE_ACTIVITY	21	16
GOMF_LIPOPEPTIDE_BINDING	10	4
GOMF_PROTEIN_LIPID_COMPLEX_BINDING	30	20
GOMF_HMG_BOX_DOMAIN_BINDING	14	5
GOMF_NEUROPEPTIDE_RECEPTOR_BINDING	37	16
GOMF_14_3_3_PROTEIN_BINDING	31	23
GOMF_ARP2_3_COMPLEX_BINDING	14	9
GOMF_CORECEPTOR_ACTIVITY_INVOLVED_IN_WNT_SIGNALING_PATHWAY	9	8
GOMF_FAD_BINDING	33	28
GOMF_WD40_REPEAT_DOMAIN_BINDING	5	4
GOMF_MODIFIED_AMINO_ACID_BINDING	93	63
GOMF_NAADP_SENSITIVE_CALCIUM_RELEASE_CHANNEL_ACTIVITY	5	4
GOMF_MODIFIED_AMINO_ACID_TRANSMEMBRANE_TRANSPORTER_ACTIVITY	21	16
GOMF_PROTEIN_PHOSPHATASE_ACTIVATOR_ACTIVITY	13	8
GOMF_PHOSPHATIDYLINOSITOL_3_5_BISPHOSPHATE_BINDING	27	19
GOMF_VOLTAGE_GATED_SODIUM_CHANNEL_ACTIVITY_INVOLVED_IN_CARDIAC_MUSCLE_CELL_ACTION_POTENTIAL	5	3
GOMF_VOLTAGE_GATED_CALCIUM_CHANNEL_ACTIVITY_INVOLVED_IN_CARDIAC_MUSCLE_CELL_ACTION_POTENTIAL	5	5
GOMF_VOLTAGE_GATED_POTASSIUM_CHANNEL_ACTIVITY_INVOLVED_IN_CARDIAC_MUSCLE_CELL_ACTION_POTENTIAL_REPOLARIZATION	15	8
GOMF_PROTEIN_BINDING_INVOLVED_IN_HETEROTYPIC_CELL_CELL_ADHESION	11	7
GOMF_CELL_ADHESIVE_PROTEIN_BINDING_INVOLVED_IN_BUNDLE_OF_HIS_CELL_PURKINJE_MYOCYTE_COMMUNICATION	5	4
GOMF_CASPASE_BINDING	12	5
GOMF_TRANSLATION_REGULATOR_ACTIVITY_NUCLEIC_ACID_BINDING	108	80
GOMF_VITAMIN_TRANSMEMBRANE_TRANSPORTER_ACTIVITY	29	20
GOMF_PHOSPHATIDYLCHOLINE_FLOPPASE_ACTIVITY	5	3
GOMF_PHOSPHATIDYLETHANOLAMINE_FLIPPASE_ACTIVITY	6	4
GOMF_ALPHA_GLUCOSIDASE_ACTIVITY	6	5
GOMF_CERAMIDE_BINDING	19	12
GOMF_UBIQUITIN_PROTEIN_TRANSFERASE_ACTIVATOR_ACTIVITY	9	7
GOMF_SUPERCOILED_DNA_BINDING	5	5
GOMF_NEUROLIGIN_FAMILY_PROTEIN_BINDING	5		Rejected!
GOMF_SCAFFOLD_PROTEIN_BINDING	58	42
GOMF_CYSTEINE_TYPE_ENDOPEPTIDASE_ACTIVITY_INVOLVED_IN_APOPTOTIC_PROCESS	15	9
GOMF_PRE_MRNA_INTRONIC_BINDING	12	10
GOMF_CYSTEINE_TYPE_ENDOPEPTIDASE_ACTIVITY_INVOLVED_IN_APOPTOTIC_SIGNALING_PATHWAY	10	6
GOMF_CYSTEINE_TYPE_ENDOPEPTIDASE_ACTIVITY_INVOLVED_IN_EXECUTION_PHASE_OF_APOPTOSIS	9	8
GOMF_7SK_SNRNA_BINDING	8	6
GOMF_MDM2_MDM4_FAMILY_PROTEIN_BINDING	8	5
GOMF_CYCLIN_DEPENDENT_PROTEIN_KINASE_ACTIVITY	29	20
GOMF_STRUCTURAL_MOLECULE_ACTIVITY_CONFERRING_ELASTICITY	11	7
GOMF_CULLIN_FAMILY_PROTEIN_BINDING	25	19
GOMF_ANNEALING_ACTIVITY	13	11
GOMF_CALCITONIN_FAMILY_RECEPTOR_ACTIVITY	6	5
GOMF_STAT_FAMILY_PROTEIN_BINDING	9	5
GOMF_DISORDERED_DOMAIN_SPECIFIC_BINDING	34	22
GOMF_RNA_POLYMERASE_ACTIVITY	43	30
GOMF_G_RICH_STRAND_TELOMERIC_DNA_BINDING	10	10
GOMF_LIGAND_ACTIVATED_TRANSCRIPTION_FACTOR_ACTIVITY	52	39
GOMF_CELL_ADHESION_MEDIATOR_ACTIVITY	58	41
GOMF_CELL_CELL_ADHESION_MEDIATOR_ACTIVITY	49	36
GOMF_CELL_MATRIX_ADHESION_MEDIATOR_ACTIVITY	7	5
GOMF_COLLAGEN_BINDING_INVOLVED_IN_CELL_MATRIX_ADHESION	5	4
GOMF_CADHERIN_BINDING_INVOLVED_IN_CELL_CELL_ADHESION	18	15
GOMF_NITRITE_REDUCTASE_ACTIVITY	6		Rejected!
GOMF_BMP_RECEPTOR_ACTIVITY	6	5
GOMF_SEQUENCE_SPECIFIC_SINGLE_STRANDED_DNA_BINDING	15	12
GOMF_STRUCTURAL_CONSTITUENT_OF_PRESYNAPTIC_ACTIVE_ZONE	5	3
GOMF_STRUCTURAL_CONSTITUENT_OF_SYNAPSE	17	8
GOMF_POSTSYNAPTIC_NEUROTRANSMITTER_RECEPTOR_ACTIVITY	62	17
GOMF_STRUCTURAL_CONSTITUENT_OF_POSTSYNAPTIC_ACTIN_CYTOSKELETON	5		Rejected!
GOMF_G_PROTEIN_COUPLED_GLUTAMATE_RECEPTOR_ACTIVITY	9		Rejected!
GOMF_LIGAND_GATED_CATION_CHANNEL_ACTIVITY	109	56
GOMF_LIGAND_GATED_ANION_CHANNEL_ACTIVITY	18		Rejected!
GOMF_ION_CHANNEL_REGULATOR_ACTIVITY	117	71
GOMF_RNA_POLYMERASE_II_C_TERMINAL_DOMAIN_BINDING	8	7
GOMF_STRUCTURAL_CONSTITUENT_OF_POSTSYNAPSE	10	4
GOMF_VOLTAGE_GATED_CALCIUM_CHANNEL_ACTIVITY_INVOLVED_IN_REGULATION_OF_CYTOSOLIC_CALCIUM_LEVELS	6	6
GOMF_G_PROTEIN_COUPLED_NEUROTRANSMITTER_RECEPTOR_ACTIVITY	10	3
GOMF_NEUROTRANSMITTER_RECEPTOR_ACTIVITY_INVOLVED_IN_REGULATION_OF_POSTSYNAPTIC_MEMBRANE_POTENTIAL	47	11
GOMF_SEROTONIN_RECEPTOR_ACTIVITY	34	13
GOMF_NEUROTRANSMITTER_RECEPTOR_REGULATOR_ACTIVITY	13	5
GOMF_LIGAND_GATED_CALCIUM_CHANNEL_ACTIVITY	26	18
GOMF_ESTROGEN_16_ALPHA_HYDROXYLASE_ACTIVITY	8	3
GOMF_ESTROGEN_2_HYDROXYLASE_ACTIVITY	5		Rejected!
GOMF_3_OXO_ARACHIDOYL_COA_SYNTHASE_ACTIVITY	7	4
GOMF_PHOSPHATIDYL_PHOSPHOLIPASE_B_ACTIVITY	11	8
GOMF_PHOSPHOLIPASE_A2_ACTIVITY_CONSUMING_1_2_DIPALMITOYLPHOSPHATIDYLCHOLINE	26	9
GOMF_HYPOGLYCIN_A_GAMMA_GLUTAMYL_TRANSPEPTIDASE_ACTIVITY	5		Rejected!
GOMF_PHOSPHATIDYLINOSITOL_3_5_BISPHOSPHATE_PHOSPHATASE_ACTIVITY	9	9
GOMF_PHOSPHATIDYLINOSITOL_4_5_BISPHOSPHATE_PHOSPHATASE_ACTIVITY	13	11
GOMF_HYDROPEROXY_ICOSATETRAENOATE_DEHYDRATASE_ACTIVITY	7		Rejected!
GOMF_PROTEIN_SERINE_PHOSPHATASE_ACTIVITY	72	56
GOMF_PROTEIN_SERINE_KINASE_ACTIVITY	249	178
GOMF_LIPID_TRANSFER_ACTIVITY	46	34
GOMF_PHOSPHOLIPID_TRANSFER_ACTIVITY	23	17
GOMF_STEROL_TRANSFER_ACTIVITY	22	17
GOMF_SPHINGOLIPID_TRANSFER_ACTIVITY	10	7
GOMF_PHOSPHATIDYLCHOLINE_TRANSFER_ACTIVITY	5	5
GOMF_SULFATIDE_BINDING	5	4
GOMF_INTRACILIARY_TRANSPORT_PARTICLE_B_BINDING	5	4
GOMF_ACYL_COA_BINDING	24	20
GOMF_FATTY_ACID_OMEGA_HYDROXYLASE_ACTIVITY	5	4
GOMF_MODIFICATION_DEPENDENT_PROTEIN_BINDING	157	105
GOMF_PHOSPHORYLATION_DEPENDENT_PROTEIN_BINDING	6	4
GOMF_UBIQUITINATION_LIKE_MODIFICATION_DEPENDENT_PROTEIN_BINDING	13	10
GOMF_UBIQUITIN_DEPENDENT_PROTEIN_BINDING	11	10
GOMF_CLASS_I_DNA_APURINIC_OR_APYRIMIDINIC_SITE_ENDONUCLEASE_ACTIVITY	7	5
GOMF_CATALYTIC_ACTIVITY_ACTING_ON_DNA	199	146
GOMF_CATALYTIC_ACTIVITY_ACTING_ON_RNA	381	269
GOMF_CATALYTIC_ACTIVITY_ACTING_ON_A_TRNA	123	85
GOMF_CATALYTIC_ACTIVITY_ACTING_ON_A_RRNA	24	16
GOMF_CATALYTIC_ACTIVITY_ACTING_ON_A_GLYCOPROTEIN	23	16
GOMF_MOLECULAR_CARRIER_ACTIVITY	67	48
GOMF_TRANSCRIPTION_REGULATOR_ACTIVITY	1909	890
GOMF_NUCLEOCYTOPLASMIC_CARRIER_ACTIVITY	31	27
GOMF_MONOCARBOXYLATE_SODIUM_SYMPORTER_ACTIVITY	15	7
GOMF_GENERAL_TRANSCRIPTION_INITIATION_FACTOR_ACTIVITY	45	33
GOMF_EXOGENOUS_PROTEIN_BINDING	77	47
GOMF_GENERAL_TRANSCRIPTION_INITIATION_FACTOR_BINDING	45	33
GOMF_DNA_BINDING_TRANSCRIPTION_FACTOR_BINDING	376	294
GOMF_SMALL_MOLECULE_SENSOR_ACTIVITY	11	7
GOMF_INTRAMEMBRANE_LIPID_TRANSPORTER_ACTIVITY	33	23
GOMF_CARGO_ADAPTOR_ACTIVITY	17	12
GOMF_PROTEIN_TRANSPORTER_ACTIVITY	29	19
GOMF_SOLUTE_ANION_ANTIPORTER_ACTIVITY	31	23
GOMF_ATPASE_COUPLED_INTRAMEMBRANE_LIPID_TRANSPORTER_ACTIVITY	25	21
GOMF_FLIPPASE_ACTIVITY	16	13
GOMF_FLOPPASE_ACTIVITY	6	4
GOMF_GLYCEROPHOSPHOLIPID_FLIPPASE_ACTIVITY	13	11
GOMF_PHOSPHATIDYLCHOLINE_FLIPPASE_ACTIVITY	5	5
GOMF_PHOSPHATIDYLSERINE_FLIPPASE_ACTIVITY	5	5
GOMF_P_TYPE_TRANSMEMBRANE_TRANSPORTER_ACTIVITY	8	3
GOMF_ABC_TYPE_TRANSPORTER_ACTIVITY	22	18
GOMF_IMMUNE_RECEPTOR_ACTIVITY	136	77
GOMF_SOLUTE_BICARBONATE_SYMPORTER_ACTIVITY	7	7
GOMF_TRANSCRIPTION_REGULATOR_INHIBITOR_ACTIVITY	18	14
GOMF_CYTOSKELETON_NUCLEAR_MEMBRANE_ANCHOR_ACTIVITY	5	5
GOMF_PROTEIN_DEMETHYLASE_ACTIVITY	29	17
GOMF_RNA_BINDING_INVOLVED_IN_POSTTRANSCRIPTIONAL_GENE_SILENCING	245		Rejected!
GOMF_OLIGOPEPTIDE_BINDING	13	9
GOMF_CATECHOLAMINE_BINDING	13	8
GOMF_AZOLE_TRANSMEMBRANE_TRANSPORTER_ACTIVITY	11	7
GOMF_CARBOHYDRATE_DERIVATIVE_TRANSMEMBRANE_TRANSPORTER_ACTIVITY	52	33
GOMF_FATTY_ACID_DERIVATIVE_BINDING	22	18
GOMF_PHOSPHATIDYLGLYCEROL_BINDING	15	10
GOMF_CARDIOLIPIN_BINDING	11	7
GOMF_ORGANIC_HYDROXY_COMPOUND_TRANSMEMBRANE_TRANSPORTER_ACTIVITY	49	26
GOMF_SULFUR_COMPOUND_BINDING	260	162
GOMF_SULFUR_COMPOUND_TRANSMEMBRANE_TRANSPORTER_ACTIVITY	48	36
GOMF_PHOSPHATIDYLINOSITOL_PHOSPHATE_BINDING	171	119
GOMF_VOLTAGE_GATED_POTASSIUM_CHANNEL_ACTIVITY_INVOLVED_IN_VENTRICULAR_CARDIAC_MUSCLE_CELL_ACTION_POTENTIAL_REPOLARIZATION	12	6
GOMF_CERAMIDE_1_PHOSPHATE_BINDING	8	5
GOMF_CERAMIDE_1_PHOSPHATE_TRANSFER_ACTIVITY	8	5
GOMF_PHOSPHATIDYLINOSITOL_BISPHOSPHATE_BINDING	105	68
GOMF_CUPROUS_ION_BINDING	7	6
GOMF_GAP_JUNCTION_CHANNEL_ACTIVITY_INVOLVED_IN_CELL_COMMUNICATION_BY_ELECTRICAL_COUPLING	6	5
GOMF_S_ADENOSYL_L_METHIONINE_BINDING	17	13
GOMF_PEPTIDE_TRANSMEMBRANE_TRANSPORTER_ACTIVITY	35	24
GOMF_CORECEPTOR_ACTIVITY_INVOLVED_IN_WNT_SIGNALING_PATHWAY_PLANAR_CELL_POLARITY_PATHWAY	6	5
GOMF_RETROMER_COMPLEX_BINDING	6	5
GOMF_POLYSOME_BINDING	6		Rejected!
GOMF_PHOSPHATIDIC_ACID_TRANSFER_ACTIVITY	7	5
GOMF_HISTONE_METHYLTRANSFERASE_BINDING	10	7
GOMF_STEROID_HORMONE_BINDING	6		Rejected!
GOMF_N6_METHYLADENOSINE_CONTAINING_RNA_BINDING	7	6
GOMF_KERATIN_FILAMENT_BINDING	6	3
GOMF_RNA_POLYMERASE_II_C_TERMINAL_DOMAIN_PHOSPHOSERINE_BINDING	5	5
GOMF_LYS48_SPECIFIC_DEUBIQUITINASE_ACTIVITY	16	7
GOMF_UBIQUITIN_SPECIFIC_PROTEASE_BINDING	21	17
GOMF_PROTEIN_ADP_RIBOSYLASE_ACTIVITY	16	12
GOMF_PROTEIN_ANTIGEN_BINDING	7	3
GOMF_EXTRACELLULAR_MATRIX_PROTEIN_BINDING	5	3
GOMF_TRANSFERRIN_RECEPTOR_BINDING	11	8
GOMF_UBIQUITIN_LIGASE_SUBSTRATE_ADAPTOR_ACTIVITY	14	12
GOMF_ARRESTIN_FAMILY_PROTEIN_BINDING	9	5
GOMF_PROTEIN_TYROSINE_KINASE_BINDING	98	68
GOMF_RNA_ADENYLYLTRANSFERASE_ACTIVITY	7		Rejected!
GOMF_SEQUENCE_SPECIFIC_MRNA_BINDING	13	9
GOMF_PROMOTER_SPECIFIC_CHROMATIN_BINDING	58	36
GOMF_ATP_DEPENDENT_MICROTUBULE_MOTOR_ACTIVITY	35	19
GOMF_UBIQUITIN_LIGASE_INHIBITOR_ACTIVITY	5	5
GOMF_GLYCOGEN_BINDING	8	4
GOBP_MITOCHONDRIAL_GENOME_MAINTENANCE	21	18
GOBP_REPRODUCTION	1442	794
GOBP_SINGLE_STRAND_BREAK_REPAIR	12	9
GOBP_REGULATION_OF_DNA_RECOMBINATION	104	66
GOBP_REGULATION_OF_MITOTIC_RECOMBINATION	6	4
GOBP_RIBOSOMAL_LARGE_SUBUNIT_ASSEMBLY	28	22
GOBP_RIBOSOMAL_SMALL_SUBUNIT_ASSEMBLY	21	15
GOBP_VERY_LONG_CHAIN_FATTY_ACID_METABOLIC_PROCESS	34	24
GOBP_TRANSITION_METAL_ION_TRANSPORT	127	87
GOBP_UREA_CYCLE	11	5
GOBP_CITRULLINE_METABOLIC_PROCESS	8	6
GOBP_RIBOSOMAL_LARGE_SUBUNIT_EXPORT_FROM_NUCLEUS	7	7
GOBP_RIBOSOMAL_SMALL_SUBUNIT_EXPORT_FROM_NUCLEUS	8	7
GOBP_MITOTIC_SISTER_CHROMATID_SEGREGATION	164	133
GOBP_CELL_CYCLE_CHECKPOINT	209	166
GOBP_DNA_REPLICATION_CHECKPOINT	17	15
GOBP_REGULATION_OF_TRANSCRIPTION_INVOLVED_IN_G1_S_TRANSITION_OF_MITOTIC_CELL_CYCLE	35	28
GOBP_SULFUR_AMINO_ACID_METABOLIC_PROCESS	37	28
GOBP_SULFUR_AMINO_ACID_BIOSYNTHETIC_PROCESS	17	14
GOBP_SULFUR_AMINO_ACID_CATABOLIC_PROCESS	14	10
GOBP_SULFUR_AMINO_ACID_TRANSPORT	6	6
GOBP_NEGATIVE_REGULATION_OF_TRANSCRIPTION_BY_RNA_POLYMERASE_II	872	528
GOBP_ESTABLISHMENT_OF_MITOTIC_SPINDLE_ORIENTATION	28	25
GOBP_RRNA_MODIFICATION	40	25
GOBP_MAPK_CASCADE	912	592
GOBP_RDNA_HETEROCHROMATIN_ASSEMBLY	39	7
GOBP_NUCLEAR_TRANSCRIBED_MRNA_CATABOLIC_PROCESS_NONSENSE_MEDIATED_DECAY	120	101
GOBP_ACTIVATION_OF_MAPKKK_ACTIVITY	12	9
GOBP_ACTIVATION_OF_MAPKK_ACTIVITY	51	35
GOBP_ACTIVATION_OF_MAPK_ACTIVITY	154	107
GOBP_INACTIVATION_OF_MAPK_ACTIVITY	26	17
GOBP_PROTEIN_POLYUBIQUITINATION	337	245
GOBP_MEIOTIC_SPINDLE_ORGANIZATION	12	6
GOBP_MICROTUBULE_CYTOSKELETON_ORGANIZATION	589	418
GOBP_SPLICEOSOMAL_TRI_SNRNP_COMPLEX_ASSEMBLY	25	9
GOBP_SPLICEOSOMAL_COMPLEX_ASSEMBLY	78	41
GOBP_MITOCHONDRIAL_FISSION	42	31
GOBP_PEPTIDOGLYCAN_METABOLIC_PROCESS	6		Rejected!
GOBP_POLYSACCHARIDE_BIOSYNTHETIC_PROCESS	78	52
GOBP_POLYSACCHARIDE_CATABOLIC_PROCESS	27	21
GOBP_MITOTIC_CELL_CYCLE	1032	783
GOBP_MITOTIC_CYTOKINESIS	70	59
GOBP_NUCLEAR_TRANSCRIBED_MRNA_CATABOLIC_PROCESS_DEADENYLATION_DEPENDENT_DECAY	77	62
GOBP_NUCLEAR_TRANSCRIBED_MRNA_POLY_A_TAIL_SHORTENING	35	24
GOBP_DEADENYLATION_DEPENDENT_DECAPPING_OF_NUCLEAR_TRANSCRIBED_MRNA	10	10
GOBP_NUCLEAR_TRANSCRIBED_MRNA_CATABOLIC_PROCESS_EXONUCLEOLYTIC	35	32
GOBP_RESPONSE_TO_REACTIVE_OXYGEN_SPECIES	224	158
GOBP_RESPONSE_TO_OXYGEN_RADICAL	29	17
GOBP_PROTEIN_DENEDDYLATION	10	9
GOBP_FORMATION_OF_QUADRUPLE_SL_U4_U5_U6_SNRNP	10		Rejected!
GOBP_RNA_SPLICING_VIA_TRANSESTERIFICATION_REACTIONS	384	264
GOBP_ALTERNATIVE_MRNA_SPLICING_VIA_SPLICEOSOME	73	50
GOBP_REGULATION_OF_ALTERNATIVE_MRNA_SPLICING_VIA_SPLICEOSOME	57	39
GOBP_SPLICEOSOMAL_SNRNP_ASSEMBLY	52	29
GOBP_MRNA_3_SPLICE_SITE_RECOGNITION	6	5
GOBP_SPLICEOSOMAL_CONFORMATIONAL_CHANGES_TO_GENERATE_CATALYTIC_CONFORMATION	6	4
GOBP_RNA_SPLICING_VIA_ENDONUCLEOLYTIC_CLEAVAGE_AND_LIGATION	16	11
GOBP_MRNA_5_SPLICE_SITE_RECOGNITION	23	5
GOBP_PROTEIN_PEPTIDYL_PROLYL_ISOMERIZATION	43	30
GOBP_REGULATION_OF_HISTONE_H3_K36_METHYLATION	7	5
GOBP_AUTOPHAGY_OF_MITOCHONDRION	75	60
GOBP_MITOPHAGY	24	19
GOBP_ENDONUCLEOLYTIC_CLEAVAGE_IN_ITS1_TO_SEPARATE_SSU_RRNA_FROM_5_8S_RRNA_AND_LSU_RRNA_FROM_TRICISTRONIC_RRNA_TRANSCRIPT_SSU_RRNA_5_8S_RRNA_LSU_RRNA	9	6
GOBP_ENZYME_DIRECTED_RRNA_PSEUDOURIDINE_SYNTHESIS	6	4
GOBP_MATURATION_OF_5_8S_RRNA	35	30
GOBP_MATURATION_OF_SSU_RRNA_FROM_TRICISTRONIC_RRNA_TRANSCRIPT_SSU_RRNA_5_8S_RRNA_LSU_RRNA	37	27
GOBP_MATURATION_OF_LSU_RRNA_FROM_TRICISTRONIC_RRNA_TRANSCRIPT_SSU_RRNA_5_8S_RRNA_LSU_RRNA	15	15
GOBP_MATURATION_OF_5_8S_RRNA_FROM_TRICISTRONIC_RRNA_TRANSCRIPT_SSU_RRNA_5_8S_RRNA_LSU_RRNA	24	21
GOBP_CLEAVAGE_INVOLVED_IN_RRNA_PROCESSING	27	24
GOBP_MATURATION_OF_LSU_RRNA	28	27
GOBP_ENDONUCLEOLYTIC_CLEAVAGE_INVOLVED_IN_RRNA_PROCESSING	15	12
GOBP_ENDONUCLEOLYTIC_CLEAVAGE_IN_5_ETS_OF_TRICISTRONIC_RRNA_TRANSCRIPT_SSU_RRNA_5_8S_RRNA_LSU_RRNA	7	5
GOBP_SMALL_NUCLEOLAR_RIBONUCLEOPROTEIN_COMPLEX_ASSEMBLY	10	8
GOBP_BOX_C_D_SNORNP_ASSEMBLY	8	6
GOBP_EMBRYONIC_AXIS_SPECIFICATION	36	15
GOBP_MEIOTIC_MISMATCH_REPAIR	5	3
GOBP_RESOLUTION_OF_MEIOTIC_RECOMBINATION_INTERMEDIATES	18	13
GOBP_NUCLEOTIDE_EXCISION_REPAIR_DNA_DAMAGE_RECOGNITION	23	21
GOBP_NUCLEOTIDE_EXCISION_REPAIR_DNA_DUPLEX_UNWINDING	22	19
GOBP_TELOMERE_MAINTENANCE_VIA_RECOMBINATION	15	12
GOBP_RECOMBINATIONAL_REPAIR	140	101
GOBP_NON_RECOMBINATIONAL_REPAIR	106	70
GOBP_DOUBLE_STRAND_BREAK_REPAIR_VIA_BREAK_INDUCED_REPLICATION	12	9
GOBP_DNA_DOUBLE_STRAND_BREAK_PROCESSING	25	21
GOBP_DNA_SYNTHESIS_INVOLVED_IN_DNA_REPAIR	53	37
GOBP_DNA_STRAND_RENATURATION	8	5
GOBP_DNA_CATABOLIC_PROCESS_ENDONUCLEOLYTIC	31	18
GOBP_DNA_CATABOLIC_PROCESS_EXONUCLEOLYTIC	8	5
GOBP_SISTER_CHROMATID_SEGREGATION	199	159
GOBP_REGULATION_OF_GLUTAMINE_FAMILY_AMINO_ACID_METABOLIC_PROCESS	8	5
GOBP_CELL_MORPHOGENESIS	1004	712
GOBP_CELL_MORPHOGENESIS_INVOLVED_IN_DIFFERENTIATION	723	520
GOBP_CYTOKINESIS	171	125
GOBP_ASSEMBLY_OF_ACTOMYOSIN_APPARATUS_INVOLVED_IN_CYTOKINESIS	5	5
GOBP_NUCLEAR_TRANSCRIBED_MRNA_CATABOLIC_PROCESS	208	172
GOBP_MITOCHONDRIAL_RNA_CATABOLIC_PROCESS	6	6
GOBP_MITOCHONDRIAL_RNA_METABOLIC_PROCESS	47	37
GOBP_REGULATION_OF_MITOCHONDRIAL_RNA_CATABOLIC_PROCESS	5	5
GOBP_MITOCHONDRIAL_RNA_PROCESSING	17	15
GOBP_MITOCHONDRIAL_RNA_3_END_PROCESSING	5	5
GOBP_RNA_5_END_PROCESSING	23	15
GOBP_RRNA_5_END_PROCESSING	5	3
GOBP_TRANSCRIPTION_DEPENDENT_TETHERING_OF_RNA_POLYMERASE_II_GENE_DNA_AT_NUCLEAR_PERIPHERY	6	6
GOBP_RESPONSE_TO_ACID_CHEMICAL	119	84
GOBP_RNA_POLYMERASE_I_PREINITIATION_COMPLEX_ASSEMBLY	9	6
GOBP_FORMATION_OF_EXTRACHROMOSOMAL_CIRCULAR_DNA	15	12
GOBP_SKELETAL_SYSTEM_DEVELOPMENT	485	315
GOBP_OSSIFICATION	399	261
GOBP_NEUROTRANSMITTER_UPTAKE	38	25
GOBP_REGULATION_OF_NEUROTRANSMITTER_LEVELS	211	139
GOBP_ACTION_POTENTIAL	135	80
GOBP_RNA_METHYLATION	84	62
GOBP_PSEUDOURIDINE_SYNTHESIS	18	15
GOBP_CILIUM_OR_FLAGELLUM_DEPENDENT_CELL_MOTILITY	127	53
GOBP_OVARIAN_FOLLICLE_DEVELOPMENT	53	29
GOBP_OVULATION_FROM_OVARIAN_FOLLICLE	6	4
GOBP_ANTRAL_OVARIAN_FOLLICLE_GROWTH	7	5
GOBP_LUTEINIZATION	10	7
GOBP_LUTEOLYSIS	7	6
GOBP_OOCYTE_MATURATION	24	12
GOBP_FATTY_ACID_ALPHA_OXIDATION	9	8
GOBP_RESPONSE_TO_PROTOZOAN	25	9
GOBP_BRANCHING_INVOLVED_IN_BLOOD_VESSEL_MORPHOGENESIS	34	23
GOBP_VASCULOGENESIS	78	59
GOBP_GANGLIOSIDE_METABOLIC_PROCESS	25	18
GOBP_GANGLIOSIDE_BIOSYNTHETIC_PROCESS	15	11
GOBP_MICROTUBULE_BUNDLE_FORMATION	107	52
GOBP_OSTEOBLAST_DIFFERENTIATION	222	149
GOBP_UROGENITAL_SYSTEM_DEVELOPMENT	320	243
GOBP_METANEPHROS_DEVELOPMENT	82	55
GOBP_TEMPERATURE_HOMEOSTASIS	171	122
GOBP_FEVER_GENERATION	10	8
GOBP_AMEBOIDAL_TYPE_CELL_MIGRATION	473	316
GOBP_REGULATION_OF_CHROMATIN_ASSEMBLY_OR_DISASSEMBLY	25	15
GOBP_ACROSOME_ASSEMBLY	16	6
GOBP_LONG_CHAIN_FATTY_ACID_METABOLIC_PROCESS	120	66
GOBP_CELLULAR_GLUCOSE_HOMEOSTASIS	145	95
GOBP_TRNA_5_LEADER_REMOVAL	13	8
GOBP_HISTAMINE_METABOLIC_PROCESS	6	5
GOBP_GASTRIC_ACID_SECRETION	17	9
GOBP_IN_UTERO_EMBRYONIC_DEVELOPMENT	335	248
GOBP_GASTRULATION_WITH_MOUTH_FORMING_SECOND	23	17
GOBP_FORMATION_OF_PRIMARY_GERM_LAYER	115	76
GOBP_ENDODERM_FORMATION	53	35
GOBP_CELL_FATE_SPECIFICATION	88	47
GOBP_CELL_FATE_DETERMINATION	41	23
GOBP_MESODERMAL_CELL_FATE_COMMITMENT	16	7
GOBP_ENDODERMAL_CELL_FATE_COMMITMENT	13	8
GOBP_ENDODERMAL_CELL_FATE_SPECIFICATION	7		Rejected!
GOBP_FORMATION_OF_TRANSLATION_PREINITIATION_COMPLEX	11	9
GOBP_FORMATION_OF_CYTOPLASMIC_TRANSLATION_INITIATION_COMPLEX	16	13
GOBP_MORPHOGENESIS_OF_A_POLARIZED_EPITHELIUM	144	104
GOBP_EYE_PHOTORECEPTOR_CELL_DIFFERENTIATION	43	22
GOBP_NEURAL_CREST_CELL_MIGRATION	55	42
GOBP_SOMITOGENESIS	65	42
GOBP_SOMITE_SPECIFICATION	5	3
GOBP_ORGAN_INDUCTION	21	13
GOBP_MORPHOGENESIS_OF_A_BRANCHING_STRUCTURE	186	132
GOBP_NEURON_MIGRATION	145	97
GOBP_MEMBRANE_RAFT_ASSEMBLY	11	8
GOBP_ESTABLISHMENT_OF_LYMPHOCYTE_POLARITY	13	9
GOBP_IMMUNOLOGICAL_SYNAPSE_FORMATION	13	8
GOBP_MYELOID_DENDRITIC_CELL_ACTIVATION	29	16
GOBP_MICROGLIAL_CELL_ACTIVATION	47	23
GOBP_CELL_ACTIVATION	1461	894
GOBP_LEUKOCYTE_HOMEOSTASIS	79	56
GOBP_PLASMA_MEMBRANE_REPAIR	12	9
GOBP_NATURAL_KILLER_CELL_DIFFERENTIATION	18	14
GOBP_NEUTROPHIL_HOMEOSTASIS	14	10
GOBP_NEUTROPHIL_APOPTOTIC_PROCESS	7	3
GOBP_B_CELL_HOMEOSTASIS	28	22
GOBP_B_CELL_APOPTOTIC_PROCESS	25	20
GOBP_NATURAL_KILLER_CELL_PROLIFERATION	11	3
GOBP_CYTOKINE_PRODUCTION	823	444
GOBP_NEGATIVE_REGULATION_OF_CYTOKINE_PRODUCTION	367	164
GOBP_POSITIVE_REGULATION_OF_CYTOKINE_PRODUCTION	437	257
GOBP_SEROTONIN_SECRETION	10	6
GOBP_HISTAMINE_SECRETION	11	7
GOBP_MESONEPHROS_DEVELOPMENT	91	66
GOBP_BLASTOCYST_DEVELOPMENT	92	67
GOBP_BLASTOCYST_FORMATION	35	27
GOBP_INNER_CELL_MASS_CELL_DIFFERENTIATION	6	5
GOBP_TROPHECTODERMAL_CELL_DIFFERENTIATION	16	12
GOBP_BLASTOCYST_GROWTH	19	18
GOBP_INNER_CELL_MASS_CELL_PROLIFERATION	13	13
GOBP_RELEASE_OF_CYTOCHROME_C_FROM_MITOCHONDRIA	55	36
GOBP_EPITHELIAL_TO_MESENCHYMAL_TRANSITION	153	111
GOBP_NEURAL_PLATE_MORPHOGENESIS	5	3
GOBP_NEURAL_PLATE_DEVELOPMENT	7	4
GOBP_NEURAL_TUBE_FORMATION	96	73
GOBP_NEURAL_FOLD_FORMATION	7	5
GOBP_PROTEIN_INSERTION_INTO_MITOCHONDRIAL_MEMBRANE_INVOLVED_IN_APOPTOTIC_SIGNALING_PATHWAY	30	20
GOBP_PHAGOLYSOSOME_ASSEMBLY	15	11
GOBP_NK_T_CELL_DIFFERENTIATION	9	5
GOBP_NK_T_CELL_PROLIFERATION	7	3
GOBP_COMPLEMENT_ACTIVATION_LECTIN_PATHWAY	12	5
GOBP_RECEPTOR_RECYCLING	32	24
GOBP_ENDOTHELIAL_CELL_DEVELOPMENT	66	52
GOBP_ENDOTHELIAL_CELL_MORPHOGENESIS	13	8
GOBP_SELENIUM_COMPOUND_METABOLIC_PROCESS	5	3
GOBP_PLACENTA_DEVELOPMENT	135	91
GOBP_EMBRYONIC_PLACENTA_DEVELOPMENT	79	55
GOBP_MATERNAL_PLACENTA_DEVELOPMENT	28	18
GOBP_TISSUE_HOMEOSTASIS	260	164
GOBP_RETINA_HOMEOSTASIS	80	37
GOBP_CELL_KILLING	177	61
GOBP_LEUKOCYTE_MEDIATED_CYTOTOXICITY	111	42
GOBP_REGULATION_OF_LEUKOCYTE_MEDIATED_CYTOTOXICITY	79	27
GOBP_NEGATIVE_REGULATION_OF_LEUKOCYTE_MEDIATED_CYTOTOXICITY	22	5
GOBP_T_CELL_MEDIATED_CYTOTOXICITY	46	17
GOBP_REGULATION_OF_T_CELL_MEDIATED_CYTOTOXICITY	38	11
GOBP_NEGATIVE_REGULATION_OF_T_CELL_MEDIATED_CYTOTOXICITY	9	3
GOBP_POSITIVE_REGULATION_OF_T_CELL_MEDIATED_CYTOTOXICITY	29	8
GOBP_REGULATION_OF_RECEPTOR_RECYCLING	23	19
GOBP_POSITIVE_REGULATION_OF_RECEPTOR_RECYCLING	14	10
GOBP_B_1_B_CELL_DIFFERENTIATION	5	3
GOBP_REGULATION_OF_PROTEIN_PHOSPHORYLATION	1211	805
GOBP_POSITIVE_REGULATION_OF_PROTEIN_PHOSPHORYLATION	824	554
GOBP_ENDOTHELIAL_CELL_PROLIFERATION	191	109
GOBP_NEGATIVE_REGULATION_OF_ENDOTHELIAL_CELL_PROLIFERATION	75	29
GOBP_POSITIVE_REGULATION_OF_ENDOTHELIAL_CELL_PROLIFERATION	108	70
GOBP_POSTSYNAPTIC_MEMBRANE_ORGANIZATION	37	21
GOBP_VASCULATURE_DEVELOPMENT	786	503
GOBP_LYMPH_VESSEL_DEVELOPMENT	26	20
GOBP_LYMPHANGIOGENESIS	17	13
GOBP_REGULATION_OF_CELL_MATRIX_ADHESION	125	93
GOBP_NEGATIVE_REGULATION_OF_CELL_MATRIX_ADHESION	41	28
GOBP_POSITIVE_REGULATION_OF_CELL_MATRIX_ADHESION	54	43
GOBP_BLOOD_VESSEL_MATURATION	8	7
GOBP_POSITIVE_REGULATION_OF_NEUROTRANSMITTER_SECRETION	17	12
GOBP_SYNAPTIC_TRANSMISSION_DOPAMINERGIC	24	13
GOBP_STARTLE_RESPONSE	23	10
GOBP_SUCKLING_BEHAVIOR	11	8
GOBP_BLOOD_VESSEL_REMODELING	45	26
GOBP_RESPONSE_TO_AMPHETAMINE	30	21
GOBP_NERVOUS_SYSTEM_PROCESS_INVOLVED_IN_REGULATION_OF_SYSTEMIC_ARTERIAL_BLOOD_PRESSURE	9	5
GOBP_RENAL_SYSTEM_PROCESS_INVOLVED_IN_REGULATION_OF_BLOOD_VOLUME	15	9
GOBP_REGULATION_OF_SYSTEMIC_ARTERIAL_BLOOD_PRESSURE_BY_HORMONE	36	25
GOBP_REGULATION_OF_SYSTEMIC_ARTERIAL_BLOOD_PRESSURE_BY_CIRCULATORY_RENIN_ANGIOTENSIN	18	13
GOBP_REGULATION_OF_SYSTEMIC_ARTERIAL_BLOOD_PRESSURE_BY_VASOPRESSIN	5	4
GOBP_REGULATION_OF_SYSTEMIC_ARTERIAL_BLOOD_PRESSURE_BY_NOREPINEPHRINE_EPINEPHRINE	9	5
GOBP_RENIN_SECRETION_INTO_BLOOD_STREAM	5	4
GOBP_REGULATION_OF_ANGIOTENSIN_LEVELS_IN_BLOOD	12	8
GOBP_MORPHOGENESIS_OF_AN_EPITHELIUM	533	366
GOBP_MORPHOGENESIS_OF_AN_EPITHELIAL_SHEET	58	44
GOBP_REGULATION_OF_BLOOD_VOLUME_BY_RENIN_ANGIOTENSIN	6	5
GOBP_RESPONSE_TO_DIETARY_EXCESS	23	11
GOBP_REDUCTION_OF_FOOD_INTAKE_IN_RESPONSE_TO_DIETARY_EXCESS	5	3
GOBP_DIET_INDUCED_THERMOGENESIS	10	6
GOBP_REGULATION_OF_THE_FORCE_OF_HEART_CONTRACTION	26	17
GOBP_REGULATION_OF_HEART_RATE	97	60
GOBP_REGULATION_OF_SODIUM_ION_TRANSPORT	87	56
GOBP_G_PROTEIN_COUPLED_RECEPTOR_INTERNALIZATION	16	8
GOBP_REGULATION_OF_L_GLUTAMATE_IMPORT_ACROSS_PLASMA_MEMBRANE	6	5
GOBP_SPROUTING_ANGIOGENESIS	184	90
GOBP_CELL_MIGRATION_INVOLVED_IN_SPROUTING_ANGIOGENESIS	93	41
GOBP_BLOOD_VESSEL_ENDOTHELIAL_CELL_PROLIFERATION_INVOLVED_IN_SPROUTING_ANGIOGENESIS	54	17
GOBP_POSITIVE_REGULATION_OF_NEUROBLAST_PROLIFERATION	21	16
GOBP_POSITIVE_REGULATION_OF_MESENCHYMAL_CELL_PROLIFERATION	21	16
GOBP_CHONDROCYTE_DIFFERENTIATION	102	73
GOBP_CHONDROCYTE_DEVELOPMENT	28	17
GOBP_EPITHELIAL_CELL_DEVELOPMENT	207	152
GOBP_COLUMNAR_CUBOIDAL_EPITHELIAL_CELL_DIFFERENTIATION	82	59
GOBP_COLUMNAR_CUBOIDAL_EPITHELIAL_CELL_DEVELOPMENT	39	34
GOBP_GLANDULAR_EPITHELIAL_CELL_DIFFERENTIATION	48	37
GOBP_GLANDULAR_EPITHELIAL_CELL_DEVELOPMENT	25	21
GOBP_COLUMNAR_CUBOIDAL_EPITHELIAL_CELL_MATURATION	7	6
GOBP_EPITHELIAL_CELL_MATURATION	15	13
GOBP_OPTIC_CUP_MORPHOGENESIS_INVOLVED_IN_CAMERA_TYPE_EYE_DEVELOPMENT	7		Rejected!
GOBP_OSTEOBLAST_DEVELOPMENT	17	12
GOBP_REGULATION_OF_OXIDATIVE_PHOSPHORYLATION	25	10
GOBP_PROTEIN_DEPALMITOYLATION	10	10
GOBP_LENS_DEVELOPMENT_IN_CAMERA_TYPE_EYE	77	44
GOBP_LENS_MORPHOGENESIS_IN_CAMERA_TYPE_EYE	19	14
GOBP_REGULATION_OF_RECEPTOR_INTERNALIZATION	53	36
GOBP_NEGATIVE_REGULATION_OF_RECEPTOR_INTERNALIZATION	14	9
GOBP_POSITIVE_REGULATION_OF_RECEPTOR_INTERNALIZATION	25	19
GOBP_AUDITORY_RECEPTOR_CELL_MORPHOGENESIS	16	9
GOBP_TRNA_WOBBLE_BASE_MODIFICATION	21	15
GOBP_STORE_OPERATED_CALCIUM_ENTRY	19	8
GOBP_AGGRESSIVE_BEHAVIOR	7	4
GOBP_THYROID_HORMONE_MEDIATED_SIGNALING_PATHWAY	7	4
GOBP_REGULATION_OF_THYROID_HORMONE_MEDIATED_SIGNALING_PATHWAY	5	3
GOBP_OSTEOCLAST_PROLIFERATION	8	6
GOBP_CYTOPLASMIC_TRANSLATION	102	80
GOBP_CYTOPLASMIC_TRANSLATIONAL_ELONGATION	11	10
GOBP_CYTOPLASMIC_TRANSLATIONAL_INITIATION	34	27
GOBP_SOMATIC_DIVERSIFICATION_OF_IMMUNE_RECEPTORS	75	56
GOBP_ACTIVATION_OF_INNATE_IMMUNE_RESPONSE	146	86
GOBP_PATTERN_RECOGNITION_RECEPTOR_SIGNALING_PATHWAY	208	135
GOBP_TOLL_LIKE_RECEPTOR_SIGNALING_PATHWAY	157	104
[truncated: 8,186 more rows]
