# Supplementary material for: Time-series transcriptome analysis identified differentially expressed genes in broiler chicken infected with mixed Eimeria species
Source: Front Genet. 2022 Aug 8;13:886781. doi: 10.3389/fgene.2022.886781 (PMC9393255; doi:10.3389/fgene.2022.886781)
Supplement: Supplementary file 2 [file DataSheet1.ZIP › 4dpi_GO.Gsea.1625071243202/GOBP_ACYLGLYCEROL_HOMEOSTASIS.tsv]

NAME	SYMBOL	TITLE	RANK IN GENE LIST	RANK METRIC SCORE	RUNNING ES	CORE ENRICHMENT
row_0	ABCG8	na	2	3.38395357131958	0.21204439	Yes
row_1	ABCG5	na	41	2.0586249828338623	0.33797407	Yes
row_2	PLA2G12B	na	115	1.563961386680603	0.42996427	Yes
row_3	PNPLA8	na	119	1.559071660041809	0.5274851	Yes
row_4	APOA1	na	589	0.8893563151359558	0.5441481	Yes
row_5	DGAT2	na	643	0.8536641001701355	0.5932626	Yes
row_6	APOA4	na	733	0.7974587082862854	0.6358505	Yes
row_7	LPL	na	954	0.6913710832595825	0.6608615	Yes
row_8	IL18	na	1198	0.6039003729820251	0.6784692	Yes
row_9	MLXIPL	na	1199	0.6038752198219299	0.7163388	Yes
row_10	ANGPTL4	na	1324	0.5683109164237976	0.74163795	Yes
row_11	HNF4A	na	1369	0.5562688112258911	0.772853	Yes
row_12	RORA	na	2627	0.3319891691207886	0.6888525	No
row_13	NR1H3	na	3213	0.25483548641204834	0.656051	No
row_14	SCARB1	na	5664	0.020034722983837128	0.45300448	No
row_15	XBP1	na	5735	0.014105403795838356	0.44805184	No
row_16	NR1H4	na	7657	-0.14823056757450104	0.29715738	No
row_17	SIRT1	na	9868	-0.39420875906944275	0.13758908	No
row_18	SESN2	na	11162	-0.6529414653778076	0.07071382	No
