# Supplementary material for: Time-series transcriptome analysis identified differentially expressed genes in broiler chicken infected with mixed Eimeria species
Source: Front Genet. 2022 Aug 8;13:886781. doi: 10.3389/fgene.2022.886781 (PMC9393255; doi:10.3389/fgene.2022.886781)
Supplement: Supplementary file 2 [file DataSheet1.ZIP › 4dpi_GO.Gsea.1625071243202/GOBP_CORNIFICATION.tsv]

NAME	SYMBOL	TITLE	RANK IN GENE LIST	RANK METRIC SCORE	RUNNING ES	CORE ENRICHMENT
row_0	PKP2	na	7	2.8101634979248047	0.12175423	Yes
row_1	DSC1	na	8	2.6516644954681396	0.23719239	Yes
row_2	KRT7	na	24	2.2053720951080322	0.33195	Yes
row_3	KRT40	na	38	2.072458267211914	0.42108816	Yes
row_4	KRT80	na	292	1.1832343339920044	0.45148963	Yes
row_5	DSP	na	401	1.0605707168579102	0.4886495	Yes
row_6	KRT18	na	477	0.9877382516860962	0.5253921	Yes
row_7	KAZN	na	484	0.9801409244537354	0.56756115	Yes
row_8	CASP14	na	642	0.8539822101593018	0.5916389	Yes
row_9	EVPL	na	743	0.7908563613891602	0.6177245	Yes
row_10	CSTA	na	779	0.7686481475830078	0.6482666	Yes
row_11	KRT8	na	820	0.7520957589149475	0.677671	Yes
row_12	KRT10	na	930	0.6983877420425415	0.6989801	Yes
row_13	DSG2	na	985	0.6777432560920715	0.72397953	Yes
row_14	KRT23	na	1173	0.6117998361587524	0.7350109	Yes
row_15	PPL	na	1389	0.5506261587142944	0.7410429	Yes
row_16	PKP4	na	1583	0.4995814859867096	0.7466883	Yes
row_17	CAPN1	na	1747	0.4658034145832062	0.75336635	Yes
row_18	ST14	na	1910	0.4376862645149231	0.7589038	Yes
row_19	KRT24	na	2352	0.36818432807922363	0.7381365	No
row_20	PCSK6	na	2412	0.3596157729625702	0.74886924	No
row_21	CERS3	na	3332	0.23932141065597534	0.6826087	No
row_22	JUP	na	3549	0.212911456823349	0.6738551	No
row_23	TMEM79	na	7320	-0.11970170587301254	0.36450636	No
row_24	SPINK5	na	9063	-0.2909817397594452	0.23182566	No
row_25	FURIN	na	9299	-0.3211621940135956	0.22619936	No
