# Supplementary material for: Time-series transcriptome analysis identified differentially expressed genes in broiler chicken infected with mixed Eimeria species
Source: Front Genet. 2022 Aug 8;13:886781. doi: 10.3389/fgene.2022.886781 (PMC9393255; doi:10.3389/fgene.2022.886781)
Supplement: Supplementary file 2 [file DataSheet1.ZIP › 4dpi_GO.Gsea.1625071243202/GOBP_COTRANSLATIONAL_PROTEIN_TARGETING_TO_MEMBRANE.tsv]

NAME	SYMBOL	TITLE	RANK IN GENE LIST	RANK METRIC SCORE	RUNNING ES	CORE ENRICHMENT
row_0	RN7SL1	na	179	1.3903014659881592	0.012513039	No
row_1	SEC61B	na	866	0.7289150953292847	-0.030587146	No
row_2	SEC63	na	2308	0.37450218200683594	-0.14402157	No
row_3	SEC61A1	na	3573	0.21019181609153748	-0.24586496	No
row_4	SRP19	na	3621	0.20524004101753235	-0.2457433	No
row_5	SRP54	na	3757	0.1919323354959488	-0.2532652	No
row_6	TRAM1L1	na	3856	0.18163642287254333	-0.25788793	No
row_7	SRPRA	na	4934	0.08512942492961884	-0.3465246	No
row_8	SRP68	na	5003	0.07819515466690063	-0.3506793	No
row_9	SEC61A2	na	5014	0.07735179364681244	-0.34998655	No
row_10	TRAM2	na	5068	0.07292571663856506	-0.35298762	No
row_11	SSR1	na	5188	0.0618443563580513	-0.3617431	No
row_12	SSR3	na	5621	0.02387073077261448	-0.39749998	No
row_13	SRP14	na	6579	-0.05246969312429428	-0.4767195	No
row_14	SRP72	na	6615	-0.055731210857629776	-0.47855142	No
row_15	SEC62	na	7190	-0.1072673574090004	-0.524566	No
row_16	RPS23	na	8269	-0.20556294918060303	-0.6109022	No
row_17	RPL17	na	8583	-0.2388603687286377	-0.6324229	No
row_18	RPS6	na	8904	-0.27390527725219727	-0.65383685	No
row_19	SSR2	na	9215	-0.3105090856552124	-0.67368746	No
row_20	RPL36	na	9363	-0.33033129572868347	-0.6794757	No
row_21	UBA52	na	9532	-0.35255804657936096	-0.6865851	No
row_22	RPL38	na	9661	-0.3690483570098877	-0.69001347	No
row_23	RPS24	na	9689	-0.37224435806274414	-0.6849082	No
row_24	SRP9	na	9772	-0.3819798529148102	-0.68422276	No
row_25	ARL6IP1	na	9852	-0.3925651013851166	-0.6830762	No
row_26	RPLP2	na	10048	-0.4214676320552826	-0.6910857	No
row_27	RPL37	na	10057	-0.4225761890411377	-0.68339056	No
row_28	RPS8	na	10245	-0.45177656412124634	-0.69012904	No
row_29	RPL27	na	10333	-0.4668392539024353	-0.68818295	No
row_30	RPS28	na	10524	-0.5037821531295776	-0.6941435	Yes
row_31	RPL30	na	10537	-0.5057436227798462	-0.6851373	Yes
row_32	RPL22	na	10554	-0.50824373960495	-0.67641705	Yes
row_33	RPL36A	na	10605	-0.5198042988777161	-0.6703193	Yes
row_34	RPL14	na	10662	-0.5308762192726135	-0.6645056	Yes
row_35	RPL29	na	10742	-0.5476791858673096	-0.6602881	Yes
row_36	RPL37A	na	10838	-0.5691056847572327	-0.65698826	Yes
row_37	RPS19	na	10840	-0.5694751143455505	-0.6457978	Yes
row_38	RPS12	na	10875	-0.5762121081352234	-0.63724154	Yes
row_39	RPL24	na	10877	-0.5764415264129639	-0.62591314	Yes
row_40	RPL34	na	10933	-0.5881284475326538	-0.6188821	Yes
row_41	RPL23	na	10981	-0.601767361164093	-0.6109101	Yes
row_42	RPL35A	na	10982	-0.6019400954246521	-0.5989931	Yes
row_43	RPS25	na	11017	-0.6128634810447693	-0.5897112	Yes
row_44	RPS7	na	11068	-0.6271847486495972	-0.5814876	Yes
row_45	RPL23A	na	11076	-0.6285097599029541	-0.5696316	Yes
row_46	RPL5	na	11121	-0.6426506042480469	-0.5605986	Yes
row_47	RPS16	na	11138	-0.6452974677085876	-0.54916507	Yes
row_48	RPL6	na	11150	-0.6498175263404846	-0.5372227	Yes
row_49	SIL1	na	11172	-0.6551724076271057	-0.5260129	Yes
row_50	RPL11	na	11195	-0.6619905829429626	-0.51475203	Yes
row_51	RPS15A	na	11196	-0.6621389985084534	-0.5016432	Yes
row_52	RPLP1	na	11249	-0.6824502944946289	-0.4924932	Yes
row_53	RPS26	na	11254	-0.6860659122467041	-0.47924614	Yes
row_54	RPL35	na	11280	-0.6961894631385803	-0.46755978	Yes
row_55	RPL31	na	11306	-0.7058302760124207	-0.45568258	Yes
row_56	RPS21	na	11313	-0.7094141840934753	-0.442141	Yes
row_57	RPS3A	na	11328	-0.7128841280937195	-0.42920163	Yes
row_58	RPL21	na	11330	-0.7142521142959595	-0.41514492	Yes
row_59	RPS10	na	11344	-0.7201329469680786	-0.4019782	Yes
row_60	RPL32	na	11355	-0.7245880365371704	-0.38847166	Yes
row_61	RPS11	na	11371	-0.7345427870750427	-0.37518737	Yes
row_62	RPL12	na	11398	-0.7483599781990051	-0.36255202	Yes
row_63	RPL7A	na	11426	-0.7632512450218201	-0.34970576	Yes
row_64	RPS15	na	11434	-0.767038106918335	-0.3351072	Yes
row_65	RPS27A	na	11435	-0.7670428156852722	-0.31992152	Yes
row_66	RPL15	na	11440	-0.7685278058052063	-0.30504188	Yes
row_67	RPS29	na	11444	-0.7706026434898376	-0.2900373	Yes
row_68	RPL18A	na	11474	-0.7888774275779724	-0.27685142	Yes
row_69	RPS14	na	11478	-0.7919250726699829	-0.26142472	Yes
row_70	RPL7	na	11484	-0.7964728474617004	-0.24607569	Yes
row_71	RPLP0	na	11488	-0.7995754480361938	-0.23049752	Yes
row_72	RPL27A	na	11507	-0.8118836283683777	-0.21593365	Yes
row_73	RPL9	na	11521	-0.8189996480941772	-0.20080958	Yes
row_74	RPS2	na	11562	-0.8459709882736206	-0.18741587	Yes
row_75	RPL13	na	11563	-0.8472529053688049	-0.17064221	Yes
row_76	RPS20	na	11594	-0.8681948781013489	-0.15596987	Yes
row_77	RPS27	na	11600	-0.8751834034919739	-0.13906257	Yes
row_78	RPL19	na	11611	-0.8821179270744324	-0.122437306	Yes
row_79	RPS13	na	11633	-0.8965116739273071	-0.10644959	Yes
row_80	RPS3	na	11641	-0.9030053615570068	-0.089159206	Yes
row_81	RPS17	na	11652	-0.9155699014663696	-0.07187166	Yes
row_82	RPL10A	na	11658	-0.9205737113952637	-0.054065738	Yes
row_83	RPL4	na	11715	-0.9832972288131714	-0.03929512	Yes
row_84	RPL8	na	11772	-1.0392041206359863	-0.023417672	Yes
row_85	RPS4Y1	na	11774	-1.0426398515701294	-0.002859658	Yes
row_86	RPL3	na	11817	-1.1399143934249878	0.016185723	Yes
