# Supplementary material for: Time-series transcriptome analysis identified differentially expressed genes in broiler chicken infected with mixed Eimeria species
Source: Front Genet. 2022 Aug 8;13:886781. doi: 10.3389/fgene.2022.886781 (PMC9393255; doi:10.3389/fgene.2022.886781)
Supplement: Supplementary file 2 [file DataSheet1.ZIP › 4dpi_GO.Gsea.1625071243202/GOBP_CYTOPLASMIC_TRANSLATION.tsv]

NAME	SYMBOL	TITLE	RANK IN GENE LIST	RANK METRIC SCORE	RUNNING ES	CORE ENRICHMENT
row_0	FMR1	na	647	0.8505880236625671	-0.032454927	No
row_1	CPEB3	na	738	0.7947587966918945	-0.019653875	No
row_2	UNK	na	1916	0.4369153678417206	-0.107120186	No
row_3	CPEB1	na	2205	0.38765016198158264	-0.12133582	No
row_4	DHX29	na	2779	0.3109298348426819	-0.16140272	No
row_5	EIF4H	na	3405	0.23165975511074066	-0.20785718	No
row_6	EIF2S2	na	4294	0.1420903205871582	-0.27864787	No
row_7	MTOR	na	4329	0.13954217731952667	-0.27792555	No
row_8	CPEB4	na	4588	0.1170153096318245	-0.2965545	No
row_9	DENR	na	4591	0.11696003377437592	-0.29372817	No
row_10	EIF5	na	4786	0.09860288351774216	-0.30746427	No
row_11	NCK1	na	4852	0.09330280125141144	-0.31052387	No
row_12	CNBP	na	5374	0.0477558933198452	-0.35296917	No
row_13	ZC3H15	na	5450	0.04097457230091095	-0.35820645	No
row_14	EIF4G1	na	5833	0.006593933794647455	-0.3900551	No
row_15	GSPT2	na	6351	-0.03365100920200348	-0.43252617	No
row_16	DNAJC24	na	6842	-0.07380073517560959	-0.47170648	No
row_17	DRG2	na	6891	-0.078125	-0.47372976	No
row_18	EIF2B3	na	7252	-0.11323375254869461	-0.50100464	No
row_19	ETF1	na	7386	-0.12534870207309723	-0.5089434	No
row_20	DPH5	na	7544	-0.13838014006614685	-0.5185601	No
row_21	YBX3	na	7689	-0.15159377455711365	-0.52674896	No
row_22	DHX36	na	7816	-0.16278401017189026	-0.5331427	No
row_23	EIF3J	na	7832	-0.16428330540657043	-0.5301946	No
row_24	RPL22L1	na	8070	-0.18594928085803986	-0.5452988	No
row_25	RPS23	na	8269	-0.20556294918060303	-0.55663216	No
row_26	CPEB2	na	8397	-0.2179434597492218	-0.5616978	No
row_27	RPL17	na	8583	-0.2388603687286377	-0.5710892	No
row_28	MCTS1	na	8783	-0.25966668128967285	-0.5811214	No
row_29	DPH1	na	8850	-0.267862468957901	-0.57979643	No
row_30	DRG1	na	8943	-0.27816104888916016	-0.580387	No
row_31	DPH7	na	9193	-0.3072625696659088	-0.5933916	No
row_32	RPL36	na	9363	-0.33033129572868347	-0.5991005	No
row_33	EIF2D	na	9431	-0.3398782014846802	-0.5960158	No
row_34	METTL3	na	9660	-0.3689289093017578	-0.6056818	No
row_35	RPL38	na	9661	-0.3690483570098877	-0.5962348	No
row_36	DPH3P1	na	10040	-0.4201985001564026	-0.6171606	Yes
row_37	RPLP2	na	10048	-0.4214676320552826	-0.6069585	Yes
row_38	EIF3I	na	10227	-0.44961512088775635	-0.61036825	Yes
row_39	DPH6	na	10267	-0.4553651809692383	-0.6019805	Yes
row_40	RWDD1	na	10402	-0.47919294238090515	-0.60094523	Yes
row_41	EIF4A2	na	10458	-0.4896540939807892	-0.5930208	Yes
row_42	RPS28	na	10524	-0.5037821531295776	-0.5855729	Yes
row_43	RPL30	na	10537	-0.5057436227798462	-0.57363254	Yes
row_44	YTHDF2	na	10549	-0.5074583292007446	-0.56156445	Yes
row_45	RPL22	na	10554	-0.50824373960495	-0.5488896	Yes
row_46	EIF3A	na	10585	-0.5167931318283081	-0.53817505	Yes
row_47	RPL36A	na	10605	-0.5198042988777161	-0.5264614	Yes
row_48	RPL29	na	10742	-0.5476791858673096	-0.5238407	Yes
row_49	RBM24	na	10874	-0.5761221647262573	-0.52007276	Yes
row_50	RPL24	na	10877	-0.5764415264129639	-0.5054845	Yes
row_51	RPL35A	na	10982	-0.6019400954246521	-0.4987927	Yes
row_52	EIF4B	na	11083	-0.6313983798027039	-0.49101156	Yes
row_53	DPH2	na	11087	-0.6317154765129089	-0.4750922	Yes
row_54	RPL6	na	11150	-0.6498175263404846	-0.46365455	Yes
row_55	RPL11	na	11195	-0.6619905829429626	-0.45039663	Yes
row_56	EIF3G	na	11205	-0.6646336913108826	-0.43413752	Yes
row_57	RPLP1	na	11249	-0.6824502944946289	-0.42027205	Yes
row_58	RPS26	na	11254	-0.6860659122467041	-0.40304524	Yes
row_59	EIF3B	na	11276	-0.693671703338623	-0.3870486	Yes
row_60	RPL26L1	na	11283	-0.6975113749504089	-0.3696964	Yes
row_61	RPL31	na	11306	-0.7058302760124207	-0.35347235	Yes
row_62	RPS21	na	11313	-0.7094141840934753	-0.3358155	Yes
row_63	RPL32	na	11355	-0.7245880365371704	-0.32070374	Yes
row_64	EIF2S3	na	11414	-0.7588767409324646	-0.3061391	Yes
row_65	RPL15	na	11440	-0.7685278058052063	-0.28856152	Yes
row_66	RPS29	na	11444	-0.7706026434898376	-0.2690869	Yes
row_67	RPL18A	na	11474	-0.7888774275779724	-0.25132367	Yes
row_68	RPLP0	na	11488	-0.7995754480361938	-0.23194556	Yes
row_69	RPL9	na	11521	-0.8189996480941772	-0.2136627	Yes
row_70	EIF3D	na	11578	-0.8574799299240112	-0.19640638	Yes
row_71	RPL19	na	11611	-0.8821179270744324	-0.1765078	Yes
row_72	EEF2	na	11615	-0.8848422765731812	-0.15410885	Yes
row_73	EIF3H	na	11627	-0.8932377099990845	-0.1321655	Yes
row_74	RPL10A	na	11658	-0.9205737113952637	-0.1111149	Yes
row_75	EIF3M	na	11707	-0.9744833707809448	-0.09019297	Yes
row_76	RPL8	na	11772	-1.0392041206359863	-0.068955354	Yes
row_77	EIF3L	na	11808	-1.1255942583084106	-0.043075662	Yes
row_78	EIF3F	na	11816	-1.1386604309082031	-0.014514669	Yes
row_79	EIF3E	na	11859	-1.1989527940750122	0.012656168	Yes
