# Supplementary material for: Time-series transcriptome analysis identified differentially expressed genes in broiler chicken infected with mixed Eimeria species
Source: Front Genet. 2022 Aug 8;13:886781. doi: 10.3389/fgene.2022.886781 (PMC9393255; doi:10.3389/fgene.2022.886781)
Supplement: Supplementary file 2 [file DataSheet1.ZIP › 4dpi_GO.Gsea.1625071243202/GOBP_DEFENSE_RESPONSE_TO_VIRUS.tsv]

NAME	SYMBOL	TITLE	RANK IN GENE LIST	RANK METRIC SCORE	RUNNING ES	CORE ENRICHMENT
row_0	DDX60	na	18	2.282352924346924	0.029556375	Yes
row_1	ZC3HAV1	na	21	2.2468631267547607	0.059976846	Yes
row_2	IFIH1	na	23	2.2216994762420654	0.09013894	Yes
row_3	MOV10	na	27	2.190138816833496	0.119702965	Yes
row_4	GBP1	na	34	2.1156420707702637	0.14800017	Yes
row_5	MX1	na	36	2.0932276248931885	0.17641325	Yes
row_6	TLR3	na	40	2.065082550048828	0.20427474	Yes
row_7	OASL	na	52	2.0007169246673584	0.23058635	Yes
row_8	PARP9	na	53	1.9964625835418701	0.25776625	Yes
row_9	STAT1	na	78	1.7431542873382568	0.27947673	Yes
row_10	IRF7	na	85	1.7064623832702637	0.30220336	Yes
row_11	IRF9	na	103	1.617254614830017	0.32278928	Yes
row_12	IRF1	na	114	1.5680596828460693	0.34329486	Yes
row_13	DHX58	na	116	1.5639290809631348	0.36450204	Yes
row_14	EIF2AK2	na	139	1.4986321926116943	0.383052	Yes
row_15	DTX3L	na	143	1.4889780282974243	0.4030704	Yes
row_16	IFI6	na	145	1.4762213230133057	0.4230835	Yes
row_17	NLRC5	na	162	1.431196928024292	0.44122064	Yes
row_18	SAMHD1	na	170	1.4142348766326904	0.45988464	Yes
row_19	RSAD2	na	220	1.3191676139831543	0.4737179	Yes
row_20	IFIT5	na	253	1.2471821308135986	0.48800257	Yes
row_21	TRAF3IP2	na	293	1.1826006174087524	0.5008186	Yes
row_22	RIPK3	na	409	1.054681658744812	0.5054937	Yes
row_23	ADAR	na	412	1.0512173175811768	0.5196366	Yes
row_24	IL10RB	na	437	1.0260412693023682	0.53158426	Yes
row_25	BIRC3	na	482	0.9828514456748962	0.5412599	Yes
row_26	RIOK3	na	724	0.8016825318336487	0.531881	Yes
row_27	STAT2	na	751	0.7884041666984558	0.54042506	Yes
row_28	PMAIP1	na	980	0.6783946752548218	0.5304624	Yes
row_29	EXOC1	na	1020	0.6646862030029297	0.5362275	Yes
row_30	IFNAR2	na	1101	0.6371431350708008	0.53816533	Yes
row_31	TSPAN6	na	1137	0.6251572370529175	0.5437291	Yes
row_32	KCNJ8	na	1854	0.4467577040195465	0.48952162	No
row_33	EIF2AK4	na	2101	0.4057309627532959	0.47433123	No
row_34	RNF216	na	2108	0.4046538770198822	0.47933498	No
row_35	TRAF3IP1	na	2234	0.383240669965744	0.474027	No
row_36	POLR3A	na	2318	0.37309718132019043	0.47211745	No
row_37	GPAM	na	2506	0.34763646125793457	0.46110415	No
row_38	TOMM70	na	2562	0.34051239490509033	0.4611087	No
row_39	BECN1	na	2572	0.3381659686565399	0.4649547	No
row_40	AGBL4	na	2634	0.3308861553668976	0.46432298	No
row_41	IL15	na	2691	0.3245740830898285	0.46402636	No
row_42	F2RL1	na	2701	0.3229651153087616	0.46766537	No
row_43	RNASEL	na	2765	0.31263837218284607	0.46661684	No
row_44	FADD	na	2797	0.30931201577186584	0.46821752	No
row_45	IL12RB1	na	2978	0.28504425287246704	0.4569415	No
row_46	SELENOK	na	3100	0.26883792877197266	0.45041284	No
row_47	NLRX1	na	3156	0.2619187831878662	0.44934744	No
row_48	DDX1	na	3186	0.258287638425827	0.45042187	No
row_49	ANKRD17	na	3379	0.2345394641160965	0.43744785	No
row_50	RNASE6	na	3620	0.20525717735290527	0.4200334	No
row_51	ABCC9	na	3637	0.20361241698265076	0.42145813	No
row_52	TKFC	na	3694	0.19879969954490662	0.4194492	No
row_53	POLR3D	na	3731	0.19514310359954834	0.41907457	No
row_54	CNOT7	na	3796	0.18775063753128052	0.4162416	No
row_55	ZMYND11	na	4125	0.15744298696517944	0.3907663	No
row_56	FLNA	na	4149	0.1551523059606552	0.39094186	No
row_57	PTPN22	na	4177	0.15269780158996582	0.39074722	No
row_58	SKP2	na	4210	0.14979028701782227	0.39009196	No
row_59	ITCH	na	4477	0.12620681524276733	0.369412	No
row_60	PCBP2	na	4714	0.10501816123723984	0.35096973	No
row_61	TBK1	na	4986	0.07922247797250748	0.32922915	No
row_62	LSM14A	na	5048	0.07417317479848862	0.3251025	No
row_63	PPM1B	na	5075	0.07230943441390991	0.32389766	No
row_64	BNIP3L	na	5255	0.05768648535013199	0.30961058	No
row_65	TICAM1	na	5280	0.05562330037355423	0.30834696	No
row_66	TRAF3	na	5463	0.03999163582921028	0.29356638	No
row_67	SERINC3	na	5528	0.034124840050935745	0.28864193	No
row_68	BCL2L1	na	5617	0.024261394515633583	0.28156233	No
row_69	ATG7	na	5762	0.012250232510268688	0.26960382	No
row_70	ILF3	na	5791	0.009716682136058807	0.2673784	No
row_71	SEC14L1	na	5880	0.003459972096607089	0.2600156	No
row_72	PUM1	na	5905	0.001460383296944201	0.2580146	No
row_73	RELA	na	5979	-0.004615908022969961	0.2519306	No
row_74	DNAJC3	na	5982	-0.004732279572635889	0.2518266	No
row_75	POLR3B	na	5986	-0.005044020712375641	0.25164267	No
row_76	UNC93B1	na	6108	-0.015055549331009388	0.24165902	No
row_77	TRIM44	na	6161	-0.019225487485527992	0.23754218	No
row_78	ADARB1	na	6206	-0.02314184606075287	0.23415229	No
row_79	SIN3A	na	6385	-0.03724886476993561	0.21967117	No
row_80	MAVS	na	6400	-0.0379679910838604	0.21900924	No
row_81	HTRA1	na	6418	-0.03946655988693237	0.21811508	No
row_82	NCBP3	na	6543	-0.050111737102270126	0.20835607	No
row_83	ABCE1	na	6592	-0.05396408215165138	0.20504896	No
row_84	IL2RA	na	6593	-0.05396772176027298	0.2057837	No
row_85	MICA	na	6922	-0.08124755322933197	0.17927107	No
row_86	PUM2	na	6942	-0.08387791365385056	0.17881311	No
row_87	HSP90AA1	na	7065	-0.09512416273355484	0.16983533	No
row_88	IRF2	na	7126	-0.1004459336400032	0.1661506	No
row_89	USP15	na	7256	-0.1133410632610321	0.15683138	No
row_90	DMBT1	na	7422	-0.12875999510288239	0.14469075	No
row_91	POLR3H	na	7428	-0.12947377562522888	0.14603241	No
row_92	TNFAIP3	na	7642	-0.14731061458587646	0.13010256	No
row_93	ZC3H12A	na	7694	-0.15213964879512787	0.12787943	No
row_94	ZMPSTE24	na	7701	-0.15250544250011444	0.12945041	No
row_95	DHX36	na	7816	-0.16278401017189026	0.12206737	No
row_96	SETD2	na	7829	-0.16408780217170715	0.12329083	No
row_97	FGL2	na	7929	-0.17220526933670044	0.117299095	No
row_98	PLSCR1	na	7952	-0.17394444346427917	0.117814705	No
row_99	C1QBP	na	8129	-0.19127731025218964	0.10559896	No
row_100	GPATCH3	na	8233	-0.201681986451149	0.099671714	No
row_101	UNC13D	na	8298	-0.20831216871738434	0.09711866	No
row_102	EXOSC5	na	8301	-0.20842359960079193	0.09978774	No
row_103	PHB	na	8376	-0.2159530371427536	0.09649668	No
row_104	DDX17	na	8526	-0.23228412866592407	0.087112695	No
row_105	PTPRC	na	8879	-0.2707149386405945	0.061158605	No
row_106	AIMP1	na	9043	-0.2879440188407898	0.051353525	No
row_107	POLR3F	na	9085	-0.2937667667865753	0.051900536	No
row_108	RNF26	na	9150	-0.30242472887039185	0.05062874	No
row_109	TTC4	na	9255	-0.31602662801742554	0.04617398	No
row_110	G3BP1	na	9360	-0.33008453249931335	0.041910607	No
row_111	ABCF3	na	9461	-0.3427419364452362	0.038156364	No
row_112	AKAP1	na	9508	-0.3495848476886749	0.039042268	No
row_113	MAP3K14	na	9607	-0.36282798647880554	0.035729885	No
row_114	ELMOD2	na	9626	-0.36605018377304077	0.039197642	No
row_115	AGBL5	na	10353	-0.4700499176979065	-0.015534774	No
row_116	CARD9	na	10374	-0.4749446213245392	-0.010752929	No
row_117	SERINC5	na	10417	-0.4816420078277588	-0.0077323816	No
row_118	PHB2	na	10512	-0.49949032068252563	-0.008847425	No
row_119	HYAL2	na	10514	-0.5004469752311707	-0.0021185244	No
row_120	NPLOC4	na	10561	-0.5096540451049805	9.4656675E-4	No
row_121	ACOD1	na	10577	-0.5137270092964172	0.006677414	No
row_122	BNIP3	na	10582	-0.5158340930938721	0.013363184	No
row_123	POLR3E	na	10590	-0.5174635052680969	0.019818528	No
row_124	BCL2	na	10609	-0.520273745059967	0.025385892	No
row_125	TLR7	na	10620	-0.5227221846580505	0.031660218	No
row_126	CRCP	na	10701	-0.5391563177108765	0.032264035	No
row_127	CD40	na	10769	-0.5521414875984192	0.03413928	No
row_128	PDE12	na	10911	-0.5844243764877319	0.030222971	No
row_129	DDX21	na	10923	-0.5862977504730225	0.037278615	No
row_130	MUL1	na	10974	-0.6004948616027832	0.0412436	No
row_131	AICDA	na	11146	-0.6478920578956604	0.03566524	No
row_132	NT5C3A	na	11149	-0.6497832536697388	0.044343006	No
row_133	IRF5	na	11267	-0.6882826089859009	0.04386151	No
row_134	MLKL	na	11918	-1.3675302267074585	0.0077468837	No
