# Supplementary material for: Time-series transcriptome analysis identified differentially expressed genes in broiler chicken infected with mixed Eimeria species
Source: Front Genet. 2022 Aug 8;13:886781. doi: 10.3389/fgene.2022.886781 (PMC9393255; doi:10.3389/fgene.2022.886781)
Supplement: Supplementary file 2 [file DataSheet1.ZIP › 4dpi_GO.Gsea.1625071243202/GOBP_DIGESTION.tsv]

NAME	SYMBOL	TITLE	RANK IN GENE LIST	RANK METRIC SCORE	RUNNING ES	CORE ENRICHMENT
row_0	ABCG8	na	2	3.38395357131958	0.07113103	Yes
row_1	ABCG5	na	41	2.0586249828338623	0.11132361	Yes
row_2	SNX10	na	87	1.7057260274887085	0.14349465	Yes
row_3	SST	na	88	1.6936793327331543	0.17917976	Yes
row_4	VIL1	na	96	1.6651495695114136	0.21367764	Yes
row_5	SCT	na	132	1.5146995782852173	0.24266115	Yes
row_6	CCK	na	155	1.449591040611267	0.27136135	Yes
row_7	LDLR	na	159	1.4365001916885376	0.3013766	Yes
row_8	PLS1	na	173	1.4037586450576782	0.3298647	Yes
row_9	UCN3	na	210	1.3374007940292358	0.35502887	Yes
row_10	SLC26A6	na	312	1.1578902006149292	0.37096828	Yes
row_11	CAPN8	na	356	1.1177536249160767	0.39091846	Yes
row_12	SGK1	na	485	0.9790465831756592	0.400829	Yes
row_13	CAPN9	na	560	0.9063640236854553	0.4137296	Yes
row_14	APOA1	na	589	0.8893563151359558	0.43012348	Yes
row_15	TJP2	na	629	0.8598071932792664	0.44497377	Yes
row_16	FABP2	na	653	0.8481218814849854	0.4609175	Yes
row_17	APOA4	na	733	0.7974587082862854	0.4711049	Yes
row_18	EZR	na	800	0.7614210247993469	0.48162144	Yes
row_19	MOGAT2	na	861	0.731212317943573	0.49200392	Yes
row_20	NPR3	na	960	0.6861634850502014	0.49825546	Yes
row_21	SLC2A5	na	1056	0.6529918313026428	0.50405926	Yes
row_22	LIMA1	na	1076	0.6471659541130066	0.5161039	Yes
row_23	UGCG	na	1236	0.5928003191947937	0.5152807	Yes
row_24	MGAM	na	1261	0.5860704779624939	0.52561945	Yes
row_25	SI	na	1279	0.5824323892593384	0.5364676	Yes
row_26	CD36	na	1326	0.56776362657547	0.54457855	Yes
row_27	SLC5A1	na	1360	0.5583621263504028	0.55357987	Yes
row_28	GUCY2C	na	1413	0.5443055629730225	0.56069416	Yes
row_29	STK39	na	1416	0.5430445075035095	0.5719684	Yes
row_30	HIP1R	na	1604	0.49443715810775757	0.5667283	Yes
row_31	NMU	na	1771	0.46174517273902893	0.5625577	Yes
row_32	SLC46A1	na	1786	0.4582086205482483	0.57103974	Yes
row_33	LPCAT3	na	1853	0.4470421373844147	0.57493246	Yes
row_34	FGF10	na	2274	0.3784351646900177	0.5477389	No
row_35	COPA	na	2349	0.3687874674797058	0.549313	No
row_36	FABP1	na	2389	0.36320197582244873	0.5537	No
row_37	HRH2	na	3135	0.2644689381122589	0.4968926	No
row_38	NR1H3	na	3213	0.25483548641204834	0.4958146	No
row_39	ADRA2A	na	4508	0.12329088896512985	0.39006427	No
row_40	AQP1	na	5079	0.0721624344587326	0.343858	No
row_41	PBLD	na	5379	0.04717368260025978	0.31981635	No
row_42	MUC4	na	5527	0.03434619680047035	0.30823153	No
row_43	SCARB1	na	5664	0.020034722983837128	0.29726624	No
row_44	STRAP	na	5665	0.019966959953308105	0.29768693	No
row_45	ACO1	na	5837	0.006480121053755283	0.28350547	No
row_46	SOX9	na	5991	-0.0053667169995605946	0.27080768	No
row_47	TLR4	na	6033	-0.008850025944411755	0.26756117	No
row_48	SLC22A5	na	6333	-0.03235884755849838	0.24320738	No
row_49	CHIA	na	7002	-0.08967708796262741	0.18916449	No
row_50	MUC13	na	7127	-0.1006891205906868	0.18090332	No
row_51	TFF3	na	7318	-0.11939360946416855	0.16750999	No
row_52	AQP5	na	7690	-0.15174755454063416	0.13964303	No
row_53	CHRM3	na	8085	-0.18704333901405334	0.110593915	No
row_54	LCT	na	8218	-0.2000829577445984	0.103757076	No
row_55	ZNF830	na	8247	-0.20330806076526642	0.10569622	No
row_56	IREB2	na	8275	-0.2063947170972824	0.10778414	No
row_57	EPB41	na	8952	-0.2789759337902069	0.057059847	No
row_58	CYP8B1	na	9820	-0.3888806998729706	-0.007341427	No
row_59	NEUROD1	na	9870	-0.3943270444869995	-0.003135943	No
row_60	OXTR	na	10498	-0.49774283170700073	-0.045148082	No
row_61	CYP39A1	na	10542	-0.5067102313041687	-0.038072348	No
row_62	PPARGC1A	na	11134	-0.6445688009262085	-0.073976606	No
row_63	AKR1D1	na	11209	-0.6666774749755859	-0.06612609	No
row_64	GUCA2B	na	11353	-0.7243826389312744	-0.06283719	No
row_65	PTGER3	na	11476	-0.7913575768470764	-0.056378808	No
row_66	KCNQ1	na	11999	-2.392242908477783	-0.049682863	No
row_67	TAC1	na	12000	-2.3977737426757812	8.3722436E-4	No
