# Supplementary material for: Time-series transcriptome analysis identified differentially expressed genes in broiler chicken infected with mixed Eimeria species
Source: Front Genet. 2022 Aug 8;13:886781. doi: 10.3389/fgene.2022.886781 (PMC9393255; doi:10.3389/fgene.2022.886781)
Supplement: Supplementary file 2 [file DataSheet1.ZIP › 4dpi_GO.Gsea.1625071243202/GOBP_ESTABLISHMENT_OF_PROTEIN_LOCALIZATION_TO_ENDOPLASMIC_RETICULUM.tsv]

NAME	SYMBOL	TITLE	RANK IN GENE LIST	RANK METRIC SCORE	RUNNING ES	CORE ENRICHMENT
row_0	MAN1A1	na	62	1.9544873237609863	0.029504627	No
row_1	RN7SL1	na	179	1.3903014659881592	0.04445722	No
row_2	SEC61B	na	866	0.7289150953292847	-1.8239557E-4	No
row_3	SEC61G	na	1475	0.5251762866973877	-0.041892666	No
row_4	RAB3GAP2	na	1753	0.4646933972835541	-0.056892257	No
row_5	HSPA5	na	2167	0.39407747983932495	-0.08456199	No
row_6	SEC63	na	2308	0.37450218200683594	-0.08966321	No
row_7	RAB10	na	2578	0.3376527428627014	-0.106247336	No
row_8	CHMP4B	na	2783	0.3105580806732178	-0.1178564	No
row_9	SGTA	na	2968	0.28626811504364014	-0.12821798	No
row_10	SGTB	na	3260	0.24843351542949677	-0.14823323	No
row_11	SPCS1	na	3477	0.22350779175758362	-0.16239549	No
row_12	SEC61A1	na	3573	0.21019181609153748	-0.16663726	No
row_13	SRP19	na	3621	0.20524004101753235	-0.16693774	No
row_14	SRP54	na	3757	0.1919323354959488	-0.17486145	No
row_15	TRAM1L1	na	3856	0.18163642287254333	-0.17986214	No
row_16	SRPRB	na	3949	0.17218387126922607	-0.18452704	No
row_17	RAB3GAP1	na	4775	0.09949047118425369	-0.2520123	No
row_18	SRPRA	na	4934	0.08512942492961884	-0.26376334	No
row_19	SRP68	na	5003	0.07819515466690063	-0.26808277	No
row_20	SEC61A2	na	5014	0.07735179364681244	-0.26754853	No
row_21	TRAM2	na	5068	0.07292571663856506	-0.2707024	No
row_22	SSR3	na	5621	0.02387073077261448	-0.31661442	No
row_23	SRP14	na	6579	-0.05246969312429428	-0.39601502	No
row_24	SRP72	na	6615	-0.055731210857629776	-0.3979633	No
row_25	SEC62	na	7190	-0.1072673574090004	-0.44424102	No
row_26	SPCS3	na	8059	-0.1854301393032074	-0.5138096	No
row_27	RPS23	na	8269	-0.20556294918060303	-0.527703	No
row_28	RPL17	na	8583	-0.2388603687286377	-0.54973495	No
row_29	EDEM1	na	8721	-0.25270119309425354	-0.5567474	No
row_30	RPS6	na	8904	-0.27390527725219727	-0.5671606	No
row_31	RPL36	na	9363	-0.33033129572868347	-0.5997398	No
row_32	UBA52	na	9532	-0.35255804657936096	-0.6075811	No
row_33	RPL38	na	9661	-0.3690483570098877	-0.6117718	No
row_34	RPS24	na	9689	-0.37224435806274414	-0.6074277	No
row_35	SRP9	na	9772	-0.3819798529148102	-0.6075275	No
row_36	RPLP2	na	10048	-0.4214676320552826	-0.62312686	No
row_37	RPL37	na	10057	-0.4225761890411377	-0.616294	No
row_38	RPS8	na	10245	-0.45177656412124634	-0.6239682	No
row_39	RPL27	na	10333	-0.4668392539024353	-0.6229807	No
row_40	RPS28	na	10524	-0.5037821531295776	-0.6299832	Yes
row_41	RPL30	na	10537	-0.5057436227798462	-0.6220092	Yes
row_42	RPL22	na	10554	-0.50824373960495	-0.61432654	Yes
row_43	RPL36A	na	10605	-0.5198042988777161	-0.6092926	Yes
row_44	RPL14	na	10662	-0.5308762192726135	-0.60456574	Yes
row_45	RPL29	na	10742	-0.5476791858673096	-0.6014711	Yes
row_46	RPL37A	na	10838	-0.5691056847572327	-0.59933907	Yes
row_47	RPS19	na	10840	-0.5694751143455505	-0.5893099	Yes
row_48	RPS12	na	10875	-0.5762121081352234	-0.5819312	Yes
row_49	RPL24	na	10877	-0.5764415264129639	-0.5717783	Yes
row_50	RPL34	na	10933	-0.5881284475326538	-0.56595075	Yes
row_51	RPL23	na	10981	-0.601767361164093	-0.55920947	Yes
row_52	RPL35A	na	10982	-0.6019400954246521	-0.54851985	Yes
row_53	RPS25	na	11017	-0.6128634810447693	-0.5404902	Yes
row_54	RPS7	na	11068	-0.6271847486495972	-0.53354937	Yes
row_55	RPL23A	na	11076	-0.6285097599029541	-0.5229755	Yes
row_56	RPL5	na	11121	-0.6426506042480469	-0.51525635	Yes
row_57	RPS16	na	11138	-0.6452974677085876	-0.5051398	Yes
row_58	RPL6	na	11150	-0.6498175263404846	-0.49452332	Yes
row_59	RPL11	na	11195	-0.6619905829429626	-0.48646072	Yes
row_60	RPS15A	na	11196	-0.6621389985084534	-0.47470203	Yes
row_61	RPLP1	na	11249	-0.6824502944946289	-0.46694762	Yes
row_62	RPS26	na	11254	-0.6860659122467041	-0.4550998	Yes
row_63	RPL35	na	11280	-0.6961894631385803	-0.44483495	Yes
row_64	RPL31	na	11306	-0.7058302760124207	-0.43439892	Yes
row_65	RPS21	na	11313	-0.7094141840934753	-0.42230436	Yes
row_66	RPS3A	na	11328	-0.7128841280937195	-0.41081968	Yes
row_67	RPL21	na	11330	-0.7142521142959595	-0.3982195	Yes
row_68	RPS10	na	11344	-0.7201329469680786	-0.38652214	Yes
row_69	RPL32	na	11355	-0.7245880365371704	-0.37449387	Yes
row_70	RPS11	na	11371	-0.7345427870750427	-0.36270854	Yes
row_71	RPL12	na	11398	-0.7483599781990051	-0.35160115	Yes
row_72	RPL7A	na	11426	-0.7632512450218201	-0.3403133	Yes
row_73	RPS15	na	11434	-0.767038106918335	-0.32727933	Yes
row_74	RPS27A	na	11435	-0.7670428156852722	-0.3136577	Yes
row_75	RPL15	na	11440	-0.7685278058052063	-0.30034548	Yes
row_76	RPS29	na	11444	-0.7706026434898376	-0.28691244	Yes
row_77	RPL18A	na	11474	-0.7888774275779724	-0.27533737	Yes
row_78	RPS14	na	11478	-0.7919250726699829	-0.2615257	Yes
row_79	RPL7	na	11484	-0.7964728474617004	-0.24780114	Yes
row_80	RPLP0	na	11488	-0.7995754480361938	-0.2338536	Yes
row_81	RPL27A	na	11507	-0.8118836283683777	-0.2209466	Yes
row_82	RPL9	na	11521	-0.8189996480941772	-0.20749353	Yes
row_83	HERPUD1	na	11531	-0.8244386911392212	-0.1936081	Yes
row_84	RPS2	na	11562	-0.8459709882736206	-0.18110307	Yes
row_85	RPL13	na	11563	-0.8472529053688049	-0.166057	Yes
row_86	RPS20	na	11594	-0.8681948781013489	-0.15315731	Yes
row_87	RPS27	na	11600	-0.8751834034919739	-0.13803495	Yes
row_88	RPL19	na	11611	-0.8821179270744324	-0.12320917	Yes
row_89	RPS13	na	11633	-0.8965116739273071	-0.10905112	Yes
row_90	RPS3	na	11641	-0.9030053615570068	-0.093602575	Yes
row_91	RPS17	na	11652	-0.9155699014663696	-0.07818273	Yes
row_92	RPL10A	na	11658	-0.9205737113952637	-0.062254302	Yes
row_93	RYR2	na	11674	-0.9407272934913635	-0.046807397	Yes
row_94	RPL4	na	11715	-0.9832972288131714	-0.032703057	Yes
row_95	RPL8	na	11772	-1.0392041206359863	-0.01894896	Yes
row_96	RPS4Y1	na	11774	-1.0426398515701294	-5.170404E-4	Yes
row_97	RPL3	na	11817	-1.1399143934249878	0.016200723	Yes
