# Supplementary material for: Time-series transcriptome analysis identified differentially expressed genes in broiler chicken infected with mixed Eimeria species
Source: Front Genet. 2022 Aug 8;13:886781. doi: 10.3389/fgene.2022.886781 (PMC9393255; doi:10.3389/fgene.2022.886781)
Supplement: Supplementary file 2 [file DataSheet1.ZIP › 4dpi_GO.Gsea.1625071243202/GOBP_INTERFERON_GAMMA_MEDIATED_SIGNALING_PATHWAY.tsv]

NAME	SYMBOL	TITLE	RANK IN GENE LIST	RANK METRIC SCORE	RUNNING ES	CORE ENRICHMENT
row_0	GBP1	na	34	2.1156420707702637	0.060482465	Yes
row_1	OASL	na	52	2.0007169246673584	0.11894576	Yes
row_2	PARP9	na	53	1.9964625835418701	0.17870241	Yes
row_3	NMI	na	66	1.8377021551132202	0.23270434	Yes
row_4	STAT1	na	78	1.7431542873382568	0.2839599	Yes
row_5	IRF7	na	85	1.7064623832702637	0.33453503	Yes
row_6	IRF9	na	103	1.617254614830017	0.38152084	Yes
row_7	IRF1	na	114	1.5680596828460693	0.42761916	Yes
row_8	NLRC5	na	162	1.431196928024292	0.4665289	Yes
row_9	PARP14	na	191	1.3672552108764648	0.5051126	Yes
row_10	TRIM25	na	408	1.0558233261108398	0.5186636	Yes
row_11	B2M	na	509	0.9538052082061768	0.5388552	Yes
row_12	PIAS1	na	583	0.8929992318153381	0.5594832	Yes
row_13	PRKCD	na	605	0.874934196472168	0.58391607	Yes
row_14	SOCS1	na	672	0.8392535448074341	0.6035204	Yes
row_15	SOCS3	na	686	0.8290951251983643	0.62724984	Yes
row_16	IFNGR2	na	965	0.6848341226577759	0.6245153	Yes
row_17	IRF8	na	981	0.6782736778259277	0.64356333	Yes
row_18	JAK2	na	1856	0.445829302072525	0.5838673	No
row_19	CAMK2G	na	2166	0.39409521222114563	0.5698399	No
row_20	CIITA	na	2348	0.36880359053611755	0.56575245	No
row_21	TRIM8	na	2825	0.3054932653903961	0.5351169	No
row_22	NR1H3	na	3213	0.25483548641204834	0.5104028	No
row_23	MID1	na	3753	0.19267967343330383	0.47112566	No
row_24	CAMK2B	na	3829	0.1840549260377884	0.4703669	No
row_25	CDC37	na	5605	0.025161754339933395	0.32278308	No
row_26	IFNGR1	na	5858	0.005011396016925573	0.3018734	No
row_27	VCAM1	na	6006	-0.006657282821834087	0.28978786	No
row_28	IRF2	na	7126	-0.1004459336400032	0.19927937	No
row_29	JAK1	na	7146	-0.10344929993152618	0.2007879	No
row_30	PPARG	na	7261	-0.11391614377498627	0.19467057	No
row_31	CD44	na	7341	-0.12167680263519287	0.19171047	No
row_32	SUMO1	na	7638	-0.14700978994369507	0.1713739	No
row_33	PTAFR	na	8527	-0.23228667676448822	0.104116276	No
row_34	HSP90AB1	na	8645	-0.2442570924758911	0.1016495	No
row_35	PTPN2	na	8813	-0.2627190947532654	0.0955568	No
row_36	CAMK2D	na	8964	-0.28026580810546875	0.09141	No
row_37	MED1	na	9560	-0.3578074872493744	0.052395415	No
row_38	IRF6	na	10011	-0.41569459438323975	0.02723113	No
row_39	NCAM1	na	10023	-0.41790106892585754	0.038820166	No
row_40	IRF4	na	10673	-0.5337297320365906	5.5837084E-4	No
row_41	HCK	na	11136	-0.644701361656189	-0.018754292	No
row_42	IRF5	na	11267	-0.6882826089859009	-0.009017235	No
row_43	TRIM62	na	11497	-0.8057654500007629	-0.0040372093	No
row_44	IFI30	na	11950	-1.5644214153289795	0.0050142137	No
