# Supplementary material for: Time-series transcriptome analysis identified differentially expressed genes in broiler chicken infected with mixed Eimeria species
Source: Front Genet. 2022 Aug 8;13:886781. doi: 10.3389/fgene.2022.886781 (PMC9393255; doi:10.3389/fgene.2022.886781)
Supplement: Supplementary file 2 [file DataSheet1.ZIP › 4dpi_GO.Gsea.1625071243202/GOBP_KERATINIZATION.tsv]

NAME	SYMBOL	TITLE	RANK IN GENE LIST	RANK METRIC SCORE	RUNNING ES	CORE ENRICHMENT
row_0	PKP2	na	7	2.8101634979248047	0.11939733	Yes
row_1	DSC1	na	8	2.6516644954681396	0.23261161	Yes
row_2	KRT7	na	24	2.2053720951080322	0.3255194	Yes
row_3	KRT40	na	38	2.072458267211914	0.4129193	Yes
row_4	KRT80	na	292	1.1832343339920044	0.4423249	Yes
row_5	DSP	na	401	1.0605707168579102	0.4785938	Yes
row_6	KRT18	na	477	0.9877382516860962	0.51450694	Yes
row_7	KAZN	na	484	0.9801409244537354	0.5558539	Yes
row_8	CASP14	na	642	0.8539822101593018	0.57921326	Yes
row_9	EVPL	na	743	0.7908563613891602	0.60463417	Yes
row_10	CSTA	na	779	0.7686481475830078	0.6345312	Yes
row_11	KRT8	na	820	0.7520957589149475	0.66330427	Yes
row_12	KRT10	na	930	0.6983877420425415	0.6840261	Yes
row_13	DSG2	na	985	0.6777432560920715	0.7084564	Yes
row_14	KRT23	na	1173	0.6117998361587524	0.7189721	Yes
row_15	PPL	na	1389	0.5506261587142944	0.7245393	Yes
row_16	PKP4	na	1583	0.4995814859867096	0.72976303	Yes
row_17	CAPN1	na	1747	0.4658034145832062	0.73604816	Yes
row_18	ST14	na	1910	0.4376862645149231	0.74121624	Yes
row_19	KRT24	na	2352	0.36818432807922363	0.72013396	No
row_20	PCSK6	na	2412	0.3596157729625702	0.7305643	No
row_21	CERS3	na	3332	0.23932141065597534	0.6640903	No
row_22	JUP	na	3549	0.212911456823349	0.6551551	No
row_23	PPHLN1	na	5846	0.005875440780073404	0.4638012	No
row_24	TMEM79	na	7320	-0.11970170587301254	0.34598777	No
row_25	SPINK5	na	9063	-0.2909817397594452	0.21303879	No
row_26	FURIN	na	9299	-0.3211621940135956	0.20713986	No
row_27	CDH3	na	10206	-0.44533827900886536	0.15054671	No
