# Supplementary material for: Time-series transcriptome analysis identified differentially expressed genes in broiler chicken infected with mixed Eimeria species
Source: Front Genet. 2022 Aug 8;13:886781. doi: 10.3389/fgene.2022.886781 (PMC9393255; doi:10.3389/fgene.2022.886781)
Supplement: Supplementary file 2 [file DataSheet1.ZIP › 4dpi_GO.Gsea.1625071243202/GOBP_KERATINOCYTE_DIFFERENTIATION.tsv]

NAME	SYMBOL	TITLE	RANK IN GENE LIST	RANK METRIC SCORE	RUNNING ES	CORE ENRICHMENT
row_0	PKP2	na	7	2.8101634979248047	0.06966811	Yes
row_1	DSC1	na	8	2.6516644954681396	0.13596016	Yes
row_2	KRT7	na	24	2.2053720951080322	0.18983814	Yes
row_3	KRT40	na	38	2.072458267211914	0.2405608	Yes
row_4	FOSL2	na	100	1.6341896057128906	0.27630523	Yes
row_5	KRT80	na	292	1.1832343339920044	0.28988427	Yes
row_6	DSP	na	401	1.0605707168579102	0.30735046	Yes
row_7	KRT18	na	477	0.9877382516860962	0.32576057	Yes
row_8	KAZN	na	484	0.9801409244537354	0.34976158	Yes
row_9	BCL11B	na	604	0.8756014108657837	0.36168194	Yes
row_10	CASP14	na	642	0.8539822101593018	0.37993178	Yes
row_11	EVPL	na	743	0.7908563613891602	0.3913253	Yes
row_12	CSTA	na	779	0.7686481475830078	0.4076093	Yes
row_13	KRT8	na	820	0.7520957589149475	0.42306063	Yes
row_14	KRT10	na	930	0.6983877420425415	0.4313884	Yes
row_15	DSG2	na	985	0.6777432560920715	0.443808	Yes
row_16	ANXA1	na	1060	0.6513139605522156	0.45389122	Yes
row_17	GRHL1	na	1069	0.6491138339042664	0.46944892	Yes
row_18	CLIC4	na	1121	0.6314380764961243	0.4809622	Yes
row_19	KRT23	na	1173	0.6117998361587524	0.4919845	Yes
row_20	UGCG	na	1236	0.5928003191947937	0.5016102	Yes
row_21	AQP3	na	1320	0.5701165795326233	0.5089095	Yes
row_22	CASP3	na	1333	0.5654022097587585	0.5220393	Yes
row_23	PPL	na	1389	0.5506261587142944	0.53119713	Yes
row_24	RBPJ	na	1394	0.5490917563438416	0.5445894	Yes
row_25	PKP4	na	1583	0.4995814859867096	0.5413283	Yes
row_26	NCOA3	na	1705	0.4734034836292267	0.5430261	Yes
row_27	CAPN1	na	1747	0.4658034145832062	0.5512363	Yes
row_28	ACER1	na	1866	0.44471052289009094	0.55246806	Yes
row_29	ST14	na	1910	0.4376862645149231	0.5598078	Yes
row_30	ROCK2	na	1922	0.43645331263542175	0.5697976	Yes
row_31	CD109	na	2317	0.3732638359069824	0.54611987	No
row_32	KRT24	na	2352	0.36818432807922363	0.552476	No
row_33	PCSK6	na	2412	0.3596157729625702	0.55652344	No
row_34	EPHA2	na	2548	0.34149810671806335	0.55375063	No
row_35	VDR	na	2998	0.28228703141212463	0.52319056	No
row_36	WNT5A	na	3037	0.2769608199596405	0.526931	No
row_37	IFT74	na	3162	0.26138392090797424	0.52307683	No
row_38	CERS3	na	3332	0.23932141065597534	0.5149011	No
row_39	ROCK1	na	3380	0.23453176021575928	0.51682675	No
row_40	ZFP36L1	na	3496	0.22101832926273346	0.51271755	No
row_41	JUP	na	3549	0.212911456823349	0.5136838	No
row_42	ETV4	na	3743	0.1942363679409027	0.5023702	No
row_43	NUMA1	na	3803	0.1871999204158783	0.50210714	No
row_44	YAP1	na	3813	0.18653491139411926	0.50601655	No
row_45	EREG	na	3839	0.18305009603500366	0.5084983	No
row_46	CTSK	na	4067	0.16173593699932098	0.49352366	No
row_47	LATS1	na	4302	0.14152047038078308	0.47745714	No
row_48	ADAM9	na	4515	0.12264498323202133	0.46276188	No
row_49	MAP2K1	na	4692	0.10736196488142014	0.45070064	No
row_50	PALLD	na	4949	0.08376212418079376	0.43134698	No
row_51	KDF1	na	5010	0.07776804268360138	0.42826438	No
row_52	JAG1	na	5698	0.01731337234377861	0.37114024	No
row_53	PPHLN1	na	5846	0.005875440780073404	0.35897145	No
row_54	TSG101	na	6359	-0.03463565930724144	0.31694192	No
row_55	PRKCH	na	6364	-0.03499381244182587	0.31748164	No
row_56	CBFB	na	6768	-0.06788096576929092	0.28541526	No
row_57	STK4	na	6949	-0.08498717844486237	0.27245954	No
row_58	TMEM79	na	7320	-0.11970170587301254	0.24445343	No
row_59	SRSF6	na	7573	-0.1407359391450882	0.22685926	No
row_60	ASAH1	na	7648	-0.1478332132101059	0.22435537	No
row_61	ERRFI1	na	7805	-0.16198907792568207	0.21533543	No
row_62	SAV1	na	8152	-0.19301803410053253	0.19117297	No
row_63	NOTCH1	na	8388	-0.21709027886390686	0.17691192	No
row_64	SPINK5	na	9063	-0.2909817397594452	0.12771869	No
row_65	RUNX1	na	9252	-0.31583791971206665	0.11986402	No
row_66	FURIN	na	9299	-0.3211621940135956	0.12403924	No
row_67	MED1	na	9560	-0.3578074872493744	0.111201644	No
row_68	BCR	na	9627	-0.36618363857269287	0.11482681	No
row_69	IRF6	na	10011	-0.41569459438323975	0.093131445	No
row_70	CDH3	na	10206	-0.44533827900886536	0.08801162	No
row_71	CTSV	na	10774	-0.553532063961029	0.054346666	No
row_72	PIP5K1A	na	11015	-0.6126053929328918	0.049554665	No
row_73	NME2	na	11220	-0.6707338690757751	0.049231973	No
row_74	HOXA7	na	11232	-0.6748062968254089	0.06518066	No
