# Supplementary material for: Time-series transcriptome analysis identified differentially expressed genes in broiler chicken infected with mixed Eimeria species
Source: Front Genet. 2022 Aug 8;13:886781. doi: 10.3389/fgene.2022.886781 (PMC9393255; doi:10.3389/fgene.2022.886781)
Supplement: Supplementary file 2 [file DataSheet1.ZIP › 4dpi_GO.Gsea.1625071243202/GOBP_LIPID_HOMEOSTASIS.tsv]

NAME	SYMBOL	TITLE	RANK IN GENE LIST	RANK METRIC SCORE	RUNNING ES	CORE ENRICHMENT
row_0	ABCG8	na	2	3.38395357131958	0.06774283	Yes
row_1	ABCG5	na	41	2.0586249828338623	0.10586802	Yes
row_2	PLA2G12B	na	115	1.563961386680603	0.1311296	Yes
row_3	PNPLA8	na	119	1.559071660041809	0.16216601	Yes
row_4	PNPLA2	na	141	1.4946794509887695	0.19039999	Yes
row_5	INSIG1	na	148	1.4707776308059692	0.21941279	Yes
row_6	LDLR	na	159	1.4365001916885376	0.2474021	Yes
row_7	APOB	na	248	1.254833698272705	0.26520148	Yes
row_8	RBP1	na	314	1.1567946672439575	0.28296304	Yes
row_9	SREBF2	na	333	1.1345494985580444	0.30422148	Yes
row_10	MALRD1	na	336	1.1327731609344482	0.32678667	Yes
row_11	SOAT1	na	350	1.1214481592178345	0.34820166	Yes
row_12	ACACA	na	361	1.1092098951339722	0.36962277	Yes
row_13	MALL	na	364	1.1067365407943726	0.39166543	Yes
row_14	MTTP	na	492	0.970793604850769	0.40049246	Yes
row_15	APOA1	na	589	0.8893563151359558	0.4102861	Yes
row_16	DGAT2	na	643	0.8536641001701355	0.4229711	Yes
row_17	APOA4	na	733	0.7974587082862854	0.4315078	Yes
row_18	IRS2	na	755	0.7865970730781555	0.44553167	Yes
row_19	PNPLA3	na	817	0.753137469291687	0.45552805	Yes
row_20	LPL	na	954	0.6913710832595825	0.45799243	Yes
row_21	NPC1	na	1035	0.6593557596206665	0.4645127	Yes
row_22	LIMA1	na	1076	0.6471659541130066	0.4741443	Yes
row_23	FABP3	na	1105	0.6361995339393616	0.48456267	Yes
row_24	IL18	na	1198	0.6039003729820251	0.48896322	Yes
row_25	MLXIPL	na	1199	0.6038752198219299	0.50108206	Yes
row_26	ABHD4	na	1312	0.5724196434020996	0.5031729	Yes
row_27	ANGPTL4	na	1324	0.5683109164237976	0.51365507	Yes
row_28	HNF4A	na	1369	0.5562688112258911	0.5211269	Yes
row_29	PRKAA1	na	1419	0.5419032573699951	0.527891	Yes
row_30	FABP4	na	1519	0.5150794386863708	0.52992177	Yes
row_31	RALY	na	1524	0.5138834714889526	0.539899	Yes
row_32	TTC39B	na	1575	0.5015223622322083	0.5457688	Yes
row_33	ATP13A2	na	1579	0.5004823803901672	0.55556095	Yes
row_34	TSKU	na	1738	0.4678654372692108	0.55169415	Yes
row_35	THADA	na	1746	0.4658256769180298	0.56045526	Yes
row_36	DISP3	na	1775	0.4609183371067047	0.56735593	Yes
row_37	TLCD1	na	1813	0.45269620418548584	0.57333654	Yes
row_38	NUS1	na	1926	0.4358900487422943	0.57268745	Yes
row_39	CAV1	na	1967	0.42876824736595154	0.5779362	Yes
row_40	ORMDL1	na	2060	0.4114486575126648	0.5784745	Yes
row_41	GPAM	na	2506	0.34763646125793457	0.5481157	No
row_42	RORA	na	2627	0.3319891691207886	0.5447102	No
row_43	CLN8	na	2628	0.331818163394928	0.5513693	No
row_44	ZBTB20	na	3022	0.27897322177886963	0.5239953	No
row_45	PNPLA4	na	3086	0.26987573504447937	0.5241256	No
row_46	ABCB11	na	3136	0.26439565420150757	0.52532053	No
row_47	NR1H3	na	3213	0.25483548641204834	0.5240583	No
row_48	ACOX3	na	3827	0.18437379598617554	0.4763279	No
row_49	GOT1	na	3928	0.17446564137935638	0.47143918	No
row_50	PCSK9	na	3963	0.1710357367992401	0.47201902	No
row_51	USF1	na	4497	0.12448611855506897	0.42979872	No
row_52	LIPG	na	4514	0.12273957580327988	0.43091953	No
row_53	TLCD2	na	4674	0.10844704508781433	0.41975585	No
row_54	NR1D2	na	4759	0.10098789632320404	0.41473493	No
row_55	ACOX1	na	4782	0.09905537217855453	0.41487703	No
row_56	PRKAA2	na	4804	0.0970149040222168	0.41506207	No
row_57	TMEM97	na	4835	0.09474438428878784	0.41444644	No
row_58	RTN4	na	5155	0.06420908123254776	0.38897103	No
row_59	CNBP	na	5374	0.0477558933198452	0.3716393	No
row_60	MYLIP	na	5422	0.04381033778190613	0.36857522	No
row_61	EPHX2	na	5461	0.040462691336870193	0.36619905	No
row_62	SCARB1	na	5664	0.020034722983837128	0.3496534	No
row_63	XBP1	na	5735	0.014105403795838356	0.3440635	No
row_64	LDLRAP1	na	5933	-0.0016617195215076208	0.32756862	No
row_65	DDX3X	na	6973	-0.08687954396009445	0.2421404	No
row_66	GRAMD1B	na	7049	-0.09369423240423203	0.23772822	No
row_67	ADCK1	na	7230	-0.11144158244132996	0.22486274	No
row_68	PPARG	na	7261	-0.11391614377498627	0.22463188	No
row_69	ORMDL2	na	7384	-0.12520162761211395	0.21690871	No
row_70	NR1H4	na	7657	-0.14823056757450104	0.19706276	No
row_71	LAMTOR1	na	7770	-0.1588374525308609	0.19085361	No
row_72	HDAC9	na	7771	-0.15896695852279663	0.19404383	No
row_73	LRP5	na	7897	-0.1700679063796997	0.18696937	No
row_74	ITGB6	na	7961	-0.17524735629558563	0.18520063	No
row_75	ACOX2	na	7988	-0.17810021340847015	0.18659343	No
row_76	NPC2	na	8394	-0.21777786314487457	0.15698454	No
row_77	ABCA2	na	8565	-0.23664605617523193	0.14747071	No
row_78	FBXW7	na	8851	-0.26808032393455505	0.12893926	No
row_79	ABCA3	na	9099	-0.294587105512619	0.11412794	No
row_80	FGFR4	na	9361	-0.3301466405391693	0.09885565	No
row_81	NR5A2	na	9423	-0.3390745222568512	0.10054247	No
row_82	ABCA1	na	9675	-0.37087395787239075	0.08692651	No
row_83	SIRT1	na	9868	-0.39420875906944275	0.07872893	No
row_84	ORMDL3	na	10175	-0.4408419728279114	0.06190264	No
row_85	NR1D1	na	10243	-0.451396644115448	0.06534018	No
row_86	CYP39A1	na	10542	-0.5067102313041687	0.050506964	No
row_87	COMMD9	na	10592	-0.5177589058876038	0.05678649	No
row_88	ABCG1	na	11046	-0.6200494170188904	0.031223364	No
row_89	CD24	na	11079	-0.6295000314712524	0.04117165	No
row_90	SESN2	na	11162	-0.6529414653778076	0.04739539	No
row_91	LCAT	na	11849	-1.1793489456176758	0.013507906	No
