# Supplementary material for: Time-series transcriptome analysis identified differentially expressed genes in broiler chicken infected with mixed Eimeria species
Source: Front Genet. 2022 Aug 8;13:886781. doi: 10.3389/fgene.2022.886781 (PMC9393255; doi:10.3389/fgene.2022.886781)
Supplement: Supplementary file 2 [file DataSheet1.ZIP › 4dpi_GO.Gsea.1625071243202/GOBP_NUCLEAR_TRANSCRIBED_MRNA_CATABOLIC_PROCESS.tsv]

NAME	SYMBOL	TITLE	RANK IN GENE LIST	RANK METRIC SCORE	RUNNING ES	CORE ENRICHMENT
row_0	HELZ2	na	64	1.8749669790267944	0.019896353	No
row_1	PATL2	na	316	1.1563720703125	0.014300193	No
row_2	BTG2	na	502	0.9606994986534119	0.011638274	No
row_3	XRN1	na	666	0.8439571857452393	0.009259213	No
row_4	CPEB3	na	738	0.7947587966918945	0.0139871575	No
row_5	UPF2	na	1044	0.6563169360160828	-0.0029183195	No
row_6	MLH1	na	1305	0.5746239423751831	-0.017125227	No
row_7	TNRC6B	na	1666	0.4808763563632965	-0.041043893	No
row_8	CTIF	na	1868	0.4443873465061188	-0.05202478	No
row_9	XRN2	na	2035	0.41608190536499023	-0.060431313	No
row_10	LSM4	na	2061	0.41144561767578125	-0.05699062	No
row_11	RC3H2	na	2068	0.41022810339927673	-0.051961493	No
row_12	LSM6	na	2124	0.40052294731140137	-0.0512022	No
row_13	NT5C3B	na	2172	0.3929632604122162	-0.049869187	No
row_14	THRAP3	na	2176	0.3918145000934601	-0.044835147	No
row_15	RC3H1	na	2457	0.35336214303970337	-0.06371726	No
row_16	LSM7	na	2580	0.3371013402938843	-0.06947309	No
row_17	ATM	na	2597	0.3357262909412384	-0.06629401	No
row_18	SECISBP2	na	2598	0.3356385827064514	-0.061764646	No
row_19	TNRC6A	na	2648	0.3296302556991577	-0.06145523	No
row_20	DCP1A	na	2726	0.3187251091003418	-0.063658044	No
row_21	DCP2	na	2829	0.30480289459228516	-0.0681604	No
row_22	SMG1	na	2854	0.30185219645500183	-0.06611417	No
row_23	NBAS	na	2866	0.30068454146385193	-0.062985644	No
row_24	LSM3	na	2913	0.2944554388523102	-0.0628975	No
row_25	ZFP36L2	na	2962	0.2873278558254242	-0.063074484	No
row_26	LSM5	na	3035	0.27709221839904785	-0.06541678	No
row_27	CNOT2	na	3174	0.25968673825263977	-0.07356877	No
row_28	TTC37	na	3201	0.2562628984451294	-0.07230669	No
row_29	DDX6	na	3238	0.25169098377227783	-0.07195099	No
row_30	PELO	na	3406	0.2316291332244873	-0.08293113	No
row_31	CNOT8	na	3439	0.22750380635261536	-0.08256395	No
row_32	HBS1L	na	3442	0.2272099405527115	-0.07966674	No
row_33	ZFP36L1	na	3496	0.22101832926273346	-0.08116089	No
row_34	PPP2R2A	na	3550	0.21287551522254944	-0.08276491	No
row_35	EXOSC8	na	3571	0.2103712111711502	-0.081615336	No
row_36	UPF3B	na	3628	0.20474492013454437	-0.08358248	No
row_37	CNOT7	na	3796	0.18775063753128052	-0.095154755	No
row_38	MRTO4	na	3990	0.16851644217967987	-0.10918272	No
row_39	EXOSC1	na	4012	0.16643670201301575	-0.1087105	No
row_40	PPP2CA	na	4110	0.15865398943424225	-0.11476276	No
row_41	WDR61	na	4191	0.15166299045085907	-0.119473435	No
row_42	PARN	na	4246	0.14664198458194733	-0.12205573	No
row_43	PNRC2	na	4384	0.13480938971042633	-0.13180843	No
row_44	TNKS1BP1	na	4795	0.09832389652729034	-0.16511288	No
row_45	NANOS1	na	4862	0.09216686338186264	-0.1694439	No
row_46	SKIV2L	na	4939	0.08488033711910248	-0.17471793	No
row_47	CASC3	na	5177	0.06261825561523438	-0.1938915	No
row_48	CNOT6	na	5320	0.05235619843006134	-0.20517921	No
row_49	EIF4A3	na	5359	0.0486738346517086	-0.20773211	No
row_50	DIS3L2	na	5592	0.02666119858622551	-0.22696857	No
row_51	EXOSC10	na	5622	0.023854663595557213	-0.22909619	No
row_52	DCP1B	na	5707	0.01632292941212654	-0.23597111	No
row_53	NCBP1	na	5782	0.01035400852560997	-0.24208191	No
row_54	LSM1	na	5786	0.009976975619792938	-0.24220067	No
row_55	EIF4G1	na	5833	0.006593933794647455	-0.24599715	No
row_56	MAGOH	na	6115	-0.015663960948586464	-0.26952088	No
row_57	PCID2	na	6124	-0.01662411168217659	-0.26997226	No
row_58	EIF4ENIF1	na	6154	-0.018956171348690987	-0.272166	No
row_59	NOCT	na	6241	-0.025941139087080956	-0.27908006	No
row_60	SAMD4A	na	6322	-0.03168182447552681	-0.28540984	No
row_61	MTPAP	na	6334	-0.03247583657503128	-0.2859007	No
row_62	CSDE1	na	6343	-0.033158935606479645	-0.286129	No
row_63	GSPT2	na	6351	-0.03365100920200348	-0.28626615	No
row_64	PAN3	na	6353	-0.03389519825577736	-0.2858932	No
row_65	SSB	na	6362	-0.03472888469696045	-0.28610027	No
row_66	PATL1	na	6368	-0.03530104085803032	-0.28604624	No
row_67	DCPS	na	6369	-0.03538377955555916	-0.28556874	No
row_68	EXOSC7	na	6423	-0.04007842764258385	-0.28950462	No
row_69	PAN2	na	6434	-0.04112204536795616	-0.28979436	No
row_70	RBM8A	na	6463	-0.04380475729703903	-0.29156828	No
row_71	PRPF18	na	6741	-0.06580106914043427	-0.31407756	No
row_72	CNOT6L	na	6893	-0.07819772511720657	-0.32577676	No
row_73	UPF1	na	6934	-0.08276987820863724	-0.32803845	No
row_74	ETF1	na	7386	-0.12534870207309723	-0.36444134	No
row_75	RNPS1	na	7453	-0.13130050897598267	-0.36824426	No
row_76	SMG7	na	7459	-0.13162435591220856	-0.36689037	No
row_77	SMG5	na	7562	-0.13977740705013275	-0.3736197	No
row_78	EDC4	na	7659	-0.1483384370803833	-0.3797267	No
row_79	ZC3H12A	na	7694	-0.15213964879512787	-0.38054547	No
row_80	DHX36	na	7816	-0.16278401017189026	-0.3885692	No
row_81	CNOT4	na	8028	-0.18207943439483643	-0.40393454	No
row_82	DDX5	na	8057	-0.185303196310997	-0.40379897	No
row_83	CNOT10	na	8209	-0.1992088109254837	-0.41386515	No
row_84	RPS23	na	8269	-0.20556294918060303	-0.41607466	No
row_85	EXOSC5	na	8301	-0.20842359960079193	-0.4158805	No
row_86	CNOT11	na	8483	-0.22702506184577942	-0.42810532	No
row_87	RPL17	na	8583	-0.2388603687286377	-0.43324414	No
row_88	AGO1	na	8653	-0.24498319625854492	-0.43576637	No
row_89	EXOSC6	na	8803	-0.26196175813674927	-0.44481677	No
row_90	CNOT1	na	8856	-0.2687862813472748	-0.44558182	No
row_91	RPS6	na	8904	-0.27390527725219727	-0.44585547	No
row_92	EXOSC2	na	8930	-0.27650418877601624	-0.44423577	No
row_93	DIS3	na	8937	-0.27732014656066895	-0.44100022	No
row_94	EDC3	na	9023	-0.2849971354007721	-0.4443339	No
row_95	SMG6	na	9097	-0.29457414150238037	-0.44652477	No
row_96	RPL36	na	9363	-0.33033129572868347	-0.4644507	No
row_97	UBA52	na	9532	-0.35255804657936096	-0.4738834	No
row_98	RPL38	na	9661	-0.3690483570098877	-0.4797149	No
row_99	RPS24	na	9689	-0.37224435806274414	-0.47697213	No
row_100	NCBP2	na	9714	-0.37569162249565125	-0.47392946	No
row_101	TNRC6C	na	9727	-0.3769013583660126	-0.4698569	No
row_102	CNOT9	na	9734	-0.3777845501899719	-0.46526557	No
row_103	POLR2D	na	9821	-0.3888888955116272	-0.46728173	No
row_104	SAMD4B	na	9914	-0.39980167150497437	-0.46965745	No
row_105	RPLP2	na	10048	-0.4214676320552826	-0.4752039	No
row_106	RPL37	na	10057	-0.4225761890411377	-0.47017708	No
row_107	RPS8	na	10245	-0.45177656412124634	-0.4798757	No
row_108	RPL27	na	10333	-0.4668392539024353	-0.48092443	No
row_109	PYM1	na	10431	-0.48498111963272095	-0.48257297	No
row_110	RPS28	na	10524	-0.5037821531295776	-0.48354548	Yes
row_111	RPL30	na	10537	-0.5057436227798462	-0.4777342	Yes
row_112	RPL22	na	10554	-0.50824373960495	-0.47222704	Yes
row_113	RPL36A	na	10605	-0.5198042988777161	-0.46943575	Yes
row_114	EXOSC9	na	10652	-0.5297861099243164	-0.4661719	Yes
row_115	RPL14	na	10662	-0.5308762192726135	-0.45976803	Yes
row_116	RPL29	na	10742	-0.5476791858673096	-0.45905012	Yes
row_117	SMG8	na	10782	-0.5549024343490601	-0.45485604	Yes
row_118	RPL37A	na	10838	-0.5691056847572327	-0.45182174	Yes
row_119	RPS19	na	10840	-0.5694751143455505	-0.4442213	Yes
row_120	RPS12	na	10875	-0.5762121081352234	-0.43931732	Yes
row_121	RPL24	na	10877	-0.5764415264129639	-0.43162286	Yes
row_122	EXOSC3	na	10892	-0.580589234828949	-0.42497048	Yes
row_123	PDE12	na	10911	-0.5844243764877319	-0.41860422	Yes
row_124	RPL34	na	10933	-0.5881284475326538	-0.41244137	Yes
row_125	RPL23	na	10981	-0.601767361164093	-0.4082906	Yes
row_126	RPL35A	na	10982	-0.6019400954246521	-0.40016755	Yes
row_127	RPS25	na	11017	-0.6128634810447693	-0.39476898	Yes
row_128	RPS7	na	11068	-0.6271847486495972	-0.39052862	Yes
row_129	RPL23A	na	11076	-0.6285097599029541	-0.3826383	Yes
row_130	RPL5	na	11121	-0.6426506042480469	-0.37768242	Yes
row_131	RPS16	na	11138	-0.6452974677085876	-0.37032574	Yes
row_132	RPL6	na	11150	-0.6498175263404846	-0.36248577	Yes
row_133	RPL11	na	11195	-0.6619905829429626	-0.3572689	Yes
row_134	RPS15A	na	11196	-0.6621389985084534	-0.34833348	Yes
row_135	RPLP1	na	11249	-0.6824502944946289	-0.34351626	Yes
row_136	RPS26	na	11254	-0.6860659122467041	-0.33459583	Yes
row_137	RPL35	na	11280	-0.6961894631385803	-0.3273126	Yes
row_138	RPL31	na	11306	-0.7058302760124207	-0.31989926	Yes
row_139	RPS21	na	11313	-0.7094141840934753	-0.31083268	Yes
row_140	RPS3A	na	11328	-0.7128841280937195	-0.30239502	Yes
row_141	RPL21	na	11330	-0.7142521142959595	-0.29284084	Yes
row_142	RPS10	na	11344	-0.7201329469680786	-0.28422087	Yes
row_143	RPL32	na	11355	-0.7245880365371704	-0.27528742	Yes
row_144	RPS11	na	11371	-0.7345427870750427	-0.26664194	Yes
row_145	RPL12	na	11398	-0.7483599781990051	-0.25873914	Yes
row_146	RPL7A	na	11426	-0.7632512450218201	-0.25071985	Yes
row_147	RPS15	na	11434	-0.767038106918335	-0.24096012	Yes
row_148	RPS27A	na	11435	-0.7670428156852722	-0.23060907	Yes
row_149	RPL15	na	11440	-0.7685278058052063	-0.22057585	Yes
row_150	RPS29	na	11444	-0.7706026434898376	-0.21043016	Yes
row_151	RPL18A	na	11474	-0.7888774275779724	-0.20223399	Yes
row_152	RPS14	na	11478	-0.7919250726699829	-0.19180055	Yes
row_153	RPL7	na	11484	-0.7964728474617004	-0.18147469	Yes
row_154	RPLP0	na	11488	-0.7995754480361938	-0.17093801	Yes
row_155	RPL27A	na	11507	-0.8118836283683777	-0.16150224	Yes
row_156	RPL9	na	11521	-0.8189996480941772	-0.1515481	Yes
row_157	PABPC1	na	11551	-0.8386297225952148	-0.14268054	Yes
row_158	RPS2	na	11562	-0.8459709882736206	-0.13210903	Yes
row_159	RPL13	na	11563	-0.8472529053688049	-0.12067557	Yes
row_160	RPS20	na	11594	-0.8681948781013489	-0.11149349	Yes
row_161	RPS27	na	11600	-0.8751834034919739	-0.10010544	Yes
row_162	RPL19	na	11611	-0.8821179270744324	-0.08904615	Yes
row_163	RPS13	na	11633	-0.8965116739273071	-0.07872175	Yes
row_164	RPS3	na	11641	-0.9030053615570068	-0.067127176	Yes
row_165	RPS17	na	11652	-0.9155699014663696	-0.055616453	Yes
row_166	RPL10A	na	11658	-0.9205737113952637	-0.043615874	Yes
row_167	RPL4	na	11715	-0.9832972288131714	-0.03507665	Yes
row_168	RPL8	na	11772	-1.0392041206359863	-0.025782978	Yes
row_169	RPS4Y1	na	11774	-1.0426398515701294	-0.011797278	Yes
row_170	RPL3	na	11817	-1.1399143934249878	3.7986283E-5	Yes
row_171	EIF3E	na	11859	-1.1989527940750122	0.012754427	Yes
