# Supplementary material for: Time-series transcriptome analysis identified differentially expressed genes in broiler chicken infected with mixed Eimeria species
Source: Front Genet. 2022 Aug 8;13:886781. doi: 10.3389/fgene.2022.886781 (PMC9393255; doi:10.3389/fgene.2022.886781)
Supplement: Supplementary file 2 [file DataSheet1.ZIP › 4dpi_GO.Gsea.1625071243202/GOBP_NUCLEAR_TRANSCRIBED_MRNA_CATABOLIC_PROCESS_NONSENSE_MEDIATED_DECAY.tsv]

NAME	SYMBOL	TITLE	RANK IN GENE LIST	RANK METRIC SCORE	RUNNING ES	CORE ENRICHMENT
row_0	HELZ2	na	64	1.8749669790267944	0.028733267	No
row_1	UPF2	na	1044	0.6563169360160828	-0.041527726	No
row_2	CTIF	na	1868	0.4443873465061188	-0.10254562	No
row_3	SECISBP2	na	2598	0.3356385827064514	-0.1576492	No
row_4	DCP1A	na	2726	0.3187251091003418	-0.16251469	No
row_5	DCP2	na	2829	0.30480289459228516	-0.16553435	No
row_6	SMG1	na	2854	0.30185219645500183	-0.16205858	No
row_7	NBAS	na	2866	0.30068454146385193	-0.15751252	No
row_8	PPP2R2A	na	3550	0.21287551522254944	-0.21098694	No
row_9	UPF3B	na	3628	0.20474492013454437	-0.21372764	No
row_10	PPP2CA	na	4110	0.15865398943424225	-0.25122786	No
row_11	PARN	na	4246	0.14664198458194733	-0.25989535	No
row_12	PNRC2	na	4384	0.13480938971042633	-0.26894602	No
row_13	SKIV2L	na	4939	0.08488033711910248	-0.31391752	No
row_14	CASC3	na	5177	0.06261825561523438	-0.3326777	No
row_15	EIF4A3	na	5359	0.0486738346517086	-0.3469896	No
row_16	EXOSC10	na	5622	0.023854663595557213	-0.368554	No
row_17	DCP1B	na	5707	0.01632292941212654	-0.37530997	No
row_18	NCBP1	na	5782	0.01035400852560997	-0.38133487	No
row_19	EIF4G1	na	5833	0.006593933794647455	-0.38541308	No
row_20	MAGOH	na	6115	-0.015663960948586464	-0.40872177	No
row_21	GSPT2	na	6351	-0.03365100920200348	-0.42784095	No
row_22	RBM8A	na	6463	-0.04380475729703903	-0.43636402	No
row_23	UPF1	na	6934	-0.08276987820863724	-0.474321	No
row_24	ETF1	na	7386	-0.12534870207309723	-0.5099082	No
row_25	RNPS1	na	7453	-0.13130050897598267	-0.5130613	No
row_26	SMG7	na	7459	-0.13162435591220856	-0.51108676	No
row_27	SMG5	na	7562	-0.13977740705013275	-0.5171084	No
row_28	RPS23	na	8269	-0.20556294918060303	-0.572647	No
row_29	RPL17	na	8583	-0.2388603687286377	-0.5945824	No
row_30	RPS6	na	8904	-0.27390527725219727	-0.616468	No
row_31	SMG6	na	9097	-0.29457414150238037	-0.6272304	No
row_32	RPL36	na	9363	-0.33033129572868347	-0.6434717	No
row_33	UBA52	na	9532	-0.35255804657936096	-0.65116423	No
row_34	RPL38	na	9661	-0.3690483570098877	-0.6551983	No
row_35	RPS24	na	9689	-0.37224435806274414	-0.6506939	No
row_36	NCBP2	na	9714	-0.37569162249565125	-0.6458749	No
row_37	RPLP2	na	10048	-0.4214676320552826	-0.66616786	No
row_38	RPL37	na	10057	-0.4225761890411377	-0.6591526	No
row_39	RPS8	na	10245	-0.45177656412124634	-0.6666356	Yes
row_40	RPL27	na	10333	-0.4668392539024353	-0.66544825	Yes
row_41	PYM1	na	10431	-0.48498111963272095	-0.66477054	Yes
row_42	RPS28	na	10524	-0.5037821531295776	-0.663331	Yes
row_43	RPL30	na	10537	-0.5057436227798462	-0.65513873	Yes
row_44	RPL22	na	10554	-0.50824373960495	-0.6472369	Yes
row_45	RPL36A	na	10605	-0.5198042988777161	-0.64197946	Yes
row_46	RPL14	na	10662	-0.5308762192726135	-0.63702434	Yes
row_47	RPL29	na	10742	-0.5476791858673096	-0.63369477	Yes
row_48	SMG8	na	10782	-0.5549024343490601	-0.6268753	Yes
row_49	RPL37A	na	10838	-0.5691056847572327	-0.62114084	Yes
row_50	RPS19	na	10840	-0.5694751143455505	-0.6108657	Yes
row_51	RPS12	na	10875	-0.5762121081352234	-0.60323876	Yes
row_52	RPL24	na	10877	-0.5764415264129639	-0.59283686	Yes
row_53	RPL34	na	10933	-0.5881284475326538	-0.5867564	Yes
row_54	RPL23	na	10981	-0.601767361164093	-0.5797561	Yes
row_55	RPL35A	na	10982	-0.6019400954246521	-0.5688064	Yes
row_56	RPS25	na	11017	-0.6128634810447693	-0.5605128	Yes
row_57	RPS7	na	11068	-0.6271847486495972	-0.553302	Yes
row_58	RPL23A	na	11076	-0.6285097599029541	-0.54245675	Yes
row_59	RPL5	na	11121	-0.6426506042480469	-0.53446084	Yes
row_60	RPS16	na	11138	-0.6452974677085876	-0.52406585	Yes
row_61	RPL6	na	11150	-0.6498175263404846	-0.5131689	Yes
row_62	RPL11	na	11195	-0.6619905829429626	-0.5048212	Yes
row_63	RPS15A	na	11196	-0.6621389985084534	-0.49277642	Yes
row_64	RPLP1	na	11249	-0.6824502944946289	-0.48472828	Yes
row_65	RPS26	na	11254	-0.6860659122467041	-0.47258413	Yes
row_66	RPL35	na	11280	-0.6961894631385803	-0.46201906	Yes
row_67	RPL31	na	11306	-0.7058302760124207	-0.45127863	Yes
row_68	RPS21	na	11313	-0.7094141840934753	-0.43887767	Yes
row_69	RPS3A	na	11328	-0.7128841280937195	-0.4270853	Yes
row_70	RPL21	na	11330	-0.7142521142959595	-0.41417655	Yes
row_71	RPS10	na	11344	-0.7201329469680786	-0.4021684	Yes
row_72	RPL32	na	11355	-0.7245880365371704	-0.38982728	Yes
row_73	RPS11	na	11371	-0.7345427870750427	-0.3777249	Yes
row_74	RPL12	na	11398	-0.7483599781990051	-0.36629477	Yes
row_75	RPL7A	na	11426	-0.7632512450218201	-0.3546777	Yes
row_76	RPS15	na	11434	-0.767038106918335	-0.34131253	Yes
row_77	RPS27A	na	11435	-0.7670428156852722	-0.3273595	Yes
row_78	RPL15	na	11440	-0.7685278058052063	-0.3137153	Yes
row_79	RPS29	na	11444	-0.7706026434898376	-0.29994944	Yes
row_80	RPL18A	na	11474	-0.7888774275779724	-0.28803417	Yes
row_81	RPS14	na	11478	-0.7919250726699829	-0.2738804	Yes
row_82	RPL7	na	11484	-0.7964728474617004	-0.25981185	Yes
row_83	RPLP0	na	11488	-0.7995754480361938	-0.24551892	Yes
row_84	RPL27A	na	11507	-0.8118836283683777	-0.23226155	Yes
row_85	RPL9	na	11521	-0.8189996480941772	-0.21845493	Yes
row_86	PABPC1	na	11551	-0.8386297225952148	-0.20563461	Yes
row_87	RPS2	na	11562	-0.8459709882736206	-0.19108547	Yes
row_88	RPL13	na	11563	-0.8472529053688049	-0.17567338	Yes
row_89	RPS20	na	11594	-0.8681948781013489	-0.16239922	Yes
row_90	RPS27	na	11600	-0.8751834034919739	-0.14689887	Yes
row_91	RPL19	na	11611	-0.8821179270744324	-0.13169219	Yes
row_92	RPS13	na	11633	-0.8965116739273071	-0.11714727	Yes
row_93	RPS3	na	11641	-0.9030053615570068	-0.10130873	Yes
row_94	RPS17	na	11652	-0.9155699014663696	-0.085493535	Yes
row_95	RPL10A	na	11658	-0.9205737113952637	-0.0691675	Yes
row_96	RPL4	na	11715	-0.9832972288131714	-0.0559826	Yes
row_97	RPL8	na	11772	-1.0392041206359863	-0.041780714	Yes
row_98	RPS4Y1	na	11774	-1.0426398515701294	-0.022898363	Yes
row_99	RPL3	na	11817	-1.1399143934249878	-0.005689007	Yes
row_100	EIF3E	na	11859	-1.1989527940750122	0.012678258	Yes
