# Supplementary material for: Time-series transcriptome analysis identified differentially expressed genes in broiler chicken infected with mixed Eimeria species
Source: Front Genet. 2022 Aug 8;13:886781. doi: 10.3389/fgene.2022.886781 (PMC9393255; doi:10.3389/fgene.2022.886781)
Supplement: Supplementary file 2 [file DataSheet1.ZIP › 4dpi_GO.Gsea.1625071243202/GOBP_PROTEIN_LOCALIZATION_TO_ENDOPLASMIC_RETICULUM.tsv]

NAME	SYMBOL	TITLE	RANK IN GENE LIST	RANK METRIC SCORE	RUNNING ES	CORE ENRICHMENT
row_0	MAN1A1	na	62	1.9544873237609863	0.024855535	No
row_1	INSIG1	na	148	1.4707776308059692	0.04033556	No
row_2	RN7SL1	na	179	1.3903014659881592	0.05920207	No
row_3	KDELR3	na	700	0.8191635012626648	0.028081242	No
row_4	SEC61B	na	866	0.7289150953292847	0.025421483	No
row_5	SEC16B	na	892	0.7170330882072449	0.034350555	No
row_6	KDELR2	na	1073	0.6479232311248779	0.029183537	No
row_7	SEC61G	na	1475	0.5251762866973877	0.003545764	No
row_8	RAB3GAP2	na	1753	0.4646933972835541	-0.012596202	No
row_9	GBF1	na	1950	0.4312271773815155	-0.022442298	No
row_10	UBAC2	na	2042	0.4138578772544861	-0.023726888	No
row_11	HSPA5	na	2167	0.39407747983932495	-0.02809053	No
row_12	SEC63	na	2308	0.37450218200683594	-0.034100655	No
row_13	RAB10	na	2578	0.3376527428627014	-0.051524404	No
row_14	RER1	na	2622	0.33243128657341003	-0.05002571	No
row_15	CHMP4B	na	2783	0.3105580806732178	-0.05870124	No
row_16	SGTA	na	2968	0.28626811504364014	-0.06976845	No
row_17	SGTB	na	3260	0.24843351542949677	-0.09041462	No
row_18	SPCS1	na	3477	0.22350779175758362	-0.10513802	No
row_19	SEC61A1	na	3573	0.21019181609153748	-0.10989223	No
row_20	SRP19	na	3621	0.20524004101753235	-0.11068663	No
row_21	SRP54	na	3757	0.1919323354959488	-0.11908507	No
row_22	TRAM1L1	na	3856	0.18163642287254333	-0.124530844	No
row_23	SRPRB	na	3949	0.17218387126922607	-0.12961754	No
row_24	SEC16A	na	3956	0.17157593369483948	-0.12748243	No
row_25	RAB3GAP1	na	4775	0.09949047118425369	-0.19473179	No
row_26	SRPRA	na	4934	0.08512942492961884	-0.20670724	No
row_27	SRP68	na	5003	0.07819515466690063	-0.2112219	No
row_28	SEC61A2	na	5014	0.07735179364681244	-0.21087272	No
row_29	TRAM2	na	5068	0.07292571663856506	-0.2142072	No
row_30	RTN4	na	5155	0.06420908123254776	-0.22045052	No
row_31	SSR3	na	5621	0.02387073077261448	-0.25918192	No
row_32	TAPT1	na	5638	0.022011157125234604	-0.2601886	No
row_33	ANK2	na	6248	-0.026558080688118935	-0.31098664	No
row_34	SRP14	na	6579	-0.05246969312429428	-0.33792683	No
row_35	SRP72	na	6615	-0.055731210857629776	-0.34001234	No
row_36	DDRGK1	na	6888	-0.07797994464635849	-0.36168328	No
row_37	SEC62	na	7190	-0.1072673574090004	-0.38534203	No
row_38	GABARAPL2	na	7365	-0.12339554727077484	-0.39807412	No
row_39	MIA3	na	7417	-0.1283193677663803	-0.4003882	No
row_40	BCAP29	na	7498	-0.13499802350997925	-0.405038	No
row_41	SPCS3	na	8059	-0.1854301393032074	-0.4492718	No
row_42	RPS23	na	8269	-0.20556294918060303	-0.46368268	No
row_43	RPL17	na	8583	-0.2388603687286377	-0.48632595	No
row_44	EDEM1	na	8721	-0.25270119309425354	-0.49395767	No
row_45	RPS6	na	8904	-0.27390527725219727	-0.5050469	No
row_46	RPL36	na	9363	-0.33033129572868347	-0.538475	No
row_47	VAPA	na	9496	-0.3474811613559723	-0.54422814	No
row_48	UBA52	na	9532	-0.35255804657936096	-0.54174715	No
row_49	RPL38	na	9661	-0.3690483570098877	-0.5468322	No
row_50	RPS24	na	9689	-0.37224435806274414	-0.5433757	No
row_51	SRP9	na	9772	-0.3819798529148102	-0.54439396	No
row_52	RPLP2	na	10048	-0.4214676320552826	-0.5610327	No
row_53	RPL37	na	10057	-0.4225761890411377	-0.55520433	No
row_54	RPS8	na	10245	-0.45177656412124634	-0.56397754	No
row_55	BCAP31	na	10265	-0.4552251696586609	-0.5585717	No
row_56	RPL27	na	10333	-0.4668392539024353	-0.5570232	No
row_57	RPS28	na	10524	-0.5037821531295776	-0.5652486	Yes
row_58	RPL30	na	10537	-0.5057436227798462	-0.558477	Yes
row_59	RPL22	na	10554	-0.50824373960495	-0.5520033	Yes
row_60	GJA1	na	10588	-0.5172295570373535	-0.54682076	Yes
row_61	RPL36A	na	10605	-0.5198042988777161	-0.5401692	Yes
row_62	RPL14	na	10662	-0.5308762192726135	-0.5367106	Yes
row_63	RPL29	na	10742	-0.5476791858673096	-0.5349274	Yes
row_64	RPL37A	na	10838	-0.5691056847572327	-0.53415996	Yes
row_65	RPS19	na	10840	-0.5694751143455505	-0.525483	Yes
row_66	RPS12	na	10875	-0.5762121081352234	-0.5194771	Yes
row_67	RPL24	na	10877	-0.5764415264129639	-0.51069295	Yes
row_68	RPL34	na	10933	-0.5881284475326538	-0.5062695	Yes
row_69	RPL23	na	10981	-0.601767361164093	-0.50096357	Yes
row_70	RPL35A	na	10982	-0.6019400954246521	-0.49170306	Yes
row_71	RPS25	na	11017	-0.6128634810447693	-0.48513332	Yes
row_72	LRRK2	na	11043	-0.6192153692245483	-0.4777091	Yes
row_73	RPS7	na	11068	-0.6271847486495972	-0.47007823	Yes
row_74	RPL23A	na	11076	-0.6285097599029541	-0.46099755	Yes
row_75	RPL5	na	11121	-0.6426506042480469	-0.45481038	Yes
row_76	RPS16	na	11138	-0.6452974677085876	-0.44622818	Yes
row_77	RPL6	na	11150	-0.6498175263404846	-0.437156	Yes
row_78	RPL11	na	11195	-0.6619905829429626	-0.4306713	Yes
row_79	RPS15A	na	11196	-0.6621389985084534	-0.42048466	Yes
row_80	RPLP1	na	11249	-0.6824502944946289	-0.41435787	Yes
row_81	RPS26	na	11254	-0.6860659122467041	-0.40413946	Yes
row_82	RPL35	na	11280	-0.6961894631385803	-0.39553106	Yes
row_83	RPL31	na	11306	-0.7058302760124207	-0.38677433	Yes
row_84	RPS21	na	11313	-0.7094141840934753	-0.37636492	Yes
row_85	RPS3A	na	11328	-0.7128841280937195	-0.36657473	Yes
row_86	RPL21	na	11330	-0.7142521142959595	-0.35567045	Yes
row_87	RPS10	na	11344	-0.7201329469680786	-0.3456847	Yes
row_88	RPL32	na	11355	-0.7245880365371704	-0.33537817	Yes
row_89	RPS11	na	11371	-0.7345427870750427	-0.32533887	Yes
row_90	RPL12	na	11398	-0.7483599781990051	-0.31601194	Yes
row_91	RPL7A	na	11426	-0.7632512450218201	-0.30653998	Yes
row_92	RPS15	na	11434	-0.767038106918335	-0.2953281	Yes
row_93	RPS27A	na	11435	-0.7670428156852722	-0.2835276	Yes
row_94	RPL15	na	11440	-0.7685278058052063	-0.27204058	Yes
row_95	RPS29	na	11444	-0.7706026434898376	-0.26043752	Yes
row_96	RPL18A	na	11474	-0.7888774275779724	-0.2507395	Yes
row_97	RPS14	na	11478	-0.7919250726699829	-0.23880844	Yes
row_98	RPL7	na	11484	-0.7964728474617004	-0.22697556	Yes
row_99	RPLP0	na	11488	-0.7995754480361938	-0.2149268	Yes
row_100	RPL27A	na	11507	-0.8118836283683777	-0.20394991	Yes
row_101	RPL9	na	11521	-0.8189996480941772	-0.19244315	Yes
row_102	HERPUD1	na	11531	-0.8244386911392212	-0.18051636	Yes
row_103	RPS2	na	11562	-0.8459709882736206	-0.17002408	Yes
row_104	RPL13	na	11563	-0.8472529053688049	-0.15698956	Yes
row_105	RPS20	na	11594	-0.8681948781013489	-0.14615537	Yes
row_106	RPS27	na	11600	-0.8751834034919739	-0.13311158	Yes
row_107	RPL19	na	11611	-0.8821179270744324	-0.12038153	Yes
row_108	RPS13	na	11633	-0.8965116739273071	-0.10835494	Yes
row_109	RPS3	na	11641	-0.9030053615570068	-0.095051296	Yes
row_110	RPS17	na	11652	-0.9155699014663696	-0.0818066	Yes
row_111	RPL10A	na	11658	-0.9205737113952637	-0.0680645	Yes
row_112	RYR2	na	11674	-0.9407272934913635	-0.054853193	Yes
row_113	RPL4	na	11715	-0.9832972288131714	-0.043089043	Yes
row_114	RPL8	na	11772	-1.0392041206359863	-0.031810123	Yes
row_115	RPS4Y1	na	11774	-1.0426398515701294	-0.015853781	Yes
row_116	RPL3	na	11817	-1.1399143934249878	-0.0018483299	Yes
row_117	INSIG2	na	11843	-1.1695021390914917	0.014041725	Yes
