# Supplementary material for: Time-series transcriptome analysis identified differentially expressed genes in broiler chicken infected with mixed Eimeria species
Source: Front Genet. 2022 Aug 8;13:886781. doi: 10.3389/fgene.2022.886781 (PMC9393255; doi:10.3389/fgene.2022.886781)
Supplement: Supplementary file 2 [file DataSheet1.ZIP › 4dpi_GO.Gsea.1625071243202/GOBP_PROTEIN_TARGETING_TO_MEMBRANE.tsv]

NAME	SYMBOL	TITLE	RANK IN GENE LIST	RANK METRIC SCORE	RUNNING ES	CORE ENRICHMENT
row_0	SLC51B	na	111	1.5905956029891968	0.011847621	No
row_1	RN7SL1	na	179	1.3903014659881592	0.024734959	No
row_2	ZDHHC4	na	457	1.0100363492965698	0.014844106	No
row_3	ZDHHC20	na	573	0.9005721211433411	0.017154265	No
row_4	VPS37B	na	638	0.8561504483222961	0.023172675	No
row_5	PAK1	na	716	0.806213915348053	0.027429061	No
row_6	SLC1A1	na	831	0.7465380430221558	0.02776979	No
row_7	SEC61B	na	866	0.7289150953292847	0.03462148	No
row_8	PRKCI	na	1053	0.6535348296165466	0.027650848	No
row_9	RAB8B	na	1274	0.583308756351471	0.016876861	No
row_10	SEC61G	na	1475	0.5251762866973877	0.00701427	No
row_11	C2CD5	na	1626	0.488933801651001	8.846611E-4	No
row_12	ZDHHC3	na	1943	0.43288323283195496	-0.019990085	No
row_13	MYO1C	na	1956	0.4308885335922241	-0.015256886	No
row_14	INPP5K	na	1977	0.4265676736831665	-0.011255891	No
row_15	HSPA5	na	2167	0.39407747983932495	-0.021938872	No
row_16	SEC63	na	2308	0.37450218200683594	-0.028750971	No
row_17	AQP11	na	2673	0.3266885280609131	-0.055089183	No
row_18	KCNB1	na	2778	0.3110288977622986	-0.059711907	No
row_19	CHMP4B	na	2783	0.3105580806732178	-0.055908497	No
row_20	SGTA	na	2968	0.28626811504364014	-0.06760729	No
row_21	SGTB	na	3260	0.24843351542949677	-0.08883322	No
row_22	SEC61A1	na	3573	0.21019181609153748	-0.11233985	No
row_23	SRP19	na	3621	0.20524004101753235	-0.113566585	No
row_24	PARD3	na	3629	0.2047305554151535	-0.11142716	No
row_25	SRP54	na	3757	0.1919323354959488	-0.11957727	No
row_26	TRAM1L1	na	3856	0.18163642287254333	-0.12541926	No
row_27	GDI1	na	3862	0.18129301071166992	-0.12342367	No
row_28	ZDHHC23	na	4128	0.15695549547672272	-0.14367686	No
row_29	CEMIP	na	4197	0.1512717604637146	-0.14739399	No
row_30	ATG3	na	4204	0.1502714455127716	-0.14589635	No
row_31	ZDHHC12	na	4766	0.10047044605016708	-0.1918626	No
row_32	CHM	na	4816	0.0956793874502182	-0.19471878	No
row_33	SRPRA	na	4934	0.08512942492961884	-0.20344967	No
row_34	MFF	na	4974	0.08095957338809967	-0.20565887	No
row_35	PIKFYVE	na	4994	0.0787212997674942	-0.20621142	No
row_36	SRP68	na	5003	0.07819515466690063	-0.20584343	No
row_37	SEC61A2	na	5014	0.07735179364681244	-0.20565534	No
row_38	TRAM2	na	5068	0.07292571663856506	-0.20915218	No
row_39	SSR1	na	5188	0.0618443563580513	-0.21836218	No
row_40	SDCBP	na	5294	0.054259248077869415	-0.22649276	No
row_41	ANK3	na	5304	0.05374617129564285	-0.22653508	No
row_42	SSR3	na	5621	0.02387073077261448	-0.25286323	No
row_43	PEX26	na	5894	0.0021459227427840233	-0.27577078	No
row_44	ZDHHC15	na	5994	-0.005593369714915752	-0.2840443	No
row_45	VPS37A	na	6119	-0.01608181931078434	-0.29428607	No
row_46	PEX16	na	6477	-0.044761065393686295	-0.323793	No
row_47	ICMT	na	6486	-0.04511404037475586	-0.32386607	No
row_48	SRP14	na	6579	-0.05246969312429428	-0.3309243	No
row_49	SRP72	na	6615	-0.055731210857629776	-0.3331326	No
row_50	CHP1	na	6932	-0.08251848071813583	-0.3586788	No
row_51	ERBB2	na	7090	-0.09715049713850021	-0.37062237	No
row_52	SEC62	na	7190	-0.1072673574090004	-0.37754023	No
row_53	FYN	na	7681	-0.15081287920475006	-0.41684827	No
row_54	CDK5R1	na	7736	-0.155356302857399	-0.4193304	No
row_55	DMTN	na	7787	-0.16018162667751312	-0.42141086	No
row_56	ITGB2	na	7941	-0.173111692070961	-0.43200433	No
row_57	MICALL1	na	8011	-0.18033713102340698	-0.43541825	No
row_58	ITGB1BP1	na	8228	-0.20115114748477936	-0.4509503	No
row_59	RPS23	na	8269	-0.20556294918060303	-0.45158246	No
row_60	ZDHHC2	na	8535	-0.23281344771385193	-0.47082424	No
row_61	RPL17	na	8583	-0.2388603687286377	-0.4716027	No
row_62	CDK5	na	8689	-0.2496311515569687	-0.4771284	No
row_63	MIEF1	na	8691	-0.24991261959075928	-0.4738806	No
row_64	ZDHHC7	na	8775	-0.25855588912963867	-0.47743216	No
row_65	PEX3	na	8825	-0.2647795081138611	-0.4780337	No
row_66	RPS6	na	8904	-0.27390527725219727	-0.48095897	No
row_67	EXOC4	na	8948	-0.278518408536911	-0.48087138	No
row_68	PRNP	na	9074	-0.29213976860046387	-0.48751676	No
row_69	VPS37C	na	9136	-0.29982614517211914	-0.48866293	No
row_70	SSR2	na	9215	-0.3105090856552124	-0.49110016	No
row_71	HRAS	na	9244	-0.3150768578052521	-0.48926026	No
row_72	GOLGA7	na	9288	-0.3198011815547943	-0.48862225	No
row_73	RPL36	na	9363	-0.33033129572868347	-0.4904579	No
row_74	ZDHHC6	na	9481	-0.34458693861961365	-0.49572942	No
row_75	UBA52	na	9532	-0.35255804657936096	-0.49524492	No
row_76	ZDHHC9	na	9561	-0.3580954074859619	-0.49283147	No
row_77	RPL38	na	9661	-0.3690483570098877	-0.49625897	No
row_78	RPS24	na	9689	-0.37224435806274414	-0.49357256	No
row_79	SRP9	na	9772	-0.3819798529148102	-0.49539417	No
row_80	ARL6IP1	na	9852	-0.3925651013851166	-0.49682164	No
row_81	VPS37D	na	9897	-0.39699578285217285	-0.49523872	No
row_82	RPLP2	na	10048	-0.4214676320552826	-0.50226784	No
row_83	RPL37	na	10057	-0.4225761890411377	-0.4973082	No
row_84	PEX5	na	10116	-0.4323597848415375	-0.4964343	No
row_85	RPS8	na	10245	-0.45177656412124634	-0.5012042	No
row_86	RPL27	na	10333	-0.4668392539024353	-0.502316	No
row_87	RPS28	na	10524	-0.5037821531295776	-0.5116206	Yes
row_88	RPL30	na	10537	-0.5057436227798462	-0.5058893	Yes
row_89	RPL22	na	10554	-0.50824373960495	-0.50046206	Yes
row_90	RPL36A	na	10605	-0.5198042988777161	-0.49774763	Yes
row_91	RPL14	na	10662	-0.5308762192726135	-0.49539155	Yes
row_92	RPL29	na	10742	-0.5476791858673096	-0.4947509	Yes
row_93	RPL37A	na	10838	-0.5691056847572327	-0.49517372	Yes
row_94	RPS19	na	10840	-0.5694751143455505	-0.48766518	Yes
row_95	NACAD	na	10865	-0.5748587846755981	-0.48202428	Yes
row_96	RPS12	na	10875	-0.5762121081352234	-0.4751005	Yes
row_97	RPL24	na	10877	-0.5764415264129639	-0.46749905	Yes
row_98	ZDHHC18	na	10890	-0.5795363187789917	-0.46078393	Yes
row_99	RPL34	na	10933	-0.5881284475326538	-0.45648393	Yes
row_100	RPL23	na	10981	-0.601767361164093	-0.45242375	Yes
row_101	RPL35A	na	10982	-0.6019400954246521	-0.44439802	Yes
row_102	ARL6	na	10998	-0.6073653101921082	-0.4375648	Yes
row_103	RPS25	na	11017	-0.6128634810447693	-0.43091124	Yes
row_104	RPS7	na	11068	-0.6271847486495972	-0.4267651	Yes
row_105	RPL23A	na	11076	-0.6285097599029541	-0.41897538	Yes
row_106	RPL5	na	11121	-0.6426506042480469	-0.41411713	Yes
row_107	RPS16	na	11138	-0.6452974677085876	-0.40686247	Yes
row_108	NACA	na	11140	-0.6456845998764038	-0.3983378	Yes
row_109	RPL6	na	11150	-0.6498175263404846	-0.39043263	Yes
row_110	SIL1	na	11172	-0.6551724076271057	-0.38346794	Yes
row_111	RPL11	na	11195	-0.6619905829429626	-0.37649667	Yes
row_112	RPS15A	na	11196	-0.6621389985084534	-0.3676683	Yes
row_113	RPLP1	na	11249	-0.6824502944946289	-0.36295396	Yes
row_114	RPS26	na	11254	-0.6860659122467041	-0.35414386	Yes
row_115	MIEF2	na	11278	-0.6952776908874512	-0.3468131	Yes
row_116	RPL35	na	11280	-0.6961894631385803	-0.33761504	Yes
row_117	ZDHHC21	na	11296	-0.7024765610694885	-0.3295137	Yes
row_118	RPL31	na	11306	-0.7058302760124207	-0.3208617	Yes
row_119	RPS21	na	11313	-0.7094141840934753	-0.31190896	Yes
row_120	RPS3A	na	11328	-0.7128841280937195	-0.30358452	Yes
row_121	RPL21	na	11330	-0.7142521142959595	-0.29414564	Yes
row_122	RPS10	na	11344	-0.7201329469680786	-0.28564024	Yes
row_123	RPL32	na	11355	-0.7245880365371704	-0.27682245	Yes
row_124	RPS11	na	11371	-0.7345427870750427	-0.26829356	Yes
row_125	RPL12	na	11398	-0.7483599781990051	-0.26050803	Yes
row_126	RPL7A	na	11426	-0.7632512450218201	-0.25260824	Yes
row_127	RPS15	na	11434	-0.767038106918335	-0.24297151	Yes
row_128	RPS27A	na	11435	-0.7670428156852722	-0.23274444	Yes
row_129	RPL15	na	11440	-0.7685278058052063	-0.22283487	Yes
row_130	RPS29	na	11444	-0.7706026434898376	-0.2128133	Yes
row_131	RPL18A	na	11474	-0.7888774275779724	-0.20474051	Yes
row_132	RPS14	na	11478	-0.7919250726699829	-0.19443464	Yes
row_133	RPL7	na	11484	-0.7964728474617004	-0.1842368	Yes
row_134	RPLP0	na	11488	-0.7995754480361938	-0.17382893	Yes
row_135	RPL27A	na	11507	-0.8118836283683777	-0.16452183	Yes
row_136	RPL9	na	11521	-0.8189996480941772	-0.15469822	Yes
row_137	RPS2	na	11562	-0.8459709882736206	-0.14679176	Yes
row_138	RPL13	na	11563	-0.8472529053688049	-0.13549523	Yes
row_139	RPS20	na	11594	-0.8681948781013489	-0.12644921	Yes
row_140	RPS27	na	11600	-0.8751834034919739	-0.115201905	Yes
row_141	RPL19	na	11611	-0.8821179270744324	-0.104283765	Yes
row_142	RPS13	na	11633	-0.8965116739273071	-0.09410127	Yes
row_143	RPS3	na	11641	-0.9030053615570068	-0.08265167	Yes
row_144	RPS17	na	11652	-0.9155699014663696	-0.071287505	Yes
row_145	RPL10A	na	11658	-0.9205737113952637	-0.059435006	Yes
row_146	RPL4	na	11715	-0.9832972288131714	-0.05104674	Yes
row_147	RPL8	na	11772	-1.0392041206359863	-0.04191306	Yes
row_148	RPS4Y1	na	11774	-1.0426398515701294	-0.02809574	Yes
row_149	RPL3	na	11817	-1.1399143934249878	-0.016438741	Yes
row_150	RAB3IP	na	11854	-1.191489338874817	-0.0035881407	Yes
row_151	STOM	na	11882	-1.2494021654129028	0.010793534	Yes
