# Supplementary material for: Time-series transcriptome analysis identified differentially expressed genes in broiler chicken infected with mixed Eimeria species
Source: Front Genet. 2022 Aug 8;13:886781. doi: 10.3389/fgene.2022.886781 (PMC9393255; doi:10.3389/fgene.2022.886781)
Supplement: Supplementary file 2 [file DataSheet1.ZIP › 4dpi_GO.Gsea.1625071243202/GOBP_REGULATION_OF_ALCOHOL_BIOSYNTHETIC_PROCESS.tsv]

NAME	SYMBOL	TITLE	RANK IN GENE LIST	RANK METRIC SCORE	RUNNING ES	CORE ENRICHMENT
row_0	DHCR7	na	17	2.2864842414855957	0.06396205	Yes
row_1	CYP51A1	na	28	2.1879191398620605	0.12569107	Yes
row_2	HMGCS1	na	30	2.1832644939422607	0.18803981	Yes
row_3	FDFT1	na	56	1.9859243631362915	0.2427379	Yes
row_4	FDPS	na	71	1.7915910482406616	0.292799	Yes
row_5	SQLE	na	92	1.677742838859558	0.3391026	Yes
row_6	LSS	na	138	1.4998819828033447	0.37822893	Yes
row_7	APOB	na	248	1.254833698272705	0.4049945	Yes
row_8	HMGCR	na	299	1.178892970085144	0.43452364	Yes
row_9	SREBF2	na	333	1.1345494985580444	0.46420673	Yes
row_10	ACACA	na	361	1.1092098951339722	0.49366713	Yes
row_11	SC5D	na	418	1.0479363203048706	0.51894957	Yes
row_12	SREBF1	na	691	0.8232707977294922	0.51973975	Yes
row_13	PTK2B	na	713	0.8095848560333252	0.54113394	Yes
row_14	FGF1	na	971	0.6838454604148865	0.53919184	Yes
row_15	SCD	na	1084	0.6437191367149353	0.54823107	Yes
row_16	MBTPS2	na	1196	0.6050069332122803	0.556247	Yes
row_17	DGKQ	na	1245	0.5895158052444458	0.56908965	Yes
row_18	BMP2	na	1379	0.5532375574111938	0.5737849	Yes
row_19	PRKAA1	na	1419	0.5419032573699951	0.58601886	Yes
row_20	DKK3	na	1533	0.511576771736145	0.59119576	Yes
row_21	SP1	na	1630	0.4884321987628937	0.5971328	Yes
row_22	MVD	na	1777	0.4606141448020935	0.598092	Yes
row_23	LPCAT3	na	1853	0.4470421373844147	0.60460204	Yes
row_24	GPAM	na	2506	0.34763646125793457	0.5600052	No
row_25	ELOVL6	na	2559	0.34069302678108215	0.565398	No
row_26	P2RY1	na	2802	0.30892789363861084	0.55398947	No
row_27	H6PD	na	3109	0.2675638198852539	0.5360447	No
row_28	NFYA	na	3482	0.22282998263835907	0.5113	No
row_29	KPNB1	na	3483	0.2225438803434372	0.51766384	No
row_30	ERLIN1	na	3789	0.1887623816728592	0.49754936	No
row_31	BMP6	na	3816	0.18630307912826538	0.500702	No
row_32	GFI1	na	4541	0.12067156285047531	0.4435923	No
row_33	CD244	na	5031	0.07598555833101273	0.4048618	No
row_34	RAN	na	5091	0.07085385918617249	0.40195274	No
row_35	FASN	na	5288	0.05457846820354462	0.38711867	No
row_36	P2RY6	na	6669	-0.06014204025268555	0.2734056	No
row_37	NFKB1	na	6765	-0.06769702583551407	0.267395	No
row_38	MVK	na	6801	-0.07060334086418152	0.26648632	No
row_39	MBTPS1	na	6903	-0.07952024787664413	0.26031193	No
row_40	BMP5	na	7077	-0.09622079133987427	0.24859251	No
row_41	PMVK	na	7240	-0.11240343749523163	0.23825598	No
row_42	GGPS1	na	7444	-0.1306050717830658	0.2250104	No
row_43	NFYC	na	7623	-0.14579400420188904	0.21429034	No
row_44	ERLIN2	na	7983	-0.17768938839435577	0.18934226	No
row_45	SEC14L2	na	8060	-0.18554788827896118	0.18829098	No
row_46	PTAFR	na	8527	-0.23228667676448822	0.15595393	No
row_47	WNT4	na	8711	-0.251741498708725	0.1478453	No
row_48	CLCN2	na	9370	-0.3314654231071472	0.10228412	No
row_49	PLEK	na	10092	-0.42804986238479614	0.05421509	No
row_50	SOD1	na	10118	-0.43244224786758423	0.06448998	No
row_51	HRH1	na	10858	-0.5745767951011658	0.01910538	No
row_52	ABCG1	na	11046	-0.6200494170188904	0.021194255	No
row_53	SCAP	na	11086	-0.631677508354187	0.0359954	No
row_54	SNCA	na	11241	-0.6791878938674927	0.042535745	No
row_55	NTSR1	na	11415	-0.7590435743331909	0.049770337	No
