# Supplementary material for: Time-series transcriptome analysis identified differentially expressed genes in broiler chicken infected with mixed Eimeria species
Source: Front Genet. 2022 Aug 8;13:886781. doi: 10.3389/fgene.2022.886781 (PMC9393255; doi:10.3389/fgene.2022.886781)
Supplement: Supplementary file 2 [file DataSheet1.ZIP › 4dpi_GO.Gsea.1625071243202/GOBP_REGULATION_OF_CHOLESTEROL_BIOSYNTHETIC_PROCESS.tsv]

NAME	SYMBOL	TITLE	RANK IN GENE LIST	RANK METRIC SCORE	RUNNING ES	CORE ENRICHMENT
row_0	DHCR7	na	17	2.2864842414855957	0.080047525	Yes
row_1	CYP51A1	na	28	2.1879191398620605	0.15716779	Yes
row_2	HMGCS1	na	30	2.1832644939422607	0.23487383	Yes
row_3	FDFT1	na	56	1.9859243631362915	0.3035443	Yes
row_4	FDPS	na	71	1.7915910482406616	0.3662094	Yes
row_5	SQLE	na	92	1.677742838859558	0.42431697	Yes
row_6	LSS	na	138	1.4998819828033447	0.4739995	Yes
row_7	APOB	na	248	1.254833698272705	0.50960606	Yes
row_8	HMGCR	na	299	1.178892970085144	0.5474343	Yes
row_9	SREBF2	na	333	1.1345494985580444	0.5851022	Yes
row_10	ACACA	na	361	1.1092098951339722	0.6223684	Yes
row_11	SC5D	na	418	1.0479363203048706	0.6550295	Yes
row_12	SREBF1	na	691	0.8232707977294922	0.66164666	Yes
row_13	FGF1	na	971	0.6838454604148865	0.66271156	Yes
row_14	SCD	na	1084	0.6437191367149353	0.6762936	Yes
row_15	MBTPS2	na	1196	0.6050069332122803	0.6885799	Yes
row_16	PRKAA1	na	1419	0.5419032573699951	0.6893477	Yes
row_17	SP1	na	1630	0.4884321987628937	0.6892125	Yes
row_18	MVD	na	1777	0.4606141448020935	0.6934311	Yes
row_19	LPCAT3	na	1853	0.4470421373844147	0.70309556	Yes
row_20	GPAM	na	2506	0.34763646125793457	0.66103053	No
row_21	ELOVL6	na	2559	0.34069302678108215	0.66882664	No
row_22	NFYA	na	3482	0.22282998263835907	0.5997659	No
row_23	KPNB1	na	3483	0.2225438803434372	0.60769516	No
row_24	ERLIN1	na	3789	0.1887623816728592	0.58894885	No
row_25	RAN	na	5091	0.07085385918617249	0.48282132	No
row_26	FASN	na	5288	0.05457846820354462	0.46839714	No
row_27	MVK	na	6801	-0.07060334086418152	0.34463915	No
row_28	MBTPS1	na	6903	-0.07952024787664413	0.3390375	No
row_29	PMVK	na	7240	-0.11240343749523163	0.31498164	No
row_30	GGPS1	na	7444	-0.1306050717830658	0.30268168	No
row_31	NFYC	na	7623	-0.14579400420188904	0.29301077	No
row_32	ERLIN2	na	7983	-0.17768938839435577	0.2693602	No
row_33	SEC14L2	na	8060	-0.18554788827896118	0.26962417	No
row_34	SOD1	na	10118	-0.43244224786758423	0.1132432	No
row_35	ABCG1	na	11046	-0.6200494170188904	0.057917777	No
row_36	SCAP	na	11086	-0.631677508354187	0.07716735	No
