# Supplementary material for: Time-series transcriptome analysis identified differentially expressed genes in broiler chicken infected with mixed Eimeria species
Source: Front Genet. 2022 Aug 8;13:886781. doi: 10.3389/fgene.2022.886781 (PMC9393255; doi:10.3389/fgene.2022.886781)
Supplement: Supplementary file 2 [file DataSheet1.ZIP › 4dpi_GO.Gsea.1625071243202/GOBP_REGULATION_OF_CHOLESTEROL_METABOLIC_PROCESS.tsv]

NAME	SYMBOL	TITLE	RANK IN GENE LIST	RANK METRIC SCORE	RUNNING ES	CORE ENRICHMENT
row_0	DHCR7	na	17	2.2864842414855957	0.07205927	Yes
row_1	CYP51A1	na	28	2.1879191398620605	0.14153598	Yes
row_2	HMGCS1	na	30	2.1832644939422607	0.21161523	Yes
row_3	FDFT1	na	56	1.9859243631362915	0.27334696	Yes
row_4	FDPS	na	71	1.7915910482406616	0.3297527	Yes
row_5	SQLE	na	92	1.677742838859558	0.3819984	Yes
row_6	LSS	na	138	1.4998819828033447	0.42643893	Yes
row_7	APOB	na	248	1.254833698272705	0.45765594	Yes
row_8	HMGCR	na	299	1.178892970085144	0.4913631	Yes
row_9	SREBF2	na	333	1.1345494985580444	0.52506596	Yes
row_10	ACACA	na	361	1.1092098951339722	0.5584558	Yes
row_11	SC5D	na	418	1.0479363203048706	0.58745307	Yes
row_12	DGAT2	na	643	0.8536641001701355	0.59616727	Yes
row_13	SREBF1	na	691	0.8232707977294922	0.6186967	Yes
row_14	FGF1	na	971	0.6838454604148865	0.61735713	Yes
row_15	SCD	na	1084	0.6437191367149353	0.6286842	Yes
row_16	MBTPS2	na	1196	0.6050069332122803	0.63885087	Yes
row_17	DGKQ	na	1245	0.5895158052444458	0.6537846	Yes
row_18	PRKAA1	na	1419	0.5419032573699951	0.6567419	Yes
row_19	TTC39B	na	1575	0.5015223622322083	0.6599058	Yes
row_20	SP1	na	1630	0.4884321987628937	0.6710896	Yes
row_21	MVD	na	1777	0.4606141448020935	0.6736909	Yes
row_22	LPCAT3	na	1853	0.4470421373844147	0.68178964	Yes
row_23	GPAM	na	2506	0.34763646125793457	0.6384738	No
row_24	ELOVL6	na	2559	0.34069302678108215	0.6450769	No
row_25	ARV1	na	2818	0.30656370520591736	0.6333677	No
row_26	NFYA	na	3482	0.22282998263835907	0.58512175	No
row_27	KPNB1	na	3483	0.2225438803434372	0.59227353	No
row_28	ERLIN1	na	3789	0.1887623816728592	0.5728509	No
row_29	RAN	na	5091	0.07085385918617249	0.46640316	No
row_30	FASN	na	5288	0.05457846820354462	0.45177737	No
row_31	EPHX2	na	5461	0.040462691336870193	0.43870366	No
row_32	LDLRAP1	na	5933	-0.0016617195215076208	0.39939553	No
row_33	MVK	na	6801	-0.07060334086418152	0.3292092	No
row_34	MBTPS1	na	6903	-0.07952024787664413	0.32332414	No
row_35	PMVK	na	7240	-0.11240343749523163	0.29885685	No
row_36	GGPS1	na	7444	-0.1306050717830658	0.28608933	No
row_37	NFYC	na	7623	-0.14579400420188904	0.27589917	No
row_38	NR1H4	na	7657	-0.14823056757450104	0.277905	No
row_39	ERLIN2	na	7983	-0.17768938839435577	0.25645506	No
row_40	SEC14L2	na	8060	-0.18554788827896118	0.25606662	No
row_41	SOD1	na	10118	-0.43244224786758423	0.09806014	No
row_42	ACADL	na	11004	-0.6092001795768738	0.043678246	No
row_43	ABCG1	na	11046	-0.6200494170188904	0.06017819	No
row_44	SCAP	na	11086	-0.631677508354187	0.07721896	No
