# Supplementary material for: Time-series transcriptome analysis identified differentially expressed genes in broiler chicken infected with mixed Eimeria species
Source: Front Genet. 2022 Aug 8;13:886781. doi: 10.3389/fgene.2022.886781 (PMC9393255; doi:10.3389/fgene.2022.886781)
Supplement: Supplementary file 2 [file DataSheet1.ZIP › 4dpi_GO.Gsea.1625071243202/GOBP_REGULATION_OF_LIPID_BIOSYNTHETIC_PROCESS.tsv]

NAME	SYMBOL	TITLE	RANK IN GENE LIST	RANK METRIC SCORE	RUNNING ES	CORE ENRICHMENT
row_0	DHCR7	na	17	2.2864842414855957	0.029120963	Yes
row_1	CYP51A1	na	28	2.1879191398620605	0.057514705	Yes
row_2	HMGCS1	na	30	2.1832644939422607	0.086604655	Yes
row_3	FDFT1	na	56	1.9859243631362915	0.1110352	Yes
row_4	PDK4	na	58	1.9781575202941895	0.13738437	Yes
row_5	FDPS	na	71	1.7915910482406616	0.16031359	Yes
row_6	SQLE	na	92	1.677742838859558	0.18104735	Yes
row_7	LSS	na	138	1.4998819828033447	0.19729772	Yes
row_8	INSIG1	na	148	1.4707776308059692	0.21619281	Yes
row_9	LDLR	na	159	1.4365001916885376	0.2345456	Yes
row_10	APOB	na	248	1.254833698272705	0.24389799	Yes
row_11	HMGCR	na	299	1.178892970085144	0.25543776	Yes
row_12	SREBF2	na	333	1.1345494985580444	0.26781756	Yes
row_13	MALRD1	na	336	1.1327731609344482	0.2827859	Yes
row_14	ACACA	na	361	1.1092098951339722	0.29558545	Yes
row_15	MFSD2A	na	373	1.0981805324554443	0.30933312	Yes
row_16	SC5D	na	418	1.0479363203048706	0.31962857	Yes
row_17	PCK1	na	446	1.0203014612197876	0.3309873	Yes
row_18	HTR2A	na	452	1.0144890546798706	0.34412223	Yes
row_19	LPGAT1	na	479	0.9863738417625427	0.35511187	Yes
row_20	FABP5	na	504	0.959930419921875	0.36591667	Yes
row_21	APOA1	na	589	0.8893563151359558	0.37072238	Yes
row_22	SAMD8	na	591	0.8883496522903442	0.3825088	Yes
row_23	PRKCD	na	605	0.874934196472168	0.3931048	Yes
row_24	SMPD3	na	626	0.8633653521537781	0.4029563	Yes
row_25	DGAT2	na	643	0.8536641001701355	0.41301525	Yes
row_26	SREBF1	na	691	0.8232707977294922	0.42005578	Yes
row_27	STARD4	na	710	0.8099730610847473	0.42936236	Yes
row_28	APOA4	na	733	0.7974587082862854	0.43816465	Yes
row_29	FGF1	na	971	0.6838454604148865	0.4273313	Yes
row_30	ADIPOR2	na	989	0.6761032938957214	0.43493327	Yes
row_31	ANXA1	na	1060	0.6513139605522156	0.43773785	Yes
row_32	SCD	na	1084	0.6437191367149353	0.4444015	Yes
row_33	ABHD6	na	1089	0.6423935294151306	0.45264852	Yes
row_34	FABP3	na	1105	0.6361995339393616	0.45988584	Yes
row_35	MBTPS2	na	1196	0.6050069332122803	0.46038628	Yes
row_36	MLXIPL	na	1199	0.6038752198219299	0.4682871	Yes
row_37	PPARA	na	1223	0.5962107181549072	0.47431594	Yes
row_38	DGKQ	na	1245	0.5895158052444458	0.4804238	Yes
row_39	FGF19	na	1264	0.5850191712379456	0.4867244	Yes
row_40	SNAI2	na	1276	0.5826830863952637	0.49358368	Yes
row_41	BMP2	na	1379	0.5532375574111938	0.49238113	Yes
row_42	ACSL3	na	1396	0.5483353734016418	0.49836007	Yes
row_43	SORBS1	na	1415	0.5431239604949951	0.50410086	Yes
row_44	PRKAA1	na	1419	0.5419032573699951	0.5110893	Yes
row_45	DKK3	na	1533	0.511576771736145	0.5084031	Yes
row_46	BRCA1	na	1559	0.5049182772636414	0.51304346	Yes
row_47	SP1	na	1630	0.4884321987628937	0.5136715	Yes
row_48	THRSP	na	1759	0.46354982256889343	0.5090796	Yes
row_49	MVD	na	1777	0.4606141448020935	0.51380205	Yes
row_50	LPCAT3	na	1853	0.4470421373844147	0.5134557	Yes
row_51	CAPN2	na	1917	0.4369142949581146	0.51398516	Yes
row_52	ORMDL1	na	2060	0.4114486575126648	0.5075173	No
row_53	GPAM	na	2506	0.34763646125793457	0.47466367	No
row_54	ELOVL6	na	2559	0.34069302678108215	0.47483435	No
row_55	ADIPOQ	na	2680	0.3260771930217743	0.46907952	No
row_56	ATP1A1	na	3009	0.28070393204689026	0.4451908	No
row_57	ZBTB20	na	3022	0.27897322177886963	0.44790742	No
row_58	H6PD	na	3109	0.2675638198852539	0.4442358	No
row_59	NR1H3	na	3213	0.25483548641204834	0.43896154	No
row_60	SIRT4	na	3355	0.2366994023323059	0.43024278	No
row_61	MID1IP1	na	3422	0.22981058061122894	0.42775202	No
row_62	NFYA	na	3482	0.22282998263835907	0.42575786	No
row_63	KPNB1	na	3483	0.2225438803434372	0.42873162	No
row_64	PLIN5	na	3601	0.20673535764217377	0.42163488	No
row_65	ERLIN1	na	3789	0.1887623816728592	0.40839928	No
row_66	BMP6	na	3816	0.18630307912826538	0.40869784	No
row_67	SIRT3	na	4105	0.15894904732704163	0.38655284	No
row_68	CNEP1R1	na	4163	0.15423300862312317	0.38381055	No
row_69	WDTC1	na	4181	0.15242215991020203	0.3844148	No
row_70	ASXL3	na	4213	0.14950555562973022	0.3838003	No
row_71	MTOR	na	4329	0.13954217731952667	0.3759742	No
row_72	DHH	na	4419	0.13202208280563354	0.37023857	No
row_73	CREBL2	na	4444	0.12942922115325928	0.36994568	No
row_74	GFI1	na	4541	0.12067156285047531	0.3634685	No
row_75	ABCD2	na	4562	0.11917921155691147	0.36337572	No
row_76	ENHO	na	4668	0.10869564861059189	0.3559801	No
row_77	IGFBP7	na	4706	0.10597814619541168	0.3542784	No
row_78	PRKAA2	na	4804	0.0970149040222168	0.3474008	No
row_79	ADGRF5	na	4842	0.09397861361503601	0.34553874	No
row_80	PDGFB	na	5083	0.07165906578302383	0.32627213	No
row_81	RAN	na	5091	0.07085385918617249	0.32662907	No
row_82	PRKAG2	na	5102	0.06997968256473541	0.32672152	No
row_83	PDGFA	na	5143	0.06570664048194885	0.32422882	No
row_84	FASN	na	5288	0.05457846820354462	0.31282365	No
row_85	AKT1	na	5330	0.05158267542719841	0.31005797	No
row_86	ELOVL5	na	5559	0.029863785952329636	0.2912441	No
row_87	IDH1	na	5624	0.02379145659506321	0.2861689	No
row_88	SCARB1	na	5664	0.020034722983837128	0.2831502	No
row_89	PIBF1	na	6178	-0.02049180306494236	0.2401949	No
row_90	SMPD2	na	6421	-0.04001277685165405	0.22033688	No
row_91	CREB1	na	6598	-0.05437420308589935	0.20623243	No
row_92	NFKB1	na	6765	-0.06769702583551407	0.19314867	No
row_93	MVK	na	6801	-0.07060334086418152	0.19114277	No
row_94	LPCAT1	na	6902	-0.07941142469644547	0.18377718	No
row_95	MBTPS1	na	6903	-0.07952024787664413	0.18483979	No
row_96	CHP1	na	6932	-0.08251848071813583	0.18358296	No
row_97	BMP5	na	7077	-0.09622079133987427	0.17273425	No
row_98	PROX1	na	7123	-0.10029023140668869	0.17028235	No
row_99	PMVK	na	7240	-0.11240343749523163	0.16200936	No
row_100	SNAI1	na	7275	-0.11567872762680054	0.16069004	No
row_101	ORMDL2	na	7384	-0.12520162761211395	0.1532622	No
row_102	GGPS1	na	7444	-0.1306050717830658	0.15003566	No
row_103	AVPR1A	na	7446	-0.13067813217639923	0.1516976	No
row_104	EIF6	na	7476	-0.13347865641117096	0.15103748	No
row_105	SPHK1	na	7479	-0.13379178941249847	0.15265676	No
row_106	EGR1	na	7575	-0.1408582478761673	0.14653361	No
row_107	NFYC	na	7623	-0.14579400420188904	0.14452124	No
row_108	TNFRSF1A	na	7639	-0.1470145434141159	0.14522174	No
row_109	ASAH1	na	7648	-0.1478332132101059	0.14652304	No
row_110	NR1H4	na	7657	-0.14823056757450104	0.14782965	No
row_111	ERLIN2	na	7983	-0.17768938839435577	0.12281719	No
row_112	SEC14L2	na	8060	-0.18554788827896118	0.11889229	No
row_113	ABCA2	na	8565	-0.23664605617523193	0.079583794	No
row_114	NR0B1	na	8635	-0.24309073388576508	0.07701769	No
row_115	WNT4	na	8711	-0.251741498708725	0.07406157	No
row_116	PTGS2	na	8720	-0.2526995837688446	0.076764174	No
row_117	FBXW7	na	8851	-0.26808032393455505	0.06939169	No
row_118	TSPO	na	8903	-0.2738161087036133	0.06875297	No
row_119	C3	na	8977	-0.28091496229171753	0.06635523	No
row_120	CD74	na	9026	-0.28553488850593567	0.0661259	No
row_121	ABCA3	na	9099	-0.294587105512619	0.06399512	No
row_122	PRKAB2	na	9322	-0.32511401176452637	0.049632173	No
row_123	FGFR4	na	9361	-0.3301466405391693	0.05084165	No
row_124	CLCN2	na	9370	-0.3314654231071472	0.05459677	No
row_125	NSMAF	na	9457	-0.3423626720905304	0.05192466	No
row_126	ADIPOR1	na	9523	-0.35159382224082947	0.051145513	No
row_127	SIRT1	na	9868	-0.39420875906944275	0.02742524	No
row_128	SOD1	na	10118	-0.43244224786758423	0.012221261	No
row_129	ORMDL3	na	10175	-0.4408419728279114	0.013393113	No
row_130	NR1D1	na	10243	-0.451396644115448	0.013779063	No
row_131	SIK1	na	10602	-0.5189410448074341	-0.009454197	No
row_132	SLC45A3	na	10760	-0.5504375696182251	-0.015328853	No
row_133	ACADL	na	11004	-0.6092001795768738	-0.027665274	No
row_134	IL1B	na	11033	-0.6171337366104126	-0.021778211	No
row_135	ABCG1	na	11046	-0.6200494170188904	-0.01450391	No
row_136	SCAP	na	11086	-0.631677508354187	-0.009349444	No
row_137	PPARGC1A	na	11134	-0.6445688009262085	-0.004696855	No
row_138	RDH10	na	11297	-0.7033078074455261	-0.008950095	No
row_139	RACK1	na	11554	-0.8423517346382141	-0.019266466	No
row_140	RGN	na	11564	-0.8478222489356995	-0.008695711	No
row_141	SLC27A1	na	11586	-0.860986590385437	0.0010397444	No
row_142	ADM	na	11649	-0.9146185517311096	0.008036907	No
row_143	HTR2B	na	11963	-1.668776035308838	0.0039605275	No
