# Supplementary material for: Time-series transcriptome analysis identified differentially expressed genes in broiler chicken infected with mixed Eimeria species
Source: Front Genet. 2022 Aug 8;13:886781. doi: 10.3389/fgene.2022.886781 (PMC9393255; doi:10.3389/fgene.2022.886781)
Supplement: Supplementary file 2 [file DataSheet1.ZIP › 4dpi_GO.Gsea.1625071243202/GOBP_REGULATION_OF_STEROID_BIOSYNTHETIC_PROCESS.tsv]

NAME	SYMBOL	TITLE	RANK IN GENE LIST	RANK METRIC SCORE	RUNNING ES	CORE ENRICHMENT
row_0	DHCR7	na	17	2.2864842414855957	0.05567179	Yes
row_1	CYP51A1	na	28	2.1879191398620605	0.10946841	Yes
row_2	HMGCS1	na	30	2.1832644939422607	0.16390231	Yes
row_3	FDFT1	na	56	1.9859243631362915	0.21139912	Yes
row_4	FDPS	na	71	1.7915910482406616	0.25496426	Yes
row_5	SQLE	na	92	1.677742838859558	0.2951842	Yes
row_6	LSS	na	138	1.4998819828033447	0.3288697	Yes
row_7	INSIG1	na	148	1.4707776308059692	0.36484253	Yes
row_8	APOB	na	248	1.254833698272705	0.3878879	Yes
row_9	HMGCR	na	299	1.178892970085144	0.4131395	Yes
row_10	SREBF2	na	333	1.1345494985580444	0.43870708	Yes
row_11	MALRD1	na	336	1.1327731609344482	0.46682575	Yes
row_12	ACACA	na	361	1.1092098951339722	0.49251413	Yes
row_13	SC5D	na	418	1.0479363203048706	0.51399326	Yes
row_14	SREBF1	na	691	0.8232707977294922	0.511778	Yes
row_15	STARD4	na	710	0.8099730610847473	0.53049654	Yes
row_16	FGF1	na	971	0.6838454604148865	0.5258044	Yes
row_17	SCD	na	1084	0.6437191367149353	0.5325014	Yes
row_18	MBTPS2	na	1196	0.6050069332122803	0.5383155	Yes
row_19	DGKQ	na	1245	0.5895158052444458	0.54901737	Yes
row_20	FGF19	na	1264	0.5850191712379456	0.56211865	Yes
row_21	SNAI2	na	1276	0.5826830863952637	0.57574767	Yes
row_22	BMP2	na	1379	0.5532375574111938	0.58102256	Yes
row_23	PRKAA1	na	1419	0.5419032573699951	0.59128904	Yes
row_24	DKK3	na	1533	0.511576771736145	0.59460264	Yes
row_25	SP1	na	1630	0.4884321987628937	0.5987616	Yes
row_26	MVD	na	1777	0.4606141448020935	0.59803975	Yes
row_27	LPCAT3	na	1853	0.4470421373844147	0.6029234	Yes
row_28	GPAM	na	2506	0.34763646125793457	0.5570161	No
row_29	ELOVL6	na	2559	0.34069302678108215	0.56116974	No
row_30	ATP1A1	na	3009	0.28070393204689026	0.530587	No
row_31	H6PD	na	3109	0.2675638198852539	0.5289796	No
row_32	NFYA	na	3482	0.22282998263835907	0.5033985	No
row_33	KPNB1	na	3483	0.2225438803434372	0.50895554	No
row_34	ERLIN1	na	3789	0.1887623816728592	0.48813325	No
row_35	BMP6	na	3816	0.18630307912826538	0.49060854	No
row_36	DHH	na	4419	0.13202208280563354	0.44350335	No
row_37	GFI1	na	4541	0.12067156285047531	0.436386	No
row_38	IGFBP7	na	4706	0.10597814619541168	0.42530158	No
row_39	RAN	na	5091	0.07085385918617249	0.39492083	No
row_40	FASN	na	5288	0.05457846820354462	0.37987378	No
row_41	NFKB1	na	6765	-0.06769702583551407	0.25798753	No
row_42	MVK	na	6801	-0.07060334086418152	0.2568202	No
row_43	MBTPS1	na	6903	-0.07952024787664413	0.25034976	No
row_44	BMP5	na	7077	-0.09622079133987427	0.23826818	No
row_45	PROX1	na	7123	-0.10029023140668869	0.23700492	No
row_46	PMVK	na	7240	-0.11240343749523163	0.23009972	No
row_47	SNAI1	na	7275	-0.11567872762680054	0.23014168	No
row_48	GGPS1	na	7444	-0.1306050717830658	0.21933734	No
row_49	EGR1	na	7575	-0.1408582478761673	0.21197055	No
row_50	NFYC	na	7623	-0.14579400420188904	0.21167609	No
row_51	ASAH1	na	7648	-0.1478332132101059	0.21335822	No
row_52	NR1H4	na	7657	-0.14823056757450104	0.21638985	No
row_53	ERLIN2	na	7983	-0.17768938839435577	0.19361655	No
row_54	SEC14L2	na	8060	-0.18554788827896118	0.1918868	No
row_55	NR0B1	na	8635	-0.24309073388576508	0.14989933	No
row_56	WNT4	na	8711	-0.251741498708725	0.14990619	No
row_57	TSPO	na	8903	-0.2738161087036133	0.14075227	No
row_58	FGFR4	na	9361	-0.3301466405391693	0.11073438	No
row_59	CLCN2	na	9370	-0.3314654231071472	0.118341506	No
row_60	SIRT1	na	9868	-0.39420875906944275	0.08657432	No
row_61	SOD1	na	10118	-0.43244224786758423	0.07652542	No
row_62	NR1D1	na	10243	-0.451396644115448	0.07741533	No
row_63	ABCG1	na	11046	-0.6200494170188904	0.02575171	No
row_64	SCAP	na	11086	-0.631677508354187	0.038259897	No
row_65	PPARGC1A	na	11134	-0.6445688009262085	0.0504202	No
row_66	ADM	na	11649	-0.9146185517311096	0.030224703	No
