# Supplementary material for: Time-series transcriptome analysis identified differentially expressed genes in broiler chicken infected with mixed Eimeria species
Source: Front Genet. 2022 Aug 8;13:886781. doi: 10.3389/fgene.2022.886781 (PMC9393255; doi:10.3389/fgene.2022.886781)
Supplement: Supplementary file 2 [file DataSheet1.ZIP › 4dpi_GO.Gsea.1625071243202/GOBP_REGULATION_OF_STEROID_METABOLIC_PROCESS.tsv]

NAME	SYMBOL	TITLE	RANK IN GENE LIST	RANK METRIC SCORE	RUNNING ES	CORE ENRICHMENT
row_0	DHCR7	na	17	2.2864842414855957	0.04579852	Yes
row_1	CYP51A1	na	28	2.1879191398620605	0.09014832	Yes
row_2	HMGCS1	na	30	2.1832644939422607	0.1351567	Yes
row_3	FDFT1	na	56	1.9859243631362915	0.17407672	Yes
row_4	FDPS	na	71	1.7915910482406616	0.2099055	Yes
row_5	SQLE	na	92	1.677742838859558	0.24287976	Yes
row_6	LSS	na	138	1.4998819828033447	0.2700841	Yes
row_7	INSIG1	na	148	1.4707776308059692	0.29970622	Yes
row_8	APOB	na	248	1.254833698272705	0.31732115	Yes
row_9	HMGCR	na	299	1.178892970085144	0.33747664	Yes
row_10	SREBF2	na	333	1.1345494985580444	0.35814187	Yes
row_11	MALRD1	na	336	1.1327731609344482	0.38136998	Yes
row_12	GAL	na	353	1.1191833019256592	0.4031434	Yes
row_13	ACACA	na	361	1.1092098951339722	0.42546558	Yes
row_14	SC5D	na	418	1.0479363203048706	0.4424132	Yes
row_15	APOA1	na	589	0.8893563151359558	0.44652584	Yes
row_16	DGAT2	na	643	0.8536641001701355	0.4597126	Yes
row_17	SREBF1	na	691	0.8232707977294922	0.4727748	Yes
row_18	STARD4	na	710	0.8099730610847473	0.48799422	Yes
row_19	APOA4	na	733	0.7974587082862854	0.50261974	Yes
row_20	FGF1	na	971	0.6838454604148865	0.4968694	Yes
row_21	SCD	na	1084	0.6437191367149353	0.5007725	Yes
row_22	MBTPS2	na	1196	0.6050069332122803	0.50395983	Yes
row_23	DGKQ	na	1245	0.5895158052444458	0.5121103	Yes
row_24	FGF19	na	1264	0.5850191712379456	0.5226836	Yes
row_25	SNAI2	na	1276	0.5826830863952637	0.53379565	Yes
row_26	BMP2	na	1379	0.5532375574111938	0.53666854	Yes
row_27	PRKAA1	na	1419	0.5419032573699951	0.54459035	Yes
row_28	DKK3	na	1533	0.511576771736145	0.54568034	Yes
row_29	TTC39B	na	1575	0.5015223622322083	0.55260044	Yes
row_30	SP1	na	1630	0.4884321987628937	0.55816	Yes
row_31	MVD	na	1777	0.4606141448020935	0.5554302	Yes
row_32	LPCAT3	na	1853	0.4470421373844147	0.55837387	Yes
row_33	GPAM	na	2506	0.34763646125793457	0.51087874	No
row_34	ELOVL6	na	2559	0.34069302678108215	0.5135547	No
row_35	RORA	na	2627	0.3319891691207886	0.51479304	No
row_36	ARV1	na	2818	0.30656370520591736	0.50519174	No
row_37	ATP1A1	na	3009	0.28070393204689026	0.4950564	No
row_38	H6PD	na	3109	0.2675638198852539	0.49228063	No
row_39	ABCB11	na	3136	0.26439565420150757	0.49556106	No
row_40	NFYA	na	3482	0.22282998263835907	0.4712325	No
row_41	KPNB1	na	3483	0.2225438803434372	0.47582883	No
row_42	AGTR1	na	3755	0.19230683147907257	0.45707527	No
row_43	ERLIN1	na	3789	0.1887623816728592	0.4582066	No
row_44	BMP6	na	3816	0.18630307912826538	0.45987412	No
row_45	RORC	na	4015	0.1663140207529068	0.44670534	No
row_46	DHH	na	4419	0.13202208280563354	0.41563752	No
row_47	GFI1	na	4541	0.12067156285047531	0.40798306	No
row_48	IGFBP7	na	4706	0.10597814619541168	0.3964193	No
row_49	RAN	na	5091	0.07085385918617249	0.3656814	No
row_50	KIT	na	5279	0.05582137033343315	0.351153	No
row_51	FASN	na	5288	0.05457846820354462	0.35160935	No
row_52	EPHX2	na	5461	0.040462691336870193	0.33802158	No
row_53	LDLRAP1	na	5933	-0.0016617195215076208	0.29855904	No
row_54	NFKB1	na	6765	-0.06769702583551407	0.2302717	No
row_55	MVK	na	6801	-0.07060334086418152	0.2287949	No
row_56	MBTPS1	na	6903	-0.07952024787664413	0.22196768	No
row_57	BMP5	na	7077	-0.09622079133987427	0.20944765	No
row_58	PROX1	na	7123	-0.10029023140668869	0.20774542	No
row_59	PMVK	na	7240	-0.11240343749523163	0.20033948	No
row_60	SNAI1	na	7275	-0.11567872762680054	0.19987752	No
row_61	GGPS1	na	7444	-0.1306050717830658	0.18848692	No
row_62	EGR1	na	7575	-0.1408582478761673	0.18049468	No
row_63	NFYC	na	7623	-0.14579400420188904	0.17956455	No
row_64	ASAH1	na	7648	-0.1478332132101059	0.18060526	No
row_65	NR1H4	na	7657	-0.14823056757450104	0.1829959	No
row_66	PANK2	na	7754	-0.15765488147735596	0.17820172	No
row_67	LAMTOR1	na	7770	-0.1588374525308609	0.18022442	No
row_68	ERLIN2	na	7983	-0.17768938839435577	0.16611657	No
row_69	SEC14L2	na	8060	-0.18554788827896118	0.16357563	No
row_70	ABCA2	na	8565	-0.23664605617523193	0.12619907	No
row_71	NR0B1	na	8635	-0.24309073388576508	0.1254336	No
row_72	WNT4	na	8711	-0.251741498708725	0.124343656	No
row_73	TSPO	na	8903	-0.2738161087036133	0.11398217	No
row_74	FGFR4	na	9361	-0.3301466405391693	0.08247803	No
row_75	CLCN2	na	9370	-0.3314654231071472	0.08865312	No
row_76	STUB1	na	9707	-0.3749772906303406	0.06822164	No
row_77	SIRT1	na	9868	-0.39420875906944275	0.06294628	No
row_78	SOD1	na	10118	-0.43244224786758423	0.05099726	No
row_79	NR1D1	na	10243	-0.451396644115448	0.049921896	No
row_80	ACADL	na	11004	-0.6092001795768738	-0.0012275917	No
row_81	ABCG1	na	11046	-0.6200494170188904	0.008140497	No
row_82	SCAP	na	11086	-0.631677508354187	0.017916461	No
row_83	PPARGC1A	na	11134	-0.6445688009262085	0.027287818	No
row_84	ADM	na	11649	-0.9146185517311096	0.003075245	No
row_85	UGT1A1	na	11907	-1.3127772808074951	0.008637439	No
