# Supplementary material for: Time-series transcriptome analysis identified differentially expressed genes in broiler chicken infected with mixed Eimeria species
Source: Front Genet. 2022 Aug 8;13:886781. doi: 10.3389/fgene.2022.886781 (PMC9393255; doi:10.3389/fgene.2022.886781)
Supplement: Supplementary file 2 [file DataSheet1.ZIP › 4dpi_GO.Gsea.1625071243202/GOBP_RESPONSE_TO_GLUCAGON.tsv]

NAME	SYMBOL	TITLE	RANK IN GENE LIST	RANK METRIC SCORE	RUNNING ES	CORE ENRICHMENT
row_0	GCG	na	65	1.8434462547302246	0.13924679	Yes
row_1	CDO1	na	205	1.345088243484497	0.23320836	Yes
row_2	PCK1	na	446	1.0203014612197876	0.29325327	Yes
row_3	SREBF1	na	691	0.8232707977294922	0.33750176	Yes
row_4	ADCY8	na	750	0.7890664935112	0.39458665	Yes
row_5	PRKAR2B	na	791	0.7643992900848389	0.45123768	Yes
row_6	ABCC2	na	792	0.7638225555419922	0.51118124	Yes
row_7	CRY1	na	876	0.7234246730804443	0.56102854	Yes
row_8	PRKAR2A	na	925	0.7000742554664612	0.6119639	Yes
row_9	GLP2R	na	939	0.6967024803161621	0.66555524	Yes
row_10	ADCY7	na	1147	0.6197123527526855	0.6969162	Yes
row_11	GCGR	na	1427	0.5392047762870789	0.7159511	Yes
row_12	GLP1R	na	3401	0.232293039560318	0.5695449	No
row_13	ADCY2	na	3608	0.20618605613708496	0.56853646	No
row_14	PRKAR1B	na	3650	0.20225933194160461	0.5809882	No
row_15	CCNA2	na	4342	0.13856790959835052	0.5342026	No
row_16	RPS6KB1	na	4509	0.12327981740236282	0.5300256	No
row_17	PRKAR1A	na	5407	0.04503089189529419	0.45870975	No
row_18	CREB1	na	6598	-0.05437420308589935	0.36367786	No
row_19	ADCY3	na	6636	-0.057141028344631195	0.36507475	No
row_20	GJB2	na	6834	-0.07337579131126404	0.35439458	No
row_21	PRKACB	na	7013	-0.09033895283937454	0.3466311	No
row_22	CPS1	na	7092	-0.09733130037784576	0.34776083	No
row_23	QDPR	na	7495	-0.1347595602273941	0.32479182	No
row_24	ASS1	na	8042	-0.18353183567523956	0.29363436	No
row_25	ADCY6	na	8259	-0.20459577441215515	0.29166666	No
row_26	ADCY9	na	8880	-0.2707807123661041	0.26118144	No
