# Supplementary material for: Time-series transcriptome analysis identified differentially expressed genes in broiler chicken infected with mixed Eimeria species
Source: Front Genet. 2022 Aug 8;13:886781. doi: 10.3389/fgene.2022.886781 (PMC9393255; doi:10.3389/fgene.2022.886781)
Supplement: Supplementary file 2 [file DataSheet1.ZIP › 4dpi_GO.Gsea.1625071243202/GOBP_RESPONSE_TO_TYPE_I_INTERFERON.tsv]

NAME	SYMBOL	TITLE	RANK IN GENE LIST	RANK METRIC SCORE	RUNNING ES	CORE ENRICHMENT
row_0	MX1	na	36	2.0932276248931885	0.061476257	Yes
row_1	OASL	na	52	2.0007169246673584	0.12185811	Yes
row_2	STAT1	na	78	1.7431542873382568	0.17346929	Yes
row_3	IRF7	na	85	1.7064623832702637	0.22553846	Yes
row_4	IRF9	na	103	1.617254614830017	0.27393985	Yes
row_5	IRF1	na	114	1.5680596828460693	0.32141086	Yes
row_6	IFI6	na	145	1.4762213230133057	0.3643807	Yes
row_7	NLRC5	na	162	1.431196928024292	0.40713382	Yes
row_8	SAMHD1	na	170	1.4142348766326904	0.45011678	Yes
row_9	RSAD2	na	220	1.3191676139831543	0.48665988	Yes
row_10	IFI35	na	262	1.2292380332946777	0.52110136	Yes
row_11	MYD88	na	304	1.1742666959762573	0.55384934	Yes
row_12	ADAR	na	412	1.0512173175811768	0.57728904	Yes
row_13	IKBKE	na	505	0.959478497505188	0.59915656	Yes
row_14	IFNAR1	na	640	0.8547325730323792	0.61428607	Yes
row_15	STAT2	na	751	0.7884041666984558	0.6293785	Yes
row_16	IRF8	na	981	0.6782736778259277	0.63113004	Yes
row_17	IFNAR2	na	1101	0.6371431350708008	0.64081025	Yes
row_18	PTPN11	na	2311	0.374116986989975	0.5512656	No
row_19	TYK2	na	2527	0.3440386652946472	0.5438908	No
row_20	RNASEL	na	2765	0.31263837218284607	0.5337094	No
row_21	FADD	na	2797	0.30931201577186584	0.5406468	No
row_22	WNT5A	na	3037	0.2769608199596405	0.5291992	No
row_23	CNOT7	na	3796	0.18775063753128052	0.47161585	No
row_24	PTPN1	na	4467	0.12705105543136597	0.41951922	No
row_25	TBK1	na	4986	0.07922247797250748	0.378656	No
row_26	LSM14A	na	5048	0.07417317479848862	0.37584156	No
row_27	UBE2K	na	5277	0.0558294951915741	0.35850114	No
row_28	CDC37	na	5605	0.025161754339933395	0.33193973	No
row_29	YTHDF3	na	6099	-0.01436037477105856	0.29116827	No
row_30	MAVS	na	6400	-0.0379679910838604	0.26725855	No
row_31	ABCE1	na	6592	-0.05396408215165138	0.25295377	No
row_32	IRF2	na	7126	-0.1004459336400032	0.21149044	No
row_33	JAK1	na	7146	-0.10344929993152618	0.21308902	No
row_34	EGR1	na	7575	-0.1408582478761673	0.18164845	No
row_35	SETD2	na	7829	-0.16408780217170715	0.16555317	No
row_36	HSP90AB1	na	8645	-0.2442570924758911	0.10494555	No
row_37	PTPN2	na	8813	-0.2627190947532654	0.09907822	No
row_38	TTLL12	na	9189	-0.3069423735141754	0.077184886	No
row_39	IP6K2	na	9376	-0.33239251375198364	0.07187562	No
row_40	PTPN6	na	9540	-0.3540724515914917	0.069157	No
row_41	METTL3	na	9660	-0.3689289093017578	0.07057437	No
row_42	IRF6	na	10011	-0.41569459438323975	0.054121304	No
row_43	YTHDF2	na	10549	-0.5074583292007446	0.024862347	No
row_44	IRF4	na	10673	-0.5337297320365906	0.031022329	No
row_45	MUL1	na	10974	-0.6004948616027832	0.024442278	No
row_46	CACTIN	na	11024	-0.615729033946991	0.039314657	No
row_47	IRF5	na	11267	-0.6882826089859009	0.04028776	No
row_48	SMPD1	na	11304	-0.7057526707649231	0.05902026	No
