# Supplementary material for: Time-series transcriptome analysis identified differentially expressed genes in broiler chicken infected with mixed Eimeria species
Source: Front Genet. 2022 Aug 8;13:886781. doi: 10.3389/fgene.2022.886781 (PMC9393255; doi:10.3389/fgene.2022.886781)
Supplement: Supplementary file 2 [file DataSheet1.ZIP › 4dpi_GO.Gsea.1625071243202/GOBP_RIBOSOMAL_LARGE_SUBUNIT_BIOGENESIS.tsv]

NAME	SYMBOL	TITLE	RANK IN GENE LIST	RANK METRIC SCORE	RUNNING ES	CORE ENRICHMENT
row_0	RPF2	na	2744	0.3156028389930725	-0.21515241	No
row_1	MRTO4	na	3990	0.16851644217967987	-0.31160662	No
row_2	NHP2	na	4041	0.16413696110248566	-0.3082454	No
row_3	ZNHIT6	na	4168	0.1535508632659912	-0.3117318	No
row_4	TRAF7	na	4427	0.13133804500102997	-0.32728726	No
row_5	WDR74	na	4430	0.1311204880475998	-0.32142654	No
row_6	ZNHIT3	na	4620	0.11356743425130844	-0.33202395	No
row_7	NVL	na	5165	0.06360670179128647	-0.37463033	No
row_8	MDN1	na	5326	0.051968641579151154	-0.38563251	No
row_9	BRIX1	na	5688	0.018417665734887123	-0.41500005	No
row_10	SDAD1	na	5900	0.0016281341668218374	-0.43258506	No
row_11	GTF3A	na	5937	-0.0018953753169625998	-0.43551096	No
row_12	RRP15	na	5998	-0.005977286491543055	-0.44025794	No
row_13	SURF6	na	6022	-0.008095378056168556	-0.44181076	No
row_14	WDR12	na	6181	-0.020597845315933228	-0.45408776	No
row_15	RSL24D1	na	6280	-0.028666984289884567	-0.46097204	No
row_16	LAS1L	na	6358	-0.034561846405267715	-0.4658277	No
row_17	DDX18	na	6475	-0.04463189095258713	-0.47348455	No
row_18	BOP1	na	6502	-0.0464853011071682	-0.47352353	No
row_19	MALSU1	na	6548	-0.05029083788394928	-0.4749778	No
row_20	RPF1	na	6697	-0.06251994520425797	-0.4844905	No
row_21	HEATR3	na	7100	-0.09809450805187225	-0.5136265	No
row_22	NIP7	na	7188	-0.1071428582072258	-0.51598233	No
row_23	EBNA1BP2	na	7464	-0.13209065794944763	-0.532926	No
row_24	EIF6	na	7476	-0.13347865641117096	-0.52771014	No
row_25	MRPL1	na	7631	-0.14668475091457367	-0.5338557	No
row_26	PAK1IP1	na	7881	-0.16882197558879852	-0.5469346	No
row_27	NOL9	na	8161	-0.19398009777069092	-0.5613678	No
row_28	NIFK	na	8383	-0.21654170751571655	-0.56990933	No
row_29	MRPL20	na	8418	-0.22001725435256958	-0.56264	No
row_30	RPL7L1	na	8437	-0.2218913584947586	-0.55394536	No
row_31	ZNF622	na	8452	-0.2239713817834854	-0.54482025	No
row_32	MAK16	na	9062	-0.29081991314888	-0.58242106	No
row_33	GTPBP4	na	9573	-0.35877686738967896	-0.60861164	Yes
row_34	NOP16	na	9650	-0.36795157194137573	-0.59805644	Yes
row_35	RPL38	na	9661	-0.3690483570098877	-0.5819268	Yes
row_36	RRS1	na	9732	-0.3777207136154175	-0.57042027	Yes
row_37	FASTKD2	na	9983	-0.41097909212112427	-0.57245004	Yes
row_38	NSA2	na	9996	-0.4141976833343506	-0.5544121	Yes
row_39	DHX30	na	10240	-0.45109474658966064	-0.5540117	Yes
row_40	NOC2L	na	10327	-0.4658883810043335	-0.5397909	Yes
row_41	DDX28	na	10412	-0.48088064789772034	-0.52471346	Yes
row_42	RSL1D1	na	10488	-0.495714008808136	-0.50820076	Yes
row_43	NOP2	na	10578	-0.5143749713897705	-0.49200195	Yes
row_44	RPL14	na	10662	-0.5308762192726135	-0.47454232	Yes
row_45	URB1	na	10751	-0.5485893487930298	-0.45668682	Yes
row_46	RPL24	na	10877	-0.5764415264129639	-0.44064763	Yes
row_47	FTSJ3	na	10878	-0.5765009522438049	-0.41414368	Yes
row_48	NLE1	na	10907	-0.5829924941062927	-0.38968477	Yes
row_49	RPL35A	na	10982	-0.6019400954246521	-0.3682048	Yes
row_50	RPL23A	na	11076	-0.6285097599029541	-0.34709355	Yes
row_51	RPL5	na	11121	-0.6426506042480469	-0.32123107	Yes
row_52	RPL6	na	11150	-0.6498175263404846	-0.29369998	Yes
row_53	RPL11	na	11195	-0.6619905829429626	-0.26694837	Yes
row_54	NPM1	na	11221	-0.6716182231903076	-0.23816392	Yes
row_55	RPL35	na	11280	-0.6961894631385803	-0.21101181	Yes
row_56	RPL26L1	na	11283	-0.6975113749504089	-0.17911194	Yes
row_57	RPL7A	na	11426	-0.7632512450218201	-0.15590721	Yes
row_58	PES1	na	11473	-0.7887610197067261	-0.12349488	Yes
row_59	RPL7	na	11484	-0.7964728474617004	-0.08771495	Yes
row_60	RPLP0	na	11488	-0.7995754480361938	-0.051206507	Yes
row_61	RPL10A	na	11658	-0.9205737113952637	-0.023028852	Yes
row_62	RPL3	na	11817	-1.1399143934249878	0.016153384	Yes
