# Supplementary material for: Time-series transcriptome analysis identified differentially expressed genes in broiler chicken infected with mixed Eimeria species
Source: Front Genet. 2022 Aug 8;13:886781. doi: 10.3389/fgene.2022.886781 (PMC9393255; doi:10.3389/fgene.2022.886781)
Supplement: Supplementary file 2 [file DataSheet1.ZIP › 4dpi_GO.Gsea.1625071243202/GOBP_STEROL_BIOSYNTHETIC_PROCESS.tsv]

NAME	SYMBOL	TITLE	RANK IN GENE LIST	RANK METRIC SCORE	RUNNING ES	CORE ENRICHMENT
row_0	DHCR7	na	17	2.2864842414855957	0.050989386	Yes
row_1	MSMO1	na	25	2.193326234817505	0.10067998	Yes
row_2	CYP51A1	na	28	2.1879191398620605	0.15066494	Yes
row_3	HMGCS1	na	30	2.1832644939422607	0.20062687	Yes
row_4	FDFT1	na	56	1.9859243631362915	0.24405742	Yes
row_5	IDI2	na	67	1.8264362812042236	0.28508705	Yes
row_6	FDPS	na	71	1.7915910482406616	0.32590356	Yes
row_7	SQLE	na	92	1.677742838859558	0.36268815	Yes
row_8	LSS	na	138	1.4998819828033447	0.39330426	Yes
row_9	INSIG1	na	148	1.4707776308059692	0.426265	Yes
row_10	DHCR24	na	221	1.312636137008667	0.45033014	Yes
row_11	APOB	na	248	1.254833698272705	0.4769187	Yes
row_12	HMGCR	na	299	1.178892970085144	0.49975866	Yes
row_13	SREBF2	na	333	1.1345494985580444	0.5230044	Yes
row_14	ACACA	na	361	1.1092098951339722	0.54617125	Yes
row_15	NSDHL	na	369	1.103722095489502	0.57088554	Yes
row_16	HSD17B7	na	410	1.0542253255844116	0.5917045	Yes
row_17	SC5D	na	418	1.0479363203048706	0.61514	Yes
row_18	APOA1	na	589	0.8893563151359558	0.6213038	Yes
row_19	SREBF1	na	691	0.8232707977294922	0.6317254	Yes
row_20	APOA4	na	733	0.7974587082862854	0.64657485	Yes
row_21	FGF1	na	971	0.6838454604148865	0.64242256	Yes
row_22	SCD	na	1084	0.6437191367149353	0.64780813	Yes
row_23	MBTPS2	na	1196	0.6050069332122803	0.65238994	Yes
row_24	PRKAA1	na	1419	0.5419032573699951	0.64623886	No
row_25	SP1	na	1630	0.4884321987628937	0.6398661	No
row_26	MVD	na	1777	0.4606141448020935	0.63820994	No
row_27	LPCAT3	na	1853	0.4470421373844147	0.64218265	No
row_28	ACAT2	na	2179	0.39159920811653137	0.6239692	No
row_29	GPAM	na	2506	0.34763646125793457	0.6046643	No
row_30	ELOVL6	na	2559	0.34069302678108215	0.6081235	No
row_31	ARV1	na	2818	0.30656370520591736	0.5935661	No
row_32	LBR	na	2914	0.29429420828819275	0.5923642	No
row_33	CH25H	na	2984	0.28430336713790894	0.59310853	No
row_34	ACLY	na	3252	0.24990876019001007	0.5764995	No
row_35	NFYA	na	3482	0.22282998263835907	0.5624489	No
row_36	KPNB1	na	3483	0.2225438803434372	0.5675502	No
row_37	ERLIN1	na	3789	0.1887623816728592	0.54636043	No
row_38	PRKAA2	na	4804	0.0970149040222168	0.463752	No
row_39	RAN	na	5091	0.07085385918617249	0.4414491	No
row_40	PRKAG2	na	5102	0.06997968256473541	0.44221658	No
row_41	FASN	na	5288	0.05457846820354462	0.42799038	No
row_42	ACAA2	na	5307	0.05348927155137062	0.42771056	No
row_43	MVK	na	6801	-0.07060334086418152	0.3044231	No
row_44	MBTPS1	na	6903	-0.07952024787664413	0.2977961	No
row_45	FAXDC2	na	7179	-0.10633137077093124	0.2772267	No
row_46	PMVK	na	7240	-0.11240343749523163	0.27478358	No
row_47	GGPS1	na	7444	-0.1306050717830658	0.2607942	No
row_48	NFYC	na	7623	-0.14579400420188904	0.24924447	No
row_49	ERLIN2	na	7983	-0.17768938839435577	0.22328323	No
row_50	SEC14L2	na	8060	-0.18554788827896118	0.22117819	No
row_51	CYB5R1	na	9292	-0.32046961784362793	0.12553741	No
row_52	SOD1	na	10118	-0.43244224786758423	0.06642968	No
row_53	CYB5R2	na	10695	-0.5373563170433044	0.030558418	No
row_54	ABCG1	na	11046	-0.6200494170188904	0.015490066	No
row_55	SCAP	na	11086	-0.631677508354187	0.026706828	No
row_56	CFTR	na	11758	-1.0304806232452393	-0.005808656	No
row_57	INSIG2	na	11843	-1.1695021390914917	0.013971573	No
