# Supplementary material for: Time-series transcriptome analysis identified differentially expressed genes in broiler chicken infected with mixed Eimeria species
Source: Front Genet. 2022 Aug 8;13:886781. doi: 10.3389/fgene.2022.886781 (PMC9393255; doi:10.3389/fgene.2022.886781)
Supplement: Supplementary file 2 [file DataSheet1.ZIP › 4dpi_GO.Gsea.1625071243202/GOBP_STEROL_HOMEOSTASIS.tsv]

NAME	SYMBOL	TITLE	RANK IN GENE LIST	RANK METRIC SCORE	RUNNING ES	CORE ENRICHMENT
row_0	ABCG8	na	2	3.38395357131958	0.098707944	Yes
row_1	ABCG5	na	41	2.0586249828338623	0.15568002	Yes
row_2	PLA2G12B	na	115	1.563961386680603	0.19527094	Yes
row_3	INSIG1	na	148	1.4707776308059692	0.23556867	Yes
row_4	LDLR	na	159	1.4365001916885376	0.2767051	Yes
row_5	APOB	na	248	1.254833698272705	0.30600896	Yes
row_6	SREBF2	na	333	1.1345494985580444	0.33213285	Yes
row_7	MALRD1	na	336	1.1327731609344482	0.36506388	Yes
row_8	SOAT1	na	350	1.1214481592178345	0.3967439	Yes
row_9	MALL	na	364	1.1067365407943726	0.42799404	Yes
row_10	MTTP	na	492	0.970793604850769	0.44573635	Yes
row_11	APOA1	na	589	0.8893563151359558	0.46369222	Yes
row_12	DGAT2	na	643	0.8536641001701355	0.484202	Yes
row_13	APOA4	na	733	0.7974587082862854	0.50005823	Yes
row_14	LPL	na	954	0.6913710832595825	0.501857	Yes
row_15	NPC1	na	1035	0.6593557596206665	0.5144308	Yes
row_16	LIMA1	na	1076	0.6471659541130066	0.5299944	Yes
row_17	FABP3	na	1105	0.6361995339393616	0.5462413	Yes
row_18	IL18	na	1198	0.6039003729820251	0.5561911	Yes
row_19	HNF4A	na	1369	0.5562688112258911	0.5582246	Yes
row_20	FABP4	na	1519	0.5150794386863708	0.5608112	Yes
row_21	RALY	na	1524	0.5138834714889526	0.5754917	Yes
row_22	TTC39B	na	1575	0.5015223622322083	0.5859633	Yes
row_23	TSKU	na	1738	0.4678654372692108	0.58608294	Yes
row_24	DISP3	na	1775	0.4609183371067047	0.5965392	Yes
row_25	NUS1	na	1926	0.4358900487422943	0.5967283	Yes
row_26	CAV1	na	1967	0.42876824736595154	0.60591054	Yes
row_27	RORA	na	2627	0.3319891691207886	0.5604875	No
row_28	ABCB11	na	3136	0.26439565420150757	0.5257202	No
row_29	NR1H3	na	3213	0.25483548641204834	0.52680904	No
row_30	PCSK9	na	3963	0.1710357367992401	0.46915486	No
row_31	LIPG	na	4514	0.12273957580327988	0.42673534	No
row_32	TMEM97	na	4835	0.09474438428878784	0.4027366	No
row_33	CNBP	na	5374	0.0477558933198452	0.3591299	No
row_34	MYLIP	na	5422	0.04381033778190613	0.35647857	No
row_35	EPHX2	na	5461	0.040462691336870193	0.35448226	No
row_36	SCARB1	na	5664	0.020034722983837128	0.33817095	No
row_37	XBP1	na	5735	0.014105403795838356	0.33272782	No
row_38	LDLRAP1	na	5933	-0.0016617195215076208	0.3162979	No
row_39	GRAMD1B	na	7049	-0.09369423240423203	0.22576913	No
row_40	NR1H4	na	7657	-0.14823056757450104	0.17932652	No
row_41	LAMTOR1	na	7770	-0.1588374525308609	0.17459911	No
row_42	HDAC9	na	7771	-0.15896695852279663	0.17924394	No
row_43	LRP5	na	7897	-0.1700679063796997	0.17375726	No
row_44	NPC2	na	8394	-0.21777786314487457	0.13863155	No
row_45	ABCA2	na	8565	-0.23664605617523193	0.1313261	No
row_46	FGFR4	na	9361	-0.3301466405391693	0.074473225	No
row_47	NR5A2	na	9423	-0.3390745222568512	0.07927813	No
row_48	ABCA1	na	9675	-0.37087395787239075	0.06911924	No
row_49	SIRT1	na	9868	-0.39420875906944275	0.06457734	No
row_50	NR1D1	na	10243	-0.451396644115448	0.046482652	No
row_51	CYP39A1	na	10542	-0.5067102313041687	0.036361337	No
row_52	COMMD9	na	10592	-0.5177589058876038	0.047390953	No
row_53	ABCG1	na	11046	-0.6200494170188904	0.02761599	No
row_54	CD24	na	11079	-0.6295000314712524	0.043332554	No
row_55	LCAT	na	11849	-1.1793489456176758	0.01346723	No
