# Supplementary material for: Time-series transcriptome analysis identified differentially expressed genes in broiler chicken infected with mixed Eimeria species
Source: Front Genet. 2022 Aug 8;13:886781. doi: 10.3389/fgene.2022.886781 (PMC9393255; doi:10.3389/fgene.2022.886781)
Supplement: Supplementary file 2 [file DataSheet1.ZIP › 4dpi_GO.Gsea.1625071243202/GOBP_STEROL_METABOLIC_PROCESS.tsv]

NAME	SYMBOL	TITLE	RANK IN GENE LIST	RANK METRIC SCORE	RUNNING ES	CORE ENRICHMENT
row_0	DHCR7	na	17	2.2864842414855957	0.030697929	Yes
row_1	MSMO1	na	25	2.193326234817505	0.060927335	Yes
row_2	CYP51A1	na	28	2.1879191398620605	0.091500975	Yes
row_3	HMGCS1	na	30	2.1832644939422607	0.122093245	Yes
row_4	CYP2D6	na	49	2.0246312618255615	0.14902793	Yes
row_5	FDFT1	na	56	1.9859243631362915	0.17642725	Yes
row_6	IDI2	na	67	1.8264362812042236	0.20124948	Yes
row_7	FDPS	na	71	1.7915910482406616	0.2261704	Yes
row_8	SQLE	na	92	1.677742838859558	0.24806298	Yes
row_9	LSS	na	138	1.4998819828033447	0.2653555	Yes
row_10	CYP1B1	na	146	1.4731454849243164	0.28546587	Yes
row_11	INSIG1	na	148	1.4707776308059692	0.30604723	Yes
row_12	LDLR	na	159	1.4365001916885376	0.3253906	Yes
row_13	OSBPL1A	na	203	1.3467662334442139	0.34069982	Yes
row_14	DHCR24	na	221	1.312636137008667	0.35771453	Yes
row_15	APOB	na	248	1.254833698272705	0.37316075	Yes
row_16	LIPA	na	288	1.1876685619354248	0.3865707	Yes
row_17	HMGCR	na	299	1.178892970085144	0.40229452	Yes
row_18	SREBF2	na	333	1.1345494985580444	0.41546234	Yes
row_19	SOAT1	na	350	1.1214481592178345	0.42987478	Yes
row_20	ACACA	na	361	1.1092098951339722	0.4446195	Yes
row_21	NSDHL	na	369	1.103722095489502	0.45953926	Yes
row_22	HSD17B7	na	410	1.0542253255844116	0.47099018	Yes
row_23	SC5D	na	418	1.0479363203048706	0.4851261	Yes
row_24	LIPE	na	458	1.0091168880462646	0.4960273	Yes
row_25	APOA1	na	589	0.8893563151359558	0.49759805	Yes
row_26	DGAT2	na	643	0.8536641001701355	0.50513846	Yes
row_27	SREBF1	na	691	0.8232707977294922	0.51275605	Yes
row_28	APOA4	na	733	0.7974587082862854	0.5205152	Yes
row_29	FGF1	na	971	0.6838454604148865	0.51020604	Yes
row_30	NPC1	na	1035	0.6593557596206665	0.51417583	Yes
row_31	OSBPL5	na	1045	0.656215488910675	0.52263975	Yes
row_32	LIMA1	na	1076	0.6471659541130066	0.52921164	Yes
row_33	SCD	na	1084	0.6437191367149353	0.53766805	Yes
row_34	MBTPS2	na	1196	0.6050069332122803	0.53684026	Yes
row_35	DGKQ	na	1245	0.5895158052444458	0.5410894	Yes
row_36	PRKAA1	na	1419	0.5419032573699951	0.5341645	Yes
row_37	TTC39B	na	1575	0.5015223622322083	0.5281849	Yes
row_38	SCARF1	na	1589	0.498471736907959	0.5340962	Yes
row_39	SP1	na	1630	0.4884321987628937	0.53759736	Yes
row_40	TSKU	na	1738	0.4678654372692108	0.53517884	Yes
row_41	CUBN	na	1763	0.46292418241500854	0.53966624	Yes
row_42	DISP3	na	1775	0.4609183371067047	0.54521805	Yes
row_43	MVD	na	1777	0.4606141448020935	0.55160594	Yes
row_44	LPCAT3	na	1853	0.4470421373844147	0.5515841	No
row_45	CYP4V2	na	1980	0.42614319920539856	0.5469826	No
row_46	ACAT2	na	2179	0.39159920811653137	0.53584474	No
row_47	RXRA	na	2286	0.37732967734336853	0.5322382	No
row_48	GPAM	na	2506	0.34763646125793457	0.51871777	No
row_49	ELOVL6	na	2559	0.34069302678108215	0.51913464	No
row_50	CLN8	na	2628	0.331818163394928	0.51808214	No
row_51	ARV1	na	2818	0.30656370520591736	0.50650585	No
row_52	CYP11A1	na	2856	0.30155104398727417	0.5076333	No
row_53	LBR	na	2914	0.29429420828819275	0.5069781	No
row_54	CH25H	na	2984	0.28430336713790894	0.5051739	No
row_55	ACLY	na	3252	0.24990876019001007	0.48624644	No
row_56	NFYA	na	3482	0.22282998263835907	0.47013202	No
row_57	KPNB1	na	3483	0.2225438803434372	0.4732589	No
row_58	ERLIN1	na	3789	0.1887623816728592	0.45027876	No
row_59	PCSK9	na	3963	0.1710357367992401	0.43814287	No
row_60	LEPR	na	4060	0.16211718320846558	0.4323528	No
row_61	GBA2	na	4202	0.15033705532550812	0.4226154	No
row_62	NFE2L1	na	4275	0.1437440663576126	0.4185842	No
row_63	CLN6	na	4365	0.136679545044899	0.41302502	No
row_64	PRKAA2	na	4804	0.0970149040222168	0.37757832	No
row_65	CYP46A1	na	4856	0.0923931822180748	0.37459043	No
row_66	RAN	na	5091	0.07085385918617249	0.35592046	No
row_67	PRKAG2	na	5102	0.06997968256473541	0.3560633	No
row_68	FASN	na	5288	0.05457846820354462	0.34128264	No
row_69	ACAA2	na	5307	0.05348927155137062	0.34052148	No
row_70	APP	na	5347	0.04966535046696663	0.3379417	No
row_71	EPHX2	na	5461	0.040462691336870193	0.32901365	No
row_72	SCARB1	na	5664	0.020034722983837128	0.31231892	No
row_73	LDLRAP1	na	5933	-0.0016617195215076208	0.2898194	No
row_74	NR0B2	na	6011	-0.0070703355595469475	0.2834476	No
row_75	CAT	na	6426	-0.04040548577904701	0.24922247	No
row_76	HDLBP	na	6581	-0.05248722806572914	0.23701769	No
row_77	MVK	na	6801	-0.07060334086418152	0.2196048	No
row_78	MBTPS1	na	6903	-0.07952024787664413	0.212234	No
row_79	PON1	na	7018	-0.09049783647060394	0.20392492	No
row_80	FAXDC2	na	7179	-0.10633137077093124	0.19197243	No
row_81	PMVK	na	7240	-0.11240343749523163	0.18850935	No
row_82	GGPS1	na	7444	-0.1306050717830658	0.17328417	No
row_83	SNX17	na	7542	-0.13825394213199615	0.16707478	No
row_84	NFYC	na	7623	-0.14579400420188904	0.16240004	No
row_85	NR1H4	na	7657	-0.14823056757450104	0.16170943	No
row_86	LRP5	na	7897	-0.1700679063796997	0.14401327	No
row_87	ERLIN2	na	7983	-0.17768938839435577	0.13936648	No
row_88	FDX1	na	8034	-0.18292683362960815	0.13773468	No
row_89	SEC14L2	na	8060	-0.18554788827896118	0.13824074	No
row_90	NPC2	na	8394	-0.21777786314487457	0.11331511	No
row_91	FDXR	na	9126	-0.29856494069099426	0.05607641	No
row_92	CYB5R1	na	9292	-0.32046961784362793	0.04671251	No
row_93	CYP3A4	na	9602	-0.36239388585090637	0.025835816	No
row_94	ABCA1	na	9675	-0.37087395787239075	0.024995914	No
row_95	CYP8B1	na	9820	-0.3888806998729706	0.018358087	No
row_96	STARD3	na	9823	-0.38927334547042847	0.023659555	No
row_97	VLDLR	na	9840	-0.391215443611145	0.027811741	No
row_98	SOD1	na	10118	-0.43244224786758423	0.010608573	No
row_99	CYP39A1	na	10542	-0.5067102313041687	-0.01782102	No
row_100	CYB5R2	na	10695	-0.5373563170433044	-0.023044989	No
row_101	ACADL	na	11004	-0.6092001795768738	-0.04036985	No
row_102	PPARD	na	11032	-0.6170387864112854	-0.033969145	No
row_103	ABCG1	na	11046	-0.6200494170188904	-0.026349567	No
row_104	SCAP	na	11086	-0.631677508354187	-0.020751664	No
row_105	AKR1D1	na	11209	-0.6666774749755859	-0.021637367	No
row_106	SMPD1	na	11304	-0.7057526707649231	-0.019620897	No
row_107	CYP27A1	na	11384	-0.74015873670578	-0.01586039	No
row_108	CFTR	na	11758	-1.0304806232452393	-0.032728627	No
row_109	INSIG2	na	11843	-1.1695021390914917	-0.023355762	No
row_110	LCAT	na	11849	-1.1793489456176758	-0.0072053294	No
row_111	MT3	na	11935	-1.4698116779327393	0.0063030436	No
