# Supplementary material for: Time-series transcriptome analysis identified differentially expressed genes in broiler chicken infected with mixed Eimeria species
Source: Front Genet. 2022 Aug 8;13:886781. doi: 10.3389/fgene.2022.886781 (PMC9393255; doi:10.3389/fgene.2022.886781)
Supplement: Supplementary file 2 [file DataSheet1.ZIP › 4dpi_GO.Gsea.1625071243202/GOBP_TRANSLATIONAL_INITIATION.tsv]

NAME	SYMBOL	TITLE	RANK IN GENE LIST	RANK METRIC SCORE	RUNNING ES	CORE ENRICHMENT
row_0	EIF2AK2	na	139	1.4986321926116943	0.0075616427	No
row_1	EIF2AK3	na	277	1.204403042793274	0.011505227	No
row_2	CCL5	na	438	1.025679111480713	0.011208332	No
row_3	FMR1	na	647	0.8505880236625671	0.0046087196	No
row_4	EIF2AK1	na	997	0.6718934178352356	-0.01618544	No
row_5	CTIF	na	1868	0.4443873465061188	-0.08385905	No
row_6	EIF2AK4	na	2101	0.4057309627532959	-0.09820867	No
row_7	PAIP1	na	2147	0.39683037996292114	-0.096897595	No
row_8	MTIF3	na	2222	0.38511228561401367	-0.09818375	No
row_9	HSPB1	na	2376	0.36583030223846436	-0.10638249	No
row_10	DHX29	na	2779	0.3109298348426819	-0.13629338	No
row_11	EIF4E3	na	2844	0.30331844091415405	-0.13778864	No
row_12	IMPACT	na	2863	0.3011363744735718	-0.13543144	No
row_13	MIF4GD	na	2940	0.2900850474834442	-0.13810934	No
row_14	DDX1	na	3186	0.258287638425827	-0.15545326	No
row_15	EIF1AX	na	3333	0.23924846947193146	-0.16469061	No
row_16	EIF4H	na	3405	0.23165975511074066	-0.16769865	No
row_17	EIF2S1	na	4048	0.16363602876663208	-0.21975157	No
row_18	EIF2S2	na	4294	0.1420903205871582	-0.23859096	No
row_19	MTOR	na	4329	0.13954217731952667	-0.23966326	No
row_20	RPS6KB1	na	4509	0.12327981740236282	-0.25317702	No
row_21	CDC123	na	4585	0.11740180104970932	-0.257993	No
row_22	DENR	na	4591	0.11696003377437592	-0.25690952	No
row_23	EIF5	na	4786	0.09860288351774216	-0.27200627	No
row_24	NCK1	na	4852	0.09330280125141144	-0.27628884	No
row_25	TMED2	na	5016	0.07727275788784027	-0.28904495	No
row_26	EIF5B	na	5180	0.0623311847448349	-0.30199337	No
row_27	TPR	na	5209	0.05990712344646454	-0.30358443	No
row_28	NCBP1	na	5782	0.01035400852560997	-0.35170493	No
row_29	EIF4G1	na	5833	0.006593933794647455	-0.35583803	No
row_30	GLE1	na	5863	0.00455511687323451	-0.35822585	No
row_31	DNAJC3	na	5982	-0.004732279572635889	-0.3681194	No
row_32	MTFMT	na	6096	-0.01405058242380619	-0.3774712	No
row_33	YTHDF3	na	6099	-0.01436037477105856	-0.3774551	No
row_34	CSDE1	na	6343	-0.033158935606479645	-0.39752775	No
row_35	EIF2A	na	6388	-0.03744730353355408	-0.4007576	No
row_36	BANK1	na	6438	-0.04172959551215172	-0.40435418	No
row_37	MTIF2	na	6558	-0.05097312480211258	-0.41373694	No
row_38	ABCE1	na	6592	-0.05396408215165138	-0.4158263	No
row_39	EIF2B4	na	6614	-0.0556328222155571	-0.41688186	No
row_40	EIF4G3	na	6699	-0.06280817091464996	-0.42315972	No
row_41	DDX3X	na	6973	-0.08687954396009445	-0.44507176	No
row_42	LARP1	na	7036	-0.092537060379982	-0.4491111	No
row_43	EIF4E	na	7081	-0.0964566320180893	-0.4515815	No
row_44	RPS6KB2	na	7141	-0.10291188210248947	-0.45523423	No
row_45	EIF2B3	na	7252	-0.11323375254869461	-0.46305647	No
row_46	EIF6	na	7476	-0.13347865641117096	-0.4801508	No
row_47	PAIP2B	na	7566	-0.140043243765831	-0.4858564	No
row_48	UHMK1	na	7695	-0.15218500792980194	-0.4946958	No
row_49	EIF3J	na	7832	-0.16428330540657043	-0.50405437	No
row_50	PPP1CA	na	7964	-0.17543092370033264	-0.51284766	No
row_51	KHDRBS1	na	8009	-0.17995689809322357	-0.5142434	No
row_52	RPS23	na	8269	-0.20556294918060303	-0.53344697	No
row_53	RPL17	na	8583	-0.2388603687286377	-0.5567774	No
row_54	EIF4EBP1	na	8639	-0.24374112486839294	-0.55828017	No
row_55	MCTS1	na	8783	-0.25966668128967285	-0.5670017	No
row_56	EIF2B2	na	8786	-0.25998660922050476	-0.5638243	No
row_57	RPS6	na	8904	-0.27390527725219727	-0.5701692	No
row_58	EIF4G2	na	8993	-0.2818987965583801	-0.5739648	No
row_59	KLHL25	na	9308	-0.32308831810951233	-0.59629554	No
row_60	RPL36	na	9363	-0.33033129572868347	-0.5965995	Yes
row_61	EIF4E2	na	9414	-0.33821016550064087	-0.5964647	Yes
row_62	PPP1R15B	na	9416	-0.33840182423591614	-0.5921938	Yes
row_63	EIF2D	na	9431	-0.3398782014846802	-0.5890005	Yes
row_64	EIF2B5	na	9500	-0.3483726680278778	-0.59025335	Yes
row_65	UBA52	na	9532	-0.35255804657936096	-0.58833104	Yes
row_66	ATF4	na	9591	-0.3611684739589691	-0.5885756	Yes
row_67	METTL3	na	9660	-0.3689289093017578	-0.5895639	Yes
row_68	RPL38	na	9661	-0.3690483570098877	-0.5848142	Yes
row_69	RPS24	na	9689	-0.37224435806274414	-0.582301	Yes
row_70	EIF4EBP2	na	9692	-0.372526615858078	-0.5776753	Yes
row_71	NCBP2	na	9714	-0.37569162249565125	-0.5746116	Yes
row_72	POLR2D	na	9821	-0.3888888955116272	-0.57854867	Yes
row_73	EIF1	na	9882	-0.3954850435256958	-0.5785203	Yes
row_74	HABP4	na	9973	-0.4096793532371521	-0.58084005	Yes
row_75	RPLP2	na	10048	-0.4214676320552826	-0.5816583	Yes
row_76	RPL37	na	10057	-0.4225761890411377	-0.5768946	Yes
row_77	COPS5	na	10078	-0.4258413016796112	-0.5731011	Yes
row_78	EIF2B1	na	10172	-0.44043177366256714	-0.5752781	Yes
row_79	EIF3I	na	10227	-0.44961512088775635	-0.5740469	Yes
row_80	RPS8	na	10245	-0.45177656412124634	-0.5696666	Yes
row_81	RPL27	na	10333	-0.4668392539024353	-0.5709976	Yes
row_82	ALKBH1	na	10396	-0.47886109352111816	-0.5700649	Yes
row_83	EIF1B	na	10404	-0.4794520437717438	-0.5644848	Yes
row_84	YTHDF1	na	10436	-0.48575565218925476	-0.5608482	Yes
row_85	EIF4A2	na	10458	-0.4896540939807892	-0.5563178	Yes
row_86	DHX33	na	10480	-0.49337559938430786	-0.5517395	Yes
row_87	RPS28	na	10524	-0.5037821531295776	-0.54888326	Yes
row_88	RPL30	na	10537	-0.5057436227798462	-0.5433866	Yes
row_89	YTHDF2	na	10549	-0.5074583292007446	-0.53778344	Yes
row_90	RPL22	na	10554	-0.50824373960495	-0.5315797	Yes
row_91	EIF3A	na	10585	-0.5167931318283081	-0.52745926	Yes
row_92	RPL36A	na	10605	-0.5198042988777161	-0.5223721	Yes
row_93	RPL14	na	10662	-0.5308762192726135	-0.5202638	Yes
row_94	RPL29	na	10742	-0.5476791858673096	-0.5198795	Yes
row_95	RPL37A	na	10838	-0.5691056847572327	-0.5205692	Yes
row_96	RPS19	na	10840	-0.5694751143455505	-0.5133243	Yes
row_97	RPS12	na	10875	-0.5762121081352234	-0.5087766	Yes
row_98	RPL24	na	10877	-0.5764415264129639	-0.5014421	Yes
row_99	RPL34	na	10933	-0.5881284475326538	-0.49851254	Yes
row_100	RPL23	na	10981	-0.601767361164093	-0.49473262	Yes
row_101	RPL35A	na	10982	-0.6019400954246521	-0.48698553	Yes
row_102	RPS25	na	11017	-0.6128634810447693	-0.4819661	Yes
row_103	RPS7	na	11068	-0.6271847486495972	-0.47811213	Yes
row_104	RPL23A	na	11076	-0.6285097599029541	-0.47061363	Yes
row_105	EIF4B	na	11083	-0.6313983798027039	-0.4629936	Yes
row_106	RPL5	na	11121	-0.6426506042480469	-0.45784387	Yes
row_107	RPS16	na	11138	-0.6452974677085876	-0.45088854	Yes
row_108	RPL6	na	11150	-0.6498175263404846	-0.44345325	Yes
row_109	RPL11	na	11195	-0.6619905829429626	-0.43864515	Yes
row_110	RPS15A	na	11196	-0.6621389985084534	-0.4301233	Yes
row_111	EIF3G	na	11205	-0.6646336913108826	-0.42224425	Yes
row_112	NPM1	na	11221	-0.6716182231903076	-0.4148658	Yes
row_113	RPLP1	na	11249	-0.6824502944946289	-0.40836027	Yes
row_114	RPS26	na	11254	-0.6860659122467041	-0.39986792	Yes
row_115	EIF3B	na	11276	-0.693671703338623	-0.39271182	Yes
row_116	RPL35	na	11280	-0.6961894631385803	-0.38400483	Yes
row_117	RPL31	na	11306	-0.7058302760124207	-0.37702966	Yes
row_118	RPS21	na	11313	-0.7094141840934753	-0.36840555	Yes
row_119	RPS3A	na	11328	-0.7128841280937195	-0.36041164	Yes
row_120	RPL21	na	11330	-0.7142521142959595	-0.35130346	Yes
row_121	RPS10	na	11344	-0.7201329469680786	-0.3431319	Yes
row_122	RPL32	na	11355	-0.7245880365371704	-0.33464995	Yes
row_123	RPS11	na	11371	-0.7345427870750427	-0.32646164	Yes
row_124	RPL12	na	11398	-0.7483599781990051	-0.3190235	Yes
row_125	EIF2S3	na	11414	-0.7588767409324646	-0.31052202	Yes
row_126	RPL7A	na	11426	-0.7632512450218201	-0.3016268	Yes
row_127	RPS15	na	11434	-0.767038106918335	-0.2923454	Yes
row_128	RPS27A	na	11435	-0.7670428156852722	-0.28247344	Yes
row_129	RPL15	na	11440	-0.7685278058052063	-0.2729198	Yes
row_130	RPS29	na	11444	-0.7706026434898376	-0.2632551	Yes
row_131	RPL18A	na	11474	-0.7888774275779724	-0.25554857	Yes
row_132	RPS14	na	11478	-0.7919250726699829	-0.24560943	Yes
row_133	RPL7	na	11484	-0.7964728474617004	-0.23578049	Yes
row_134	RPLP0	na	11488	-0.7995754480361938	-0.2257429	Yes
row_135	RPL27A	na	11507	-0.8118836283683777	-0.2168123	Yes
row_136	RPL9	na	11521	-0.8189996480941772	-0.20736831	Yes
row_137	PABPC1	na	11551	-0.8386297225952148	-0.19902144	Yes
row_138	RPS2	na	11562	-0.8459709882736206	-0.18897726	Yes
row_139	RPL13	na	11563	-0.8472529053688049	-0.17807297	Yes
row_140	EIF3D	na	11578	-0.8574799299240112	-0.1682181	Yes
row_141	RPS20	na	11594	-0.8681948781013489	-0.15830968	Yes
row_142	RPS27	na	11600	-0.8751834034919739	-0.14746773	Yes
row_143	RPL19	na	11611	-0.8821179270744324	-0.13695833	Yes
row_144	EIF3H	na	11627	-0.8932377099990845	-0.12672761	Yes
row_145	RPS13	na	11633	-0.8965116739273071	-0.11561116	Yes
row_146	RPS3	na	11641	-0.9030053615570068	-0.10457985	Yes
row_147	RPS17	na	11652	-0.9155699014663696	-0.09363991	Yes
row_148	RPL10A	na	11658	-0.9205737113952637	-0.082213774	Yes
row_149	EIF3M	na	11707	-0.9744833707809448	-0.07372128	Yes
row_150	RPL4	na	11715	-0.9832972288131714	-0.0616566	Yes
row_151	RPL8	na	11772	-1.0392041206359863	-0.053006016	Yes
row_152	RPS4Y1	na	11774	-1.0426398515701294	-0.039671432	Yes
row_153	EIF3L	na	11808	-1.1255942583084106	-0.02796872	Yes
row_154	EIF3F	na	11816	-1.1386604309082031	-0.0139044905	Yes
row_155	RPL3	na	11817	-1.1399143934249878	7.6639425E-4	Yes
row_156	EIF3E	na	11859	-1.1989527940750122	0.012738365	Yes
