# Supplementary material for: Time-series transcriptome analysis identified differentially expressed genes in broiler chicken infected with mixed Eimeria species
Source: Front Genet. 2022 Aug 8;13:886781. doi: 10.3389/fgene.2022.886781 (PMC9393255; doi:10.3389/fgene.2022.886781)
Supplement: Supplementary file 2 [file DataSheet1.ZIP › 4dpi_GO.Gsea.1625071243202/GOBP_VIRAL_GENE_EXPRESSION.tsv]

NAME	SYMBOL	TITLE	RANK IN GENE LIST	RANK METRIC SCORE	RUNNING ES	CORE ENRICHMENT
row_0	CCL5	na	438	1.025679111480713	-0.0227064	No
row_1	JUN	na	912	0.7045683264732361	-0.052829415	No
row_2	NUP37	na	1504	0.5200209617614746	-0.09547521	No
row_3	SP1	na	1630	0.4884321987628937	-0.099235155	No
row_4	NDC1	na	1670	0.48022598028182983	-0.095851764	No
row_5	CCL4	na	1945	0.4328322112560272	-0.11295831	No
row_6	INPP5K	na	1977	0.4265676736831665	-0.109645605	No
row_7	EIF2AK4	na	2101	0.4057309627532959	-0.11438621	No
row_8	PTBP1	na	2406	0.3603142499923706	-0.13503231	No
row_9	POLR2J	na	2459	0.3531598448753357	-0.13451204	No
row_10	NUP98	na	2694	0.32376977801322937	-0.14975888	No
row_11	TARDBP	na	2717	0.3203337788581848	-0.1471632	No
row_12	TRIM8	na	2825	0.3054932653903961	-0.15194677	No
row_13	POLR2K	na	2849	0.3026481568813324	-0.14968127	No
row_14	SEC13	na	3316	0.24124279618263245	-0.1856532	No
row_15	SPCS1	na	3477	0.22350779175758362	-0.19604884	No
row_16	NUP133	na	3648	0.20239880681037903	-0.20758174	No
row_17	NUP107	na	3837	0.18325573205947876	-0.2208997	No
row_18	RSF1	na	3875	0.17999587953090668	-0.22152035	No
row_19	NUCKS1	na	4295	0.1420271098613739	-0.25490502	No
row_20	CCNT2	na	4438	0.1301741898059845	-0.26507887	No
row_21	NUP155	na	4450	0.1287733018398285	-0.26421738	No
row_22	USF1	na	4497	0.12448611855506897	-0.26636901	No
row_23	DENR	na	4591	0.11696003377437592	-0.27259153	No
row_24	PCBP2	na	4714	0.10501816123723984	-0.28142726	No
row_25	NELFE	na	5000	0.07834132760763168	-0.30438906	No
row_26	NUP85	na	5017	0.07714331150054932	-0.3046671	No
row_27	TPR	na	5209	0.05990712344646454	-0.31995258	No
row_28	LARP7	na	5321	0.052336905151605606	-0.32859227	No
row_29	POLR2F	na	5669	0.019706198945641518	-0.35760108	No
row_30	MDFIC	na	5711	0.0161232128739357	-0.3608369	No
row_31	TFAP4	na	5766	0.012117895297706127	-0.36522543	No
row_32	ZNF639	na	5774	0.011386851780116558	-0.3656579	No
row_33	UBP1	na	6023	-0.008133476600050926	-0.38647312	No
row_34	EP300	na	6138	-0.01751864142715931	-0.39584988	No
row_35	NUP50	na	6200	-0.022942647337913513	-0.4006787	No
row_36	AAAS	na	6302	-0.030187910422682762	-0.40878233	No
row_37	CSDE1	na	6343	-0.033158935606479645	-0.41169697	No
row_38	NUP58	na	6350	-0.033583104610443115	-0.41173655	No
row_39	SSB	na	6362	-0.03472888469696045	-0.41218212	No
row_40	GTF2F2	na	6420	-0.039840638637542725	-0.41643852	No
row_41	NUP205	na	6527	-0.049212947487831116	-0.42469966	No
row_42	PSMC3	na	6671	-0.0602586567401886	-0.43592966	No
row_43	POLR2I	na	6763	-0.06762849539518356	-0.44266903	No
row_44	POLR2L	na	6820	-0.07208485901355743	-0.4463929	No
row_45	GTF2B	na	6845	-0.0739658921957016	-0.44739017	No
row_46	NUP62	na	6862	-0.07511909306049347	-0.44769633	No
row_47	NUP160	na	6915	-0.08089647442102432	-0.45096016	No
row_48	POLR2H	na	6975	-0.08725566416978836	-0.4547263	No
row_49	SUPT5H	na	7111	-0.09924948960542679	-0.4647393	No
row_50	SMARCA4	na	7296	-0.11678734421730042	-0.4786435	No
row_51	NELFB	na	7330	-0.12042399495840073	-0.4797546	No
row_52	NELFA	na	7343	-0.12179887294769287	-0.4790744	No
row_53	SNW1	na	7382	-0.12503455579280853	-0.48054332	No
row_54	NUP88	na	7451	-0.1312905102968216	-0.48445696	No
row_55	NUP93	na	8014	-0.18049417436122894	-0.5293745	No
row_56	SPCS3	na	8059	-0.1854301393032074	-0.5305103	No
row_57	NUP54	na	8176	-0.19561068713665009	-0.5375806	No
row_58	RPS23	na	8269	-0.20556294918060303	-0.54248726	No
row_59	CCNT1	na	8271	-0.20581114292144775	-0.5397111	No
row_60	NELFCD	na	8369	-0.2156747728586197	-0.54489917	No
row_61	RAE1	na	8423	-0.2204928696155548	-0.5463072	No
row_62	RPL17	na	8583	-0.2388603687286377	-0.55640507	No
row_63	TRIM14	na	8702	-0.25076109170913696	-0.5628776	No
row_64	POLR2B	na	8782	-0.25958311557769775	-0.5659364	No
row_65	MCTS1	na	8783	-0.25966668128967285	-0.5623274	No
row_66	CTDP1	na	8837	-0.2665846645832062	-0.56309474	No
row_67	NUP153	na	8890	-0.2720813751220703	-0.5637014	No
row_68	RPS6	na	8904	-0.27390527725219727	-0.56099147	No
row_69	MID2	na	8947	-0.27849435806274414	-0.5606651	No
row_70	NUP42	na	9195	-0.3076120913028717	-0.57723355	Yes
row_71	NUP214	na	9212	-0.31009265780448914	-0.5742739	Yes
row_72	HMGA2	na	9234	-0.3134021461009979	-0.57169014	Yes
row_73	SEH1L	na	9274	-0.3181437849998474	-0.57055944	Yes
row_74	FURIN	na	9299	-0.3211621940135956	-0.568121	Yes
row_75	RPL36	na	9363	-0.33033129572868347	-0.56884634	Yes
row_76	NUP210	na	9373	-0.33181920647621155	-0.564994	Yes
row_77	EIF2D	na	9431	-0.3398782014846802	-0.5650802	Yes
row_78	NUP188	na	9441	-0.3407553434371948	-0.56110364	Yes
row_79	POLR2E	na	9459	-0.3424541652202606	-0.55777854	Yes
row_80	SMARCB1	na	9471	-0.3435835838317871	-0.5539315	Yes
row_81	UBA52	na	9532	-0.35255804657936096	-0.5540947	Yes
row_82	TAF11	na	9553	-0.35653936862945557	-0.55082697	Yes
row_83	RPL38	na	9661	-0.3690483570098877	-0.5547272	Yes
row_84	POM121C	na	9676	-0.37100422382354736	-0.55075216	Yes
row_85	RPS24	na	9689	-0.37224435806274414	-0.5465911	Yes
row_86	POLR2D	na	9821	-0.3888888955116272	-0.5522409	Yes
row_87	RRP1B	na	9921	-0.401149183511734	-0.55501986	Yes
row_88	RPLP2	na	10048	-0.4214676320552826	-0.5597949	Yes
row_89	RPL37	na	10057	-0.4225761890411377	-0.5545968	Yes
row_90	RPS8	na	10245	-0.45177656412124634	-0.56409824	Yes
row_91	RPL27	na	10333	-0.4668392539024353	-0.56495154	Yes
row_92	HDAC1	na	10365	-0.4719855487346649	-0.56100756	Yes
row_93	CDK9	na	10367	-0.47235023975372314	-0.5545269	Yes
row_94	RPS28	na	10524	-0.5037821531295776	-0.5606895	Yes
row_95	RPL30	na	10537	-0.5057436227798462	-0.554673	Yes
row_96	RPL22	na	10554	-0.50824373960495	-0.54895926	Yes
row_97	EIF3A	na	10585	-0.5167931318283081	-0.5443082	Yes
row_98	RPL36A	na	10605	-0.5198042988777161	-0.53868693	Yes
row_99	LEF1	na	10632	-0.5255165696144104	-0.533577	Yes
row_100	RPL14	na	10662	-0.5308762192726135	-0.52864575	Yes
row_101	RPL29	na	10742	-0.5476791858673096	-0.52770036	Yes
row_102	RPL37A	na	10838	-0.5691056847572327	-0.5278074	Yes
row_103	RPS19	na	10840	-0.5694751143455505	-0.51997685	Yes
row_104	POLR2C	na	10864	-0.5748468041419983	-0.5139281	Yes
row_105	RPS12	na	10875	-0.5762121081352234	-0.5067634	Yes
row_106	RPL24	na	10877	-0.5764415264129639	-0.498836	Yes
row_107	RPL34	na	10933	-0.5881284475326538	-0.49530312	Yes
row_108	RPL23	na	10981	-0.601767361164093	-0.49090558	Yes
row_109	RPL35A	na	10982	-0.6019400954246521	-0.4825394	Yes
row_110	RPS25	na	11017	-0.6128634810447693	-0.47689056	Yes
row_111	RPS7	na	11068	-0.6271847486495972	-0.47239292	Yes
row_112	RPL23A	na	11076	-0.6285097599029541	-0.46424815	Yes
row_113	RPL5	na	11121	-0.6426506042480469	-0.4590292	Yes
row_114	RPS16	na	11138	-0.6452974677085876	-0.4514106	Yes
row_115	RPL6	na	11150	-0.6498175263404846	-0.44330725	Yes
row_116	SUPT4H1	na	11188	-0.6598007678985596	-0.43725923	Yes
row_117	RPL11	na	11195	-0.6619905829429626	-0.42856473	Yes
row_118	RPS15A	na	11196	-0.6621389985084534	-0.41936186	Yes
row_119	EIF3G	na	11205	-0.6646336913108826	-0.41079938	Yes
row_120	RPLP1	na	11249	-0.6824502944946289	-0.4049429	Yes
row_121	RPS26	na	11254	-0.6860659122467041	-0.395745	Yes
row_122	EIF3B	na	11276	-0.693671703338623	-0.38787603	Yes
row_123	RPL35	na	11280	-0.6961894631385803	-0.37845305	Yes
row_124	RPL31	na	11306	-0.7058302760124207	-0.3707526	Yes
row_125	RPS21	na	11313	-0.7094141840934753	-0.361399	Yes
row_126	RPS3A	na	11328	-0.7128841280937195	-0.35267225	Yes
row_127	RPL21	na	11330	-0.7142521142959595	-0.34282947	Yes
row_128	RPS10	na	11344	-0.7201329469680786	-0.3339176	Yes
row_129	RPL32	na	11355	-0.7245880365371704	-0.3246906	Yes
row_130	RPS11	na	11371	-0.7345427870750427	-0.31574723	Yes
row_131	RPL12	na	11398	-0.7483599781990051	-0.3075401	Yes
row_132	RPL7A	na	11426	-0.7632512450218201	-0.29921034	Yes
row_133	RPS15	na	11434	-0.767038106918335	-0.28914022	Yes
row_134	RPS27A	na	11435	-0.7670428156852722	-0.2784793	Yes
row_135	RPL15	na	11440	-0.7685278058052063	-0.2681353	Yes
row_136	RPS29	na	11444	-0.7706026434898376	-0.2576781	Yes
row_137	RPL18A	na	11474	-0.7888774275779724	-0.24916096	Yes
row_138	RPS14	na	11478	-0.7919250726699829	-0.23840737	Yes
row_139	RPL7	na	11484	-0.7964728474617004	-0.22775938	Yes
row_140	RPLP0	na	11488	-0.7995754480361938	-0.21689945	Yes
row_141	TRIM62	na	11497	-0.8057654500007629	-0.20637546	Yes
row_142	RPL27A	na	11507	-0.8118836283683777	-0.1958508	Yes
row_143	RPL9	na	11521	-0.8189996480941772	-0.18556482	Yes
row_144	RPS2	na	11562	-0.8459709882736206	-0.17718242	Yes
row_145	RPL13	na	11563	-0.8472529053688049	-0.1654067	Yes
row_146	EIF3D	na	11578	-0.8574799299240112	-0.15467027	Yes
row_147	RPS20	na	11594	-0.8681948781013489	-0.1438693	Yes
row_148	RPS27	na	11600	-0.8751834034919739	-0.1321273	Yes
row_149	RPL19	na	11611	-0.8821179270744324	-0.12071087	Yes
row_150	RPS13	na	11633	-0.8965116739273071	-0.110022664	Yes
row_151	RPS3	na	11641	-0.9030053615570068	-0.09806277	Yes
row_152	RPS17	na	11652	-0.9155699014663696	-0.0861814	Yes
row_153	RPL10A	na	11658	-0.9205737113952637	-0.07380854	Yes
row_154	TRIM13	na	11669	-0.9358605742454529	-0.061645165	Yes
row_155	RPL4	na	11715	-0.9832972288131714	-0.051776063	Yes
row_156	RPL8	na	11772	-1.0392041206359863	-0.042058196	Yes
row_157	RPS4Y1	na	11774	-1.0426398515701294	-0.027651226	Yes
row_158	EIF3L	na	11808	-1.1255942583084106	-0.014791719	Yes
row_159	EIF3F	na	11816	-1.1386604309082031	4.434834E-4	Yes
row_160	RPL3	na	11817	-1.1399143934249878	0.016286831	Yes
