# Supplementary material for: Time-series transcriptome analysis identified differentially expressed genes in broiler chicken infected with mixed Eimeria species
Source: Front Genet. 2022 Aug 8;13:886781. doi: 10.3389/fgene.2022.886781 (PMC9393255; doi:10.3389/fgene.2022.886781)
Supplement: Supplementary file 2 [file DataSheet1.ZIP › 4dpi_GO.Gsea.1625071243202/GOCC_CORNIFIED_ENVELOPE.tsv]

NAME	SYMBOL	TITLE	RANK IN GENE LIST	RANK METRIC SCORE	RUNNING ES	CORE ENRICHMENT
row_0	PKP2	na	7	2.8101634979248047	0.22691219	Yes
row_1	DSC1	na	8	2.6516644954681396	0.44157654	Yes
row_2	DSP	na	401	1.0605707168579102	0.4947652	Yes
row_3	KAZN	na	484	0.9801409244537354	0.56727815	Yes
row_4	EVPL	na	743	0.7908563613891602	0.6097998	Yes
row_5	CSTA	na	779	0.7686481475830078	0.66910845	Yes
row_6	KRT10	na	930	0.6983877420425415	0.71314514	Yes
row_7	DSG2	na	985	0.6777432560920715	0.7635111	Yes
row_8	ANXA1	na	1060	0.6513139605522156	0.8100708	Yes
row_9	PPL	na	1389	0.5506261587142944	0.8273109	Yes
row_10	PKP4	na	1583	0.4995814859867096	0.8516696	Yes
row_11	JUP	na	3549	0.212911456823349	0.70514214	No
