# Supplementary material for: Time-series transcriptome analysis identified differentially expressed genes in broiler chicken infected with mixed Eimeria species
Source: Front Genet. 2022 Aug 8;13:886781. doi: 10.3389/fgene.2022.886781 (PMC9393255; doi:10.3389/fgene.2022.886781)
Supplement: Supplementary file 2 [file DataSheet1.ZIP › 4dpi_GO.Gsea.1625071243202/GOCC_CYTOSOLIC_LARGE_RIBOSOMAL_SUBUNIT.tsv]

NAME	SYMBOL	TITLE	RANK IN GENE LIST	RANK METRIC SCORE	RUNNING ES	CORE ENRICHMENT
row_0	RSL24D1	na	6280	-0.028666984289884567	-0.5237389	No
row_1	MRPL1	na	7631	-0.14668475091457367	-0.6312401	No
row_2	RPL7L1	na	8437	-0.2218913584947586	-0.6904775	No
row_3	RPL17	na	8583	-0.2388603687286377	-0.69394904	No
row_4	RPL36	na	9363	-0.33033129572868347	-0.74708897	No
row_5	RPL38	na	9661	-0.3690483570098877	-0.75855017	No
row_6	RPLP2	na	10048	-0.4214676320552826	-0.77555126	Yes
row_7	RPL37	na	10057	-0.4225761890411377	-0.76092535	Yes
row_8	RPL27	na	10333	-0.4668392539024353	-0.76700884	Yes
row_9	RPL30	na	10537	-0.5057436227798462	-0.7656676	Yes
row_10	RPL22	na	10554	-0.50824373960495	-0.74860966	Yes
row_11	RPL36A	na	10605	-0.5198042988777161	-0.73397446	Yes
row_12	RPL39L	na	10613	-0.5212969779968262	-0.715692	Yes
row_13	RPL14	na	10662	-0.5308762192726135	-0.70048887	Yes
row_14	RPL29	na	10742	-0.5476791858673096	-0.68726814	Yes
row_15	RPL37A	na	10838	-0.5691056847572327	-0.6746088	Yes
row_16	RPL24	na	10877	-0.5764415264129639	-0.65692097	Yes
row_17	RPL34	na	10933	-0.5881284475326538	-0.6402307	Yes
row_18	RPL23	na	10981	-0.601767361164093	-0.62237823	Yes
row_19	RPL35A	na	10982	-0.6019400954246521	-0.60059214	Yes
row_20	RPL23A	na	11076	-0.6285097599029541	-0.5856157	Yes
row_21	RPL5	na	11121	-0.6426506042480469	-0.5660329	Yes
row_22	RPL6	na	11150	-0.6498175263404846	-0.5448537	Yes
row_23	RPL11	na	11195	-0.6619905829429626	-0.5245709	Yes
row_24	RPLP1	na	11249	-0.6824502944946289	-0.50429964	Yes
row_25	RPL35	na	11280	-0.6961894631385803	-0.48160923	Yes
row_26	RPL26L1	na	11283	-0.6975113749504089	-0.45653117	Yes
row_27	RPL31	na	11306	-0.7058302760124207	-0.4328233	Yes
row_28	RPL21	na	11330	-0.7142521142959595	-0.40889418	Yes
row_29	RPL32	na	11355	-0.7245880365371704	-0.38467452	Yes
row_30	RPL12	na	11398	-0.7483599781990051	-0.36109862	Yes
row_31	RPL7A	na	11426	-0.7632512450218201	-0.3357303	Yes
row_32	RPL15	na	11440	-0.7685278058052063	-0.30900115	Yes
row_33	RPL18A	na	11474	-0.7888774275779724	-0.2832067	Yes
row_34	RPL7	na	11484	-0.7964728474617004	-0.25513187	Yes
row_35	RPLP0	na	11488	-0.7995754480361938	-0.22644335	Yes
row_36	RPL27A	na	11507	-0.8118836283683777	-0.19856282	Yes
row_37	RPL9	na	11521	-0.8189996480941772	-0.1700069	Yes
row_38	RPL13	na	11563	-0.8472529053688049	-0.14276819	Yes
row_39	RPL19	na	11611	-0.8821179270744324	-0.114768974	Yes
row_40	RPL10A	na	11658	-0.9205737113952637	-0.08529436	Yes
row_41	RPL4	na	11715	-0.9832972288131714	-0.054385208	Yes
row_42	RPL8	na	11772	-1.0392041206359863	-0.021452606	Yes
row_43	RPL3	na	11817	-1.1399143934249878	0.016127782	Yes
