# Supplementary material for: Time-series transcriptome analysis identified differentially expressed genes in broiler chicken infected with mixed Eimeria species
Source: Front Genet. 2022 Aug 8;13:886781. doi: 10.3389/fgene.2022.886781 (PMC9393255; doi:10.3389/fgene.2022.886781)
Supplement: Supplementary file 2 [file DataSheet1.ZIP › 4dpi_GO.Gsea.1625071243202/GOCC_CYTOSOLIC_RIBOSOME.tsv]

NAME	SYMBOL	TITLE	RANK IN GENE LIST	RANK METRIC SCORE	RUNNING ES	CORE ENRICHMENT
row_0	HBA1	na	1865	0.4448678493499756	-0.14755587	No
row_1	APOD	na	1919	0.436870276927948	-0.14333344	No
row_2	EIF2AK4	na	2101	0.4057309627532959	-0.1504616	No
row_3	DHX29	na	2779	0.3109298348426819	-0.2010602	No
row_4	RPS27L	na	5614	0.024346036836504936	-0.4382093	No
row_5	RSL24D1	na	6280	-0.028666984289884567	-0.49340114	No
row_6	EIF2A	na	6388	-0.03744730353355408	-0.50163025	No
row_7	DDX3X	na	6973	-0.08687954396009445	-0.5488754	No
row_8	MRPS11	na	7235	-0.11206419765949249	-0.5685373	No
row_9	MRPL1	na	7631	-0.14668475091457367	-0.5987483	No
row_10	RPS23	na	8269	-0.20556294918060303	-0.64808315	No
row_11	RPL7L1	na	8437	-0.2218913584947586	-0.6576843	No
row_12	RPL17	na	8583	-0.2388603687286377	-0.6651042	No
row_13	MCTS1	na	8783	-0.25966668128967285	-0.67663926	No
row_14	RPS6	na	8904	-0.27390527725219727	-0.6812676	No
row_15	RPL36	na	9363	-0.33033129572868347	-0.71311814	No
row_16	EIF2D	na	9431	-0.3398782014846802	-0.7119937	No
row_17	UBA52	na	9532	-0.35255804657936096	-0.7133848	No
row_18	RPL38	na	9661	-0.3690483570098877	-0.7167966	No
row_19	RPS24	na	9689	-0.37224435806274414	-0.71167606	No
row_20	NUFIP1	na	9750	-0.3793637752532959	-0.7091814	No
row_21	RPLP2	na	10048	-0.4214676320552826	-0.72572404	Yes
row_22	RPL37	na	10057	-0.4225761890411377	-0.7180119	Yes
row_23	LARP4	na	10149	-0.43724972009658813	-0.71696824	Yes
row_24	RPS8	na	10245	-0.45177656412124634	-0.7159718	Yes
row_25	RPL27	na	10333	-0.4668392539024353	-0.7140058	Yes
row_26	RPS28	na	10524	-0.5037821531295776	-0.7199435	Yes
row_27	RPL30	na	10537	-0.5057436227798462	-0.71091694	Yes
row_28	RPL22	na	10554	-0.50824373960495	-0.70217615	Yes
row_29	RPL36A	na	10605	-0.5198042988777161	-0.69605696	Yes
row_30	RPL39L	na	10613	-0.5212969779968262	-0.6863026	Yes
row_31	RPL14	na	10662	-0.5308762192726135	-0.67979604	Yes
row_32	RPL29	na	10742	-0.5476791858673096	-0.6755555	Yes
row_33	RPL37A	na	10838	-0.5691056847572327	-0.6722316	Yes
row_34	RPS19	na	10840	-0.5694751143455505	-0.6610184	Yes
row_35	RPS12	na	10875	-0.5762121081352234	-0.6524386	Yes
row_36	RPL24	na	10877	-0.5764415264129639	-0.6410871	Yes
row_37	RPL34	na	10933	-0.5881284475326538	-0.6340318	Yes
row_38	RPL23	na	10981	-0.601767361164093	-0.6260351	Yes
row_39	RPL35A	na	10982	-0.6019400954246521	-0.614094	Yes
row_40	RPS25	na	11017	-0.6128634810447693	-0.6047871	Yes
row_41	RPS7	na	11068	-0.6271847486495972	-0.5965377	Yes
row_42	RPL23A	na	11076	-0.6285097599029541	-0.5846565	Yes
row_43	RPL5	na	11121	-0.6426506042480469	-0.5755972	Yes
row_44	PPARGC1A	na	11134	-0.6445688009262085	-0.56381667	Yes
row_45	RPS16	na	11138	-0.6452974677085876	-0.55126697	Yes
row_46	RPL6	na	11150	-0.6498175263404846	-0.5392985	Yes
row_47	RPL11	na	11195	-0.6619905829429626	-0.52985555	Yes
row_48	RPS15A	na	11196	-0.6621389985084534	-0.51672024	Yes
row_49	RPLP1	na	11249	-0.6824502944946289	-0.5075422	Yes
row_50	RPS26	na	11254	-0.6860659122467041	-0.49426764	Yes
row_51	RPL35	na	11280	-0.6961894631385803	-0.4825531	Yes
row_52	RPL26L1	na	11283	-0.6975113749504089	-0.46888378	Yes
row_53	RPL31	na	11306	-0.7058302760124207	-0.45672646	Yes
row_54	RPS21	na	11313	-0.7094141840934753	-0.44315642	Yes
row_55	RPS3A	na	11328	-0.7128841280937195	-0.43018833	Yes
row_56	RPL21	na	11330	-0.7142521142959595	-0.41610307	Yes
row_57	RPS10	na	11344	-0.7201329469680786	-0.40290737	Yes
row_58	RPL32	na	11355	-0.7245880365371704	-0.3893717	Yes
row_59	RPS11	na	11371	-0.7345427870750427	-0.37605783	Yes
row_60	RPL12	na	11398	-0.7483599781990051	-0.3633922	Yes
row_61	RPL7A	na	11426	-0.7632512450218201	-0.350515	Yes
row_62	RPS15	na	11434	-0.767038106918335	-0.3358857	Yes
row_63	RPS27A	na	11435	-0.7670428156852722	-0.32066935	Yes
row_64	RPL15	na	11440	-0.7685278058052063	-0.30575892	Yes
row_65	RPS29	na	11444	-0.7706026434898376	-0.2907235	Yes
row_66	RPL18A	na	11474	-0.7888774275779724	-0.27750567	Yes
row_67	RPS14	na	11478	-0.7919250726699829	-0.26204723	Yes
row_68	RPL7	na	11484	-0.7964728474617004	-0.24666631	Yes
row_69	RPLP0	na	11488	-0.7995754480361938	-0.23105612	Yes
row_70	RPL27A	na	11507	-0.8118836283683777	-0.21645954	Yes
row_71	RPL9	na	11521	-0.8189996480941772	-0.20130253	Yes
row_72	RPS2	na	11562	-0.8459709882736206	-0.18787444	Yes
row_73	RPL13	na	11563	-0.8472529053688049	-0.1710669	Yes
row_74	RPS20	na	11594	-0.8681948781013489	-0.15635942	Yes
row_75	RPS27	na	11600	-0.8751834034919739	-0.13941705	Yes
row_76	RPL19	na	11611	-0.8821179270744324	-0.12275638	Yes
row_77	RPS13	na	11633	-0.8965116739273071	-0.10673251	Yes
row_78	RPS3	na	11641	-0.9030053615570068	-0.08940592	Yes
row_79	RPS17	na	11652	-0.9155699014663696	-0.07208163	Yes
row_80	RPL10A	na	11658	-0.9205737113952637	-0.054238822	Yes
row_81	RPL4	na	11715	-0.9832972288131714	-0.039428096	Yes
row_82	RPL8	na	11772	-1.0392041206359863	-0.023508308	Yes
row_83	RPS4Y1	na	11774	-1.0426398515701294	-0.0029085893	Yes
row_84	RPL3	na	11817	-1.1399143934249878	0.016182965	Yes
