# Supplementary material for: Time-series transcriptome analysis identified differentially expressed genes in broiler chicken infected with mixed Eimeria species
Source: Front Genet. 2022 Aug 8;13:886781. doi: 10.3389/fgene.2022.886781 (PMC9393255; doi:10.3389/fgene.2022.886781)
Supplement: Supplementary file 2 [file DataSheet1.ZIP › 4dpi_GO.Gsea.1625071243202/GOCC_CYTOSOLIC_SMALL_RIBOSOMAL_SUBUNIT.tsv]

NAME	SYMBOL	TITLE	RANK IN GENE LIST	RANK METRIC SCORE	RUNNING ES	CORE ENRICHMENT
row_0	HBA1	na	1865	0.4448678493499756	-0.13448188	No
row_1	DHX29	na	2779	0.3109298348426819	-0.19586267	No
row_2	RPS27L	na	5614	0.024346036836504936	-0.43137798	No
row_3	EIF2A	na	6388	-0.03744730353355408	-0.4941439	No
row_4	DDX3X	na	6973	-0.08687954396009445	-0.5387619	No
row_5	MRPS11	na	7235	-0.11206419765949249	-0.5552006	No
row_6	RPS23	na	8269	-0.20556294918060303	-0.6316414	No
row_7	MCTS1	na	8783	-0.25966668128967285	-0.6620678	No
row_8	RPS6	na	8904	-0.27390527725219727	-0.6589921	No
row_9	EIF2D	na	9431	-0.3398782014846802	-0.6866687	No
row_10	UBA52	na	9532	-0.35255804657936096	-0.6781618	No
row_11	RPS24	na	9689	-0.37224435806274414	-0.67339045	No
row_12	LARP4	na	10149	-0.43724972009658813	-0.6908155	Yes
row_13	RPS8	na	10245	-0.45177656412124634	-0.67714673	Yes
row_14	RPS28	na	10524	-0.5037821531295776	-0.67627436	Yes
row_15	RPS19	na	10840	-0.5694751143455505	-0.6753508	Yes
row_16	RPS12	na	10875	-0.5762121081352234	-0.6506375	Yes
row_17	RPS25	na	11017	-0.6128634810447693	-0.6331077	Yes
row_18	RPS7	na	11068	-0.6271847486495972	-0.6072933	Yes
row_19	RPS16	na	11138	-0.6452974677085876	-0.5821996	Yes
row_20	RPS15A	na	11196	-0.6621389985084534	-0.5552984	Yes
row_21	RPS26	na	11254	-0.6860659122467041	-0.5272531	Yes
row_22	RPS21	na	11313	-0.7094141840934753	-0.49817485	Yes
row_23	RPS3A	na	11328	-0.7128841280937195	-0.46525604	Yes
row_24	RPS10	na	11344	-0.7201329469680786	-0.43207416	Yes
row_25	RPS11	na	11371	-0.7345427870750427	-0.39912188	Yes
row_26	RPS15	na	11434	-0.767038106918335	-0.3676223	Yes
row_27	RPS27A	na	11435	-0.7670428156852722	-0.33094457	Yes
row_28	RPS29	na	11444	-0.7706026434898376	-0.29476476	Yes
row_29	RPS14	na	11478	-0.7919250726699829	-0.25965324	Yes
row_30	RPS2	na	11562	-0.8459709882736206	-0.22613311	Yes
row_31	RPS20	na	11594	-0.8681948781013489	-0.18720756	Yes
row_32	RPS27	na	11600	-0.8751834034919739	-0.14577647	Yes
row_33	RPS13	na	11633	-0.8965116739273071	-0.10558041	Yes
row_34	RPS3	na	11641	-0.9030053615570068	-0.06298598	Yes
row_35	RPS17	na	11652	-0.9155699014663696	-0.020041302	Yes
row_36	RPS4Y1	na	11774	-1.0426398515701294	0.019709405	Yes
