# Supplementary material for: Time-series transcriptome analysis identified differentially expressed genes in broiler chicken infected with mixed Eimeria species
Source: Front Genet. 2022 Aug 8;13:886781. doi: 10.3389/fgene.2022.886781 (PMC9393255; doi:10.3389/fgene.2022.886781)
Supplement: Supplementary file 2 [file DataSheet1.ZIP › 4dpi_GO.Gsea.1625071243202/GOCC_LARGE_RIBOSOMAL_SUBUNIT.tsv]

NAME	SYMBOL	TITLE	RANK IN GENE LIST	RANK METRIC SCORE	RUNNING ES	CORE ENRICHMENT
row_0	MRPL30	na	1846	0.44737672805786133	-0.1434329	No
row_1	MRPL27	na	2096	0.40643179416656494	-0.15389542	No
row_2	NSUN3	na	2518	0.34532806277275085	-0.18036096	No
row_3	MRPL54	na	2852	0.30201342701911926	-0.20055342	No
row_4	MRPL18	na	3417	0.2305748611688614	-0.24196552	No
row_5	MRPL58	na	3930	0.17408661544322968	-0.28046387	No
row_6	RBM3	na	4037	0.1643347144126892	-0.28514075	No
row_7	MRPL33	na	4174	0.15309138596057892	-0.29262388	No
row_8	MRPL24	na	4317	0.14018850028514862	-0.30094177	No
row_9	MRPL42	na	4338	0.13876494765281677	-0.29905787	No
row_10	MRPL19	na	4506	0.12343628704547882	-0.30990383	No
row_11	MRPL48	na	4543	0.12051445990800858	-0.3098312	No
row_12	MRPL12	na	4639	0.11139753460884094	-0.3149439	No
row_13	MRPS18A	na	4841	0.09404243528842926	-0.32939777	No
row_14	MRPL28	na	5550	0.03083258867263794	-0.38802215	No
row_15	MRPL53	na	5600	0.025769539177417755	-0.39147273	No
row_16	MRPL39	na	5658	0.020269988104701042	-0.39573586	No
row_17	MPV17L2	na	5725	0.015025203116238117	-0.40088892	No
row_18	MRPL21	na	6237	-0.02563668042421341	-0.4431143	No
row_19	RSL24D1	na	6280	-0.028666984289884567	-0.44590303	No
row_20	MRPL35	na	6348	-0.03353087976574898	-0.45066494	No
row_21	MRPL50	na	6380	-0.036914531141519547	-0.45231885	No
row_22	MRPL3	na	6450	-0.0426332987844944	-0.45701492	No
row_23	MALSU1	na	6548	-0.05029083788394928	-0.46386418	No
row_24	MRPL47	na	6623	-0.05622727796435356	-0.46863088	No
row_25	MRPL40	na	7136	-0.10216227173805237	-0.5089756	No
row_26	MRPL41	na	7359	-0.1231527104973793	-0.5244445	No
row_27	MRPL14	na	7372	-0.12386911362409592	-0.5222717	No
row_28	MRPL15	na	7420	-0.12854591012001038	-0.52291596	No
row_29	MRPL1	na	7631	-0.14668475091457367	-0.5367737	No
row_30	MRPL51	na	7664	-0.14877858757972717	-0.53563976	No
row_31	MRPL32	na	7673	-0.1500484049320221	-0.5324592	No
row_32	MRPS30	na	7688	-0.15154938399791718	-0.52974355	No
row_33	MRPL10	na	8032	-0.1826484352350235	-0.5538395	No
row_34	MRPL44	na	8072	-0.1862410306930542	-0.5523313	No
row_35	MRPL20	na	8418	-0.22001725435256958	-0.5756358	No
row_36	RPL7L1	na	8437	-0.2218913584947586	-0.57145005	No
row_37	MRPL43	na	8470	-0.2257833182811737	-0.56833935	No
row_38	MRPL34	na	8555	-0.23574751615524292	-0.56933665	No
row_39	RPL17	na	8583	-0.2388603687286377	-0.5654706	No
row_40	MRPL23	na	8616	-0.24171410501003265	-0.56195086	No
row_41	MRPL46	na	8643	-0.24414432048797607	-0.55786526	No
row_42	MRPL17	na	8744	-0.2546733021736145	-0.55971944	No
row_43	MRPL9	na	9025	-0.28551051020622253	-0.5758878	No
row_44	MRPL22	na	9179	-0.30553096532821655	-0.5808842	Yes
row_45	NDUFAB1	na	9185	-0.3063872754573822	-0.57343835	Yes
row_46	MRPL16	na	9210	-0.30989229679107666	-0.567497	Yes
row_47	RPL36	na	9363	-0.33033129572868347	-0.5717729	Yes
row_48	NSUN4	na	9550	-0.35602888464927673	-0.5782423	Yes
row_49	RPL38	na	9661	-0.3690483570098877	-0.57799953	Yes
row_50	MRPL2	na	9691	-0.37244948744773865	-0.5708719	Yes
row_51	MRPL45	na	9808	-0.38700366020202637	-0.57067174	Yes
row_52	RPLP2	na	10048	-0.4214676320552826	-0.579909	Yes
row_53	RPL37	na	10057	-0.4225761890411377	-0.5697322	Yes
row_54	MRPL57	na	10202	-0.4447229504585266	-0.57040006	Yes
row_55	RPL27	na	10333	-0.4668392539024353	-0.56932527	Yes
row_56	MRPL37	na	10453	-0.48897412419319153	-0.5667591	Yes
row_57	RPL30	na	10537	-0.5057436227798462	-0.5607413	Yes
row_58	RPL22	na	10554	-0.50824373960495	-0.5490366	Yes
row_59	RPL36A	na	10605	-0.5198042988777161	-0.53988844	Yes
row_60	RPL39L	na	10613	-0.5212969779968262	-0.5270934	Yes
row_61	RPL14	na	10662	-0.5308762192726135	-0.5174932	Yes
row_62	RPL29	na	10742	-0.5476791858673096	-0.5100631	Yes
row_63	RPL37A	na	10838	-0.5691056847572327	-0.5034258	Yes
row_64	RPL24	na	10877	-0.5764415264129639	-0.49181658	Yes
row_65	MRPL55	na	10925	-0.5869074463844299	-0.48069403	Yes
row_66	RPL34	na	10933	-0.5881284475326538	-0.4661833	Yes
row_67	RPL23	na	10981	-0.601767361164093	-0.45467925	Yes
row_68	RPL35A	na	10982	-0.6019400954246521	-0.4392265	Yes
row_69	RPL23A	na	11076	-0.6285097599029541	-0.4308963	Yes
row_70	RPL5	na	11121	-0.6426506042480469	-0.41809097	Yes
row_71	RPL6	na	11150	-0.6498175263404846	-0.4037589	Yes
row_72	RPL11	na	11195	-0.6619905829429626	-0.3904571	Yes
row_73	RPLP1	na	11249	-0.6824502944946289	-0.37738532	Yes
row_74	RPL35	na	11280	-0.6961894631385803	-0.36203066	Yes
row_75	RPL26L1	na	11283	-0.6975113749504089	-0.34429228	Yes
row_76	RPL31	na	11306	-0.7058302760124207	-0.32801878	Yes
row_77	RPL21	na	11330	-0.7142521142959595	-0.311613	Yes
row_78	RPL32	na	11355	-0.7245880365371704	-0.29502577	Yes
row_79	MRPL13	na	11364	-0.7310582399368286	-0.2769297	Yes
row_80	MRPL38	na	11387	-0.7418384552001953	-0.25973183	Yes
row_81	RPL12	na	11398	-0.7483599781990051	-0.24135944	Yes
row_82	RPL7A	na	11426	-0.7632512450218201	-0.22403145	Yes
row_83	RPL15	na	11440	-0.7685278058052063	-0.2053931	Yes
row_84	RPL18A	na	11474	-0.7888774275779724	-0.18791077	Yes
row_85	RPL7	na	11484	-0.7964728474617004	-0.16821934	Yes
row_86	RPLP0	na	11488	-0.7995754480361938	-0.14794475	Yes
row_87	RPL27A	na	11507	-0.8118836283683777	-0.128613	Yes
row_88	RPL9	na	11521	-0.8189996480941772	-0.10867895	Yes
row_89	RPL13	na	11563	-0.8472529053688049	-0.09036939	Yes
row_90	RPL19	na	11611	-0.8821179270744324	-0.07166831	Yes
row_91	RPL10A	na	11658	-0.9205737113952637	-0.05189609	Yes
row_92	RPL4	na	11715	-0.9832972288131714	-0.03135287	Yes
row_93	RPL8	na	11772	-1.0392041206359863	-0.009374432	Yes
row_94	RPL3	na	11817	-1.1399143934249878	0.016196448	Yes
