# Supplementary material for: Time-series transcriptome analysis identified differentially expressed genes in broiler chicken infected with mixed Eimeria species
Source: Front Genet. 2022 Aug 8;13:886781. doi: 10.3389/fgene.2022.886781 (PMC9393255; doi:10.3389/fgene.2022.886781)
Supplement: Supplementary file 2 [file DataSheet1.ZIP › 4dpi_GO.Gsea.1625071243202/GOCC_POLYSOMAL_RIBOSOME.tsv]

NAME	SYMBOL	TITLE	RANK IN GENE LIST	RANK METRIC SCORE	RUNNING ES	CORE ENRICHMENT
row_0	FMR1	na	647	0.8505880236625671	-0.0012039514	No
row_1	LARP4B	na	3339	0.2382596731185913	-0.21098523	No
row_2	NUFIP2	na	4340	0.13868406414985657	-0.28582978	No
row_3	PNPT1	na	5062	0.07332320511341095	-0.34144777	No
row_4	LARP1	na	7036	-0.092537060379982	-0.50035465	No
row_5	RPS23	na	8269	-0.20556294918060303	-0.59040934	No
row_6	NR0B1	na	8635	-0.24309073388576508	-0.60578245	No
row_7	RPL36	na	9363	-0.33033129572868347	-0.6459507	No
row_8	RPL38	na	9661	-0.3690483570098877	-0.6478319	No
row_9	BTF3	na	9796	-0.3853044807910919	-0.6351017	No
row_10	RPS28	na	10524	-0.5037821531295776	-0.6645052	Yes
row_11	RPL30	na	10537	-0.5057436227798462	-0.63411915	Yes
row_12	RPL36A	na	10605	-0.5198042988777161	-0.6074503	Yes
row_13	RPL24	na	10877	-0.5764415264129639	-0.59429055	Yes
row_14	RPL6	na	11150	-0.6498175263404846	-0.5766604	Yes
row_15	RPL11	na	11195	-0.6619905829429626	-0.5392478	Yes
row_16	RPS26	na	11254	-0.6860659122467041	-0.50150937	Yes
row_17	RPL31	na	11306	-0.7058302760124207	-0.46196014	Yes
row_18	RPS21	na	11313	-0.7094141840934753	-0.41843316	Yes
row_19	RPL32	na	11355	-0.7245880365371704	-0.37688527	Yes
row_20	RPL7A	na	11426	-0.7632512450218201	-0.33535796	Yes
row_21	RPS29	na	11444	-0.7706026434898376	-0.2889515	Yes
row_22	RPL18A	na	11474	-0.7888774275779724	-0.24241227	Yes
row_23	RPL19	na	11611	-0.8821179270744324	-0.19901566	Yes
row_24	EEF2	na	11615	-0.8848422765731812	-0.14435093	Yes
row_25	EIF3H	na	11627	-0.8932377099990845	-0.08983276	Yes
row_26	RPL10A	na	11658	-0.9205737113952637	-0.035203643	Yes
row_27	RPL8	na	11772	-1.0392041206359863	0.019861432	Yes
