# Supplementary material for: Time-series transcriptome analysis identified differentially expressed genes in broiler chicken infected with mixed Eimeria species
Source: Front Genet. 2022 Aug 8;13:886781. doi: 10.3389/fgene.2022.886781 (PMC9393255; doi:10.3389/fgene.2022.886781)
Supplement: Supplementary file 2 [file DataSheet1.ZIP › 4dpi_GO.Gsea.1625071243202/GOCC_RIBOSOMAL_SUBUNIT.tsv]

NAME	SYMBOL	TITLE	RANK IN GENE LIST	RANK METRIC SCORE	RUNNING ES	CORE ENRICHMENT
row_0	MRPL30	na	1846	0.44737672805786133	-0.14893503	No
row_1	HBA1	na	1865	0.4448678493499756	-0.14372447	No
row_2	MRPL27	na	2096	0.40643179416656494	-0.15697652	No
row_3	NSUN3	na	2518	0.34532806277275085	-0.18726276	No
row_4	DHX29	na	2779	0.3109298348426819	-0.20448966	No
row_5	MRPL54	na	2852	0.30201342701911926	-0.20599449	No
row_6	MRPL18	na	3417	0.2305748611688614	-0.2500778	No
row_7	MRPS34	na	3713	0.19770707190036774	-0.27196935	No
row_8	MRPL58	na	3930	0.17408661544322968	-0.28755486	No
row_9	RBM3	na	4037	0.1643347144126892	-0.29400986	No
row_10	MRPL33	na	4174	0.15309138596057892	-0.3031653	No
row_11	MRPL24	na	4317	0.14018850028514862	-0.31302193	No
row_12	MRPL42	na	4338	0.13876494765281677	-0.31260997	No
row_13	MRPL19	na	4506	0.12343628704547882	-0.32482865	No
row_14	MRPL48	na	4543	0.12051445990800858	-0.3260423	No
row_15	MRPL12	na	4639	0.11139753460884094	-0.33237016	No
row_16	MRPS17	na	4827	0.09527169913053513	-0.34670177	No
row_17	MRPS18A	na	4841	0.09404243528842926	-0.34637582	No
row_18	MRPS33	na	5356	0.048914339393377304	-0.38898957	No
row_19	MRPS14	na	5490	0.03742901235818863	-0.3996414	No
row_20	MRPL28	na	5550	0.03083258867263794	-0.4041514	No
row_21	MRPL53	na	5600	0.025769539177417755	-0.40789458	No
row_22	RPS27L	na	5614	0.024346036836504936	-0.40862283	No
row_23	MRPL39	na	5658	0.020269988104701042	-0.41194308	No
row_24	MRPS5	na	5706	0.016414616256952286	-0.41565904	No
row_25	MPV17L2	na	5725	0.015025203116238117	-0.41695	No
row_26	MRPS9	na	5780	0.010649207048118114	-0.4213436	No
row_27	MRPL21	na	6237	-0.02563668042421341	-0.45941737	No
row_28	RSL24D1	na	6280	-0.028666984289884567	-0.46252626	No
row_29	MRPL35	na	6348	-0.03353087976574898	-0.46767026	No
row_30	MRPL50	na	6380	-0.036914531141519547	-0.46972662	No
row_31	EIF2A	na	6388	-0.03744730353355408	-0.46975064	No
row_32	MRPL3	na	6450	-0.0426332987844944	-0.47425085	No
row_33	MRPS18C	na	6501	-0.04648074507713318	-0.4777651	No
row_34	MALSU1	na	6548	-0.05029083788394928	-0.4808843	No
row_35	MRPL47	na	6623	-0.05622727796435356	-0.48627543	No
row_36	MRPS35	na	6894	-0.07820986211299896	-0.5078658	No
row_37	DAP3	na	6904	-0.07953859865665436	-0.50742185	No
row_38	DDX3X	na	6973	-0.08687954396009445	-0.51184326	No
row_39	MRPS26	na	7030	-0.09187198430299759	-0.515177	No
row_40	MRPL40	na	7136	-0.10216227173805237	-0.522488	No
row_41	MRPS11	na	7235	-0.11206419765949249	-0.5290589	No
row_42	MRPL41	na	7359	-0.1231527104973793	-0.53757066	No
row_43	MRPL14	na	7372	-0.12386911362409592	-0.53670925	No
row_44	MRPL15	na	7420	-0.12854591012001038	-0.5387292	No
row_45	MRPS27	na	7421	-0.12867404520511627	-0.5367829	No
row_46	MRPS16	na	7477	-0.13369952142238617	-0.5393997	No
row_47	MRPL1	na	7631	-0.14668475091457367	-0.5500859	No
row_48	MRPL51	na	7664	-0.14877858757972717	-0.5505346	No
row_49	MRPL32	na	7673	-0.1500484049320221	-0.5489398	No
row_50	MRPS30	na	7688	-0.15154938399791718	-0.54782844	No
row_51	MRPL10	na	8032	-0.1826484352350235	-0.5739963	No
row_52	MRPL44	na	8072	-0.1862410306930542	-0.57446885	No
row_53	RPS23	na	8269	-0.20556294918060303	-0.58789134	No
row_54	MRPL20	na	8418	-0.22001725435256958	-0.5970466	No
row_55	MRPS22	na	8420	-0.22030490636825562	-0.5937988	No
row_56	MRPS31	na	8432	-0.22170519828796387	-0.59137326	No
row_57	RPL7L1	na	8437	-0.2218913584947586	-0.58835447	No
row_58	MRPL43	na	8470	-0.2257833182811737	-0.58763844	No
row_59	MRPS36	na	8541	-0.23311348259449005	-0.5900167	No
row_60	MRPL34	na	8555	-0.23574751615524292	-0.5875474	No
row_61	RPL17	na	8583	-0.2388603687286377	-0.5862119	No
row_62	MRPL23	na	8616	-0.24171410501003265	-0.58525497	No
row_63	MRPL46	na	8643	-0.24414432048797607	-0.5837552	No
row_64	MRPL17	na	8744	-0.2546733021736145	-0.5883377	No
row_65	MCTS1	na	8783	-0.25966668128967285	-0.5876153	No
row_66	RPS6	na	8904	-0.27390527725219727	-0.59359384	No
row_67	MRPS7	na	8923	-0.2752246856689453	-0.59094924	No
row_68	MRPL9	na	9025	-0.28551051020622253	-0.59514964	No
row_69	MRPL22	na	9179	-0.30553096532821655	-0.60343325	No
row_70	NDUFAB1	na	9185	-0.3063872754573822	-0.59922075	No
row_71	MRPL16	na	9210	-0.30989229679107666	-0.59655786	No
row_72	RPL36	na	9363	-0.33033129572868347	-0.604382	No
row_73	EIF2D	na	9431	-0.3398782014846802	-0.6048924	No
row_74	UBA52	na	9532	-0.35255804657936096	-0.6079944	No
row_75	NSUN4	na	9550	-0.35602888464927673	-0.6040432	No
row_76	RPL38	na	9661	-0.3690483570098877	-0.6077392	No
row_77	RPS24	na	9689	-0.37224435806274414	-0.6043862	No
row_78	MRPL2	na	9691	-0.37244948744773865	-0.59883714	No
row_79	MRPL45	na	9808	-0.38700366020202637	-0.60276765	No
row_80	MRPS28	na	9971	-0.40928947925567627	-0.610241	No
row_81	RPLP2	na	10048	-0.4214676320552826	-0.6102764	Yes
row_82	MRPS12	na	10055	-0.4223563075065613	-0.6043942	Yes
row_83	RPL37	na	10057	-0.4225761890411377	-0.59808695	Yes
row_84	MRPS21	na	10061	-0.42297038435935974	-0.59194237	Yes
row_85	MRPS10	na	10111	-0.43131840229034424	-0.5895515	Yes
row_86	LARP4	na	10149	-0.43724972009658813	-0.58605874	Yes
row_87	MRPL57	na	10202	-0.4447229504585266	-0.5837181	Yes
row_88	RPS8	na	10245	-0.45177656412124634	-0.58042735	Yes
row_89	RPL27	na	10333	-0.4668392539024353	-0.58070433	Yes
row_90	MRPL37	na	10453	-0.48897412419319153	-0.58334553	Yes
row_91	RPS28	na	10524	-0.5037821531295776	-0.5816298	Yes
row_92	RPL30	na	10537	-0.5057436227798462	-0.5749924	Yes
row_93	RPL22	na	10554	-0.50824373960495	-0.5686546	Yes
row_94	RPL36A	na	10605	-0.5198042988777161	-0.56500965	Yes
row_95	RPL39L	na	10613	-0.5212969779968262	-0.5577153	Yes
row_96	RPL14	na	10662	-0.5308762192726135	-0.5537342	Yes
row_97	RPL29	na	10742	-0.5476791858673096	-0.55211365	Yes
row_98	RPL37A	na	10838	-0.5691056847572327	-0.55151856	Yes
row_99	RPS19	na	10840	-0.5694751143455505	-0.54298943	Yes
row_100	RPS12	na	10875	-0.5762121081352234	-0.53714174	Yes
row_101	RPL24	na	10877	-0.5764415264129639	-0.52850723	Yes
row_102	MRPL55	na	10925	-0.5869074463844299	-0.5235943	Yes
row_103	RPL34	na	10933	-0.5881284475326538	-0.51528907	Yes
row_104	RPL23	na	10981	-0.601767361164093	-0.5101514	Yes
row_105	RPL35A	na	10982	-0.6019400954246521	-0.50104684	Yes
row_106	RPS25	na	11017	-0.6128634810447693	-0.49464482	Yes
row_107	RPS7	na	11068	-0.6271847486495972	-0.48937574	Yes
row_108	RPL23A	na	11076	-0.6285097599029541	-0.48045972	Yes
row_109	RPL5	na	11121	-0.6426506042480469	-0.47445062	Yes
row_110	RPS16	na	11138	-0.6452974677085876	-0.4660398	Yes
row_111	RPL6	na	11150	-0.6498175263404846	-0.4571389	Yes
row_112	RPL11	na	11195	-0.6619905829429626	-0.45083728	Yes
row_113	RPS15A	na	11196	-0.6621389985084534	-0.4408222	Yes
row_114	RPLP1	na	11249	-0.6824502944946289	-0.4348859	Yes
row_115	RPS26	na	11254	-0.6860659122467041	-0.4248463	Yes
row_116	RPL35	na	11280	-0.6961894631385803	-0.41642484	Yes
row_117	RPL26L1	na	11283	-0.6975113749504089	-0.40604344	Yes
row_118	RPL31	na	11306	-0.7058302760124207	-0.39722311	Yes
row_119	RPS21	na	11313	-0.7094141840934753	-0.38699907	Yes
row_120	RPS3A	na	11328	-0.7128841280937195	-0.3773973	Yes
row_121	RPL21	na	11330	-0.7142521142959595	-0.36667833	Yes
row_122	RPS10	na	11344	-0.7201329469680786	-0.35688257	Yes
row_123	RPL32	na	11355	-0.7245880365371704	-0.34676638	Yes
row_124	MRPL13	na	11364	-0.7310582399368286	-0.33638367	Yes
row_125	RPS11	na	11371	-0.7345427870750427	-0.32577953	Yes
row_126	MRPL38	na	11387	-0.7418384552001953	-0.31582415	Yes
row_127	RPL12	na	11398	-0.7483599781990051	-0.30534843	Yes
row_128	RPL7A	na	11426	-0.7632512450218201	-0.2960813	Yes
row_129	RPS15	na	11434	-0.767038106918335	-0.28507003	Yes
row_130	RPS27A	na	11435	-0.7670428156852722	-0.27346826	Yes
row_131	RPL15	na	11440	-0.7685278058052063	-0.2621814	Yes
row_132	RPS29	na	11444	-0.7706026434898376	-0.25077882	Yes
row_133	MRPS6	na	11465	-0.7827559113502502	-0.24062628	Yes
row_134	RPL18A	na	11474	-0.7888774275779724	-0.22936901	Yes
row_135	RPS14	na	11478	-0.7919250726699829	-0.21764392	Yes
row_136	RPL7	na	11484	-0.7964728474617004	-0.20601873	Yes
row_137	RPLP0	na	11488	-0.7995754480361938	-0.19417793	Yes
row_138	RPL27A	na	11507	-0.8118836283683777	-0.18341613	Yes
row_139	RPL9	na	11521	-0.8189996480941772	-0.17212498	Yes
row_140	RACK1	na	11554	-0.8423517346382141	-0.16208318	Yes
row_141	RPS2	na	11562	-0.8459709882736206	-0.14987801	Yes
row_142	RPL13	na	11563	-0.8472529053688049	-0.13706303	Yes
row_143	RPS20	na	11594	-0.8681948781013489	-0.12646165	Yes
row_144	RPS27	na	11600	-0.8751834034919739	-0.11364594	Yes
row_145	RPL19	na	11611	-0.8821179270744324	-0.10114707	Yes
row_146	RPS13	na	11633	-0.8965116739273071	-0.08935829	Yes
row_147	RPS3	na	11641	-0.9030053615570068	-0.07629045	Yes
row_148	RPS17	na	11652	-0.9155699014663696	-0.063285604	Yes
row_149	RPL10A	na	11658	-0.9205737113952637	-0.049783353	Yes
row_150	RPL4	na	11715	-0.9832972288131714	-0.039634	Yes
row_151	MRPS2	na	11754	-1.0213414430618286	-0.027391	Yes
row_152	RPL8	na	11772	-1.0392041206359863	-0.013106566	Yes
row_153	RPS4Y1	na	11774	-1.0426398515701294	0.0025793617	Yes
row_154	RPL3	na	11817	-1.1399143934249878	0.016278436	Yes
