# Supplementary material for: Time-series transcriptome analysis identified differentially expressed genes in broiler chicken infected with mixed Eimeria species
Source: Front Genet. 2022 Aug 8;13:886781. doi: 10.3389/fgene.2022.886781 (PMC9393255; doi:10.3389/fgene.2022.886781)
Supplement: Supplementary file 2 [file DataSheet1.ZIP › 4dpi_GO.Gsea.1625071243202/GOCC_RIBOSOME.tsv]

NAME	SYMBOL	TITLE	RANK IN GENE LIST	RANK METRIC SCORE	RUNNING ES	CORE ENRICHMENT
row_0	EIF2AK2	na	139	1.4986321926116943	0.007866797	No
row_1	FMR1	na	647	0.8505880236625671	-0.02386868	No
row_2	MRPL30	na	1846	0.44737672805786133	-0.1193137	No
row_3	HBA1	na	1865	0.4448678493499756	-0.115011424	No
row_4	APOD	na	1919	0.436870276927948	-0.113773435	No
row_5	MRPL27	na	2096	0.40643179416656494	-0.123334765	No
row_6	EIF2AK4	na	2101	0.4057309627532959	-0.11836105	No
row_7	RRBP1	na	2197	0.3892267942428589	-0.12129831	No
row_8	NSUN3	na	2518	0.34532806277275085	-0.1438362	No
row_9	DHX29	na	2779	0.3109298348426819	-0.16175087	No
row_10	MRPS25	na	2828	0.3048239052295685	-0.16181886	No
row_11	MRPL54	na	2852	0.30201342701911926	-0.15980968	No
row_12	LARP4B	na	3339	0.2382596731185913	-0.1977862	No
row_13	MRPL18	na	3417	0.2305748611688614	-0.20127852	No
row_14	MTG2	na	3616	0.2055622786283493	-0.21533	No
row_15	MRPS34	na	3713	0.19770707190036774	-0.22085927	No
row_16	MRPL58	na	3930	0.17408661544322968	-0.23684491	No
row_17	RBM3	na	4037	0.1643347144126892	-0.2436567	No
row_18	MRPL33	na	4174	0.15309138596057892	-0.25315246	No
row_19	MRPL24	na	4317	0.14018850028514862	-0.2633245	No
row_20	MRPL42	na	4338	0.13876494765281677	-0.26319894	No
row_21	NUFIP2	na	4340	0.13868406414985657	-0.2614678	No
row_22	CHCHD1	na	4475	0.12627291679382324	-0.27114558	No
row_23	MRPL19	na	4506	0.12343628704547882	-0.2720663	No
row_24	MRPL48	na	4543	0.12051445990800858	-0.27353263	No
row_25	MRPL12	na	4639	0.11139753460884094	-0.28010732	No
row_26	MRPS17	na	4827	0.09527169913053513	-0.2946726	No
row_27	MRPS18A	na	4841	0.09404243528842926	-0.29454064	No
row_28	NCK1	na	4852	0.09330280125141144	-0.2941647	No
row_29	SRP68	na	5003	0.07819515466690063	-0.30582485	No
row_30	PNPT1	na	5062	0.07332320511341095	-0.30976933	No
row_31	SERP1	na	5121	0.06842335313558578	-0.31377795	No
row_32	MRPS33	na	5356	0.048914339393377304	-0.33292446	No
row_33	GCN1	na	5390	0.046217940747737885	-0.33510983	No
row_34	MRPS14	na	5490	0.03742901235818863	-0.34299117	No
row_35	MRPL28	na	5550	0.03083258867263794	-0.34757653	No
row_36	MRPL53	na	5600	0.025769539177417755	-0.35138255	No
row_37	RPS27L	na	5614	0.024346036836504936	-0.35216308	No
row_38	MRPL39	na	5658	0.020269988104701042	-0.35553375	No
row_39	MRPS5	na	5706	0.016414616256952286	-0.35929313	No
row_40	MPV17L2	na	5725	0.015025203116238117	-0.3606185	No
row_41	MRPS9	na	5780	0.010649207048118114	-0.36504528	No
row_42	PTCD3	na	6126	-0.016703909263014793	-0.3939996	No
row_43	MRPL21	na	6237	-0.02563668042421341	-0.4029655	No
row_44	RSL24D1	na	6280	-0.028666984289884567	-0.40614167	No
row_45	MRPL35	na	6348	-0.03353087976574898	-0.41136816	No
row_46	MRPL50	na	6380	-0.036914531141519547	-0.4135062	No
row_47	EIF2A	na	6388	-0.03744730353355408	-0.41360784	No
row_48	MRPL3	na	6450	-0.0426332987844944	-0.4182078	No
row_49	MRPS18C	na	6501	-0.04648074507713318	-0.42182723	No
row_50	MALSU1	na	6548	-0.05029083788394928	-0.42505854	No
row_51	MRPL47	na	6623	-0.05622727796435356	-0.4305798	No
row_52	MRPS35	na	6894	-0.07820986211299896	-0.45238692	No
row_53	DAP3	na	6904	-0.07953859865665436	-0.4521066	No
row_54	DDX3X	na	6973	-0.08687954396009445	-0.4567192	No
row_55	MRPS26	na	7030	-0.09187198430299759	-0.4602517	No
row_56	LARP1	na	7036	-0.092537060379982	-0.45946297	No
row_57	MRPL40	na	7136	-0.10216227173805237	-0.46649683	No
row_58	MRPS11	na	7235	-0.11206419765949249	-0.47331646	No
row_59	MRPL41	na	7359	-0.1231527104973793	-0.48210493	No
row_60	MRPL14	na	7372	-0.12386911362409592	-0.4814979	No
row_61	MRPL15	na	7420	-0.12854591012001038	-0.48378924	No
row_62	MRPS27	na	7421	-0.12867404520511627	-0.4821046	No
row_63	MRPS16	na	7477	-0.13369952142238617	-0.48500493	No
row_64	NDUFA7	na	7501	-0.13515956699848175	-0.48518026	No
row_65	HSPA14	na	7595	-0.14281882345676422	-0.49117443	No
row_66	MRPL1	na	7631	-0.14668475091457367	-0.49221358	No
row_67	MRPL51	na	7664	-0.14877858757972717	-0.49297163	No
row_68	MRPL32	na	7673	-0.1500484049320221	-0.49168363	No
row_69	AURKAIP1	na	7686	-0.15124668180942535	-0.49071816	No
row_70	MRPS30	na	7688	-0.15154938399791718	-0.4888186	No
row_71	MRPL10	na	8032	-0.1826484352350235	-0.5154312	No
row_72	RPL22L1	na	8070	-0.18594928085803986	-0.5161254	No
row_73	MRPL44	na	8072	-0.1862410306930542	-0.51377165	No
row_74	RPS23	na	8269	-0.20556294918060303	-0.527654	No
row_75	MRPL20	na	8418	-0.22001725435256958	-0.53728825	No
row_76	MRPS22	na	8420	-0.22030490636825562	-0.5344885	No
row_77	MRPS31	na	8432	-0.22170519828796387	-0.532516	No
row_78	RPL7L1	na	8437	-0.2218913584947586	-0.5299492	No
row_79	MRPL43	na	8470	-0.2257833182811737	-0.5296991	No
row_80	MRPS36	na	8541	-0.23311348259449005	-0.53256625	No
row_81	MRPL34	na	8555	-0.23574751615524292	-0.53057903	No
row_82	RPL17	na	8583	-0.2388603687286377	-0.5297349	No
row_83	MRPL23	na	8616	-0.24171410501003265	-0.5292762	No
row_84	NR0B1	na	8635	-0.24309073388576508	-0.52761567	No
row_85	MRPL46	na	8643	-0.24414432048797607	-0.5250112	No
row_86	MRPL17	na	8744	-0.2546733021736145	-0.53013283	No
row_87	MCTS1	na	8783	-0.25966668128967285	-0.52994645	No
row_88	MRPS23	na	8869	-0.26991066336631775	-0.5336003	No
row_89	RPS6	na	8904	-0.27390527725219727	-0.53288925	No
row_90	MRPS7	na	8923	-0.2752246856689453	-0.530808	No
row_91	MRPL9	na	9025	-0.28551051020622253	-0.5356105	No
row_92	MRPL22	na	9179	-0.30553096532821655	-0.544548	No
row_93	NDUFAB1	na	9185	-0.3063872754573822	-0.5409595	No
row_94	MRPL16	na	9210	-0.30989229679107666	-0.53893167	No
row_95	RPL36	na	9363	-0.33033129572868347	-0.5474599	No
row_96	EIF2D	na	9431	-0.3398782014846802	-0.5486756	No
row_97	UBA52	na	9532	-0.35255804657936096	-0.55251575	No
row_98	NSUN4	na	9550	-0.35602888464927673	-0.549292	No
row_99	RPL38	na	9661	-0.3690483570098877	-0.55376184	Yes
row_100	RPS24	na	9689	-0.37224435806274414	-0.5511714	Yes
row_101	MRPL2	na	9691	-0.37244948744773865	-0.54637975	Yes
row_102	NUFIP1	na	9750	-0.3793637752532959	-0.54631746	Yes
row_103	BTF3	na	9796	-0.3853044807910919	-0.5450781	Yes
row_104	MRPL45	na	9808	-0.38700366020202637	-0.5409415	Yes
row_105	MRPS28	na	9971	-0.40928947925567627	-0.5492816	Yes
row_106	RPLP2	na	10048	-0.4214676320552826	-0.5501901	Yes
row_107	MRPS12	na	10055	-0.4223563075065613	-0.54516786	Yes
row_108	RPL37	na	10057	-0.4225761890411377	-0.5397199	Yes
row_109	MRPS21	na	10061	-0.42297038435935974	-0.5344359	Yes
row_110	MTG1	na	10081	-0.42634791135787964	-0.53046066	Yes
row_111	MRPS10	na	10111	-0.43131840229034424	-0.52726597	Yes
row_112	LARP4	na	10149	-0.43724972009658813	-0.52467	Yes
row_113	MRPL57	na	10202	-0.4447229504585266	-0.5232447	Yes
row_114	RPS8	na	10245	-0.45177656412124634	-0.52088135	Yes
row_115	RPS6KL1	na	10309	-0.4612879455089569	-0.5201693	Yes
row_116	RPL27	na	10333	-0.4668392539024353	-0.5160022	Yes
row_117	MRPL37	na	10453	-0.48897412419319153	-0.5196629	Yes
row_118	RPS28	na	10524	-0.5037821531295776	-0.5189864	Yes
row_119	RPL30	na	10537	-0.5057436227798462	-0.51337975	Yes
row_120	RPL22	na	10554	-0.50824373960495	-0.50807863	Yes
row_121	RPL36A	na	10605	-0.5198042988777161	-0.50550115	Yes
row_122	RPL39L	na	10613	-0.5212969779968262	-0.4992681	Yes
row_123	RPL14	na	10662	-0.5308762192726135	-0.49637657	Yes
row_124	RPL29	na	10742	-0.5476791858673096	-0.4958864	Yes
row_125	RPL37A	na	10838	-0.5691056847572327	-0.4964686	Yes
row_126	RPS19	na	10840	-0.5694751143455505	-0.48909742	Yes
row_127	RPS12	na	10875	-0.5762121081352234	-0.4844285	Yes
row_128	RPL24	na	10877	-0.5764415264129639	-0.4769661	Yes
row_129	MRPL55	na	10925	-0.5869074463844299	-0.4732564	Yes
row_130	RPL34	na	10933	-0.5881284475326538	-0.46614838	Yes
row_131	RPL23	na	10981	-0.601767361164093	-0.46224415	Yes
row_132	RPL35A	na	10982	-0.6019400954246521	-0.45436335	Yes
row_133	RPS25	na	11017	-0.6128634810447693	-0.44921458	Yes
row_134	RPS7	na	11068	-0.6271847486495972	-0.44523126	Yes
row_135	RPL23A	na	11076	-0.6285097599029541	-0.43759453	Yes
row_136	RPL5	na	11121	-0.6426506042480469	-0.43290135	Yes
row_137	PPARGC1A	na	11134	-0.6445688009262085	-0.42547718	Yes
row_138	RPS16	na	11138	-0.6452974677085876	-0.41728243	Yes
row_139	RPL6	na	11150	-0.6498175263404846	-0.40970495	Yes
row_140	RPL11	na	11195	-0.6619905829429626	-0.4047586	Yes
row_141	RPS15A	na	11196	-0.6621389985084534	-0.39608967	Yes
row_142	RPLP1	na	11249	-0.6824502944946289	-0.3915519	Yes
row_143	RPS26	na	11254	-0.6860659122467041	-0.38290796	Yes
row_144	RPL35	na	11280	-0.6961894631385803	-0.3759072	Yes
row_145	RPL26L1	na	11283	-0.6975113749504089	-0.36694428	Yes
row_146	RPL31	na	11306	-0.7058302760124207	-0.35956365	Yes
row_147	RPS21	na	11313	-0.7094141840934753	-0.35078314	Yes
row_148	RPS3A	na	11328	-0.7128841280937195	-0.34263366	Yes
row_149	RPL21	na	11330	-0.7142521142959595	-0.33336702	Yes
row_150	RPS10	na	11344	-0.7201329469680786	-0.32503808	Yes
row_151	RPL32	na	11355	-0.7245880365371704	-0.31639713	Yes
row_152	MRPL13	na	11364	-0.7310582399368286	-0.3075024	Yes
row_153	RPS11	na	11371	-0.7345427870750427	-0.29839286	Yes
row_154	MRPL38	na	11387	-0.7418384552001953	-0.28994888	Yes
row_155	RPL12	na	11398	-0.7483599781990051	-0.2809967	Yes
row_156	RPL7A	na	11426	-0.7632512450218201	-0.2732871	Yes
row_157	RPS15	na	11434	-0.767038106918335	-0.2638367	Yes
row_158	RPS27A	na	11435	-0.7670428156852722	-0.25379434	Yes
row_159	RPL15	na	11440	-0.7685278058052063	-0.24407078	Yes
row_160	RPS29	na	11444	-0.7706026434898376	-0.23423548	Yes
row_161	MRPS6	na	11465	-0.7827559113502502	-0.2256786	Yes
row_162	RPL18A	na	11474	-0.7888774275779724	-0.21602684	Yes
row_163	RPS14	na	11478	-0.7919250726699829	-0.20591238	Yes
row_164	RPL7	na	11484	-0.7964728474617004	-0.19590752	Yes
row_165	RPLP0	na	11488	-0.7995754480361938	-0.1856929	Yes
row_166	RPL27A	na	11507	-0.8118836283683777	-0.17658554	Yes
row_167	RPL9	na	11521	-0.8189996480941772	-0.16696222	Yes
row_168	RACK1	na	11554	-0.8423517346382141	-0.15863979	Yes
row_169	RPS2	na	11562	-0.8459709882736206	-0.14815599	Yes
row_170	RPL13	na	11563	-0.8472529053688049	-0.13706349	Yes
row_171	RPS20	na	11594	-0.8681948781013489	-0.1282336	Yes
row_172	RPS27	na	11600	-0.8751834034919739	-0.117198214	Yes
row_173	RPL19	na	11611	-0.8821179270744324	-0.10649485	Yes
row_174	EEF2	na	11615	-0.8848422765731812	-0.0951639	Yes
row_175	EIF3H	na	11627	-0.8932377099990845	-0.08439951	Yes
row_176	RPS13	na	11633	-0.8965116739273071	-0.07308489	Yes
row_177	RPS3	na	11641	-0.9030053615570068	-0.06185438	Yes
row_178	RPS17	na	11652	-0.9155699014663696	-0.050713047	Yes
row_179	RPL10A	na	11658	-0.9205737113952637	-0.03908341	Yes
row_180	RPL4	na	11715	-0.9832972288131714	-0.030945104	Yes
row_181	MRPS2	na	11754	-1.0213414430618286	-0.020786643	Yes
row_182	RPL8	na	11772	-1.0392041206359863	-0.00861857	Yes
row_183	RPS4Y1	na	11774	-1.0426398515701294	0.004947436	Yes
row_184	RPL3	na	11817	-1.1399143934249878	0.016320053	Yes
