# Supplementary material for: Time-series transcriptome analysis identified differentially expressed genes in broiler chicken infected with mixed Eimeria species
Source: Front Genet. 2022 Aug 8;13:886781. doi: 10.3389/fgene.2022.886781 (PMC9393255; doi:10.3389/fgene.2022.886781)
Supplement: Supplementary file 2 [file DataSheet1.ZIP › 4dpi_GO.Gsea.1625071243202/GOCC_SMALL_RIBOSOMAL_SUBUNIT.tsv]

NAME	SYMBOL	TITLE	RANK IN GENE LIST	RANK METRIC SCORE	RUNNING ES	CORE ENRICHMENT
row_0	HBA1	na	1865	0.4448678493499756	-0.13984007	No
row_1	DHX29	na	2779	0.3109298348426819	-0.20489763	No
row_2	MRPS34	na	3713	0.19770707190036774	-0.27576217	No
row_3	MRPL42	na	4338	0.13876494765281677	-0.32291847	No
row_4	MRPS17	na	4827	0.09527169913053513	-0.3602808	No
row_5	MRPS18A	na	4841	0.09404243528842926	-0.35793576	No
row_6	MRPS33	na	5356	0.048914339393377304	-0.3991663	No
row_7	MRPS14	na	5490	0.03742901235818863	-0.40893057	No
row_8	RPS27L	na	5614	0.024346036836504936	-0.41833556	No
row_9	MRPS5	na	5706	0.016414616256952286	-0.42535204	No
row_10	MRPS9	na	5780	0.010649207048118114	-0.4310726	No
row_11	EIF2A	na	6388	-0.03744730353355408	-0.4805048	No
row_12	MRPS18C	na	6501	-0.04648074507713318	-0.48818117	No
row_13	MRPS35	na	6894	-0.07820986211299896	-0.5181322	No
row_14	DAP3	na	6904	-0.07953859865665436	-0.51598185	No
row_15	DDX3X	na	6973	-0.08687954396009445	-0.51850116	No
row_16	MRPS26	na	7030	-0.09187198430299759	-0.519834	No
row_17	MRPS11	na	7235	-0.11206419765949249	-0.53281564	No
row_18	MRPS27	na	7421	-0.12867404520511627	-0.5436008	No
row_19	MRPS16	na	7477	-0.13369952142238617	-0.543323	No
row_20	RPS23	na	8269	-0.20556294918060303	-0.6020169	No
row_21	MRPS22	na	8420	-0.22030490636825562	-0.60652804	No
row_22	MRPS31	na	8432	-0.22170519828796387	-0.5993552	No
row_23	MRPS36	na	8541	-0.23311348259449005	-0.59988385	No
row_24	MCTS1	na	8783	-0.25966668128967285	-0.6105737	No
row_25	RPS6	na	8904	-0.27390527725219727	-0.61061746	No
row_26	MRPS7	na	8923	-0.2752246856689453	-0.60207677	No
row_27	EIF2D	na	9431	-0.3398782014846802	-0.6320998	No
row_28	UBA52	na	9532	-0.35255804657936096	-0.6275986	No
row_29	RPS24	na	9689	-0.37224435806274414	-0.62706524	No
row_30	MRPS28	na	9971	-0.40928947925567627	-0.63564074	Yes
row_31	MRPS12	na	10055	-0.4223563075065613	-0.6271688	Yes
row_32	MRPS21	na	10061	-0.42297038435935974	-0.6121467	Yes
row_33	MRPS10	na	10111	-0.43131840229034424	-0.6005021	Yes
row_34	LARP4	na	10149	-0.43724972009658813	-0.58763677	Yes
row_35	RPS8	na	10245	-0.45177656412124634	-0.57909507	Yes
row_36	RPS28	na	10524	-0.5037821531295776	-0.58397	Yes
row_37	RPS19	na	10840	-0.5694751143455505	-0.58954334	Yes
row_38	RPS12	na	10875	-0.5762121081352234	-0.5713541	Yes
row_39	RPS25	na	11017	-0.6128634810447693	-0.5607816	Yes
row_40	RPS7	na	11068	-0.6271847486495972	-0.5420706	Yes
row_41	RPS16	na	11138	-0.6452974677085876	-0.52428854	Yes
row_42	RPS15A	na	11196	-0.6621389985084534	-0.5048874	Yes
row_43	RPS26	na	11254	-0.6860659122467041	-0.4846128	Yes
row_44	RPS21	na	11313	-0.7094141840934753	-0.46356952	Yes
row_45	RPS3A	na	11328	-0.7128841280937195	-0.43871728	Yes
row_46	RPS10	na	11344	-0.7201329469680786	-0.4136841	Yes
row_47	RPS11	na	11371	-0.7345427870750427	-0.38904548	Yes
row_48	RPS15	na	11434	-0.767038106918335	-0.36623344	Yes
row_49	RPS27A	na	11435	-0.7670428156852722	-0.3382325	Yes
row_50	RPS29	na	11444	-0.7706026434898376	-0.31077108	Yes
row_51	MRPS6	na	11465	-0.7827559113502502	-0.2838703	Yes
row_52	RPS14	na	11478	-0.7919250726699829	-0.2559653	Yes
row_53	RACK1	na	11554	-0.8423517346382141	-0.23149185	Yes
row_54	RPS2	na	11562	-0.8459709882736206	-0.20119545	Yes
row_55	RPS20	na	11594	-0.8681948781013489	-0.17209628	Yes
row_56	RPS27	na	11600	-0.8751834034919739	-0.1405661	Yes
row_57	RPS13	na	11633	-0.8965116739273071	-0.11051692	Yes
row_58	RPS3	na	11641	-0.9030053615570068	-0.07813847	Yes
row_59	RPS17	na	11652	-0.9155699014663696	-0.045552414	Yes
row_60	MRPS2	na	11754	-1.0213414430618286	-0.01672086	Yes
row_61	RPS4Y1	na	11774	-1.0426398515701294	0.01975069	Yes
