# Supplementary material for: Time-series transcriptome analysis identified differentially expressed genes in broiler chicken infected with mixed Eimeria species
Source: Front Genet. 2022 Aug 8;13:886781. doi: 10.3389/fgene.2022.886781 (PMC9393255; doi:10.3389/fgene.2022.886781)
Supplement: Supplementary file 2 [file DataSheet1.ZIP › 4dpi_GO.Gsea.1625071243202/GOMF_RRNA_BINDING.tsv]

NAME	SYMBOL	TITLE	RANK IN GENE LIST	RANK METRIC SCORE	RUNNING ES	CORE ENRICHMENT
row_0	MDM2	na	2264	0.3798767924308777	-0.17169897	No
row_1	RPF2	na	2744	0.3156028389930725	-0.19717707	No
row_2	RNASEL	na	2765	0.31263837218284607	-0.18443	No
row_3	MRPL18	na	3417	0.2305748611688614	-0.22820479	No
row_4	SBDS	na	3563	0.2117345780134201	-0.23055845	No
row_5	MRPS17	na	4827	0.09527169913053513	-0.33172247	No
row_6	MRPS18A	na	4841	0.09404243528842926	-0.32847184	No
row_7	GTF3A	na	5937	-0.0018953753169625998	-0.41990134	No
row_8	PTCD3	na	6126	-0.016703909263014793	-0.43484345	No
row_9	MRPS18C	na	6501	-0.04648074507713318	-0.46395764	No
row_10	RPF1	na	6697	-0.06251994520425797	-0.4773718	No
row_11	IMP3	na	6880	-0.07665615528821945	-0.48904753	No
row_12	MRPS11	na	7235	-0.11206419765949249	-0.5134655	No
row_13	ERAL1	na	7352	-0.12272010743618011	-0.5175007	No
row_14	MRPS27	na	7421	-0.12867404520511627	-0.51724964	No
row_15	ERI1	na	7552	-0.1391497403383255	-0.5216972	No
row_16	UTP23	na	8279	-0.20661157369613647	-0.5728454	No
row_17	MRPL20	na	8418	-0.22001725435256958	-0.57423204	No
row_18	MRPS7	na	8923	-0.2752246856689453	-0.6036618	No
row_19	RCC1L	na	9107	-0.2959825396537781	-0.60530597	No
row_20	MRPL16	na	9210	-0.30989229679107666	-0.59953886	No
row_21	NSUN4	na	9550	-0.35602888464927673	-0.61145175	No
row_22	RRS1	na	9732	-0.3777207136154175	-0.60915905	No
row_23	FASTKD2	na	9983	-0.41097909212112427	-0.61109936	No
row_24	RPL37	na	10057	-0.4225761890411377	-0.5977116	No
row_25	DDX28	na	10412	-0.48088064789772034	-0.6051201	No
row_26	EMG1	na	10849	-0.5730306506156921	-0.61513203	Yes
row_27	DDX21	na	10923	-0.5862977504730225	-0.59419364	Yes
row_28	RPL23	na	10981	-0.601767361164093	-0.57120454	Yes
row_29	NOL12	na	10991	-0.6047590970993042	-0.5440658	Yes
row_30	RPL23A	na	11076	-0.6285097599029541	-0.5221	Yes
row_31	RPL5	na	11121	-0.6426506042480469	-0.49613887	Yes
row_32	RPL11	na	11195	-0.6619905829429626	-0.47170958	Yes
row_33	RPS11	na	11371	-0.7345427870750427	-0.4524591	Yes
row_34	RPL12	na	11398	-0.7483599781990051	-0.4201184	Yes
row_35	MRPS6	na	11465	-0.7827559113502502	-0.38953447	Yes
row_36	RPS14	na	11478	-0.7919250726699829	-0.35401452	Yes
row_37	RPLP0	na	11488	-0.7995754480361938	-0.31789097	Yes
row_38	RPL9	na	11521	-0.8189996480941772	-0.2827939	Yes
row_39	EEF2	na	11615	-0.8848422765731812	-0.24975842	Yes
row_40	RPS13	na	11633	-0.8965116739273071	-0.2098329	Yes
row_41	RPS3	na	11641	-0.9030053615570068	-0.16877213	Yes
row_42	RPL8	na	11772	-1.0392041206359863	-0.13170996	Yes
row_43	RPS4Y1	na	11774	-1.0426398515701294	-0.083707914	Yes
row_44	TST	na	11798	-1.0991781949996948	-0.03493705	Yes
row_45	RPL3	na	11817	-1.1399143934249878	0.016130416	Yes
