# Supplementary material for: Time-series transcriptome analysis identified differentially expressed genes in broiler chicken infected with mixed Eimeria species
Source: Front Genet. 2022 Aug 8;13:886781. doi: 10.3389/fgene.2022.886781 (PMC9393255; doi:10.3389/fgene.2022.886781)
Supplement: Supplementary file 2 [file DataSheet1.ZIP › 4dpi_GO.Gsea.1625071243202/GOMF_STRUCTURAL_CONSTITUENT_OF_RIBOSOME.tsv]

NAME	SYMBOL	TITLE	RANK IN GENE LIST	RANK METRIC SCORE	RUNNING ES	CORE ENRICHMENT
row_0	MRPL30	na	1846	0.44737672805786133	-0.14800507	No
row_1	MRPL27	na	2096	0.40643179416656494	-0.16223793	No
row_2	MRPS25	na	2828	0.3048239052295685	-0.21873258	No
row_3	MRPL54	na	2852	0.30201342701911926	-0.21566777	No
row_4	SRBD1	na	3413	0.23119230568408966	-0.25898534	No
row_5	MRPL18	na	3417	0.2305748611688614	-0.25541973	No
row_6	MRPS34	na	3713	0.19770707190036774	-0.27698165	No
row_7	MRPL33	na	4174	0.15309138596057892	-0.3131736	No
row_8	MRPL24	na	4317	0.14018850028514862	-0.32280704	No
row_9	MRPL42	na	4338	0.13876494765281677	-0.32219297	No
row_10	MRPL19	na	4506	0.12343628704547882	-0.33420855	No
row_11	MRPL12	na	4639	0.11139753460884094	-0.34347683	No
row_12	MRPS17	na	4827	0.09527169913053513	-0.3576426	No
row_13	MRPS18A	na	4841	0.09404243528842926	-0.35717976	No
row_14	MRPS33	na	5356	0.048914339393377304	-0.39964306	No
row_15	MRPS14	na	5490	0.03742901235818863	-0.4102204	No
row_16	MRPL28	na	5550	0.03083258867263794	-0.41467702	No
row_17	RPS27L	na	5614	0.024346036836504936	-0.41957778	No
row_18	MRPS5	na	5706	0.016414616256952286	-0.4269672	No
row_19	MRPS9	na	5780	0.010649207048118114	-0.43293667	No
row_20	MRPL21	na	6237	-0.02563668042421341	-0.47090244	No
row_21	RSL24D1	na	6280	-0.028666984289884567	-0.47396368	No
row_22	MRPL35	na	6348	-0.03353087976574898	-0.47904912	No
row_23	MRPL3	na	6450	-0.0426332987844944	-0.48684624	No
row_24	MRPS18C	na	6501	-0.04648074507713318	-0.490286	No
row_25	MRPL47	na	6623	-0.05622727796435356	-0.49954182	No
row_26	MRPS35	na	6894	-0.07820986211299896	-0.5209778	No
row_27	DAP3	na	6904	-0.07953859865665436	-0.5204184	No
row_28	MRPS11	na	7235	-0.11206419765949249	-0.5463451	No
row_29	MRPL41	na	7359	-0.1231527104973793	-0.5546611	No
row_30	MRPL14	na	7372	-0.12386911362409592	-0.55362016	No
row_31	MRPL15	na	7420	-0.12854591012001038	-0.5554484	No
row_32	MRPS16	na	7477	-0.13369952142238617	-0.557949	No
row_33	NDUFA7	na	7501	-0.13515956699848175	-0.5576472	No
row_34	MRPL1	na	7631	-0.14668475091457367	-0.5660786	No
row_35	MRPL51	na	7664	-0.14877858757972717	-0.566309	No
row_36	MRPL32	na	7673	-0.1500484049320221	-0.56449777	No
row_37	MRPS30	na	7688	-0.15154938399791718	-0.56316686	No
row_38	MRPL10	na	8032	-0.1826484352350235	-0.58901924	No
row_39	RPL22L1	na	8070	-0.18594928085803986	-0.589055	No
row_40	RPS23	na	8269	-0.20556294918060303	-0.6023205	No
row_41	MRPL20	na	8418	-0.22001725435256958	-0.61113715	No
row_42	MRPS22	na	8420	-0.22030490636825562	-0.6075732	No
row_43	MRPS31	na	8432	-0.22170519828796387	-0.604828	No
row_44	RPL7L1	na	8437	-0.2218913584947586	-0.6014904	No
row_45	MRPL43	na	8470	-0.2257833182811737	-0.60044557	No
row_46	MRPS36	na	8541	-0.23311348259449005	-0.6024786	No
row_47	MRPL34	na	8555	-0.23574751615524292	-0.5996693	No
row_48	RPL17	na	8583	-0.2388603687286377	-0.597987	No
row_49	MRPL23	na	8616	-0.24171410501003265	-0.5966784	No
row_50	MRPL46	na	8643	-0.24414432048797607	-0.59482443	No
row_51	MRPL17	na	8744	-0.2546733021736145	-0.59902614	No
row_52	MRPS23	na	8869	-0.26991066336631775	-0.604996	No
row_53	RPS6	na	8904	-0.27390527725219727	-0.60332274	No
row_54	MRPS7	na	8923	-0.2752246856689453	-0.6002806	No
row_55	MRPL9	na	9025	-0.28551051020622253	-0.6040558	No
row_56	MRPL22	na	9179	-0.30553096532821655	-0.6118774	No
row_57	MRPL16	na	9210	-0.30989229679107666	-0.6092714	No
row_58	RPL36	na	9363	-0.33033129572868347	-0.6165981	No
row_59	UBA52	na	9532	-0.35255804657936096	-0.62490374	No
row_60	RPL38	na	9661	-0.3690483570098877	-0.62956876	No
row_61	RPS24	na	9689	-0.37224435806274414	-0.6256777	No
row_62	MRPL2	na	9691	-0.37244948744773865	-0.6195944	No
row_63	RPLP2	na	10048	-0.4214676320552826	-0.6425865	Yes
row_64	MRPS12	na	10055	-0.4223563075065613	-0.63609767	Yes
row_65	RPL37	na	10057	-0.4225761890411377	-0.62918425	Yes
row_66	MRPS21	na	10061	-0.42297038435935974	-0.6224327	Yes
row_67	MRPL57	na	10202	-0.4447229504585266	-0.62685484	Yes
row_68	RPS8	na	10245	-0.45177656412124634	-0.6229096	Yes
row_69	RPL27	na	10333	-0.4668392539024353	-0.6225035	Yes
row_70	MRPL37	na	10453	-0.48897412419319153	-0.62442493	Yes
row_71	RPS28	na	10524	-0.5037821531295776	-0.62197584	Yes
row_72	RPL30	na	10537	-0.5057436227798462	-0.6146113	Yes
row_73	RPL22	na	10554	-0.50824373960495	-0.6075421	Yes
row_74	RPL36A	na	10605	-0.5198042988777161	-0.60314393	Yes
row_75	RPL39L	na	10613	-0.5212969779968262	-0.5951009	Yes
row_76	RPL14	na	10662	-0.5308762192726135	-0.590351	Yes
row_77	RPL29	na	10742	-0.5476791858673096	-0.5879327	Yes
row_78	RPL37A	na	10838	-0.5691056847572327	-0.58650666	Yes
row_79	RPS19	na	10840	-0.5694751143455505	-0.57716066	Yes
row_80	RPS12	na	10875	-0.5762121081352234	-0.57048136	Yes
row_81	RPL24	na	10877	-0.5764415264129639	-0.56102	Yes
row_82	MRPL55	na	10925	-0.5869074463844299	-0.5552581	Yes
row_83	RPL34	na	10933	-0.5881284475326538	-0.54610837	Yes
row_84	RPL23	na	10981	-0.601767361164093	-0.54010034	Yes
row_85	RPL35A	na	10982	-0.6019400954246521	-0.5301326	Yes
row_86	RPS25	na	11017	-0.6128634810447693	-0.52284634	Yes
row_87	RPS7	na	11068	-0.6271847486495972	-0.51667005	Yes
row_88	RPL23A	na	11076	-0.6285097599029541	-0.5068516	Yes
row_89	RPL5	na	11121	-0.6426506042480469	-0.49991402	Yes
row_90	RPS16	na	11138	-0.6452974677085876	-0.4905753	Yes
row_91	RPL6	na	11150	-0.6498175263404846	-0.48074082	Yes
row_92	RPL11	na	11195	-0.6619905829429626	-0.47348297	Yes
row_93	RPS15A	na	11196	-0.6621389985084534	-0.46251836	Yes
row_94	RPLP1	na	11249	-0.6824502944946289	-0.45559523	Yes
row_95	RPS26	na	11254	-0.6860659122467041	-0.44457114	Yes
row_96	RPL35	na	11280	-0.6961894631385803	-0.4351474	Yes
row_97	RPL26L1	na	11283	-0.6975113749504089	-0.4237654	Yes
row_98	RPL31	na	11306	-0.7058302760124207	-0.41392943	Yes
row_99	RPS21	na	11313	-0.7094141840934753	-0.4026871	Yes
row_100	RPS3A	na	11328	-0.7128841280937195	-0.39206082	Yes
row_101	RPL21	na	11330	-0.7142521142959595	-0.38031742	Yes
row_102	RPS10	na	11344	-0.7201329469680786	-0.36948693	Yes
row_103	RPL32	na	11355	-0.7245880365371704	-0.35833007	Yes
row_104	MRPL13	na	11364	-0.7310582399368286	-0.3468977	Yes
row_105	RPS11	na	11371	-0.7345427870750427	-0.33523923	Yes
row_106	RPL12	na	11398	-0.7483599781990051	-0.32503578	Yes
row_107	RPL7A	na	11426	-0.7632512450218201	-0.3146699	Yes
row_108	RPS15	na	11434	-0.767038106918335	-0.30255753	Yes
row_109	RPS27A	na	11435	-0.7670428156852722	-0.28985578	Yes
row_110	RPL15	na	11440	-0.7685278058052063	-0.27746618	Yes
row_111	RPS29	na	11444	-0.7706026434898376	-0.26495802	Yes
row_112	MRPS6	na	11465	-0.7827559113502502	-0.25367984	Yes
row_113	RPL18A	na	11474	-0.7888774275779724	-0.24129	Yes
row_114	RPS14	na	11478	-0.7919250726699829	-0.22842878	Yes
row_115	RPL7	na	11484	-0.7964728474617004	-0.2156606	Yes
row_116	RPLP0	na	11488	-0.7995754480361938	-0.20267269	Yes
row_117	RPL27A	na	11507	-0.8118836283683777	-0.19074379	Yes
row_118	RPL9	na	11521	-0.8189996480941772	-0.1782761	Yes
row_119	RPS2	na	11562	-0.8459709882736206	-0.1676349	Yes
row_120	RPL13	na	11563	-0.8472529053688049	-0.15360491	Yes
row_121	RPS20	na	11594	-0.8681948781013489	-0.1417538	Yes
row_122	RPS27	na	11600	-0.8751834034919739	-0.12768224	Yes
row_123	RPL19	na	11611	-0.8821179270744324	-0.113916785	Yes
row_124	RPS13	na	11633	-0.8965116739273071	-0.10083906	Yes
row_125	RPS3	na	11641	-0.9030053615570068	-0.08647516	Yes
row_126	RPS17	na	11652	-0.9155699014663696	-0.072155766	Yes
row_127	RPL10A	na	11658	-0.9205737113952637	-0.057332564	Yes
row_128	RPL4	na	11715	-0.9832972288131714	-0.04576435	Yes
row_129	MRPS2	na	11754	-1.0213414430618286	-0.03205074	Yes
row_130	RPL8	na	11772	-1.0392041206359863	-0.016273363	Yes
row_131	RPS4Y1	na	11774	-1.0426398515701294	9.0793835E-4	Yes
row_132	RPL3	na	11817	-1.1399143934249878	0.016248288	Yes
