# Supplementary material for: Time-series transcriptome analysis identified differentially expressed genes in broiler chicken infected with mixed Eimeria species
Source: Front Genet. 2022 Aug 8;13:886781. doi: 10.3389/fgene.2022.886781 (PMC9393255; doi:10.3389/fgene.2022.886781)
Supplement: Supplementary file 2 [file DataSheet1.ZIP › 4dpi_GO.Gsea.1625071243202/gsea_report_for_0_1625071243202.tsv]

NAME	GS<br> follow link to MSigDB	GS DETAILS	SIZE	ES	NES	NOM p-val	FDR q-val	FWER p-val	RANK AT MAX	LEADING EDGE
GOCC_CYTOSOLIC_RIBOSOME	GOCC_CYTOSOLIC_RIBOSOME	Details ...	85	-0.73408496	-2.999865	0.0	0.0	0.0	1964	tags=75%, list=16%, signal=89%
GOBP_COTRANSLATIONAL_PROTEIN_TARGETING_TO_MEMBRANE	GOBP_COTRANSLATIONAL_PROTEIN_TARGETING_TO_MEMBRANE	Details ...	87	-0.7041172	-2.8882983	0.0	0.0	0.0	1488	tags=66%, list=12%, signal=74%
GOMF_STRUCTURAL_CONSTITUENT_OF_RIBOSOME	GOMF_STRUCTURAL_CONSTITUENT_OF_RIBOSOME	Details ...	133	-0.64956576	-2.850562	0.0	0.0	0.0	1964	tags=53%, list=16%, signal=62%
GOBP_NUCLEAR_TRANSCRIBED_MRNA_CATABOLIC_PROCESS_NONSENSE_MEDIATED_DECAY	GOBP_NUCLEAR_TRANSCRIBED_MRNA_CATABOLIC_PROCESS_NONSENSE_MEDIATED_DECAY	Details ...	101	-0.6748537	-2.833605	0.0	0.0	0.0	1767	tags=61%, list=15%, signal=71%
GOCC_CYTOSOLIC_LARGE_RIBOSOMAL_SUBUNIT	GOCC_CYTOSOLIC_LARGE_RIBOSOMAL_SUBUNIT	Details ...	44	-0.7908055	-2.8141828	0.0	0.0	0.0	1964	tags=86%, list=16%, signal=103%
GOCC_RIBOSOMAL_SUBUNIT	GOCC_RIBOSOMAL_SUBUNIT	Details ...	155	-0.61665124	-2.7711208	0.0	0.0	0.0	1964	tags=48%, list=16%, signal=56%
GOBP_TRANSLATIONAL_INITIATION	GOBP_TRANSLATIONAL_INITIATION	Details ...	157	-0.60085094	-2.7032804	0.0	0.0	0.0	2649	tags=62%, list=22%, signal=78%
GOBP_ESTABLISHMENT_OF_PROTEIN_LOCALIZATION_TO_ENDOPLASMIC_RETICULUM	GOBP_ESTABLISHMENT_OF_PROTEIN_LOCALIZATION_TO_ENDOPLASMIC_RETICULUM	Details ...	98	-0.63892967	-2.6901176	0.0	0.0	0.0	1488	tags=59%, list=12%, signal=67%
GOBP_VIRAL_GENE_EXPRESSION	GOBP_VIRAL_GENE_EXPRESSION	Details ...	161	-0.58150893	-2.621212	0.0	0.0	0.0	2817	tags=57%, list=23%, signal=73%
GOCC_RIBOSOME	GOCC_RIBOSOME	Details ...	185	-0.5585936	-2.5656047	0.0	0.0	0.0	2351	tags=46%, list=20%, signal=57%
GOBP_CYTOPLASMIC_TRANSLATION	GOBP_CYTOPLASMIC_TRANSLATION	Details ...	80	-0.627917	-2.5295384	0.0	0.0	0.0	1972	tags=55%, list=16%, signal=65%
GOCC_SMALL_RIBOSOMAL_SUBUNIT	GOCC_SMALL_RIBOSOMAL_SUBUNIT	Details ...	62	-0.6505819	-2.4873261	0.0	0.0	0.0	2041	tags=52%, list=17%, signal=62%
GOBP_PROTEIN_LOCALIZATION_TO_ENDOPLASMIC_RETICULUM	GOBP_PROTEIN_LOCALIZATION_TO_ENDOPLASMIC_RETICULUM	Details ...	118	-0.572999	-2.482383	0.0	0.0	0.0	1488	tags=52%, list=12%, signal=58%
GOCC_CYTOSOLIC_SMALL_RIBOSOMAL_SUBUNIT	GOCC_CYTOSOLIC_SMALL_RIBOSOMAL_SUBUNIT	Details ...	37	-0.7117235	-2.4583545	0.0	0.0	0.0	1863	tags=68%, list=16%, signal=80%
GOCC_LARGE_RIBOSOMAL_SUBUNIT	GOCC_LARGE_RIBOSOMAL_SUBUNIT	Details ...	95	-0.59072876	-2.4466383	0.0	0.0	0.0	1964	tags=45%, list=16%, signal=54%
GOBP_RIBOSOMAL_LARGE_SUBUNIT_BIOGENESIS	GOBP_RIBOSOMAL_LARGE_SUBUNIT_BIOGENESIS	Details ...	63	-0.625106	-2.4136186	0.0	1.1631902E-5	2.0E-4	2439	tags=48%, list=20%, signal=59%
GOMF_RRNA_BINDING	GOMF_RRNA_BINDING	Details ...	46	-0.6415597	-2.317253	0.0	5.4584376E-5	0.001	1163	tags=43%, list=10%, signal=48%
GOBP_PROTEIN_TARGETING_TO_MEMBRANE	GOBP_PROTEIN_TARGETING_TO_MEMBRANE	Details ...	152	-0.51833755	-2.3079531	0.0	8.265404E-5	0.0016	1488	tags=43%, list=12%, signal=48%
GOCC_POLYSOMAL_RIBOSOME	GOCC_POLYSOMAL_RIBOSOME	Details ...	28	-0.6957709	-2.2508335	0.0	2.0505262E-4	0.0042	1488	tags=64%, list=12%, signal=73%
GOBP_NUCLEAR_TRANSCRIBED_MRNA_CATABOLIC_PROCESS	GOBP_NUCLEAR_TRANSCRIBED_MRNA_CATABOLIC_PROCESS	Details ...	172	-0.4903439	-2.2269535	0.0	3.6971708E-4	0.008	1488	tags=36%, list=12%, signal=41%
GOCC_EUKARYOTIC_TRANSLATION_INITIATION_FACTOR_3_COMPLEX	GOCC_EUKARYOTIC_TRANSLATION_INITIATION_FACTOR_3_COMPLEX		14	-0.80678546	-2.17128	0.0	0.0011958886	0.027	1934	tags=79%, list=16%, signal=94%
GOBP_CYTOPLASMIC_TRANSLATIONAL_INITIATION	GOBP_CYTOPLASMIC_TRANSLATIONAL_INITIATION		27	-0.67274266	-2.1582046	0.0	0.0014778844	0.0348	1785	tags=52%, list=15%, signal=61%
GOBP_FORMATION_OF_CYTOPLASMIC_TRANSLATION_INITIATION_COMPLEX	GOBP_FORMATION_OF_CYTOPLASMIC_TRANSLATION_INITIATION_COMPLEX		13	-0.8067314	-2.1410134	0.0	0.0018473177	0.0454	1785	tags=77%, list=15%, signal=90%
GOBP_RIBOSOMAL_LARGE_SUBUNIT_ASSEMBLY	GOBP_RIBOSOMAL_LARGE_SUBUNIT_ASSEMBLY		22	-0.6992939	-2.1197448	0.0	0.0028633925	0.0726	2351	tags=64%, list=20%, signal=79%
GOCC_EUKARYOTIC_48S_PREINITIATION_COMPLEX	GOCC_EUKARYOTIC_48S_PREINITIATION_COMPLEX		12	-0.8150638	-2.1126218	0.0	0.003148415	0.0828	1785	tags=83%, list=15%, signal=98%
GOCC_TRANSLATION_PREINITIATION_COMPLEX	GOCC_TRANSLATION_PREINITIATION_COMPLEX		15	-0.75981104	-2.0999184	0.0	0.0037740567	0.1018	2130	tags=80%, list=18%, signal=97%
GOBP_STEROID_CATABOLIC_PROCESS	GOBP_STEROID_CATABOLIC_PROCESS		16	-0.741406	-2.0587096	4.361099E-4	0.0074487617	0.1968	803	tags=50%, list=7%, signal=54%
GOMF_TRANSLATION_INITIATION_FACTOR_ACTIVITY	GOMF_TRANSLATION_INITIATION_FACTOR_ACTIVITY		42	-0.5710155	-2.0488613	0.0	0.00852292	0.2276	2598	tags=48%, list=22%, signal=61%
GOCC_POLYSOME	GOCC_POLYSOME		57	-0.5267571	-1.9942468	0.0	0.020100106	0.4726	1610	tags=39%, list=13%, signal=44%
GOMF_ALDO_KETO_REDUCTASE_NADP_ACTIVITY	GOMF_ALDO_KETO_REDUCTASE_NADP_ACTIVITY		16	-0.7057525	-1.9865341	0.0013215858	0.021928178	0.511	1385	tags=50%, list=12%, signal=56%
GOMF_ALCOHOL_DEHYDROGENASE_NADPPLUS_ACTIVITY	GOMF_ALCOHOL_DEHYDROGENASE_NADPPLUS_ACTIVITY		12	-0.7706831	-1.9822309	4.2480882E-4	0.022800684	0.5362	967	tags=50%, list=8%, signal=54%
GOBP_SULFUR_COMPOUND_TRANSPORT	GOBP_SULFUR_COMPOUND_TRANSPORT		38	-0.5618256	-1.9598887	4.725898E-4	0.031032156	0.6592	1603	tags=32%, list=13%, signal=36%
GOBP_RIBOSOME_BIOGENESIS	GOBP_RIBOSOME_BIOGENESIS		243	-0.40884963	-1.9515202	0.0	0.034143887	0.701	3935	tags=50%, list=33%, signal=73%
GOBP_COLLATERAL_SPROUTING	GOBP_COLLATERAL_SPROUTING		15	-0.70381135	-1.9447995	8.8339223E-4	0.03672366	0.7368	82	tags=27%, list=1%, signal=27%
GOBP_RIBOSOME_ASSEMBLY	GOBP_RIBOSOME_ASSEMBLY		50	-0.5229055	-1.9321473	0.0	0.042951744	0.7968	2351	tags=44%, list=20%, signal=54%
GOBP_3_PHOSPHOADENOSINE_5_PHOSPHOSULFATE_METABOLIC_PROCESS	GOBP_3_PHOSPHOADENOSINE_5_PHOSPHOSULFATE_METABOLIC_PROCESS		12	-0.7540719	-1.9284449	8.4530853E-4	0.044074424	0.8174	2014	tags=67%, list=17%, signal=80%
GOMF_ENOYL_COA_HYDRATASE_ACTIVITY	GOMF_ENOYL_COA_HYDRATASE_ACTIVITY		9	-0.8087128	-1.9205645	4.2918455E-4	0.047940217	0.85	1313	tags=56%, list=11%, signal=62%
GOMF_SUPEROXIDE_GENERATING_NADPH_OXIDASE_ACTIVATOR_ACTIVITY	GOMF_SUPEROXIDE_GENERATING_NADPH_OXIDASE_ACTIVATOR_ACTIVITY		8	-0.8374506	-1.9093963	4.1823505E-4	0.05493882	0.8892	1292	tags=50%, list=11%, signal=56%
GOMF_SMALL_RIBOSOMAL_SUBUNIT_RRNA_BINDING	GOMF_SMALL_RIBOSOMAL_SUBUNIT_RRNA_BINDING		8	-0.83505565	-1.9044272	8.691873E-4	0.057393577	0.9072	547	tags=50%, list=5%, signal=52%
GOBP_REGULATION_OF_COLLATERAL_SPROUTING	GOBP_REGULATION_OF_COLLATERAL_SPROUTING		10	-0.78364456	-1.9027396	0.0017050299	0.05723014	0.913	82	tags=40%, list=1%, signal=40%
GOBP_PROTEIN_TARGETING	GOBP_PROTEIN_TARGETING		342	-0.38251942	-1.8872182	0.0	0.06895102	0.9542	3323	tags=46%, list=28%, signal=62%
GOMF_TRANSLATION_FACTOR_ACTIVITY_RNA_BINDING	GOMF_TRANSLATION_FACTOR_ACTIVITY_RNA_BINDING		67	-0.48161006	-1.8855611	5.0075114E-4	0.0688985	0.9586	2598	tags=39%, list=22%, signal=49%
GOBP_MITOCHONDRIAL_TRNA_PROCESSING	GOBP_MITOCHONDRIAL_TRNA_PROCESSING		12	-0.7235934	-1.8694978	0.0047068894	0.08351914	0.9804	1978	tags=67%, list=16%, signal=80%
GOBP_REGULATION_OF_MAMMARY_GLAND_EPITHELIAL_CELL_PROLIFERATION	GOBP_REGULATION_OF_MAMMARY_GLAND_EPITHELIAL_CELL_PROLIFERATION		15	-0.68093365	-1.8641691	0.0026954177	0.087632395	0.985	1956	tags=53%, list=16%, signal=64%
GOMF_SULFATE_TRANSMEMBRANE_TRANSPORTER_ACTIVITY	GOMF_SULFATE_TRANSMEMBRANE_TRANSPORTER_ACTIVITY		12	-0.72202414	-1.8540561	0.0026642985	0.09797012	0.9932	78	tags=33%, list=1%, signal=34%
GOBP_SULFATE_TRANSPORT	GOBP_SULFATE_TRANSPORT		13	-0.70252067	-1.8495556	0.0026269702	0.101655334	0.9942	78	tags=31%, list=1%, signal=31%
GOMF_SULFUR_COMPOUND_TRANSMEMBRANE_TRANSPORTER_ACTIVITY	GOMF_SULFUR_COMPOUND_TRANSMEMBRANE_TRANSPORTER_ACTIVITY		36	-0.542798	-1.8485144	0.0037296037	0.100843154	0.9946	1603	tags=33%, list=13%, signal=38%
GOBP_RESPIRATORY_BURST	GOBP_RESPIRATORY_BURST		26	-0.583297	-1.846958	0.0023674243	0.10070135	0.9952	2209	tags=58%, list=18%, signal=71%
GOMF_SECONDARY_ACTIVE_SULFATE_TRANSMEMBRANE_TRANSPORTER_ACTIVITY	GOMF_SECONDARY_ACTIVE_SULFATE_TRANSMEMBRANE_TRANSPORTER_ACTIVITY		8	-0.81182915	-1.845979	0.002990175	0.099893205	0.9958	78	tags=50%, list=1%, signal=50%
GOBP_PEPTIDE_BIOSYNTHETIC_PROCESS	GOBP_PEPTIDE_BIOSYNTHETIC_PROCESS		500	-0.36065167	-1.8446221	0.0	0.09972042	0.9962	2352	tags=30%, list=20%, signal=36%
GOMF_AXON_GUIDANCE_RECEPTOR_ACTIVITY	GOMF_AXON_GUIDANCE_RECEPTOR_ACTIVITY		6	-0.8751708	-1.843506	8.375209E-4	0.099203214	0.9964	1489	tags=67%, list=12%, signal=76%
GOCC_90S_PRERIBOSOME	GOCC_90S_PRERIBOSOME		24	-0.5957639	-1.8407562	0.0032392412	0.10089547	0.997	3796	tags=63%, list=32%, signal=91%
GOMF_HYDRO_LYASE_ACTIVITY	GOMF_HYDRO_LYASE_ACTIVITY		45	-0.5114539	-1.837864	0.0019074869	0.10281083	0.9982	2645	tags=44%, list=22%, signal=57%
GOMF_BICARBONATE_TRANSMEMBRANE_TRANSPORTER_ACTIVITY	GOMF_BICARBONATE_TRANSMEMBRANE_TRANSPORTER_ACTIVITY		17	-0.657553	-1.837719	0.0039096437	0.10103362	0.9982	489	tags=29%, list=4%, signal=31%
GOBP_PURINE_NUCLEOSIDE_BIOSYNTHETIC_PROCESS	GOBP_PURINE_NUCLEOSIDE_BIOSYNTHETIC_PROCESS		16	-0.65755934	-1.836871	0.0026431717	0.100333504	0.9982	2219	tags=50%, list=18%, signal=61%
GOBP_BETA_CATENIN_TCF_COMPLEX_ASSEMBLY	GOBP_BETA_CATENIN_TCF_COMPLEX_ASSEMBLY		29	-0.56880206	-1.8291999	8.7873463E-4	0.109002724	0.9986	1797	tags=38%, list=15%, signal=44%
GOBP_INORGANIC_ANION_TRANSMEMBRANE_TRANSPORT	GOBP_INORGANIC_ANION_TRANSMEMBRANE_TRANSPORT		65	-0.46893618	-1.8284886	0.0	0.10814751	0.9986	644	tags=20%, list=5%, signal=21%
GOMF_CARBON_SULFUR_LYASE_ACTIVITY	GOMF_CARBON_SULFUR_LYASE_ACTIVITY		9	-0.7748221	-1.8241957	0.003368421	0.111684546	0.9992	1940	tags=56%, list=16%, signal=66%
GOMF_ALDITOL_NADPPLUS_1_OXIDOREDUCTASE_ACTIVITY	GOMF_ALDITOL_NADPPLUS_1_OXIDOREDUCTASE_ACTIVITY		7	-0.8227351	-1.8121197	0.0021294719	0.12807715	0.9996	803	tags=57%, list=7%, signal=61%
GOBP_CELL_REDOX_HOMEOSTASIS	GOBP_CELL_REDOX_HOMEOSTASIS		34	-0.533052	-1.8027195	0.0019056693	0.14145543	0.9998	1300	tags=38%, list=11%, signal=43%
GOBP_NEUROMUSCULAR_SYNAPTIC_TRANSMISSION	GOBP_NEUROMUSCULAR_SYNAPTIC_TRANSMISSION		14	-0.6713027	-1.797753	0.004378284	0.1476632	0.9998	2170	tags=64%, list=18%, signal=78%
GOMF_TRANSLATION_REGULATOR_ACTIVITY_NUCLEIC_ACID_BINDING	GOMF_TRANSLATION_REGULATOR_ACTIVITY_NUCLEIC_ACID_BINDING		80	-0.44273534	-1.7922875	0.0	0.15516348	1.0	1934	tags=29%, list=16%, signal=34%
GOBP_TRNA_THREONYLCARBAMOYLADENOSINE_METABOLIC_PROCESS	GOBP_TRNA_THREONYLCARBAMOYLADENOSINE_METABOLIC_PROCESS		11	-0.7216108	-1.7921065	0.003058104	0.15304436	1.0	1978	tags=64%, list=16%, signal=76%
GOBP_HORMONE_CATABOLIC_PROCESS	GOBP_HORMONE_CATABOLIC_PROCESS		8	-0.7844486	-1.7874386	0.0033613446	0.15915304	1.0	814	tags=63%, list=7%, signal=67%
GOBP_EMBRYONIC_SKELETAL_SYSTEM_MORPHOGENESIS	GOBP_EMBRYONIC_SKELETAL_SYSTEM_MORPHOGENESIS		50	-0.48323077	-1.7827159	0.0014436959	0.16541354	1.0	1121	tags=36%, list=9%, signal=40%
GOBP_GUANOSINE_CONTAINING_COMPOUND_BIOSYNTHETIC_PROCESS	GOBP_GUANOSINE_CONTAINING_COMPOUND_BIOSYNTHETIC_PROCESS		8	-0.7802012	-1.7824578	0.0042069834	0.1634445	1.0	2219	tags=75%, list=18%, signal=92%
GOMF_INORGANIC_ANION_TRANSMEMBRANE_TRANSPORTER_ACTIVITY	GOMF_INORGANIC_ANION_TRANSMEMBRANE_TRANSPORTER_ACTIVITY		81	-0.44417542	-1.781565	0.001072386	0.16277355	1.0	644	tags=20%, list=5%, signal=21%
GOMF_ACYL_COA_DEHYDROGENASE_ACTIVITY	GOMF_ACYL_COA_DEHYDROGENASE_ACTIVITY		8	-0.7792483	-1.781401	0.0034028073	0.16069175	1.0	1697	tags=75%, list=14%, signal=87%
GOBP_ESTABLISHMENT_OF_PROTEIN_LOCALIZATION_TO_MEMBRANE	GOBP_ESTABLISHMENT_OF_PROTEIN_LOCALIZATION_TO_MEMBRANE		259	-0.3734203	-1.7784576	0.0	0.16392894	1.0	1488	tags=28%, list=12%, signal=31%
GOCC_EUKARYOTIC_TRANSLATION_INITIATION_FACTOR_3_COMPLEX_EIF3M	GOCC_EUKARYOTIC_TRANSLATION_INITIATION_FACTOR_3_COMPLEX_EIF3M		6	-0.85189503	-1.7768167	0.0029166667	0.1648494	1.0	1785	tags=100%, list=15%, signal=117%
GOMF_OXIDOREDUCTASE_ACTIVITY_ACTING_ON_METAL_IONS_NAD_OR_NADP_AS_ACCEPTOR	GOMF_OXIDOREDUCTASE_ACTIVITY_ACTING_ON_METAL_IONS_NAD_OR_NADP_AS_ACCEPTOR		7	-0.8107739	-1.7755698	0.0058749476	0.16488947	1.0	292	tags=43%, list=2%, signal=44%
GOBP_MATURATION_OF_LSU_RRNA	GOBP_MATURATION_OF_LSU_RRNA		27	-0.55794406	-1.7742231	0.006074766	0.16529104	1.0	2439	tags=41%, list=20%, signal=51%
GOBP_MAMMARY_GLAND_EPITHELIAL_CELL_DIFFERENTIATION	GOBP_MAMMARY_GLAND_EPITHELIAL_CELL_DIFFERENTIATION		11	-0.70168096	-1.7647029	0.0046590427	0.18221429	1.0	2001	tags=45%, list=17%, signal=54%
GOMF_CARBON_OXYGEN_LYASE_ACTIVITY	GOMF_CARBON_OXYGEN_LYASE_ACTIVITY		58	-0.46689597	-1.7641102	0.001984127	0.18105786	1.0	2778	tags=45%, list=23%, signal=58%
GOBP_ORGANIC_ACID_CATABOLIC_PROCESS	GOBP_ORGANIC_ACID_CATABOLIC_PROCESS		192	-0.3797929	-1.7540233	0.0	0.2005408	1.0	1792	tags=31%, list=15%, signal=36%
GOBP_VIRAL_TRANSLATIONAL_TERMINATION_REINITIATION	GOBP_VIRAL_TRANSLATIONAL_TERMINATION_REINITIATION		5	-0.88164246	-1.7487587	0.00162206	0.20986569	1.0	1427	tags=100%, list=12%, signal=113%
GOBP_PROTEIN_TRANSMEMBRANE_IMPORT_INTO_INTRACELLULAR_ORGANELLE	GOBP_PROTEIN_TRANSMEMBRANE_IMPORT_INTO_INTRACELLULAR_ORGANELLE		30	-0.5302152	-1.7455496	0.0047393367	0.21485141	1.0	3284	tags=50%, list=27%, signal=69%
GOBP_PEPTIDE_METABOLIC_PROCESS	GOBP_PEPTIDE_METABOLIC_PROCESS		614	-0.33657572	-1.7452847	0.0	0.2127647	1.0	3268	tags=39%, list=27%, signal=51%
GOBP_NCRNA_PROCESSING	GOBP_NCRNA_PROCESSING		297	-0.35854605	-1.7442746	0.0	0.21249136	1.0	3940	tags=48%, list=33%, signal=69%
GOCC_MITOCHONDRIAL_PROTEIN_CONTAINING_COMPLEX	GOCC_MITOCHONDRIAL_PROTEIN_CONTAINING_COMPLEX		196	-0.37529954	-1.743992	0.0	0.21057181	1.0	4653	tags=57%, list=39%, signal=91%
GOBP_MITOCHONDRIAL_RNA_PROCESSING	GOBP_MITOCHONDRIAL_RNA_PROCESSING		15	-0.635055	-1.74064	0.011627907	0.21576075	1.0	1978	tags=53%, list=16%, signal=64%
GOBP_PYRIMIDINE_RIBONUCLEOSIDE_TRIPHOSPHATE_BIOSYNTHETIC_PROCESS	GOBP_PYRIMIDINE_RIBONUCLEOSIDE_TRIPHOSPHATE_BIOSYNTHETIC_PROCESS		11	-0.6868253	-1.7377359	0.011474713	0.22003989	1.0	1626	tags=55%, list=14%, signal=63%
GOBP_BICARBONATE_TRANSPORT	GOBP_BICARBONATE_TRANSPORT		31	-0.5241629	-1.7326043	0.005631159	0.23018105	1.0	489	tags=19%, list=4%, signal=20%
GOMF_SOLUTE_ANION_ANTIPORTER_ACTIVITY	GOMF_SOLUTE_ANION_ANTIPORTER_ACTIVITY		23	-0.5624175	-1.7318463	0.0072332732	0.22920088	1.0	78	tags=17%, list=1%, signal=17%
GOMF_ANNEALING_HELICASE_ACTIVITY	GOMF_ANNEALING_HELICASE_ACTIVITY		5	-0.8646409	-1.7304105	0.0042301184	0.23014486	1.0	1175	tags=60%, list=10%, signal=66%
GOBP_SYNAPTIC_TRANSMISSION_CHOLINERGIC	GOBP_SYNAPTIC_TRANSMISSION_CHOLINERGIC		11	-0.69114226	-1.7272117	0.012037833	0.23558192	1.0	1245	tags=45%, list=10%, signal=51%
GOBP_RHYTHMIC_BEHAVIOR	GOBP_RHYTHMIC_BEHAVIOR		26	-0.5427118	-1.7232646	0.0104593	0.24300206	1.0	1952	tags=46%, list=16%, signal=55%
GOBP_DNA_STRAND_RENATURATION	GOBP_DNA_STRAND_RENATURATION		5	-0.8646409	-1.722748	0.0040899795	0.24158114	1.0	1175	tags=60%, list=10%, signal=66%
GOBP_HOMOSERINE_METABOLIC_PROCESS	GOBP_HOMOSERINE_METABOLIC_PROCESS		4	-0.93553764	-1.7216009	0.0012427507	0.24188526	1.0	779	tags=100%, list=6%, signal=107%
GOBP_MATURATION_OF_5_8S_RRNA_FROM_TRICISTRONIC_RRNA_TRANSCRIPT_SSU_RRNA_5_8S_RRNA_LSU_RRNA	GOBP_MATURATION_OF_5_8S_RRNA_FROM_TRICISTRONIC_RRNA_TRANSCRIPT_SSU_RRNA_5_8S_RRNA_LSU_RRNA		21	-0.572191	-1.7203088	0.006802721	0.24253996	1.0	2309	tags=43%, list=19%, signal=53%
GOBP_PIGMENT_CATABOLIC_PROCESS	GOBP_PIGMENT_CATABOLIC_PROCESS		4	-0.93506384	-1.7152873	4.0666937E-4	0.25303563	1.0	777	tags=75%, list=6%, signal=80%
GOMF_5S_RRNA_BINDING	GOMF_5S_RRNA_BINDING		10	-0.6985592	-1.715005	0.010831889	0.2510305	1.0	891	tags=50%, list=7%, signal=54%
GOBP_RRNA_METABOLIC_PROCESS	GOBP_RRNA_METABOLIC_PROCESS		187	-0.37189266	-1.7105532	0.0	0.2603271	1.0	3935	tags=50%, list=33%, signal=73%
GOMF_GLUTATHIONE_TRANSFERASE_ACTIVITY	GOMF_GLUTATHIONE_TRANSFERASE_ACTIVITY		14	-0.637047	-1.7102944	0.014203285	0.25826722	1.0	1267	tags=43%, list=11%, signal=48%
GOBP_GTP_BIOSYNTHETIC_PROCESS	GOBP_GTP_BIOSYNTHETIC_PROCESS		6	-0.8183325	-1.7088034	0.008526187	0.2596518	1.0	1626	tags=67%, list=14%, signal=77%
GOMF_NEUROTROPHIN_BINDING	GOMF_NEUROTROPHIN_BINDING		8	-0.7435007	-1.7052438	0.008406893	0.2670872	1.0	156	tags=25%, list=1%, signal=25%
GOBP_PROXIMAL_DISTAL_PATTERN_FORMATION	GOBP_PROXIMAL_DISTAL_PATTERN_FORMATION		18	-0.5901429	-1.7052428	0.0044782804	0.26433372	1.0	1168	tags=39%, list=10%, signal=43%
GOBP_RIBONUCLEOPROTEIN_COMPLEX_BIOGENESIS	GOBP_RIBONUCLEOPROTEIN_COMPLEX_BIOGENESIS		342	-0.34804827	-1.7035041	0.0	0.26638252	1.0	3733	tags=42%, list=31%, signal=59%
GOCC_ISWI_TYPE_COMPLEX	GOCC_ISWI_TYPE_COMPLEX		7	-0.7900114	-1.7030475	0.010208248	0.26503396	1.0	447	tags=29%, list=4%, signal=30%
GOBP_RIBOSOMAL_SMALL_SUBUNIT_BIOGENESIS	GOBP_RIBOSOMAL_SMALL_SUBUNIT_BIOGENESIS		59	-0.44460297	-1.7026695	0.0019762847	0.26332936	1.0	3219	tags=54%, list=27%, signal=74%
GOBP_NEGATIVE_REGULATION_OF_COLLATERAL_SPROUTING	GOBP_NEGATIVE_REGULATION_OF_COLLATERAL_SPROUTING		5	-0.86883324	-1.701302	0.0040783035	0.26457486	1.0	82	tags=60%, list=1%, signal=60%
GOCC_SECONDARY_LYSOSOME	GOCC_SECONDARY_LYSOSOME		13	-0.6501233	-1.7006713	0.016306743	0.26378986	1.0	3240	tags=77%, list=27%, signal=105%
GOBP_VIRAL_TRANSLATION	GOBP_VIRAL_TRANSLATION		14	-0.632782	-1.6975754	0.011343804	0.26992315	1.0	1427	tags=43%, list=12%, signal=49%
GOBP_HYPOTHALAMUS_CELL_DIFFERENTIATION	GOBP_HYPOTHALAMUS_CELL_DIFFERENTIATION		5	-0.85608214	-1.6956215	0.0073710075	0.2727947	1.0	640	tags=40%, list=5%, signal=42%
GOBP_MONOCARBOXYLIC_ACID_CATABOLIC_PROCESS	GOBP_MONOCARBOXYLIC_ACID_CATABOLIC_PROCESS		100	-0.40551892	-1.694166	5.3248135E-4	0.27430493	1.0	1786	tags=35%, list=15%, signal=41%
GOMF_GALACTOSIDASE_ACTIVITY	GOMF_GALACTOSIDASE_ACTIVITY		6	-0.8116516	-1.6915985	0.006686168	0.27894318	1.0	1366	tags=83%, list=11%, signal=94%
GOCC_RIBONUCLEOPROTEIN_COMPLEX	GOCC_RIBONUCLEOPROTEIN_COMPLEX		536	-0.32912597	-1.6909851	0.0	0.27807516	1.0	2480	tags=26%, list=21%, signal=32%
GOMF_CHLORIDE_TRANSMEMBRANE_TRANSPORTER_ACTIVITY	GOMF_CHLORIDE_TRANSMEMBRANE_TRANSPORTER_ACTIVITY		50	-0.4589558	-1.6846693	0.0040383646	0.29369193	1.0	591	tags=22%, list=5%, signal=23%
GOBP_PIGMENT_METABOLIC_PROCESS	GOBP_PIGMENT_METABOLIC_PROCESS		47	-0.46506548	-1.6845434	0.005324298	0.29134166	1.0	3311	tags=45%, list=28%, signal=61%
GOCC_INTRINSIC_COMPONENT_OF_EXTERNAL_SIDE_OF_PLASMA_MEMBRANE	GOCC_INTRINSIC_COMPONENT_OF_EXTERNAL_SIDE_OF_PLASMA_MEMBRANE		11	-0.66905355	-1.6798053	0.01438849	0.30291307	1.0	1975	tags=55%, list=16%, signal=65%
GOBP_TRNA_MODIFICATION	GOBP_TRNA_MODIFICATION		69	-0.42757246	-1.6763631	0.0014742014	0.31081507	1.0	3120	tags=46%, list=26%, signal=62%
GOBP_WATER_SOLUBLE_VITAMIN_METABOLIC_PROCESS	GOBP_WATER_SOLUBLE_VITAMIN_METABOLIC_PROCESS		58	-0.4414368	-1.6752565	0.0034079845	0.3115892	1.0	1580	tags=29%, list=13%, signal=34%
GOMF_OXIDOREDUCTASE_ACTIVITY_ACTING_ON_OTHER_NITROGENOUS_COMPOUNDS_AS_DONORS	GOMF_OXIDOREDUCTASE_ACTIVITY_ACTING_ON_OTHER_NITROGENOUS_COMPOUNDS_AS_DONORS		4	-0.91063225	-1.6735481	0.0024096386	0.31404984	1.0	923	tags=50%, list=8%, signal=54%
GOBP_ESTABLISHMENT_OF_PROTEIN_LOCALIZATION_TO_ORGANELLE	GOBP_ESTABLISHMENT_OF_PROTEIN_LOCALIZATION_TO_ORGANELLE		441	-0.3314677	-1.671044	0.0	0.31923383	1.0	3122	tags=37%, list=26%, signal=48%
GOBP_RESPIRATORY_ELECTRON_TRANSPORT_CHAIN	GOBP_RESPIRATORY_ELECTRON_TRANSPORT_CHAIN		85	-0.40978214	-1.670461	0.0010282777	0.3181913	1.0	4262	tags=54%, list=35%, signal=83%
GOMF_OXIDOREDUCTASE_ACTIVITY_ACTING_ON_PAIRED_DONORS_WITH_INCORPORATION_OR_REDUCTION_OF_MOLECULAR_OXYGEN_REDUCED_PTERIDINE_AS_ONE_DONOR_AND_INCORPORATION_OF_ONE_ATOM_OF_OXYGEN	GOMF_OXIDOREDUCTASE_ACTIVITY_ACTING_ON_PAIRED_DONORS_WITH_INCORPORATION_OR_REDUCTION_OF_MOLECULAR_OXYGEN_REDUCED_PTERIDINE_AS_ONE_DONOR_AND_INCORPORATION_OF_ONE_ATOM_OF_OXYGEN		4	-0.9188745	-1.6700697	0.0012249898	0.31665418	1.0	319	tags=50%, list=3%, signal=51%
GOBP_CYSTEINE_METABOLIC_PROCESS	GOBP_CYSTEINE_METABOLIC_PROCESS		8	-0.72734535	-1.6696589	0.019616205	0.31518373	1.0	779	tags=63%, list=6%, signal=67%
GOMF_MANNOSE_BINDING	GOMF_MANNOSE_BINDING		10	-0.68257874	-1.6687514	0.018128162	0.31524155	1.0	2027	tags=60%, list=17%, signal=72%
GOBP_ATP_SYNTHESIS_COUPLED_ELECTRON_TRANSPORT	GOBP_ATP_SYNTHESIS_COUPLED_ELECTRON_TRANSPORT		71	-0.42349783	-1.668378	0.0020030045	0.3137829	1.0	4262	tags=52%, list=35%, signal=80%
GOBP_SULFATION	GOBP_SULFATION		12	-0.6529471	-1.6670511	0.01318102	0.3151904	1.0	2650	tags=67%, list=22%, signal=85%
GOMF_UBIQUITIN_LIGASE_INHIBITOR_ACTIVITY	GOMF_UBIQUITIN_LIGASE_INHIBITOR_ACTIVITY		5	-0.84669274	-1.6656343	0.0080440305	0.3171311	1.0	1031	tags=80%, list=9%, signal=87%
GOBP_REGULATION_OF_RESPIRATORY_BURST	GOBP_REGULATION_OF_RESPIRATORY_BURST		12	-0.6561409	-1.6652069	0.017233761	0.31584382	1.0	2209	tags=58%, list=18%, signal=71%
GOBP_HEME_METABOLIC_PROCESS	GOBP_HEME_METABOLIC_PROCESS		26	-0.52429736	-1.6648343	0.014025246	0.31441087	1.0	3121	tags=50%, list=26%, signal=67%
GOMF_UBIQUITIN_PROTEIN_TRANSFERASE_INHIBITOR_ACTIVITY	GOMF_UBIQUITIN_PROTEIN_TRANSFERASE_INHIBITOR_ACTIVITY		6	-0.79657704	-1.6640794	0.011336032	0.3141596	1.0	1031	tags=67%, list=9%, signal=73%
GOBP_NEGATIVE_REGULATION_OF_MITOCHONDRIAL_OUTER_MEMBRANE_PERMEABILIZATION_INVOLVED_IN_APOPTOTIC_SIGNALING_PATHWAY	GOBP_NEGATIVE_REGULATION_OF_MITOCHONDRIAL_OUTER_MEMBRANE_PERMEABILIZATION_INVOLVED_IN_APOPTOTIC_SIGNALING_PATHWAY		5	-0.8464094	-1.6637754	0.008244023	0.3125731	1.0	428	tags=40%, list=4%, signal=41%
GOBP_LYSOSOMAL_MEMBRANE_ORGANIZATION	GOBP_LYSOSOMAL_MEMBRANE_ORGANIZATION		5	-0.83174133	-1.6601481	0.008888889	0.3215537	1.0	918	tags=40%, list=8%, signal=43%
GOMF_FRIZZLED_BINDING	GOMF_FRIZZLED_BINDING		20	-0.56322086	-1.6600987	0.020718232	0.31919035	1.0	2226	tags=40%, list=19%, signal=49%
GOBP_SPERMINE_METABOLIC_PROCESS	GOBP_SPERMINE_METABOLIC_PROCESS		4	-0.8909423	-1.6570936	0.008281574	0.32618257	1.0	552	tags=50%, list=5%, signal=52%
GOBP_MICTURITION	GOBP_MICTURITION		4	-0.8967269	-1.6560829	0.003634895	0.32698125	1.0	1245	tags=100%, list=10%, signal=112%
GOBP_LOCOMOTORY_BEHAVIOR	GOBP_LOCOMOTORY_BEHAVIOR		97	-0.39582908	-1.6521351	0.0010454783	0.33715552	1.0	1289	tags=25%, list=11%, signal=27%
GOBP_OUTER_DYNEIN_ARM_ASSEMBLY	GOBP_OUTER_DYNEIN_ARM_ASSEMBLY		8	-0.7184094	-1.6516657	0.012949039	0.33607262	1.0	279	tags=25%, list=2%, signal=26%
GOCC_MITOCHONDRIAL_MATRIX	GOCC_MITOCHONDRIAL_MATRIX		364	-0.3323717	-1.6507398	0.0	0.3367643	1.0	3613	tags=40%, list=30%, signal=56%
GOMF_OXIDOREDUCTASE_ACTIVITY	GOMF_OXIDOREDUCTASE_ACTIVITY		493	-0.3218856	-1.6504408	0.0	0.33521327	1.0	2005	tags=27%, list=17%, signal=31%
GOBP_GLYCOSIDE_METABOLIC_PROCESS	GOBP_GLYCOSIDE_METABOLIC_PROCESS		12	-0.63964665	-1.6498019	0.020102652	0.33478764	1.0	2344	tags=50%, list=20%, signal=62%
GOBP_REGULATION_OF_CELLULAR_PH_REDUCTION	GOBP_REGULATION_OF_CELLULAR_PH_REDUCTION		6	-0.7840838	-1.6461619	0.013983051	0.34410763	1.0	1403	tags=67%, list=12%, signal=75%
GOCC_SIN3_COMPLEX	GOCC_SIN3_COMPLEX		10	-0.67525953	-1.6460629	0.025510205	0.34191266	1.0	2923	tags=50%, list=24%, signal=66%
GOBP_NCRNA_3_END_PROCESSING	GOBP_NCRNA_3_END_PROCESSING		31	-0.4993975	-1.6455802	0.010973937	0.34105727	1.0	3825	tags=48%, list=32%, signal=71%
GOBP_OXALATE_TRANSPORT	GOBP_OXALATE_TRANSPORT		6	-0.78995156	-1.6446481	0.015234871	0.34163266	1.0	78	tags=50%, list=1%, signal=50%
GOCC_NEURONAL_DENSE_CORE_VESICLE	GOCC_NEURONAL_DENSE_CORE_VESICLE		11	-0.65387934	-1.6423059	0.019488957	0.34679982	1.0	2628	tags=55%, list=22%, signal=70%
GOMF_OXALATE_TRANSMEMBRANE_TRANSPORTER_ACTIVITY	GOMF_OXALATE_TRANSMEMBRANE_TRANSPORTER_ACTIVITY		6	-0.78995156	-1.6392868	0.015077424	0.3545624	1.0	78	tags=50%, list=1%, signal=50%
GOBP_BRANCHED_CHAIN_AMINO_ACID_METABOLIC_PROCESS	GOBP_BRANCHED_CHAIN_AMINO_ACID_METABOLIC_PROCESS		20	-0.5553244	-1.636534	0.02188477	0.36140218	1.0	3225	tags=60%, list=27%, signal=82%
GOBP_NEGATIVE_REGULATION_OF_OXIDATIVE_STRESS_INDUCED_INTRINSIC_APOPTOTIC_SIGNALING_PATHWAY	GOBP_NEGATIVE_REGULATION_OF_OXIDATIVE_STRESS_INDUCED_INTRINSIC_APOPTOTIC_SIGNALING_PATHWAY		15	-0.5977531	-1.636405	0.02290749	0.35930365	1.0	2505	tags=47%, list=21%, signal=59%
GOMF_HEME_COPPER_TERMINAL_OXIDASE_ACTIVITY	GOMF_HEME_COPPER_TERMINAL_OXIDASE_ACTIVITY		13	-0.628878	-1.6360517	0.021710811	0.35801077	1.0	3121	tags=62%, list=26%, signal=83%
GOBP_SYNAPTIC_TRANSMISSION_GABAERGIC	GOBP_SYNAPTIC_TRANSMISSION_GABAERGIC		21	-0.5397971	-1.635269	0.020517396	0.35820368	1.0	1514	tags=33%, list=13%, signal=38%
GOBP_NEGATIVE_REGULATION_OF_UBIQUITIN_DEPENDENT_PROTEIN_CATABOLIC_PROCESS	GOBP_NEGATIVE_REGULATION_OF_UBIQUITIN_DEPENDENT_PROTEIN_CATABOLIC_PROCESS		37	-0.4751454	-1.634808	0.009981851	0.3572645	1.0	2656	tags=38%, list=22%, signal=48%
GOBP_APOPTOTIC_PROCESS_INVOLVED_IN_MORPHOGENESIS	GOBP_APOPTOTIC_PROCESS_INVOLVED_IN_MORPHOGENESIS		13	-0.6154117	-1.6343062	0.023927765	0.35650083	1.0	1918	tags=46%, list=16%, signal=55%
GOBP_NEGATIVE_REGULATION_OF_CYCLIC_NUCLEOTIDE_PHOSPHODIESTERASE_ACTIVITY	GOBP_NEGATIVE_REGULATION_OF_CYCLIC_NUCLEOTIDE_PHOSPHODIESTERASE_ACTIVITY		4	-0.88353944	-1.6343006	0.007927071	0.35408947	1.0	1303	tags=75%, list=11%, signal=84%
GOBP_RIBONUCLEOSIDE_TRIPHOSPHATE_BIOSYNTHETIC_PROCESS	GOBP_RIBONUCLEOSIDE_TRIPHOSPHATE_BIOSYNTHETIC_PROCESS		34	-0.48403862	-1.6340789	0.0094741825	0.35242447	1.0	2669	tags=44%, list=22%, signal=57%
GOBP_NCRNA_METABOLIC_PROCESS	GOBP_NCRNA_METABOLIC_PROCESS		353	-0.32971194	-1.6329021	0.0	0.35400543	1.0	3940	tags=46%, list=33%, signal=66%
GOCC_AXONEMAL_DYNEIN_COMPLEX	GOCC_AXONEMAL_DYNEIN_COMPLEX		5	-0.8171059	-1.6326517	0.013670257	0.35248405	1.0	21	tags=20%, list=0%, signal=20%
GOMF_NAD_BINDING	GOMF_NAD_BINDING		40	-0.46864885	-1.632543	0.009910335	0.3505043	1.0	2909	tags=45%, list=24%, signal=59%
GOBP_ATRIAL_CARDIAC_MUSCLE_CELL_TO_AV_NODE_CELL_SIGNALING	GOBP_ATRIAL_CARDIAC_MUSCLE_CELL_TO_AV_NODE_CELL_SIGNALING		13	-0.61533254	-1.6272628	0.024137931	0.36613452	1.0	1424	tags=31%, list=12%, signal=35%
GOCC_CLATHRIN_SCULPTED_VESICLE	GOCC_CLATHRIN_SCULPTED_VESICLE		7	-0.74595577	-1.6269819	0.023480084	0.36468416	1.0	1257	tags=71%, list=10%, signal=80%
GOBP_ETHANOL_METABOLIC_PROCESS	GOBP_ETHANOL_METABOLIC_PROCESS		8	-0.7146072	-1.6261115	0.018310444	0.3652642	1.0	244	tags=50%, list=2%, signal=51%
GOCC_TRICARBOXYLIC_ACID_CYCLE_ENZYME_COMPLEX	GOCC_TRICARBOXYLIC_ACID_CYCLE_ENZYME_COMPLEX		13	-0.6219804	-1.625857	0.026037069	0.36378974	1.0	3613	tags=77%, list=30%, signal=110%
GOBP_ANTERIOR_POSTERIOR_PATTERN_SPECIFICATION	GOBP_ANTERIOR_POSTERIOR_PATTERN_SPECIFICATION		121	-0.3756655	-1.6249804	0.0011037528	0.36438325	1.0	1121	tags=26%, list=9%, signal=28%
GOBP_NEGATIVE_REGULATION_OF_TISSUE_REMODELING	GOBP_NEGATIVE_REGULATION_OF_TISSUE_REMODELING		13	-0.6087564	-1.6247336	0.026034998	0.36290085	1.0	2046	tags=69%, list=17%, signal=83%
GOMF_TRANSLATION_ELONGATION_FACTOR_ACTIVITY	GOMF_TRANSLATION_ELONGATION_FACTOR_ACTIVITY		14	-0.5985147	-1.6239175	0.023615286	0.36336607	1.0	1552	tags=43%, list=13%, signal=49%
GOMF_OXIDOREDUCTASE_ACTIVITY_ACTING_ON_CH_OH_GROUP_OF_DONORS	GOMF_OXIDOREDUCTASE_ACTIVITY_ACTING_ON_CH_OH_GROUP_OF_DONORS		82	-0.402711	-1.6224505	0.0035823951	0.36610213	1.0	1902	tags=33%, list=16%, signal=39%
GOBP_POSITIVE_REGULATION_OF_OLIGODENDROCYTE_DIFFERENTIATION	GOBP_POSITIVE_REGULATION_OF_OLIGODENDROCYTE_DIFFERENTIATION		18	-0.5607631	-1.6223434	0.020515058	0.3641912	1.0	2881	tags=61%, list=24%, signal=80%
GOBP_PROTEIN_IMPORT_INTO_MITOCHONDRIAL_MATRIX	GOBP_PROTEIN_IMPORT_INTO_MITOCHONDRIAL_MATRIX		15	-0.598923	-1.6218868	0.02322524	0.363498	1.0	3284	tags=67%, list=27%, signal=92%
GOBP_PANTOTHENATE_METABOLIC_PROCESS	GOBP_PANTOTHENATE_METABOLIC_PROCESS		5	-0.8205657	-1.6215744	0.00984589	0.36232814	1.0	479	tags=40%, list=4%, signal=42%
GOMF_C_X_C_CHEMOKINE_RECEPTOR_ACTIVITY	GOMF_C_X_C_CHEMOKINE_RECEPTOR_ACTIVITY		4	-0.87782127	-1.6166303	0.01262215	0.3770858	1.0	1472	tags=100%, list=12%, signal=114%
GOBP_ANDROGEN_CATABOLIC_PROCESS	GOBP_ANDROGEN_CATABOLIC_PROCESS		3	-0.9611093	-1.6152313	0.0028688523	0.37957922	1.0	471	tags=100%, list=4%, signal=104%
GOBP_UTP_BIOSYNTHETIC_PROCESS	GOBP_UTP_BIOSYNTHETIC_PROCESS		6	-0.7724914	-1.6149932	0.019673504	0.37811628	1.0	1626	tags=67%, list=14%, signal=77%
GOBP_DECIDUALIZATION	GOBP_DECIDUALIZATION		11	-0.64251834	-1.6138984	0.025917927	0.37965062	1.0	1424	tags=45%, list=12%, signal=52%
GOBP_EMBRYONIC_SKELETAL_SYSTEM_DEVELOPMENT	GOBP_EMBRYONIC_SKELETAL_SYSTEM_DEVELOPMENT		69	-0.4141283	-1.612393	0.0025201612	0.38269776	1.0	780	tags=26%, list=6%, signal=28%
GOCC_TIM23_MITOCHONDRIAL_IMPORT_INNER_MEMBRANE_TRANSLOCASE_COMPLEX	GOCC_TIM23_MITOCHONDRIAL_IMPORT_INNER_MEMBRANE_TRANSLOCASE_COMPLEX		11	-0.6446498	-1.6122624	0.030107526	0.38085625	1.0	3891	tags=82%, list=32%, signal=121%
GOBP_QUINONE_METABOLIC_PROCESS	GOBP_QUINONE_METABOLIC_PROCESS		25	-0.51012	-1.6101452	0.021019679	0.38603282	1.0	3068	tags=48%, list=26%, signal=64%
GOMF_CATALYTIC_ACTIVITY_ACTING_ON_A_TRNA	GOMF_CATALYTIC_ACTIVITY_ACTING_ON_A_TRNA		85	-0.39610413	-1.608242	0.0015471893	0.3904527	1.0	3334	tags=44%, list=28%, signal=60%
GOBP_GLUTATHIONE_DERIVATIVE_METABOLIC_PROCESS	GOBP_GLUTATHIONE_DERIVATIVE_METABOLIC_PROCESS		14	-0.59387213	-1.6058815	0.03042328	0.3966188	1.0	2887	tags=64%, list=24%, signal=85%
GOBP_CHEMOKINE_C_C_MOTIF_LIGAND_5_PRODUCTION	GOBP_CHEMOKINE_C_C_MOTIF_LIGAND_5_PRODUCTION		6	-0.7668706	-1.6029437	0.02449149	0.4048173	1.0	1038	tags=50%, list=9%, signal=55%
GOBP_REGULATION_OF_WNT_SIGNALING_PATHWAY_PLANAR_CELL_POLARITY_PATHWAY	GOBP_REGULATION_OF_WNT_SIGNALING_PATHWAY_PLANAR_CELL_POLARITY_PATHWAY		11	-0.64221555	-1.6005999	0.027511463	0.41090533	1.0	2230	tags=55%, list=19%, signal=67%
GOCC_OUTER_DYNEIN_ARM	GOCC_OUTER_DYNEIN_ARM		4	-0.8532148	-1.599196	0.009942005	0.41361862	1.0	21	tags=25%, list=0%, signal=25%
GOBP_RNA_CATABOLIC_PROCESS	GOBP_RNA_CATABOLIC_PROCESS		319	-0.32572514	-1.5990019	0.0	0.41198674	1.0	2352	tags=29%, list=20%, signal=35%
GOMF_NADP_RETINOL_DEHYDROGENASE_ACTIVITY	GOMF_NADP_RETINOL_DEHYDROGENASE_ACTIVITY		7	-0.7255228	-1.5964756	0.033443436	0.41880402	1.0	967	tags=43%, list=8%, signal=47%
GOBP_3_PHOSPHOADENOSINE_5_PHOSPHOSULFATE_BIOSYNTHETIC_PROCESS	GOBP_3_PHOSPHOADENOSINE_5_PHOSPHOSULFATE_BIOSYNTHETIC_PROCESS		5	-0.80928516	-1.5955848	0.020610057	0.41970548	1.0	2	tags=20%, list=0%, signal=20%
GOBP_VITAMIN_CATABOLIC_PROCESS	GOBP_VITAMIN_CATABOLIC_PROCESS		6	-0.7673021	-1.5955455	0.021437578	0.417506	1.0	349	tags=50%, list=3%, signal=51%
GOBP_PLANAR_CELL_POLARITY_PATHWAY_INVOLVED_IN_NEURAL_TUBE_CLOSURE	GOBP_PLANAR_CELL_POLARITY_PATHWAY_INVOLVED_IN_NEURAL_TUBE_CLOSURE		8	-0.7045619	-1.5953636	0.023519529	0.41581136	1.0	677	tags=38%, list=6%, signal=40%
GOBP_SMALL_MOLECULE_CATABOLIC_PROCESS	GOBP_SMALL_MOLECULE_CATABOLIC_PROCESS		312	-0.32625225	-1.5935204	0.0	0.420364	1.0	2025	tags=29%, list=17%, signal=34%
GOBP_SULFUR_AMINO_ACID_METABOLIC_PROCESS	GOBP_SULFUR_AMINO_ACID_METABOLIC_PROCESS		28	-0.49619305	-1.5933429	0.026623074	0.41871127	1.0	821	tags=25%, list=7%, signal=27%
GOBP_NOREPINEPHRINE_METABOLIC_PROCESS	GOBP_NOREPINEPHRINE_METABOLIC_PROCESS		6	-0.7660118	-1.5932031	0.025501672	0.4169259	1.0	1044	tags=67%, list=9%, signal=73%
GOMF_CHLORIDE_CHANNEL_INHIBITOR_ACTIVITY	GOMF_CHLORIDE_CHANNEL_INHIBITOR_ACTIVITY		7	-0.73257947	-1.5927116	0.03085905	0.41647163	1.0	411	tags=29%, list=3%, signal=30%
GOMF_STEROID_DEHYDROGENASE_ACTIVITY	GOMF_STEROID_DEHYDROGENASE_ACTIVITY		16	-0.5722146	-1.5925773	0.027616927	0.41471913	1.0	1455	tags=56%, list=12%, signal=64%
GOBP_MAMMARY_GLAND_EPITHELIAL_CELL_PROLIFERATION	GOBP_MAMMARY_GLAND_EPITHELIAL_CELL_PROLIFERATION		23	-0.51601976	-1.5921775	0.020544887	0.41393462	1.0	2611	tags=43%, list=22%, signal=55%
GOBP_PHAGOCYTOSIS_RECOGNITION	GOBP_PHAGOCYTOSIS_RECOGNITION		17	-0.5601572	-1.5903062	0.028181043	0.41868502	1.0	2123	tags=47%, list=18%, signal=57%
GOBP_GLYCOSIDE_CATABOLIC_PROCESS	GOBP_GLYCOSIDE_CATABOLIC_PROCESS		7	-0.72510153	-1.5892041	0.02571547	0.42047238	1.0	1865	tags=57%, list=16%, signal=68%
GOMF_O_ACETYLTRANSFERASE_ACTIVITY	GOMF_O_ACETYLTRANSFERASE_ACTIVITY		6	-0.7720193	-1.589165	0.023738872	0.41836682	1.0	1566	tags=50%, list=13%, signal=57%
GOMF_CARBONYL_REDUCTASE_NADPH_ACTIVITY	GOMF_CARBONYL_REDUCTASE_NADPH_ACTIVITY		3	-0.9407062	-1.5885116	0.006002401	0.4185196	1.0	409	tags=67%, list=3%, signal=69%
GOCC_SIN3_TYPE_COMPLEX	GOCC_SIN3_TYPE_COMPLEX		12	-0.6150068	-1.5884844	0.028017242	0.41640458	1.0	3423	tags=50%, list=28%, signal=70%
GOBP_OXIDATIVE_PHOSPHORYLATION	GOBP_OXIDATIVE_PHOSPHORYLATION		85	-0.38831434	-1.5879741	0.004162331	0.41602618	1.0	4262	tags=51%, list=35%, signal=78%
GOBP_PEROXISOME_ORGANIZATION	GOBP_PEROXISOME_ORGANIZATION		71	-0.4045321	-1.587622	0.010721248	0.41516018	1.0	1896	tags=30%, list=16%, signal=35%
GOBP_ORGANIC_HYDROXY_COMPOUND_CATABOLIC_PROCESS	GOBP_ORGANIC_HYDROXY_COMPOUND_CATABOLIC_PROCESS		49	-0.42693263	-1.5873103	0.00821653	0.41415387	1.0	2359	tags=37%, list=20%, signal=46%
GOBP_REGULATION_OF_SHORT_TERM_NEURONAL_SYNAPTIC_PLASTICITY	GOBP_REGULATION_OF_SHORT_TERM_NEURONAL_SYNAPTIC_PLASTICITY		5	-0.8008574	-1.5860634	0.026326787	0.41647184	1.0	1257	tags=60%, list=10%, signal=67%
GOBP_NEGATIVE_REGULATION_OF_MESENCHYMAL_CELL_APOPTOTIC_PROCESS	GOBP_NEGATIVE_REGULATION_OF_MESENCHYMAL_CELL_APOPTOTIC_PROCESS		4	-0.8596194	-1.5853133	0.013692946	0.41698006	1.0	1656	tags=75%, list=14%, signal=87%
GOBP_AMIDE_BIOSYNTHETIC_PROCESS	GOBP_AMIDE_BIOSYNTHETIC_PROCESS		603	-0.30431813	-1.5835468	0.0	0.42134765	1.0	2421	tags=29%, list=20%, signal=35%
GOMF_IRON_ION_TRANSMEMBRANE_TRANSPORTER_ACTIVITY	GOMF_IRON_ION_TRANSMEMBRANE_TRANSPORTER_ACTIVITY		10	-0.64955986	-1.5827042	0.033978496	0.42232427	1.0	2527	tags=60%, list=21%, signal=76%
GOBP_OPSONIZATION	GOBP_OPSONIZATION		8	-0.7007154	-1.5826856	0.03169907	0.42026034	1.0	2812	tags=75%, list=23%, signal=98%
GOBP_HYPOTHALAMUS_DEVELOPMENT	GOBP_HYPOTHALAMUS_DEVELOPMENT		11	-0.62949497	-1.5825166	0.036820084	0.41876802	1.0	640	tags=27%, list=5%, signal=29%
GOBP_RNA_MODIFICATION	GOBP_RNA_MODIFICATION		120	-0.36593503	-1.5823625	0.0010799136	0.4172505	1.0	3180	tags=43%, list=26%, signal=57%
GOBP_ESTABLISHMENT_OF_PLANAR_POLARITY_INVOLVED_IN_NEURAL_TUBE_CLOSURE	GOBP_ESTABLISHMENT_OF_PLANAR_POLARITY_INVOLVED_IN_NEURAL_TUBE_CLOSURE		9	-0.657837	-1.581789	0.03641691	0.41724968	1.0	677	tags=33%, list=6%, signal=35%
GOBP_NEGATIVE_REGULATION_OF_EXCITATORY_POSTSYNAPTIC_POTENTIAL	GOBP_NEGATIVE_REGULATION_OF_EXCITATORY_POSTSYNAPTIC_POTENTIAL		7	-0.71963805	-1.5804691	0.03178694	0.42002776	1.0	1338	tags=43%, list=11%, signal=48%
GOMF_INOSITOL_1_3_4_5_TETRAKISPHOSPHATE_BINDING	GOMF_INOSITOL_1_3_4_5_TETRAKISPHOSPHATE_BINDING		3	-0.9394341	-1.5793803	0.0064076893	0.42181173	1.0	4	tags=33%, list=0%, signal=33%
GOBP_CHOLESTEROL_CATABOLIC_PROCESS	GOBP_CHOLESTEROL_CATABOLIC_PROCESS		8	-0.6966644	-1.5785177	0.034100596	0.42292163	1.0	1470	tags=50%, list=12%, signal=57%
GOBP_POSITIVE_REGULATION_OF_INSULIN_LIKE_GROWTH_FACTOR_RECEPTOR_SIGNALING_PATHWAY	GOBP_POSITIVE_REGULATION_OF_INSULIN_LIKE_GROWTH_FACTOR_RECEPTOR_SIGNALING_PATHWAY		9	-0.6626932	-1.5776744	0.035402097	0.42401192	1.0	3701	tags=78%, list=31%, signal=112%
GOMF_PHOSPHATE_ION_BINDING	GOMF_PHOSPHATE_ION_BINDING		4	-0.86096084	-1.5760134	0.014090344	0.428076	1.0	1643	tags=75%, list=14%, signal=87%
GOBP_RESPONSE_TO_EPINEPHRINE	GOBP_RESPONSE_TO_EPINEPHRINE		13	-0.5989112	-1.575714	0.037655115	0.42705756	1.0	878	tags=46%, list=7%, signal=50%
GOMF_ATP_DEPENDENT_PROTEIN_BINDING	GOMF_ATP_DEPENDENT_PROTEIN_BINDING		5	-0.79825014	-1.5750782	0.022926219	0.42733455	1.0	23	tags=20%, list=0%, signal=20%
GOBP_EXTRACELLULAR_TRANSPORT	GOBP_EXTRACELLULAR_TRANSPORT		20	-0.53150713	-1.5729481	0.02713523	0.4331572	1.0	664	tags=25%, list=6%, signal=26%
GOBP_TRNA_METABOLIC_PROCESS	GOBP_TRNA_METABOLIC_PROCESS		125	-0.36211422	-1.5707738	0.0011668612	0.43916804	1.0	3120	tags=41%, list=26%, signal=55%
GOBP_ENDONUCLEOLYTIC_CLEAVAGE_INVOLVED_IN_RRNA_PROCESSING	GOBP_ENDONUCLEOLYTIC_CLEAVAGE_INVOLVED_IN_RRNA_PROCESSING		12	-0.6107248	-1.5707011	0.03141136	0.43735018	1.0	4068	tags=75%, list=34%, signal=113%
GOBP_TRNA_PROCESSING	GOBP_TRNA_PROCESSING		95	-0.3799213	-1.5701747	0.0036553524	0.4372414	1.0	3120	tags=42%, list=26%, signal=56%
GOMF_INTRONIC_TRANSCRIPTION_REGULATORY_REGION_SEQUENCE_SPECIFIC_DNA_BINDING	GOMF_INTRONIC_TRANSCRIPTION_REGULATORY_REGION_SEQUENCE_SPECIFIC_DNA_BINDING		4	-0.8539858	-1.5679241	0.02198697	0.44372004	1.0	954	tags=75%, list=8%, signal=81%
GOBP_REGULATION_OF_SOMATIC_STEM_CELL_POPULATION_MAINTENANCE	GOBP_REGULATION_OF_SOMATIC_STEM_CELL_POPULATION_MAINTENANCE		4	-0.8533905	-1.5655446	0.017813765	0.4504082	1.0	502	tags=50%, list=4%, signal=52%
GOCC_PRERIBOSOME	GOCC_PRERIBOSOME		64	-0.40656763	-1.5650192	0.011454184	0.4503317	1.0	3900	tags=53%, list=32%, signal=78%
GOBP_REGULATION_OF_DENDRITE_EXTENSION	GOBP_REGULATION_OF_DENDRITE_EXTENSION		18	-0.5447199	-1.5639565	0.029982364	0.45232943	1.0	2662	tags=56%, list=22%, signal=71%
GOCC_ACETYLCHOLINE_GATED_CHANNEL_COMPLEX	GOCC_ACETYLCHOLINE_GATED_CHANNEL_COMPLEX		6	-0.7443211	-1.5637311	0.03320723	0.4510757	1.0	2156	tags=67%, list=18%, signal=81%
GOBP_POSITIVE_REGULATION_OF_VASCULAR_ASSOCIATED_SMOOTH_MUSCLE_CELL_DIFFERENTIATION	GOBP_POSITIVE_REGULATION_OF_VASCULAR_ASSOCIATED_SMOOTH_MUSCLE_CELL_DIFFERENTIATION		5	-0.79276925	-1.5621291	0.03081469	0.45513725	1.0	133	tags=20%, list=1%, signal=20%
GOBP_AXONEME_ASSEMBLY	GOBP_AXONEME_ASSEMBLY		29	-0.4826467	-1.5611858	0.020254357	0.45665136	1.0	2863	tags=48%, list=24%, signal=63%
GOBP_REGULATION_OF_CYCLIC_NUCLEOTIDE_PHOSPHODIESTERASE_ACTIVITY	GOBP_REGULATION_OF_CYCLIC_NUCLEOTIDE_PHOSPHODIESTERASE_ACTIVITY		7	-0.7111471	-1.5607841	0.034626618	0.45613468	1.0	1303	tags=57%, list=11%, signal=64%
GOBP_RESPONSE_TO_CATECHOLAMINE	GOBP_RESPONSE_TO_CATECHOLAMINE		59	-0.4103181	-1.5600873	0.015976036	0.45666093	1.0	2421	tags=37%, list=20%, signal=46%
GOCC_PRERIBOSOME_LARGE_SUBUNIT_PRECURSOR	GOCC_PRERIBOSOME_LARGE_SUBUNIT_PRECURSOR		21	-0.51679844	-1.5588273	0.03685393	0.45940948	1.0	2950	tags=38%, list=25%, signal=50%
GOMF_ALCOHOL_DEHYDROGENASE_NAD_P_PLUS_ACTIVITY	GOMF_ALCOHOL_DEHYDROGENASE_NAD_P_PLUS_ACTIVITY		5	-0.7862977	-1.5587987	0.030377667	0.45745766	1.0	2370	tags=80%, list=20%, signal=100%
GOBP_NEGATIVE_REGULATION_OF_MONOCYTE_CHEMOTAXIS	GOBP_NEGATIVE_REGULATION_OF_MONOCYTE_CHEMOTAXIS		6	-0.74021125	-1.5585089	0.034439836	0.45649138	1.0	2042	tags=67%, list=17%, signal=80%
GOBP_HOMOCYSTEINE_METABOLIC_PROCESS	GOBP_HOMOCYSTEINE_METABOLIC_PROCESS		10	-0.64181614	-1.5584382	0.03877639	0.45472178	1.0	779	tags=40%, list=6%, signal=43%
GOBP_INORGANIC_ANION_TRANSPORT	GOBP_INORGANIC_ANION_TRANSPORT		99	-0.37342307	-1.557802	0.004702194	0.4550512	1.0	644	tags=15%, list=5%, signal=16%
GOBP_HISTONE_H3_ACETYLATION	GOBP_HISTONE_H3_ACETYLATION		48	-0.42604977	-1.5568345	0.0141187925	0.45662844	1.0	2214	tags=35%, list=18%, signal=43%
GOCC_AZUROPHIL_GRANULE_MEMBRANE	GOCC_AZUROPHIL_GRANULE_MEMBRANE		44	-0.43477568	-1.5558267	0.01724964	0.45840916	1.0	2656	tags=36%, list=22%, signal=47%
GOBP_REGULATION_OF_SYNAPTIC_VESICLE_FUSION_TO_PRESYNAPTIC_ACTIVE_ZONE_MEMBRANE	GOBP_REGULATION_OF_SYNAPTIC_VESICLE_FUSION_TO_PRESYNAPTIC_ACTIVE_ZONE_MEMBRANE		6	-0.7443167	-1.5547342	0.037531275	0.46049812	1.0	1353	tags=67%, list=11%, signal=75%
GOMF_PHOSPHATE_ION_TRANSMEMBRANE_TRANSPORTER_ACTIVITY	GOMF_PHOSPHATE_ION_TRANSMEMBRANE_TRANSPORTER_ACTIVITY		6	-0.7470147	-1.5534651	0.035043806	0.46327603	1.0	644	tags=50%, list=5%, signal=53%
GOBP_MITOCHONDRIAL_RNA_MODIFICATION	GOBP_MITOCHONDRIAL_RNA_MODIFICATION		8	-0.6835308	-1.5533571	0.038893692	0.4616782	1.0	1978	tags=63%, list=16%, signal=75%
GOBP_POSITIVE_REGULATION_OF_FAT_CELL_DIFFERENTIATION	GOBP_POSITIVE_REGULATION_OF_FAT_CELL_DIFFERENTIATION		46	-0.42651334	-1.5522933	0.014677104	0.46371806	1.0	1209	tags=22%, list=10%, signal=24%
GOMF_RNA_POLYMERASE_II_INTRONIC_TRANSCRIPTION_REGULATORY_REGION_SEQUENCE_SPECIFIC_DNA_BINDING	GOMF_RNA_POLYMERASE_II_INTRONIC_TRANSCRIPTION_REGULATORY_REGION_SEQUENCE_SPECIFIC_DNA_BINDING		3	-0.9208861	-1.5498635	0.009661836	0.4709655	1.0	954	tags=100%, list=8%, signal=109%
GOCC_TRANSCRIPTION_EXPORT_COMPLEX_2	GOCC_TRANSCRIPTION_EXPORT_COMPLEX_2		4	-0.8423043	-1.5494815	0.022764228	0.47040474	1.0	88	tags=25%, list=1%, signal=25%
GOBP_REGULATION_OF_SYSTEMIC_ARTERIAL_BLOOD_PRESSURE	GOBP_REGULATION_OF_SYSTEMIC_ARTERIAL_BLOOD_PRESSURE		55	-0.4118058	-1.549379	0.014278915	0.46877784	1.0	2170	tags=36%, list=18%, signal=44%
GOBP_REGULATION_OF_TRANSCRIPTION_FROM_RNA_POLYMERASE_II_PROMOTER_IN_RESPONSE_TO_OXIDATIVE_STRESS	GOBP_REGULATION_OF_TRANSCRIPTION_FROM_RNA_POLYMERASE_II_PROMOTER_IN_RESPONSE_TO_OXIDATIVE_STRESS		9	-0.6623463	-1.5467731	0.046511628	0.4768553	1.0	1418	tags=44%, list=12%, signal=50%
GOBP_PYRIMIDINE_RIBONUCLEOSIDE_TRIPHOSPHATE_METABOLIC_PROCESS	GOBP_PYRIMIDINE_RIBONUCLEOSIDE_TRIPHOSPHATE_METABOLIC_PROCESS		14	-0.5738165	-1.546665	0.045774646	0.47526714	1.0	2669	tags=57%, list=22%, signal=73%
GOCC_MICROBODY_LUMEN	GOCC_MICROBODY_LUMEN		44	-0.4318645	-1.5466148	0.017291067	0.47346175	1.0	1719	tags=34%, list=14%, signal=40%
GOBP_NEGATIVE_REGULATION_OF_CARDIAC_MUSCLE_CELL_PROLIFERATION	GOBP_NEGATIVE_REGULATION_OF_CARDIAC_MUSCLE_CELL_PROLIFERATION		9	-0.65639454	-1.5455434	0.041825093	0.47564042	1.0	2722	tags=56%, list=23%, signal=72%
GOMF_POSTSYNAPTIC_NEUROTRANSMITTER_RECEPTOR_ACTIVITY	GOMF_POSTSYNAPTIC_NEUROTRANSMITTER_RECEPTOR_ACTIVITY		17	-0.54437	-1.545331	0.041241497	0.4744682	1.0	2156	tags=47%, list=18%, signal=57%
GOBP_ANDROGEN_METABOLIC_PROCESS	GOBP_ANDROGEN_METABOLIC_PROCESS		20	-0.52264374	-1.5446707	0.041300528	0.4750811	1.0	1656	tags=50%, list=14%, signal=58%
GOBP_MATURATION_OF_LSU_RRNA_FROM_TRICISTRONIC_RRNA_TRANSCRIPT_SSU_RRNA_5_8S_RRNA_LSU_RRNA	GOBP_MATURATION_OF_LSU_RRNA_FROM_TRICISTRONIC_RRNA_TRANSCRIPT_SSU_RRNA_5_8S_RRNA_LSU_RRNA		15	-0.5643566	-1.5441494	0.040516473	0.47509673	1.0	1261	tags=33%, list=10%, signal=37%
GOBP_NEURON_RECOGNITION	GOBP_NEURON_RECOGNITION		33	-0.46349144	-1.5433319	0.024413146	0.47620857	1.0	970	tags=27%, list=8%, signal=30%
GOMF_MORPHOGEN_ACTIVITY	GOMF_MORPHOGEN_ACTIVITY		4	-0.83034897	-1.5431904	0.025482943	0.474789	1.0	2042	tags=100%, list=17%, signal=120%
GOBP_REGULATION_OF_GAMMA_DELTA_T_CELL_ACTIVATION	GOBP_REGULATION_OF_GAMMA_DELTA_T_CELL_ACTIVATION		8	-0.6767559	-1.5429462	0.04675653	0.47377488	1.0	1903	tags=63%, list=16%, signal=74%
GOMF_LARGE_RIBOSOMAL_SUBUNIT_RRNA_BINDING	GOMF_LARGE_RIBOSOMAL_SUBUNIT_RRNA_BINDING		3	-0.9144737	-1.5427678	0.010360547	0.47254467	1.0	1031	tags=100%, list=9%, signal=109%
GOBP_REGULATION_OF_SYSTEMIC_ARTERIAL_BLOOD_PRESSURE_BY_VASOPRESSIN	GOBP_REGULATION_OF_SYSTEMIC_ARTERIAL_BLOOD_PRESSURE_BY_VASOPRESSIN		4	-0.8330616	-1.5409077	0.027324634	0.47782013	1.0	1514	tags=75%, list=13%, signal=86%
GOBP_MAGNESIUM_ION_TRANSPORT	GOBP_MAGNESIUM_ION_TRANSPORT		13	-0.5862631	-1.5408746	0.042682927	0.47601697	1.0	3009	tags=62%, list=25%, signal=82%
GOMF_CATALYTIC_ACTIVITY_ACTING_ON_A_RRNA	GOMF_CATALYTIC_ACTIVITY_ACTING_ON_A_RRNA		16	-0.55397886	-1.5407158	0.04412407	0.47472188	1.0	2754	tags=44%, list=23%, signal=57%
GOBP_BRAIN_DERIVED_NEUROTROPHIC_FACTOR_RECEPTOR_SIGNALING_PATHWAY	GOBP_BRAIN_DERIVED_NEUROTROPHIC_FACTOR_RECEPTOR_SIGNALING_PATHWAY		3	-0.91302264	-1.5404756	0.015497553	0.47371516	1.0	15	tags=33%, list=0%, signal=33%
GOBP_REGULATION_OF_GAMMA_DELTA_T_CELL_DIFFERENTIATION	GOBP_REGULATION_OF_GAMMA_DELTA_T_CELL_DIFFERENTIATION		8	-0.6767559	-1.5397788	0.040585775	0.47443825	1.0	1903	tags=63%, list=16%, signal=74%
GOBP_NEGATIVE_REGULATION_OF_OXIDATIVE_STRESS_INDUCED_NEURON_DEATH	GOBP_NEGATIVE_REGULATION_OF_OXIDATIVE_STRESS_INDUCED_NEURON_DEATH		9	-0.65119857	-1.5396922	0.046453755	0.47288305	1.0	2505	tags=56%, list=21%, signal=70%
GOBP_PROTEIN_SULFATION	GOBP_PROTEIN_SULFATION		5	-0.77977675	-1.5391692	0.030944625	0.4730547	1.0	2650	tags=100%, list=22%, signal=128%
GOBP_TRANSLATIONAL_TERMINATION	GOBP_TRANSLATIONAL_TERMINATION		88	-0.37380695	-1.5388023	0.009942438	0.4726039	1.0	4660	tags=52%, list=39%, signal=85%
GOBP_SERTOLI_CELL_DEVELOPMENT	GOBP_SERTOLI_CELL_DEVELOPMENT		7	-0.7059426	-1.5374775	0.04280319	0.47572678	1.0	1818	tags=43%, list=15%, signal=50%
GOBP_PEROXISOMAL_TRANSPORT	GOBP_PEROXISOMAL_TRANSPORT		63	-0.3985844	-1.5368749	0.012006003	0.47615153	1.0	1566	tags=27%, list=13%, signal=31%
GOMF_RETINOIC_ACID_4_HYDROXYLASE_ACTIVITY	GOMF_RETINOIC_ACID_4_HYDROXYLASE_ACTIVITY		4	-0.82892615	-1.5368209	0.02804878	0.47448105	1.0	112	tags=50%, list=1%, signal=50%
GOBP_ALDEHYDE_CATABOLIC_PROCESS	GOBP_ALDEHYDE_CATABOLIC_PROCESS		8	-0.67948467	-1.5337636	0.042625748	0.48423678	1.0	2885	tags=75%, list=24%, signal=99%
GOBP_ELECTRON_TRANSPORT_CHAIN	GOBP_ELECTRON_TRANSPORT_CHAIN		121	-0.354117	-1.533341	0.003873824	0.4840573	1.0	4262	tags=54%, list=35%, signal=82%
GOMF_PROTON_TRANSMEMBRANE_TRANSPORTER_ACTIVITY	GOMF_PROTON_TRANSMEMBRANE_TRANSPORTER_ACTIVITY		72	-0.3862747	-1.5306199	0.009113924	0.4926855	1.0	3121	tags=42%, list=26%, signal=56%
GOBP_PERIPHERAL_NERVOUS_SYSTEM_NEURON_DIFFERENTIATION	GOBP_PERIPHERAL_NERVOUS_SYSTEM_NEURON_DIFFERENTIATION		10	-0.6220785	-1.5305927	0.046814043	0.49090344	1.0	563	tags=30%, list=5%, signal=31%
GOBP_MITOCHONDRIAL_RIBOSOME_ASSEMBLY	GOBP_MITOCHONDRIAL_RIBOSOME_ASSEMBLY		6	-0.73122525	-1.529918	0.05200165	0.49164316	1.0	2029	tags=67%, list=17%, signal=80%
GOBP_NOREPINEPHRINE_BIOSYNTHETIC_PROCESS	GOBP_NOREPINEPHRINE_BIOSYNTHETIC_PROCESS		4	-0.82918316	-1.5299171	0.028321533	0.48977518	1.0	1044	tags=75%, list=9%, signal=82%
GOBP_POSITIVE_REGULATION_OF_VASCULAR_ENDOTHELIAL_GROWTH_FACTOR_RECEPTOR_SIGNALING_PATHWAY	GOBP_POSITIVE_REGULATION_OF_VASCULAR_ENDOTHELIAL_GROWTH_FACTOR_RECEPTOR_SIGNALING_PATHWAY		9	-0.65229046	-1.529797	0.05227078	0.48839682	1.0	1418	tags=44%, list=12%, signal=50%
GOBP_POSITIVE_REGULATION_OF_RESPIRATORY_BURST	GOBP_POSITIVE_REGULATION_OF_RESPIRATORY_BURST		5	-0.78418547	-1.5297892	0.039052762	0.48657674	1.0	2209	tags=80%, list=18%, signal=98%
GOBP_CHLORIDE_TRANSPORT	GOBP_CHLORIDE_TRANSPORT		57	-0.4023712	-1.5296624	0.009876544	0.48527944	1.0	254	tags=16%, list=2%, signal=16%
GOMF_1_ACYLGLYCEROPHOSPHOCHOLINE_O_ACYLTRANSFERASE_ACTIVITY	GOMF_1_ACYLGLYCEROPHOSPHOCHOLINE_O_ACYLTRANSFERASE_ACTIVITY		7	-0.69093764	-1.5283847	0.046179682	0.48833203	1.0	108	tags=29%, list=1%, signal=29%
GOBP_SKELETAL_MUSCLE_THIN_FILAMENT_ASSEMBLY	GOBP_SKELETAL_MUSCLE_THIN_FILAMENT_ASSEMBLY		3	-0.8974122	-1.5276461	0.018687872	0.48931575	1.0	555	tags=67%, list=5%, signal=70%
GOBP_GLUTAMATE_METABOLIC_PROCESS	GOBP_GLUTAMATE_METABOLIC_PROCESS		22	-0.50410837	-1.5271447	0.04058876	0.48944882	1.0	2025	tags=36%, list=17%, signal=44%
GOMF_ACETYLCHOLINE_GATED_CATION_SELECTIVE_CHANNEL_ACTIVITY	GOMF_ACETYLCHOLINE_GATED_CATION_SELECTIVE_CHANNEL_ACTIVITY		5	-0.768929	-1.526753	0.04640657	0.48916122	1.0	2156	tags=80%, list=18%, signal=97%
GOBP_HISTONE_H4_ACETYLATION	GOBP_HISTONE_H4_ACETYLATION		53	-0.40742847	-1.5262746	0.014705882	0.48915052	1.0	4508	tags=57%, list=38%, signal=90%
GOCC_VOLTAGE_GATED_SODIUM_CHANNEL_COMPLEX	GOCC_VOLTAGE_GATED_SODIUM_CHANNEL_COMPLEX		8	-0.66589445	-1.5257277	0.04843424	0.4894033	1.0	1316	tags=50%, list=11%, signal=56%
GOBP_INTESTINE_SMOOTH_MUSCLE_CONTRACTION	GOBP_INTESTINE_SMOOTH_MUSCLE_CONTRACTION		5	-0.7742751	-1.5253243	0.037220843	0.4891218	1.0	536	tags=40%, list=4%, signal=42%
GOCC_INNER_MITOCHONDRIAL_MEMBRANE_PROTEIN_COMPLEX	GOCC_INNER_MITOCHONDRIAL_MEMBRANE_PROTEIN_COMPLEX		93	-0.3688752	-1.524861	0.0070498916	0.48902756	1.0	4262	tags=52%, list=35%, signal=79%
GOCC_JUXTAPARANODE_REGION_OF_AXON	GOCC_JUXTAPARANODE_REGION_OF_AXON		6	-0.734231	-1.5242654	0.046608407	0.48944587	1.0	1385	tags=67%, list=12%, signal=75%
GOBP_PROTEIN_LOCALIZATION_TO_CILIARY_TRANSITION_ZONE	GOBP_PROTEIN_LOCALIZATION_TO_CILIARY_TRANSITION_ZONE		6	-0.72927946	-1.5238265	0.03990025	0.48929068	1.0	3257	tags=100%, list=27%, signal=137%
GOBP_MATURATION_OF_5_8S_RRNA	GOBP_MATURATION_OF_5_8S_RRNA		30	-0.46643242	-1.5236453	0.029962547	0.4881647	1.0	2309	tags=37%, list=19%, signal=45%
GOBP_IRES_DEPENDENT_VIRAL_TRANSLATIONAL_INITIATION	GOBP_IRES_DEPENDENT_VIRAL_TRANSLATIONAL_INITIATION		11	-0.6010618	-1.5234952	0.04605263	0.4869824	1.0	1427	tags=36%, list=12%, signal=41%
GOBP_NEGATIVE_REGULATION_OF_MULTICELLULAR_ORGANISM_GROWTH	GOBP_NEGATIVE_REGULATION_OF_MULTICELLULAR_ORGANISM_GROWTH		7	-0.6963017	-1.5230044	0.04526404	0.4870893	1.0	3142	tags=71%, list=26%, signal=97%
GOBP_TRANSLATIONAL_ELONGATION	GOBP_TRANSLATIONAL_ELONGATION		115	-0.35412285	-1.5229299	0.0027012427	0.485665	1.0	3615	tags=39%, list=30%, signal=55%
GOBP_AV_NODE_CELL_TO_BUNDLE_OF_HIS_CELL_COMMUNICATION	GOBP_AV_NODE_CELL_TO_BUNDLE_OF_HIS_CELL_COMMUNICATION		7	-0.695356	-1.5228997	0.053496208	0.48405	1.0	2248	tags=71%, list=19%, signal=88%
GOBP_ETHANOL_OXIDATION	GOBP_ETHANOL_OXIDATION		5	-0.771186	-1.5217601	0.04262295	0.48654824	1.0	244	tags=60%, list=2%, signal=61%
GOBP_PH_REDUCTION	GOBP_PH_REDUCTION		45	-0.42331517	-1.5208837	0.020732883	0.4881831	1.0	1852	tags=31%, list=15%, signal=37%
GOBP_NEURON_FATE_DETERMINATION	GOBP_NEURON_FATE_DETERMINATION		3	-0.9058415	-1.5206287	0.014675907	0.4874347	1.0	669	tags=67%, list=6%, signal=71%
GOBP_NEGATIVE_REGULATION_OF_UBIQUITIN_PROTEIN_LIGASE_ACTIVITY	GOBP_NEGATIVE_REGULATION_OF_UBIQUITIN_PROTEIN_LIGASE_ACTIVITY		9	-0.64396363	-1.520252	0.05946858	0.48712772	1.0	1031	tags=44%, list=9%, signal=49%
GOBP_NEGATIVE_REGULATION_OF_OXIDATIVE_STRESS_INDUCED_CELL_DEATH	GOBP_NEGATIVE_REGULATION_OF_OXIDATIVE_STRESS_INDUCED_CELL_DEATH		29	-0.46596706	-1.5189269	0.033407573	0.49034247	1.0	2505	tags=41%, list=21%, signal=52%
GOMF_OXIDOREDUCTASE_ACTIVITY_ACTING_ON_THE_ALDEHYDE_OR_OXO_GROUP_OF_DONORS	GOMF_OXIDOREDUCTASE_ACTIVITY_ACTING_ON_THE_ALDEHYDE_OR_OXO_GROUP_OF_DONORS		31	-0.45806968	-1.5184368	0.029626254	0.49045599	1.0	1850	tags=29%, list=15%, signal=34%
GOBP_CELL_RECOGNITION	GOBP_CELL_RECOGNITION		86	-0.37401596	-1.5176225	0.009370119	0.49182552	1.0	2132	tags=31%, list=18%, signal=38%
GOBP_SERTOLI_CELL_DIFFERENTIATION	GOBP_SERTOLI_CELL_DIFFERENTIATION		10	-0.6229434	-1.5170662	0.0527693	0.49223042	1.0	1935	tags=40%, list=16%, signal=48%
GOMF_LYASE_ACTIVITY	GOMF_LYASE_ACTIVITY		139	-0.34138384	-1.5168526	0.0016835016	0.4913233	1.0	2083	tags=28%, list=17%, signal=34%
GOBP_PHENOL_CONTAINING_COMPOUND_METABOLIC_PROCESS	GOBP_PHENOL_CONTAINING_COMPOUND_METABOLIC_PROCESS		56	-0.40285283	-1.5157131	0.017900338	0.49397078	1.0	2505	tags=41%, list=21%, signal=52%
GOBP_TRNA_PSEUDOURIDINE_SYNTHESIS	GOBP_TRNA_PSEUDOURIDINE_SYNTHESIS		5	-0.76251954	-1.5155456	0.044221945	0.4929354	1.0	2466	tags=80%, list=21%, signal=101%
GOBP_PROTON_TRANSMEMBRANE_TRANSPORT	GOBP_PROTON_TRANSMEMBRANE_TRANSPORT		85	-0.36992058	-1.5152574	0.00933126	0.49232587	1.0	3121	tags=39%, list=26%, signal=52%
GOBP_NEGATIVE_REGULATION_OF_STRIATED_MUSCLE_CELL_APOPTOTIC_PROCESS	GOBP_NEGATIVE_REGULATION_OF_STRIATED_MUSCLE_CELL_APOPTOTIC_PROCESS		13	-0.5738492	-1.5148011	0.05733847	0.492413	1.0	629	tags=31%, list=5%, signal=32%
GOBP_POSITIVE_REGULATION_OF_TRANSCRIPTION_FROM_RNA_POLYMERASE_II_PROMOTER_IN_RESPONSE_TO_OXIDATIVE_STRESS	GOBP_POSITIVE_REGULATION_OF_TRANSCRIPTION_FROM_RNA_POLYMERASE_II_PROMOTER_IN_RESPONSE_TO_OXIDATIVE_STRESS		4	-0.81840956	-1.5143853	0.03548387	0.49231863	1.0	850	tags=75%, list=7%, signal=81%
GOBP_ACUTE_INFLAMMATORY_RESPONSE	GOBP_ACUTE_INFLAMMATORY_RESPONSE		53	-0.40827587	-1.5140841	0.021022456	0.49177104	1.0	1124	tags=23%, list=9%, signal=25%
GOCC_IMMUNOGLOBULIN_COMPLEX	GOCC_IMMUNOGLOBULIN_COMPLEX		4	-0.8164404	-1.5101724	0.03749485	0.5048163	1.0	2209	tags=100%, list=18%, signal=122%
GOMF_ANTIOXIDANT_ACTIVITY	GOMF_ANTIOXIDANT_ACTIVITY		52	-0.40718153	-1.5097656	0.02400784	0.5046672	1.0	1940	tags=29%, list=16%, signal=34%
GOBP_MEMBRANE_REPOLARIZATION_DURING_ATRIAL_CARDIAC_MUSCLE_CELL_ACTION_POTENTIAL	GOBP_MEMBRANE_REPOLARIZATION_DURING_ATRIAL_CARDIAC_MUSCLE_CELL_ACTION_POTENTIAL		4	-0.82128876	-1.5094681	0.03581489	0.5040638	1.0	13	tags=25%, list=0%, signal=25%
GOBP_TETRAPYRROLE_METABOLIC_PROCESS	GOBP_TETRAPYRROLE_METABOLIC_PROCESS		43	-0.42417178	-1.5092672	0.026303204	0.5031664	1.0	3294	tags=49%, list=27%, signal=67%
GOBP_POSITIVE_REGULATION_OF_HORMONE_METABOLIC_PROCESS	GOBP_POSITIVE_REGULATION_OF_HORMONE_METABOLIC_PROCESS		9	-0.6451742	-1.5091885	0.06371072	0.5018064	1.0	1418	tags=44%, list=12%, signal=50%
GOBP_ADENYLATE_CYCLASE_INHIBITING_SEROTONIN_RECEPTOR_SIGNALING_PATHWAY	GOBP_ADENYLATE_CYCLASE_INHIBITING_SEROTONIN_RECEPTOR_SIGNALING_PATHWAY		3	-0.8931147	-1.5081644	0.019323671	0.5040885	1.0	947	tags=67%, list=8%, signal=72%
GOBP_APOPTOTIC_PROCESS_INVOLVED_IN_DEVELOPMENT	GOBP_APOPTOTIC_PROCESS_INVOLVED_IN_DEVELOPMENT		21	-0.50861305	-1.5053908	0.04790941	0.513041	1.0	1918	tags=38%, list=16%, signal=45%
GOMF_3_HYDROXYACYL_COA_DEHYDROGENASE_ACTIVITY	GOMF_3_HYDROXYACYL_COA_DEHYDROGENASE_ACTIVITY		6	-0.7247255	-1.5052487	0.054949664	0.5119153	1.0	2475	tags=67%, list=21%, signal=84%
GOBP_NEGATIVE_REGULATION_OF_OSSIFICATION	GOBP_NEGATIVE_REGULATION_OF_OSSIFICATION		21	-0.5030207	-1.5048274	0.048349604	0.51185125	1.0	2277	tags=43%, list=19%, signal=53%
GOCC_NURF_COMPLEX	GOCC_NURF_COMPLEX		3	-0.8882006	-1.5048158	0.026693227	0.5102152	1.0	314	tags=33%, list=3%, signal=34%
GOBP_RESPIRATORY_BURST_INVOLVED_IN_DEFENSE_RESPONSE	GOBP_RESPIRATORY_BURST_INVOLVED_IN_DEFENSE_RESPONSE		9	-0.6379377	-1.5038904	0.054244306	0.51207817	1.0	2123	tags=56%, list=18%, signal=67%
GOCC_CYTOCHROME_COMPLEX	GOCC_CYTOCHROME_COMPLEX		18	-0.51933444	-1.5036392	0.051381692	0.51139295	1.0	4233	tags=56%, list=35%, signal=86%
GOCC_CYTOPLASMIC_SIDE_OF_ROUGH_ENDOPLASMIC_RETICULUM_MEMBRANE	GOCC_CYTOPLASMIC_SIDE_OF_ROUGH_ENDOPLASMIC_RETICULUM_MEMBRANE		5	-0.76226753	-1.5029901	0.046862267	0.5122364	1.0	1679	tags=80%, list=14%, signal=93%
GOBP_URATE_METABOLIC_PROCESS	GOBP_URATE_METABOLIC_PROCESS		4	-0.82204545	-1.50152	0.040319193	0.51627743	1.0	1781	tags=75%, list=15%, signal=88%
GOBP_HYDROGEN_SULFIDE_METABOLIC_PROCESS	GOBP_HYDROGEN_SULFIDE_METABOLIC_PROCESS		4	-0.8109185	-1.5005298	0.03846154	0.5184124	1.0	779	tags=75%, list=6%, signal=80%
GOBP_REGULATION_OF_GRANULOCYTE_DIFFERENTIATION	GOBP_REGULATION_OF_GRANULOCYTE_DIFFERENTIATION		12	-0.5810872	-1.5002606	0.060646303	0.5177454	1.0	2760	tags=58%, list=23%, signal=76%
GOBP_SKELETAL_SYSTEM_MORPHOGENESIS	GOBP_SKELETAL_SYSTEM_MORPHOGENESIS		132	-0.3415175	-1.5001699	0.005509642	0.5164449	1.0	1201	tags=21%, list=10%, signal=23%
GOBP_ENDONUCLEOLYTIC_CLEAVAGE_IN_ITS1_TO_SEPARATE_SSU_RRNA_FROM_5_8S_RRNA_AND_LSU_RRNA_FROM_TRICISTRONIC_RRNA_TRANSCRIPT_SSU_RRNA_5_8S_RRNA_LSU_RRNA	GOBP_ENDONUCLEOLYTIC_CLEAVAGE_IN_ITS1_TO_SEPARATE_SSU_RRNA_FROM_5_8S_RRNA_AND_LSU_RRNA_FROM_TRICISTRONIC_RRNA_TRANSCRIPT_SSU_RRNA_5_8S_RRNA_LSU_RRNA		6	-0.7218586	-1.5001069	0.055095278	0.5150524	1.0	2309	tags=67%, list=19%, signal=82%
GOBP_ANDROGEN_BIOSYNTHETIC_PROCESS	GOBP_ANDROGEN_BIOSYNTHETIC_PROCESS		6	-0.7167905	-1.4988163	0.050526317	0.5182687	1.0	3301	tags=83%, list=27%, signal=115%
GOBP_NEGATIVE_REGULATION_OF_PHOTORECEPTOR_CELL_DIFFERENTIATION	GOBP_NEGATIVE_REGULATION_OF_PHOTORECEPTOR_CELL_DIFFERENTIATION		4	-0.81321603	-1.4987955	0.04105221	0.5167085	1.0	141	tags=25%, list=1%, signal=25%
GOMF_TRANSFERASE_ACTIVITY_TRANSFERRING_SULFUR_CONTAINING_GROUPS	GOMF_TRANSFERASE_ACTIVITY_TRANSFERRING_SULFUR_CONTAINING_GROUPS		45	-0.41634652	-1.4981741	0.022349026	0.5175193	1.0	2014	tags=40%, list=17%, signal=48%
GOMF_CADMIUM_ION_BINDING	GOMF_CADMIUM_ION_BINDING		3	-0.89256775	-1.497386	0.022375915	0.5189687	1.0	77	tags=33%, list=1%, signal=34%
GOMF_HYDROLASE_ACTIVITY_ACTING_ON_CARBON_NITROGEN_BUT_NOT_PEPTIDE_BONDS_IN_LINEAR_AMIDES	GOMF_HYDROLASE_ACTIVITY_ACTING_ON_CARBON_NITROGEN_BUT_NOT_PEPTIDE_BONDS_IN_LINEAR_AMIDES		49	-0.4076362	-1.4971653	0.025070956	0.5181899	1.0	2783	tags=41%, list=23%, signal=53%
GOBP_ORGANIC_CYCLIC_COMPOUND_CATABOLIC_PROCESS	GOBP_ORGANIC_CYCLIC_COMPOUND_CATABOLIC_PROCESS		461	-0.29490295	-1.4967017	0.0	0.5183515	1.0	2359	tags=28%, list=20%, signal=34%
GOBP_REGULATION_OF_ATPASE_COUPLED_CALCIUM_TRANSMEMBRANE_TRANSPORTER_ACTIVITY	GOBP_REGULATION_OF_ATPASE_COUPLED_CALCIUM_TRANSMEMBRANE_TRANSPORTER_ACTIVITY		5	-0.7581949	-1.496254	0.043691304	0.5184072	1.0	448	tags=60%, list=4%, signal=62%
GOBP_REGULATION_OF_PHOTORECEPTOR_CELL_DIFFERENTIATION	GOBP_REGULATION_OF_PHOTORECEPTOR_CELL_DIFFERENTIATION		4	-0.81321603	-1.4960527	0.036490366	0.5176024	1.0	141	tags=25%, list=1%, signal=25%
GOCC_AZUROPHIL_GRANULE	GOCC_AZUROPHIL_GRANULE		103	-0.35463506	-1.4959321	0.010182208	0.5164701	1.0	3238	tags=39%, list=27%, signal=53%
GOBP_TACHYKININ_RECEPTOR_SIGNALING_PATHWAY	GOBP_TACHYKININ_RECEPTOR_SIGNALING_PATHWAY		5	-0.76016307	-1.4954927	0.046926912	0.51653546	1.0	12	tags=20%, list=0%, signal=20%
GOBP_POSITIVE_REGULATION_OF_SYNAPTIC_TRANSMISSION_GABAERGIC	GOBP_POSITIVE_REGULATION_OF_SYNAPTIC_TRANSMISSION_GABAERGIC		8	-0.6550277	-1.4954253	0.05690021	0.51522243	1.0	48	tags=25%, list=0%, signal=25%
GOBP_NEGATIVE_T_CELL_SELECTION	GOBP_NEGATIVE_T_CELL_SELECTION		11	-0.5989608	-1.4953343	0.066865414	0.51399	1.0	3133	tags=64%, list=26%, signal=86%
GOBP_PHOTOTRANSDUCTION	GOBP_PHOTOTRANSDUCTION		22	-0.49186882	-1.4943817	0.046846848	0.5159846	1.0	1438	tags=23%, list=12%, signal=26%
GOCC_INTRINSIC_COMPONENT_OF_POSTSYNAPTIC_SPECIALIZATION_MEMBRANE	GOCC_INTRINSIC_COMPONENT_OF_POSTSYNAPTIC_SPECIALIZATION_MEMBRANE		25	-0.4804588	-1.4933407	0.04679691	0.5183536	1.0	2479	tags=44%, list=21%, signal=55%
GOBP_REGULATION_OF_PROTEIN_AUTOUBIQUITINATION	GOBP_REGULATION_OF_PROTEIN_AUTOUBIQUITINATION		4	-0.8057274	-1.4930669	0.04491629	0.5178312	1.0	1952	tags=75%, list=16%, signal=90%
GOBP_OXIDATIVE_DNA_DEMETHYLATION	GOBP_OXIDATIVE_DNA_DEMETHYLATION		6	-0.7118709	-1.4928998	0.065252855	0.5168847	1.0	1616	tags=67%, list=13%, signal=77%
GOBP_ELASTIN_METABOLIC_PROCESS	GOBP_ELASTIN_METABOLIC_PROCESS		3	-0.8748129	-1.4922068	0.028406752	0.51797765	1.0	1418	tags=67%, list=12%, signal=76%
GOBP_LEUKOCYTE_MIGRATION_INVOLVED_IN_INFLAMMATORY_RESPONSE	GOBP_LEUKOCYTE_MIGRATION_INVOLVED_IN_INFLAMMATORY_RESPONSE		13	-0.5709277	-1.4917725	0.052494578	0.5180938	1.0	3240	tags=62%, list=27%, signal=84%
GOBP_GAMMA_DELTA_T_CELL_DIFFERENTIATION	GOBP_GAMMA_DELTA_T_CELL_DIFFERENTIATION		9	-0.6334787	-1.4907862	0.06556665	0.5202665	1.0	1903	tags=56%, list=16%, signal=66%
GOBP_SALIVA_SECRETION	GOBP_SALIVA_SECRETION		5	-0.7514895	-1.4906676	0.043987088	0.5191577	1.0	12	tags=20%, list=0%, signal=20%
GOBP_PHOSPHATE_ION_TRANSPORT	GOBP_PHOSPHATE_ION_TRANSPORT		19	-0.50723284	-1.4900904	0.052411873	0.51974225	1.0	3494	tags=63%, list=29%, signal=89%
GOBP_VITAMIN_METABOLIC_PROCESS	GOBP_VITAMIN_METABOLIC_PROCESS		87	-0.36343145	-1.4900532	0.0088726515	0.5183366	1.0	1114	tags=23%, list=9%, signal=25%
GOBP_FATTY_ACID_CATABOLIC_PROCESS	GOBP_FATTY_ACID_CATABOLIC_PROCESS		86	-0.3654593	-1.4895627	0.014553014	0.51858264	1.0	1786	tags=33%, list=15%, signal=38%
GOBP_MESENCHYMAL_CELL_APOPTOTIC_PROCESS	GOBP_MESENCHYMAL_CELL_APOPTOTIC_PROCESS		6	-0.7205314	-1.4894706	0.04931049	0.51737857	1.0	1656	tags=50%, list=14%, signal=58%
GOBP_CONVERGENT_EXTENSION	GOBP_CONVERGENT_EXTENSION		11	-0.5955243	-1.4890226	0.061728396	0.5174954	1.0	1391	tags=36%, list=12%, signal=41%
GOCC_ANCHORED_COMPONENT_OF_SYNAPTIC_MEMBRANE	GOCC_ANCHORED_COMPONENT_OF_SYNAPTIC_MEMBRANE		9	-0.6322331	-1.4886606	0.06636251	0.51737785	1.0	2158	tags=44%, list=18%, signal=54%
GOBP_REGULATION_OF_ARACHIDONIC_ACID_SECRETION	GOBP_REGULATION_OF_ARACHIDONIC_ACID_SECRETION		3	-0.87699866	-1.4882741	0.028559772	0.5172658	1.0	1481	tags=100%, list=12%, signal=114%
GOMF_ANDROSTAN_3_ALPHA_17_BETA_DIOL_DEHYDROGENASE_ACTIVITY	GOMF_ANDROSTAN_3_ALPHA_17_BETA_DIOL_DEHYDROGENASE_ACTIVITY		3	-0.8791639	-1.4863895	0.028846154	0.52289313	1.0	1455	tags=100%, list=12%, signal=114%
GOBP_REGULATION_OF_SKELETAL_MUSCLE_TISSUE_REGENERATION	GOBP_REGULATION_OF_SKELETAL_MUSCLE_TISSUE_REGENERATION		3	-0.8761017	-1.4861887	0.03469141	0.5221342	1.0	1269	tags=67%, list=11%, signal=75%
GOBP_PATTERN_SPECIFICATION_PROCESS	GOBP_PATTERN_SPECIFICATION_PROCESS		252	-0.3122198	-1.4857289	0.0013253811	0.52233374	1.0	1512	tags=24%, list=13%, signal=27%
GOMF_TESTOSTERONE_DEHYDROGENASE_NAD_P_ACTIVITY	GOMF_TESTOSTERONE_DEHYDROGENASE_NAD_P_ACTIVITY		3	-0.8791639	-1.485639	0.034621578	0.5211701	1.0	1455	tags=100%, list=12%, signal=114%
GOMF_CUPROUS_ION_BINDING	GOMF_CUPROUS_ION_BINDING		6	-0.7094544	-1.4854858	0.057248764	0.5202386	1.0	3495	tags=100%, list=29%, signal=141%
GOBP_REGULATION_OF_I_KAPPAB_PHOSPHORYLATION	GOBP_REGULATION_OF_I_KAPPAB_PHOSPHORYLATION		6	-0.70723253	-1.4854616	0.059942126	0.51882446	1.0	378	tags=33%, list=3%, signal=34%
GOMF_OXIDOREDUCTASE_ACTIVITY_ACTING_ON_PEROXIDE_AS_ACCEPTOR	GOMF_OXIDOREDUCTASE_ACTIVITY_ACTING_ON_PEROXIDE_AS_ACCEPTOR		33	-0.44131586	-1.4847732	0.039888684	0.51991665	1.0	1940	tags=30%, list=16%, signal=36%
GOBP_REGULATION_OF_LYMPHOID_PROGENITOR_CELL_DIFFERENTIATION	GOBP_REGULATION_OF_LYMPHOID_PROGENITOR_CELL_DIFFERENTIATION		8	-0.6515924	-1.4844105	0.06009117	0.5197592	1.0	3624	tags=88%, list=30%, signal=125%
GOBP_UREA_CYCLE	GOBP_UREA_CYCLE		5	-0.7550954	-1.483149	0.06068163	0.52292025	1.0	1587	tags=60%, list=13%, signal=69%
GOBP_HYDROGEN_SULFIDE_BIOSYNTHETIC_PROCESS	GOBP_HYDROGEN_SULFIDE_BIOSYNTHETIC_PROCESS		4	-0.8109185	-1.482284	0.041666668	0.52471095	1.0	779	tags=75%, list=6%, signal=80%
GOBP_SNRNA_PROCESSING	GOBP_SNRNA_PROCESSING		22	-0.48191813	-1.4819416	0.04846822	0.52452135	1.0	3711	tags=41%, list=31%, signal=59%
GOMF_NEUROTRANSMITTER_RECEPTOR_ACTIVITY_INVOLVED_IN_REGULATION_OF_POSTSYNAPTIC_MEMBRANE_POTENTIAL	GOMF_NEUROTRANSMITTER_RECEPTOR_ACTIVITY_INVOLVED_IN_REGULATION_OF_POSTSYNAPTIC_MEMBRANE_POTENTIAL		11	-0.5872424	-1.4814888	0.063553825	0.52472305	1.0	2156	tags=45%, list=18%, signal=55%
GOBP_POSITIVE_REGULATION_OF_SMOOTHENED_SIGNALING_PATHWAY	GOBP_POSITIVE_REGULATION_OF_SMOOTHENED_SIGNALING_PATHWAY		26	-0.46821547	-1.4811765	0.044137932	0.5244094	1.0	3365	tags=46%, list=28%, signal=64%
GOCC_MITOCHONDRIAL_SMALL_RIBOSOMAL_SUBUNIT	GOCC_MITOCHONDRIAL_SMALL_RIBOSOMAL_SUBUNIT		25	-0.47345972	-1.4808775	0.05263158	0.52409303	1.0	3592	tags=40%, list=30%, signal=57%
GOBP_SINGLE_FERTILIZATION	GOBP_SINGLE_FERTILIZATION		61	-0.3826256	-1.4804599	0.018026566	0.52414954	1.0	1353	tags=21%, list=11%, signal=24%
GOBP_CLEAVAGE_INVOLVED_IN_RRNA_PROCESSING	GOBP_CLEAVAGE_INVOLVED_IN_RRNA_PROCESSING		24	-0.47622946	-1.479514	0.048633628	0.5262467	1.0	4068	tags=58%, list=34%, signal=88%
GOBP_NEGATIVE_REGULATION_OF_SYNAPSE_ASSEMBLY	GOBP_NEGATIVE_REGULATION_OF_SYNAPSE_ASSEMBLY		5	-0.75961643	-1.4783005	0.059265442	0.5293344	1.0	2052	tags=80%, list=17%, signal=96%
GOBP_NEGATIVE_REGULATION_OF_RESPIRATORY_BURST_INVOLVED_IN_INFLAMMATORY_RESPONSE	GOBP_NEGATIVE_REGULATION_OF_RESPIRATORY_BURST_INVOLVED_IN_INFLAMMATORY_RESPONSE		4	-0.8045059	-1.4781961	0.05090312	0.52827775	1.0	1172	tags=50%, list=10%, signal=55%
GOBP_OTOLITH_DEVELOPMENT	GOBP_OTOLITH_DEVELOPMENT		4	-0.79781085	-1.4781617	0.054993935	0.5269396	1.0	1700	tags=50%, list=14%, signal=58%
GOBP_MULTI_ORGANISM_MEMBRANE_FUSION	GOBP_MULTI_ORGANISM_MEMBRANE_FUSION		6	-0.71083325	-1.4780388	0.065108515	0.52592456	1.0	1498	tags=50%, list=12%, signal=57%
GOBP_RESPIRATORY_BURST_INVOLVED_IN_INFLAMMATORY_RESPONSE	GOBP_RESPIRATORY_BURST_INVOLVED_IN_INFLAMMATORY_RESPONSE		5	-0.7460617	-1.4755663	0.0567201	0.5337006	1.0	2123	tags=60%, list=18%, signal=73%
GOMF_GLYCERALDEHYDE_3_PHOSPHATE_DEHYDROGENASE_NADPLUS_NON_PHOSPHORYLATING_ACTIVITY	GOMF_GLYCERALDEHYDE_3_PHOSPHATE_DEHYDROGENASE_NADPLUS_NON_PHOSPHORYLATING_ACTIVITY		4	-0.7971875	-1.4752936	0.051879086	0.5332703	1.0	1850	tags=75%, list=15%, signal=89%
GOCC_NURD_COMPLEX	GOCC_NURD_COMPLEX		13	-0.56715804	-1.4748619	0.06113537	0.53341126	1.0	2317	tags=54%, list=19%, signal=67%
GOBP_RESPONSE_TO_GONADOTROPIN_RELEASING_HORMONE	GOBP_RESPONSE_TO_GONADOTROPIN_RELEASING_HORMONE		3	-0.8662923	-1.4746972	0.03802126	0.5325689	1.0	1091	tags=67%, list=9%, signal=73%
GOBP_POSITIVE_REGULATION_OF_INTRINSIC_APOPTOTIC_SIGNALING_PATHWAY_BY_P53_CLASS_MEDIATOR	GOBP_POSITIVE_REGULATION_OF_INTRINSIC_APOPTOTIC_SIGNALING_PATHWAY_BY_P53_CLASS_MEDIATOR		3	-0.86678857	-1.4746865	0.03833471	0.5311673	1.0	944	tags=67%, list=8%, signal=72%
GOBP_NEGATIVE_REGULATION_OF_TOR_SIGNALING	GOBP_NEGATIVE_REGULATION_OF_TOR_SIGNALING		33	-0.4391162	-1.4737419	0.035236396	0.533278	1.0	2607	tags=42%, list=22%, signal=54%
GOBP_POSITIVE_REGULATION_OF_SKELETAL_MUSCLE_TISSUE_REGENERATION	GOBP_POSITIVE_REGULATION_OF_SKELETAL_MUSCLE_TISSUE_REGENERATION		3	-0.8761017	-1.4736966	0.0296875	0.532005	1.0	1269	tags=67%, list=11%, signal=75%
GOBP_POSITIVE_REGULATION_OF_IMMATURE_T_CELL_PROLIFERATION	GOBP_POSITIVE_REGULATION_OF_IMMATURE_T_CELL_PROLIFERATION		3	-0.8624251	-1.4728343	0.037872683	0.5338332	1.0	1656	tags=100%, list=14%, signal=116%
GOBP_GAMMA_DELTA_T_CELL_ACTIVATION	GOBP_GAMMA_DELTA_T_CELL_ACTIVATION		11	-0.5830805	-1.4722319	0.07587119	0.53465	1.0	3376	tags=64%, list=28%, signal=88%
GOMF_ACETYLCHOLINE_BINDING	GOMF_ACETYLCHOLINE_BINDING		6	-0.7059235	-1.4720814	0.07128392	0.5337595	1.0	2156	tags=67%, list=18%, signal=81%
GOBP_POSITIVE_REGULATION_OF_LEUKOCYTE_TETHERING_OR_ROLLING	GOBP_POSITIVE_REGULATION_OF_LEUKOCYTE_TETHERING_OR_ROLLING		5	-0.74540895	-1.4715595	0.05940594	0.53427017	1.0	1133	tags=60%, list=9%, signal=66%
GOBP_MITOCHONDRIAL_ELECTRON_TRANSPORT_NADH_TO_UBIQUINONE	GOBP_MITOCHONDRIAL_ELECTRON_TRANSPORT_NADH_TO_UBIQUINONE		42	-0.41658688	-1.4714812	0.036933146	0.5331354	1.0	4520	tags=57%, list=38%, signal=91%
GOBP_TRACHEA_DEVELOPMENT	GOBP_TRACHEA_DEVELOPMENT		13	-0.5602452	-1.471156	0.0665802	0.5329227	1.0	3066	tags=54%, list=26%, signal=72%
GOBP_CELLULAR_RESPIRATION	GOBP_CELLULAR_RESPIRATION		138	-0.33456808	-1.471148	0.0055524707	0.5315277	1.0	4286	tags=51%, list=36%, signal=78%
GOMF_MAGNESIUM_ION_TRANSMEMBRANE_TRANSPORTER_ACTIVITY	GOMF_MAGNESIUM_ION_TRANSMEMBRANE_TRANSPORTER_ACTIVITY		12	-0.57517874	-1.4705509	0.058849365	0.53232515	1.0	3009	tags=58%, list=25%, signal=78%
GOBP_CELLULAR_HORMONE_METABOLIC_PROCESS	GOBP_CELLULAR_HORMONE_METABOLIC_PROCESS		76	-0.36866063	-1.4704877	0.014410705	0.53114104	1.0	1255	tags=30%, list=10%, signal=34%
GOMF_ALDEHYDE_DEHYDROGENASE_NAD_P_PLUS_ACTIVITY	GOMF_ALDEHYDE_DEHYDROGENASE_NAD_P_PLUS_ACTIVITY		10	-0.6003083	-1.4693801	0.07754581	0.5338379	1.0	1850	tags=50%, list=15%, signal=59%
GOBP_UREA_METABOLIC_PROCESS	GOBP_UREA_METABOLIC_PROCESS		6	-0.7051435	-1.469296	0.06153846	0.5327386	1.0	1587	tags=50%, list=13%, signal=58%
GOBP_OPTIC_NERVE_DEVELOPMENT	GOBP_OPTIC_NERVE_DEVELOPMENT		9	-0.6265031	-1.468959	0.07479464	0.5325896	1.0	1245	tags=33%, list=10%, signal=37%
GOMF_ACETYLCHOLINE_RECEPTOR_ACTIVITY	GOMF_ACETYLCHOLINE_RECEPTOR_ACTIVITY		8	-0.6482064	-1.4687852	0.06926952	0.53184694	1.0	2156	tags=63%, list=18%, signal=76%
GOBP_CELLULAR_RESPONSE_TO_AMYLOID_BETA	GOBP_CELLULAR_RESPONSE_TO_AMYLOID_BETA		24	-0.47736138	-1.4685794	0.048900854	0.5311963	1.0	3323	tags=54%, list=28%, signal=75%
GOBP_AMP_BIOSYNTHETIC_PROCESS	GOBP_AMP_BIOSYNTHETIC_PROCESS		5	-0.74135196	-1.4679117	0.07343684	0.5322351	1.0	464	tags=40%, list=4%, signal=42%
GOBP_RRNA_BASE_METHYLATION	GOBP_RRNA_BASE_METHYLATION		5	-0.750055	-1.4669986	0.06672227	0.5342558	1.0	2754	tags=80%, list=23%, signal=104%
GOBP_MACROPINOCYTOSIS	GOBP_MACROPINOCYTOSIS		7	-0.67042935	-1.4658358	0.07452632	0.53712225	1.0	2694	tags=71%, list=22%, signal=92%
GOBP_NEGATIVE_REGULATION_OF_NEUTROPHIL_MIGRATION	GOBP_NEGATIVE_REGULATION_OF_NEUTROPHIL_MIGRATION		3	-0.8669325	-1.4657953	0.03877551	0.5358706	1.0	579	tags=67%, list=5%, signal=70%
GOMF_RDNA_BINDING	GOMF_RDNA_BINDING		5	-0.7362665	-1.4655874	0.06782465	0.53528416	1.0	2417	tags=80%, list=20%, signal=100%
GOBP_NEGATIVE_REGULATION_OF_SYNAPSE_ORGANIZATION	GOBP_NEGATIVE_REGULATION_OF_SYNAPSE_ORGANIZATION		6	-0.7033929	-1.4651947	0.07447249	0.53535575	1.0	2789	tags=83%, list=23%, signal=108%
GOBP_MITOCHONDRIAL_ELECTRON_TRANSPORT_CYTOCHROME_C_TO_OXYGEN	GOBP_MITOCHONDRIAL_ELECTRON_TRANSPORT_CYTOCHROME_C_TO_OXYGEN		11	-0.5871642	-1.4648366	0.07665198	0.5352994	1.0	3121	tags=55%, list=26%, signal=74%
GOCC_BBSOME	GOCC_BBSOME		7	-0.67121345	-1.4647812	0.08028583	0.5341334	1.0	2587	tags=71%, list=22%, signal=91%
GOBP_RETINOIC_ACID_METABOLIC_PROCESS	GOBP_RETINOIC_ACID_METABOLIC_PROCESS		15	-0.52830595	-1.4644967	0.06414763	0.53386974	1.0	715	tags=33%, list=6%, signal=35%
GOBP_CADMIUM_ION_TRANSMEMBRANE_TRANSPORT	GOBP_CADMIUM_ION_TRANSMEMBRANE_TRANSPORT		4	-0.7933575	-1.464237	0.051197357	0.5334499	1.0	1852	tags=75%, list=15%, signal=89%
GOBP_5_PHOSPHORIBOSE_1_DIPHOSPHATE_METABOLIC_PROCESS	GOBP_5_PHOSPHORIBOSE_1_DIPHOSPHATE_METABOLIC_PROCESS		5	-0.7436285	-1.4638107	0.062184874	0.53364956	1.0	2468	tags=80%, list=21%, signal=101%
GOBP_CARDIOLIPIN_METABOLIC_PROCESS	GOBP_CARDIOLIPIN_METABOLIC_PROCESS		14	-0.5470313	-1.4627959	0.079098545	0.53602326	1.0	1872	tags=50%, list=16%, signal=59%
GOMF_VOLTAGE_GATED_CATION_CHANNEL_ACTIVITY	GOMF_VOLTAGE_GATED_CATION_CHANNEL_ACTIVITY		66	-0.37314227	-1.4625787	0.024217961	0.53547484	1.0	1538	tags=30%, list=13%, signal=35%
GOBP_RIBONUCLEOPROTEIN_COMPLEX_SUBUNIT_ORGANIZATION	GOBP_RIBONUCLEOPROTEIN_COMPLEX_SUBUNIT_ORGANIZATION		150	-0.3285043	-1.4618528	0.006849315	0.53681105	1.0	2351	tags=27%, list=20%, signal=34%
GOCC_ORGANELLAR_RIBOSOME	GOCC_ORGANELLAR_RIBOSOME		77	-0.36466092	-1.4610481	0.016516516	0.5384138	1.0	4653	tags=52%, list=39%, signal=84%
GOMF_GATED_CHANNEL_ACTIVITY	GOMF_GATED_CHANNEL_ACTIVITY		163	-0.32462126	-1.4609303	0.004819277	0.53747725	1.0	1704	tags=28%, list=14%, signal=32%
GOCC_EKC_KEOPS_COMPLEX	GOCC_EKC_KEOPS_COMPLEX		3	-0.8581462	-1.4607464	0.039983846	0.5367911	1.0	1672	tags=67%, list=14%, signal=77%
GOCC_NEURONAL_DENSE_CORE_VESICLE_MEMBRANE	GOCC_NEURONAL_DENSE_CORE_VESICLE_MEMBRANE		4	-0.79047936	-1.4606698	0.054455444	0.53570324	1.0	1665	tags=50%, list=14%, signal=58%
GOBP_LEUKOTRIENE_METABOLIC_PROCESS	GOBP_LEUKOTRIENE_METABOLIC_PROCESS		17	-0.5212366	-1.4604663	0.06736202	0.5351153	1.0	2005	tags=41%, list=17%, signal=49%
GOBP_RRNA_TRANSPORT	GOBP_RRNA_TRANSPORT		4	-0.7878932	-1.4595909	0.06594324	0.5370011	1.0	791	tags=50%, list=7%, signal=54%
GOMF_ANION_SODIUM_SYMPORTER_ACTIVITY	GOMF_ANION_SODIUM_SYMPORTER_ACTIVITY		8	-0.63511485	-1.4594918	0.07564103	0.5360331	1.0	1096	tags=50%, list=9%, signal=55%
GOBP_NEGATIVE_REGULATION_OF_INTERLEUKIN_17_PRODUCTION	GOBP_NEGATIVE_REGULATION_OF_INTERLEUKIN_17_PRODUCTION		6	-0.6958353	-1.4588494	0.076323345	0.5370438	1.0	1557	tags=50%, list=13%, signal=57%
GOBP_NEGATIVE_REGULATION_OF_MAST_CELL_DEGRANULATION	GOBP_NEGATIVE_REGULATION_OF_MAST_CELL_DEGRANULATION		3	-0.86222696	-1.4588189	0.039215688	0.5358148	1.0	1641	tags=67%, list=14%, signal=77%
GOBP_MITOCHONDRIAL_TRANSLATIONAL_TERMINATION	GOBP_MITOCHONDRIAL_TRANSLATIONAL_TERMINATION		78	-0.3667509	-1.4587072	0.020801624	0.53491503	1.0	4660	tags=53%, list=39%, signal=85%
GOMF_OXIDOREDUCTASE_ACTIVITY_ACTING_ON_A_SULFUR_GROUP_OF_DONORS	GOMF_OXIDOREDUCTASE_ACTIVITY_ACTING_ON_A_SULFUR_GROUP_OF_DONORS		47	-0.3993051	-1.4579564	0.03293556	0.5363819	1.0	3553	tags=51%, list=30%, signal=72%
GOMF_MHC_CLASS_II_PROTEIN_BINDING	GOMF_MHC_CLASS_II_PROTEIN_BINDING		5	-0.7415572	-1.4576744	0.07271242	0.5361069	1.0	2986	tags=80%, list=25%, signal=106%
GOMF_ENONE_REDUCTASE_ACTIVITY	GOMF_ENONE_REDUCTASE_ACTIVITY		4	-0.79016143	-1.4569664	0.0658005	0.53736013	1.0	1171	tags=75%, list=10%, signal=83%
GOBP_DETECTION_OF_LIGHT_STIMULUS	GOBP_DETECTION_OF_LIGHT_STIMULUS		30	-0.4441039	-1.4559327	0.050412465	0.539791	1.0	1646	tags=27%, list=14%, signal=31%
GOBP_FATTY_ACID_BETA_OXIDATION_USING_ACYL_COA_OXIDASE	GOBP_FATTY_ACID_BETA_OXIDATION_USING_ACYL_COA_OXIDASE		13	-0.5591999	-1.4558399	0.07612005	0.53882337	1.0	1486	tags=38%, list=12%, signal=44%
GOMF_PASSIVE_TRANSMEMBRANE_TRANSPORTER_ACTIVITY	GOMF_PASSIVE_TRANSMEMBRANE_TRANSPORTER_ACTIVITY		231	-0.30873883	-1.4555447	6.443299E-4	0.5385812	1.0	1849	tags=26%, list=15%, signal=31%
GOBP_MITOCHONDRIAL_GENE_EXPRESSION	GOBP_MITOCHONDRIAL_GENE_EXPRESSION		137	-0.3299935	-1.4544731	0.011332974	0.5412291	1.0	4660	tags=55%, list=39%, signal=90%
GOMF_RETINAL_DEHYDROGENASE_ACTIVITY	GOMF_RETINAL_DEHYDROGENASE_ACTIVITY		6	-0.69939554	-1.4544038	0.07278082	0.5401747	1.0	57	tags=33%, list=0%, signal=33%
GOBP_POSITIVE_REGULATION_OF_ACUTE_INFLAMMATORY_RESPONSE	GOBP_POSITIVE_REGULATION_OF_ACUTE_INFLAMMATORY_RESPONSE		17	-0.51672184	-1.4528657	0.065104164	0.54446244	1.0	1124	tags=35%, list=9%, signal=39%
GOBP_CELLULAR_AMIDE_METABOLIC_PROCESS	GOBP_CELLULAR_AMIDE_METABOLIC_PROCESS		816	-0.27486566	-1.4528643	0.0	0.54315716	1.0	2352	tags=27%, list=20%, signal=32%
GOBP_GAS_TRANSPORT	GOBP_GAS_TRANSPORT		9	-0.6071901	-1.4521183	0.08213985	0.5445872	1.0	1061	tags=33%, list=9%, signal=37%
GOBP_GROOMING_BEHAVIOR	GOBP_GROOMING_BEHAVIOR		7	-0.6676354	-1.4505934	0.08487395	0.548889	1.0	521	tags=29%, list=4%, signal=30%
GOBP_DNA_DEALKYLATION_INVOLVED_IN_DNA_REPAIR	GOBP_DNA_DEALKYLATION_INVOLVED_IN_DNA_REPAIR		10	-0.59802306	-1.450209	0.07669237	0.548976	1.0	2402	tags=60%, list=20%, signal=75%
GOBP_HEPARAN_SULFATE_PROTEOGLYCAN_BIOSYNTHETIC_PROCESS	GOBP_HEPARAN_SULFATE_PROTEOGLYCAN_BIOSYNTHETIC_PROCESS		20	-0.49337083	-1.450201	0.06824264	0.54769826	1.0	1162	tags=35%, list=10%, signal=39%
GOMF_INTRACELLULAR_LIGAND_GATED_ION_CHANNEL_ACTIVITY	GOMF_INTRACELLULAR_LIGAND_GATED_ION_CHANNEL_ACTIVITY		18	-0.51172817	-1.450065	0.07254116	0.5468949	1.0	679	tags=22%, list=6%, signal=24%
GOBP_EMBRYONIC_APPENDAGE_MORPHOGENESIS	GOBP_EMBRYONIC_APPENDAGE_MORPHOGENESIS		70	-0.36586368	-1.4500309	0.024415055	0.5457116	1.0	2452	tags=37%, list=20%, signal=46%
GOMF_TRNA_GUANINE_METHYLTRANSFERASE_ACTIVITY	GOMF_TRNA_GUANINE_METHYLTRANSFERASE_ACTIVITY		10	-0.5975462	-1.449185	0.081276596	0.54749703	1.0	3825	tags=60%, list=32%, signal=88%
GOBP_TORC1_SIGNALING	GOBP_TORC1_SIGNALING		36	-0.4236969	-1.449147	0.043498598	0.5463472	1.0	2974	tags=44%, list=25%, signal=59%
GOBP_MYOTUBE_DIFFERENTIATION	GOBP_MYOTUBE_DIFFERENTIATION		58	-0.38334802	-1.4484699	0.033333335	0.54754955	1.0	2313	tags=36%, list=19%, signal=45%
GOBP_REGULATION_OF_ACUTE_INFLAMMATORY_RESPONSE	GOBP_REGULATION_OF_ACUTE_INFLAMMATORY_RESPONSE		26	-0.46174318	-1.4471688	0.05927602	0.5510004	1.0	1124	tags=27%, list=9%, signal=30%
GOBP_REGULATION_OF_HYPERSENSITIVITY	GOBP_REGULATION_OF_HYPERSENSITIVITY		4	-0.7864605	-1.4471017	0.0708789	0.5499612	1.0	1063	tags=75%, list=9%, signal=82%
GOMF_SUCCINATE_DEHYDROGENASE_ACTIVITY	GOMF_SUCCINATE_DEHYDROGENASE_ACTIVITY		5	-0.7289309	-1.4470595	0.07572115	0.5488176	1.0	220	tags=20%, list=2%, signal=20%
GOBP_FATTY_ACID_BETA_OXIDATION	GOBP_FATTY_ACID_BETA_OXIDATION		62	-0.37552512	-1.4467499	0.03046683	0.5486804	1.0	1786	tags=32%, list=15%, signal=38%
GOBP_CONVERGENT_EXTENSION_INVOLVED_IN_AXIS_ELONGATION	GOBP_CONVERGENT_EXTENSION_INVOLVED_IN_AXIS_ELONGATION		4	-0.78244	-1.4466525	0.066917606	0.54777265	1.0	1391	tags=75%, list=12%, signal=85%
GOBP_MITOCHONDRIAL_TRANSLATION	GOBP_MITOCHONDRIAL_TRANSLATION		114	-0.3395985	-1.4459683	0.009879254	0.5490438	1.0	4660	tags=54%, list=39%, signal=87%
GOBP_AXONEMAL_DYNEIN_COMPLEX_ASSEMBLY	GOBP_AXONEMAL_DYNEIN_COMPLEX_ASSEMBLY		12	-0.5709296	-1.4458734	0.07386363	0.548106	1.0	279	tags=17%, list=2%, signal=17%
GOBP_REACTIVE_OXYGEN_SPECIES_METABOLIC_PROCESS	GOBP_REACTIVE_OXYGEN_SPECIES_METABOLIC_PROCESS		178	-0.31323874	-1.4442163	0.007250755	0.55288714	1.0	1481	tags=25%, list=12%, signal=28%
GOMF_7SK_SNRNA_BINDING	GOMF_7SK_SNRNA_BINDING		6	-0.68935025	-1.444019	0.078447565	0.55231375	1.0	1645	tags=50%, list=14%, signal=58%
GOBP_REGULATION_OF_OLIGODENDROCYTE_DIFFERENTIATION	GOBP_REGULATION_OF_OLIGODENDROCYTE_DIFFERENTIATION		27	-0.45122078	-1.443329	0.054495912	0.5535803	1.0	2881	tags=44%, list=24%, signal=58%
GOBP_POSITIVE_REGULATION_OF_T_CELL_RECEPTOR_SIGNALING_PATHWAY	GOBP_POSITIVE_REGULATION_OF_T_CELL_RECEPTOR_SIGNALING_PATHWAY		10	-0.584542	-1.4431645	0.08336914	0.5529266	1.0	2063	tags=50%, list=17%, signal=60%
GOBP_LYSINE_METABOLIC_PROCESS	GOBP_LYSINE_METABOLIC_PROCESS		13	-0.55272514	-1.443007	0.08078603	0.5522411	1.0	1792	tags=38%, list=15%, signal=45%
GOBP_SNRNA_METABOLIC_PROCESS	GOBP_SNRNA_METABOLIC_PROCESS		31	-0.43894857	-1.4427694	0.055765595	0.55184656	1.0	3711	tags=42%, list=31%, signal=61%
GOBP_BIOTIN_METABOLIC_PROCESS	GOBP_BIOTIN_METABOLIC_PROCESS		9	-0.6078244	-1.442655	0.0902925	0.5510417	1.0	1580	tags=44%, list=13%, signal=51%
GOMF_ELECTRON_TRANSFER_ACTIVITY	GOMF_ELECTRON_TRANSFER_ACTIVITY		91	-0.34861186	-1.4425727	0.02077922	0.55007416	1.0	4173	tags=51%, list=35%, signal=77%
GOMF_HYDROLASE_ACTIVITY_ACTING_ON_CARBON_NITROGEN_BUT_NOT_PEPTIDE_BONDS	GOMF_HYDROLASE_ACTIVITY_ACTING_ON_CARBON_NITROGEN_BUT_NOT_PEPTIDE_BONDS		78	-0.35998484	-1.4422776	0.01635884	0.5499121	1.0	2317	tags=37%, list=19%, signal=46%
GOMF_PROTEIN_ANTIGEN_BINDING	GOMF_PROTEIN_ANTIGEN_BINDING		3	-0.8504885	-1.4420463	0.045234248	0.5495036	1.0	1133	tags=67%, list=9%, signal=74%
GOBP_NEGATIVE_REGULATION_OF_SMOOTH_MUSCLE_CELL_MIGRATION	GOBP_NEGATIVE_REGULATION_OF_SMOOTH_MUSCLE_CELL_MIGRATION		16	-0.5156274	-1.4415153	0.08139535	0.5501689	1.0	1003	tags=31%, list=8%, signal=34%
GOBP_CELLULAR_RESPONSE_TO_EPINEPHRINE_STIMULUS	GOBP_CELLULAR_RESPONSE_TO_EPINEPHRINE_STIMULUS		10	-0.59169954	-1.4409949	0.08383491	0.55083203	1.0	771	tags=40%, list=6%, signal=43%
GOBP_REGULATION_OF_MOTOR_NEURON_APOPTOTIC_PROCESS	GOBP_REGULATION_OF_MOTOR_NEURON_APOPTOTIC_PROCESS		4	-0.7857798	-1.4405255	0.0595624	0.55129576	1.0	61	tags=25%, list=1%, signal=25%
GOMF_INOSITOL_HEXAKISPHOSPHATE_5_KINASE_ACTIVITY	GOMF_INOSITOL_HEXAKISPHOSPHATE_5_KINASE_ACTIVITY		4	-0.7761634	-1.4384283	0.064772256	0.55770475	1.0	2636	tags=75%, list=22%, signal=96%
GOBP_SULFUR_COMPOUND_METABOLIC_PROCESS	GOBP_SULFUR_COMPOUND_METABOLIC_PROCESS		271	-0.29916358	-1.4383147	6.7521946E-4	0.5568683	1.0	2087	tags=26%, list=17%, signal=31%
GOBP_GLYCOLIPID_TRANSPORT	GOBP_GLYCOLIPID_TRANSPORT		6	-0.69521034	-1.4378407	0.08194675	0.55738485	1.0	3666	tags=100%, list=31%, signal=144%
GOBP_RESPONSE_TO_XENOBIOTIC_STIMULUS	GOBP_RESPONSE_TO_XENOBIOTIC_STIMULUS		60	-0.37753636	-1.4371867	0.032597795	0.5585792	1.0	1303	tags=27%, list=11%, signal=30%
GOMF_FERROUS_IRON_BINDING	GOMF_FERROUS_IRON_BINDING		20	-0.48428422	-1.4368037	0.068456374	0.55867994	1.0	2316	tags=55%, list=19%, signal=68%
GOBP_IRON_ION_TRANSMEMBRANE_TRANSPORT	GOBP_IRON_ION_TRANSMEMBRANE_TRANSPORT		14	-0.5397039	-1.4366283	0.071618035	0.55806583	1.0	3520	tags=64%, list=29%, signal=91%
GOMF_GLUTATHIONE_PEROXIDASE_ACTIVITY	GOMF_GLUTATHIONE_PEROXIDASE_ACTIVITY		16	-0.51550704	-1.4364448	0.08016122	0.55750686	1.0	1940	tags=38%, list=16%, signal=45%
GOBP_POSITIVE_REGULATION_OF_BONE_RESORPTION	GOBP_POSITIVE_REGULATION_OF_BONE_RESORPTION		15	-0.52495056	-1.4363222	0.074922875	0.5567133	1.0	2611	tags=53%, list=22%, signal=68%
GOMF_LIGASE_ACTIVITY_FORMING_CARBON_NITROGEN_BONDS	GOMF_LIGASE_ACTIVITY_FORMING_CARBON_NITROGEN_BONDS		38	-0.4142672	-1.4361956	0.043656208	0.5559354	1.0	4105	tags=58%, list=34%, signal=88%
GOCC_SAGA_COMPLEX	GOCC_SAGA_COMPLEX		11	-0.58038735	-1.4351218	0.09169178	0.5586625	1.0	1054	tags=27%, list=9%, signal=30%
GOBP_REGULATION_OF_TRANSLATIONAL_FIDELITY	GOBP_REGULATION_OF_TRANSLATIONAL_FIDELITY		12	-0.56097	-1.4347737	0.07665656	0.55872566	1.0	3334	tags=75%, list=28%, signal=104%
GOMF_RETINOL_DEHYDROGENASE_ACTIVITY	GOMF_RETINOL_DEHYDROGENASE_ACTIVITY		10	-0.58628035	-1.4346418	0.08936891	0.5579966	1.0	1068	tags=50%, list=9%, signal=55%
GOBP_REGULATION_OF_SYNAPTIC_TRANSMISSION_GABAERGIC	GOBP_REGULATION_OF_SYNAPTIC_TRANSMISSION_GABAERGIC		17	-0.5113578	-1.4345112	0.07275132	0.5572191	1.0	1514	tags=29%, list=13%, signal=34%
GOMF_UDP_XYLOSYLTRANSFERASE_ACTIVITY	GOMF_UDP_XYLOSYLTRANSFERASE_ACTIVITY		8	-0.6339857	-1.4341004	0.08673684	0.55751765	1.0	518	tags=25%, list=4%, signal=26%
GOBP_OXIDATIVE_RNA_DEMETHYLATION	GOBP_OXIDATIVE_RNA_DEMETHYLATION		5	-0.72532403	-1.4336663	0.08085463	0.557901	1.0	2402	tags=80%, list=20%, signal=100%
GOBP_MATERNAL_PLACENTA_DEVELOPMENT	GOBP_MATERNAL_PLACENTA_DEVELOPMENT		18	-0.49837756	-1.433351	0.06908463	0.55780596	1.0	1424	tags=28%, list=12%, signal=31%
GOCC_DENSE_CORE_GRANULE_MEMBRANE	GOCC_DENSE_CORE_GRANULE_MEMBRANE		6	-0.6858644	-1.4325014	0.081700705	0.5596398	1.0	3240	tags=67%, list=27%, signal=91%
GOBP_CELLULAR_TRIVALENT_INORGANIC_ANION_HOMEOSTASIS	GOBP_CELLULAR_TRIVALENT_INORGANIC_ANION_HOMEOSTASIS		3	-0.8416032	-1.4322919	0.061635718	0.55917	1.0	1250	tags=67%, list=10%, signal=74%
GOCC_AUTOLYSOSOME	GOCC_AUTOLYSOSOME		9	-0.6071939	-1.4317455	0.09274874	0.55990136	1.0	3197	tags=67%, list=27%, signal=91%
GOBP_NEGATIVE_REGULATION_OF_PROTEOLYSIS_INVOLVED_IN_CELLULAR_PROTEIN_CATABOLIC_PROCESS	GOBP_NEGATIVE_REGULATION_OF_PROTEOLYSIS_INVOLVED_IN_CELLULAR_PROTEIN_CATABOLIC_PROCESS		47	-0.39105397	-1.4303827	0.04196471	0.56361115	1.0	2678	tags=36%, list=22%, signal=46%
GOMF_LIPOPEPTIDE_BINDING	GOMF_LIPOPEPTIDE_BINDING		4	-0.77687144	-1.4299935	0.074827164	0.56382084	1.0	2123	tags=75%, list=18%, signal=91%
GOBP_AXON_MIDLINE_CHOICE_POINT_RECOGNITION	GOBP_AXON_MIDLINE_CHOICE_POINT_RECOGNITION		3	-0.84688544	-1.4287326	0.06367347	0.56716037	1.0	1489	tags=67%, list=12%, signal=76%
GOBP_TANGENTIAL_MIGRATION_FROM_THE_SUBVENTRICULAR_ZONE_TO_THE_OLFACTORY_BULB	GOBP_TANGENTIAL_MIGRATION_FROM_THE_SUBVENTRICULAR_ZONE_TO_THE_OLFACTORY_BULB		4	-0.77008456	-1.4283929	0.074705645	0.56716967	1.0	969	tags=50%, list=8%, signal=54%
GOBP_REGULATION_OF_SALIVA_SECRETION	GOBP_REGULATION_OF_SALIVA_SECRETION		3	-0.8409724	-1.4279665	0.053513072	0.56751204	1.0	12	tags=33%, list=0%, signal=33%
GOBP_POSITIVE_REGULATION_OF_ENDOTHELIAL_CELL_DEVELOPMENT	GOBP_POSITIVE_REGULATION_OF_ENDOTHELIAL_CELL_DEVELOPMENT		5	-0.720738	-1.4275515	0.09060543	0.5678128	1.0	1338	tags=40%, list=11%, signal=45%
GOMF_SOLUTE_PROTON_SYMPORTER_ACTIVITY	GOMF_SOLUTE_PROTON_SYMPORTER_ACTIVITY		13	-0.5400018	-1.4273535	0.085642315	0.56731266	1.0	2888	tags=62%, list=24%, signal=81%
GOMF_HYDROLASE_ACTIVITY_ACTING_ON_CARBON_NITROGEN_BUT_NOT_PEPTIDE_BONDS_IN_LINEAR_AMIDINES	GOMF_HYDROLASE_ACTIVITY_ACTING_ON_CARBON_NITROGEN_BUT_NOT_PEPTIDE_BONDS_IN_LINEAR_AMIDINES		4	-0.7724559	-1.4244113	0.06818182	0.57686776	1.0	1402	tags=75%, list=12%, signal=85%
GOBP_MATURATION_OF_SSU_RRNA_FROM_TRICISTRONIC_RRNA_TRANSCRIPT_SSU_RRNA_5_8S_RRNA_LSU_RRNA	GOBP_MATURATION_OF_SSU_RRNA_FROM_TRICISTRONIC_RRNA_TRANSCRIPT_SSU_RRNA_5_8S_RRNA_LSU_RRNA		27	-0.44672504	-1.424087	0.06958526	0.57685417	1.0	4068	tags=67%, list=34%, signal=101%
GOBP_URONIC_ACID_METABOLIC_PROCESS	GOBP_URONIC_ACID_METABOLIC_PROCESS		9	-0.6047815	-1.4240768	0.09451877	0.5756803	1.0	2606	tags=67%, list=22%, signal=85%
GOBP_NEGATIVE_REGULATION_OF_TORC1_SIGNALING	GOBP_NEGATIVE_REGULATION_OF_TORC1_SIGNALING		12	-0.5557234	-1.4240639	0.092281155	0.57452	1.0	2607	tags=50%, list=22%, signal=64%
GOMF_ALPHA_2A_ADRENERGIC_RECEPTOR_BINDING	GOMF_ALPHA_2A_ADRENERGIC_RECEPTOR_BINDING		3	-0.8458899	-1.4234186	0.053242594	0.57566965	1.0	768	tags=33%, list=6%, signal=36%
GOBP_LEUKOTRIENE_BIOSYNTHETIC_PROCESS	GOBP_LEUKOTRIENE_BIOSYNTHETIC_PROCESS		11	-0.5747739	-1.4229246	0.09965338	0.5762219	1.0	1940	tags=36%, list=16%, signal=43%
GOBP_RECOGNITION_OF_APOPTOTIC_CELL	GOBP_RECOGNITION_OF_APOPTOTIC_CELL		5	-0.72309	-1.422305	0.09109731	0.5773148	1.0	1661	tags=40%, list=14%, signal=46%
GOCC_RESPIRATORY_CHAIN_COMPLEX_II	GOCC_RESPIRATORY_CHAIN_COMPLEX_II		5	-0.7289309	-1.4217201	0.08604364	0.57821655	1.0	220	tags=20%, list=2%, signal=20%
GOBP_REGULATION_OF_TORC1_SIGNALING	GOBP_REGULATION_OF_TORC1_SIGNALING		28	-0.43929273	-1.4209797	0.06742103	0.5797191	1.0	2974	tags=46%, list=25%, signal=62%
GOBP_SKELETAL_MUSCLE_SATELLITE_CELL_ACTIVATION	GOBP_SKELETAL_MUSCLE_SATELLITE_CELL_ACTIVATION		5	-0.72160506	-1.4206289	0.086122446	0.5798225	1.0	3020	tags=80%, list=25%, signal=107%
GOBP_ESTABLISHMENT_OF_PLANAR_POLARITY_OF_EMBRYONIC_EPITHELIUM	GOBP_ESTABLISHMENT_OF_PLANAR_POLARITY_OF_EMBRYONIC_EPITHELIUM		11	-0.56961244	-1.4199405	0.09475891	0.5811564	1.0	677	tags=27%, list=6%, signal=29%
GOBP_REGULATION_OF_HUMORAL_IMMUNE_RESPONSE_MEDIATED_BY_CIRCULATING_IMMUNOGLOBULIN	GOBP_REGULATION_OF_HUMORAL_IMMUNE_RESPONSE_MEDIATED_BY_CIRCULATING_IMMUNOGLOBULIN		6	-0.6828812	-1.4198009	0.08147229	0.5804604	1.0	3133	tags=67%, list=26%, signal=90%
GOBP_EMBRYO_IMPLANTATION	GOBP_EMBRYO_IMPLANTATION		34	-0.42095175	-1.4191595	0.04431247	0.5815879	1.0	2065	tags=44%, list=17%, signal=53%
GOCC_LEWY_BODY	GOCC_LEWY_BODY		6	-0.6790204	-1.4190135	0.09912536	0.5809332	1.0	3197	tags=83%, list=27%, signal=114%
GOMF_TRANSLATION_REGULATOR_ACTIVITY	GOMF_TRANSLATION_REGULATOR_ACTIVITY		103	-0.33723193	-1.41886	0.020376176	0.5802915	1.0	2130	tags=27%, list=18%, signal=33%
GOCC_AZUROPHIL_GRANULE_LUMEN	GOCC_AZUROPHIL_GRANULE_LUMEN		55	-0.3757206	-1.4180936	0.04483431	0.5818897	1.0	3238	tags=44%, list=27%, signal=59%
GOMF_DIPHOSPHOTRANSFERASE_ACTIVITY	GOMF_DIPHOSPHOTRANSFERASE_ACTIVITY		5	-0.71388626	-1.4177681	0.089330025	0.58189017	1.0	2468	tags=60%, list=21%, signal=75%
GOBP_MAMMARY_GLAND_ALVEOLUS_DEVELOPMENT	GOBP_MAMMARY_GLAND_ALVEOLUS_DEVELOPMENT		14	-0.5285562	-1.4176475	0.09622144	0.58111155	1.0	2611	tags=57%, list=22%, signal=73%
GOBP_CELLULAR_RESPONSE_TO_ZINC_ION	GOBP_CELLULAR_RESPONSE_TO_ZINC_ION		10	-0.5832624	-1.4175797	0.09144295	0.5801843	1.0	651	tags=30%, list=5%, signal=32%
GOBP_CELLULAR_OXIDANT_DETOXIFICATION	GOBP_CELLULAR_OXIDANT_DETOXIFICATION		61	-0.37078616	-1.4168315	0.039100684	0.58173275	1.0	1940	tags=30%, list=16%, signal=35%
GOMF_VOLTAGE_GATED_SODIUM_CHANNEL_ACTIVITY_INVOLVED_IN_CARDIAC_MUSCLE_CELL_ACTION_POTENTIAL	GOMF_VOLTAGE_GATED_SODIUM_CHANNEL_ACTIVITY_INVOLVED_IN_CARDIAC_MUSCLE_CELL_ACTION_POTENTIAL		3	-0.8347465	-1.4168302	0.06569932	0.58055484	1.0	728	tags=67%, list=6%, signal=71%
GOMF_OXIDATIVE_RNA_DEMETHYLASE_ACTIVITY	GOMF_OXIDATIVE_RNA_DEMETHYLASE_ACTIVITY		5	-0.72532403	-1.4168135	0.089790896	0.57943004	1.0	2402	tags=80%, list=20%, signal=100%
GOBP_SUPEROXIDE_METABOLIC_PROCESS	GOBP_SUPEROXIDE_METABOLIC_PROCESS		44	-0.39538267	-1.416506	0.04418828	0.5793724	1.0	1292	tags=30%, list=11%, signal=33%
GOBP_PROGESTERONE_METABOLIC_PROCESS	GOBP_PROGESTERONE_METABOLIC_PROCESS		6	-0.6710951	-1.4160455	0.099832214	0.57987255	1.0	878	tags=50%, list=7%, signal=54%
GOBP_THALAMUS_DEVELOPMENT	GOBP_THALAMUS_DEVELOPMENT		9	-0.5953588	-1.4143827	0.089163825	0.5847987	1.0	3066	tags=67%, list=26%, signal=89%
GOMF_PROTEIN_TYROSINE_KINASE_INHIBITOR_ACTIVITY	GOMF_PROTEIN_TYROSINE_KINASE_INHIBITOR_ACTIVITY		3	-0.8361065	-1.4141362	0.06558672	0.58450264	1.0	1498	tags=67%, list=12%, signal=76%
GOBP_UTERUS_DEVELOPMENT	GOBP_UTERUS_DEVELOPMENT		11	-0.5692732	-1.4140896	0.08570198	0.5835044	1.0	1589	tags=36%, list=13%, signal=42%
GOCC_SODIUM_CHANNEL_COMPLEX	GOCC_SODIUM_CHANNEL_COMPLEX		12	-0.5475917	-1.4139183	0.0965812	0.5829675	1.0	1316	tags=33%, list=11%, signal=37%
GOBP_REGULATION_OF_DENDRITIC_CELL_CHEMOTAXIS	GOBP_REGULATION_OF_DENDRITIC_CELL_CHEMOTAXIS		6	-0.675603	-1.413824	0.10165975	0.582127	1.0	1063	tags=33%, list=9%, signal=37%
GOMF_ACID_AMINO_ACID_LIGASE_ACTIVITY	GOMF_ACID_AMINO_ACID_LIGASE_ACTIVITY		16	-0.51013845	-1.4129952	0.07851986	0.58395165	1.0	3427	tags=50%, list=29%, signal=70%
GOMF_C_METHYLTRANSFERASE_ACTIVITY	GOMF_C_METHYLTRANSFERASE_ACTIVITY		5	-0.71943396	-1.4129573	0.08451883	0.58293414	1.0	2754	tags=60%, list=23%, signal=78%
GOMF_FERRIC_IRON_BINDING	GOMF_FERRIC_IRON_BINDING		6	-0.6846076	-1.4129486	0.091212	0.58180475	1.0	819	tags=50%, list=7%, signal=54%
GOBP_NEGATIVE_REGULATION_OF_MONOCYTE_DIFFERENTIATION	GOBP_NEGATIVE_REGULATION_OF_MONOCYTE_DIFFERENTIATION		5	-0.7180721	-1.4126607	0.097122304	0.5816767	1.0	2046	tags=80%, list=17%, signal=96%
GOBP_REGIONALIZATION	GOBP_REGIONALIZATION		190	-0.30602598	-1.4126514	0.0061690314	0.58055866	1.0	2375	tags=35%, list=20%, signal=43%
GOBP_LOCOMOTOR_RHYTHM	GOBP_LOCOMOTOR_RHYTHM		11	-0.5620876	-1.4126494	0.098030634	0.5794185	1.0	1952	tags=45%, list=16%, signal=54%
GOBP_NEGATIVE_REGULATION_OF_INTERLEUKIN_13_PRODUCTION	GOBP_NEGATIVE_REGULATION_OF_INTERLEUKIN_13_PRODUCTION		3	-0.8365648	-1.4125328	0.061322644	0.57870513	1.0	1380	tags=67%, list=11%, signal=75%
GOBP_MESENCHYME_MIGRATION	GOBP_MESENCHYME_MIGRATION		5	-0.7172633	-1.412039	0.09486971	0.57936	1.0	1641	tags=60%, list=14%, signal=69%
GOCC_DENSE_CORE_GRANULE	GOCC_DENSE_CORE_GRANULE		20	-0.47727293	-1.4118689	0.08493518	0.57885104	1.0	2628	tags=55%, list=22%, signal=70%
GOCC_DYNACTIN_COMPLEX	GOCC_DYNACTIN_COMPLEX		10	-0.5804287	-1.4114276	0.09745939	0.57929546	1.0	555	tags=20%, list=5%, signal=21%
GOBP_REGULATION_OF_VIRAL_TRANSCRIPTION	GOBP_REGULATION_OF_VIRAL_TRANSCRIPTION		29	-0.43513188	-1.411361	0.0725696	0.5783965	1.0	3741	tags=45%, list=31%, signal=65%
GOBP_HISTONE_H3_K9_TRIMETHYLATION	GOBP_HISTONE_H3_K9_TRIMETHYLATION		7	-0.6452976	-1.4113516	0.10233545	0.5773011	1.0	2541	tags=57%, list=21%, signal=72%
GOBP_POSITIVE_REGULATION_OF_GAMMA_DELTA_T_CELL_DIFFERENTIATION	GOBP_POSITIVE_REGULATION_OF_GAMMA_DELTA_T_CELL_DIFFERENTIATION		6	-0.6759393	-1.4109467	0.10165975	0.57763755	1.0	3133	tags=83%, list=26%, signal=113%
GOMF_DIPEPTIDYL_PEPTIDASE_ACTIVITY	GOMF_DIPEPTIDYL_PEPTIDASE_ACTIVITY		8	-0.622988	-1.4107407	0.09337721	0.5772619	1.0	638	tags=38%, list=5%, signal=40%
GOBP_FATTY_ACID_OMEGA_OXIDATION	GOBP_FATTY_ACID_OMEGA_OXIDATION		3	-0.83378696	-1.4106605	0.06141414	0.57641846	1.0	244	tags=67%, list=2%, signal=68%
GOBP_MEMBRANE_DEPOLARIZATION_DURING_AV_NODE_CELL_ACTION_POTENTIAL	GOBP_MEMBRANE_DEPOLARIZATION_DURING_AV_NODE_CELL_ACTION_POTENTIAL		4	-0.7661991	-1.4106085	0.08523908	0.57547224	1.0	2248	tags=75%, list=19%, signal=92%
GOBP_NEGATIVE_REGULATION_OF_MITOCHONDRION_ORGANIZATION	GOBP_NEGATIVE_REGULATION_OF_MITOCHONDRION_ORGANIZATION		34	-0.4179776	-1.4104264	0.05749293	0.5749874	1.0	3109	tags=44%, list=26%, signal=59%
GOBP_POSITIVE_REGULATION_OF_INTERLEUKIN_4_PRODUCTION	GOBP_POSITIVE_REGULATION_OF_INTERLEUKIN_4_PRODUCTION		14	-0.52439314	-1.410404	0.09300304	0.57396203	1.0	3790	tags=64%, list=32%, signal=94%
GOBP_RELAXATION_OF_VASCULAR_ASSOCIATED_SMOOTH_MUSCLE	GOBP_RELAXATION_OF_VASCULAR_ASSOCIATED_SMOOTH_MUSCLE		4	-0.7670258	-1.4093418	0.080750406	0.57669073	1.0	2737	tags=75%, list=23%, signal=97%
GOBP_PEPTIDYL_DIPHTHAMIDE_BIOSYNTHETIC_PROCESS_FROM_PEPTIDYL_HISTIDINE	GOBP_PEPTIDYL_DIPHTHAMIDE_BIOSYNTHETIC_PROCESS_FROM_PEPTIDYL_HISTIDINE		7	-0.6446174	-1.4087939	0.10783907	0.57755226	1.0	3162	tags=71%, list=26%, signal=97%
GOBP_AGGRESSIVE_BEHAVIOR	GOBP_AGGRESSIVE_BEHAVIOR		4	-0.75596493	-1.4087458	0.09403107	0.57661283	1.0	2271	tags=75%, list=19%, signal=92%
GOMF_VOLTAGE_GATED_POTASSIUM_CHANNEL_ACTIVITY	GOMF_VOLTAGE_GATED_POTASSIUM_CHANNEL_ACTIVITY		39	-0.4062651	-1.4081424	0.05879564	0.5777135	1.0	1385	tags=31%, list=12%, signal=35%
GOBP_VENTRICULAR_SYSTEM_DEVELOPMENT	GOBP_VENTRICULAR_SYSTEM_DEVELOPMENT		19	-0.48724905	-1.407439	0.088562526	0.5791291	1.0	1371	tags=32%, list=11%, signal=36%
GOBP_REGULATION_OF_DOPAMINERGIC_NEURON_DIFFERENTIATION	GOBP_REGULATION_OF_DOPAMINERGIC_NEURON_DIFFERENTIATION		6	-0.67932683	-1.4074212	0.10170195	0.57808423	1.0	1656	tags=50%, list=14%, signal=58%
GOBP_ETHANOL_CATABOLIC_PROCESS	GOBP_ETHANOL_CATABOLIC_PROCESS		3	-0.8326116	-1.4068643	0.062988885	0.5789744	1.0	2014	tags=100%, list=17%, signal=120%
GOCC_VACUOLE	GOCC_VACUOLE		570	-0.27111444	-1.4062897	0.0	0.57994413	1.0	3273	tags=37%, list=27%, signal=48%
GOMF_ION_TRANSMEMBRANE_TRANSPORTER_ACTIVITY	GOMF_ION_TRANSMEMBRANE_TRANSPORTER_ACTIVITY		535	-0.27423722	-1.4062631	0.0	0.578937	1.0	1961	tags=25%, list=16%, signal=29%
GOBP_MACROPHAGE_INFLAMMATORY_PROTEIN_1_ALPHA_PRODUCTION	GOBP_MACROPHAGE_INFLAMMATORY_PROTEIN_1_ALPHA_PRODUCTION		4	-0.7628517	-1.4056289	0.08708213	0.5800769	1.0	378	tags=50%, list=3%, signal=52%
GOBP_RRNA_METHYLATION	GOBP_RRNA_METHYLATION		17	-0.49731505	-1.4054899	0.09046992	0.57947034	1.0	2754	tags=41%, list=23%, signal=53%
GOBP_MULTI_ORGANISM_MEMBRANE_ORGANIZATION	GOBP_MULTI_ORGANISM_MEMBRANE_ORGANIZATION		8	-0.61501694	-1.4053578	0.106860705	0.57884777	1.0	1498	tags=38%, list=12%, signal=43%
GOCC_MITOCHONDRIAL_TRICARBOXYLIC_ACID_CYCLE_ENZYME_COMPLEX	GOCC_MITOCHONDRIAL_TRICARBOXYLIC_ACID_CYCLE_ENZYME_COMPLEX		5	-0.7113943	-1.4051963	0.105195366	0.5783291	1.0	3471	tags=100%, list=29%, signal=141%
GOMF_ALCOHOL_DEHYDROGENASE_ACTIVITY_ZINC_DEPENDENT	GOMF_ALCOHOL_DEHYDROGENASE_ACTIVITY_ZINC_DEPENDENT		3	-0.83477706	-1.4050766	0.06923995	0.57767874	1.0	244	tags=67%, list=2%, signal=68%
GOMF_GLYCINE_TRANSMEMBRANE_TRANSPORTER_ACTIVITY	GOMF_GLYCINE_TRANSMEMBRANE_TRANSPORTER_ACTIVITY		3	-0.834802	-1.4049368	0.06160572	0.57709676	1.0	637	tags=67%, list=5%, signal=70%
GOBP_MYOTUBE_CELL_DEVELOPMENT	GOBP_MYOTUBE_CELL_DEVELOPMENT		18	-0.48782992	-1.4048518	0.089317776	0.5763098	1.0	2255	tags=39%, list=19%, signal=48%
GOMF_MOLECULAR_CARRIER_ACTIVITY	GOMF_MOLECULAR_CARRIER_ACTIVITY		48	-0.38439834	-1.4047692	0.045925926	0.5755286	1.0	3508	tags=38%, list=29%, signal=53%
GOBP_SULFUR_AMINO_ACID_CATABOLIC_PROCESS	GOBP_SULFUR_AMINO_ACID_CATABOLIC_PROCESS		10	-0.5739446	-1.403814	0.09819897	0.57785904	1.0	779	tags=40%, list=6%, signal=43%
GOCC_RESPIRATORY_CHAIN_COMPLEX	GOCC_RESPIRATORY_CHAIN_COMPLEX		56	-0.37244758	-1.403387	0.042828687	0.57828414	1.0	4883	tags=54%, list=41%, signal=90%
GOMF_VOLTAGE_GATED_ION_CHANNEL_ACTIVITY	GOMF_VOLTAGE_GATED_ION_CHANNEL_ACTIVITY		102	-0.33348316	-1.402908	0.01898734	0.5789023	1.0	1538	tags=28%, list=13%, signal=32%
GOBP_POSITIVE_REGULATION_OF_GAMMA_DELTA_T_CELL_ACTIVATION	GOBP_POSITIVE_REGULATION_OF_GAMMA_DELTA_T_CELL_ACTIVATION		6	-0.6759393	-1.4026153	0.10209102	0.5788742	1.0	3133	tags=83%, list=26%, signal=113%
GOBP_POSITIVE_REGULATION_OF_HORMONE_BIOSYNTHETIC_PROCESS	GOBP_POSITIVE_REGULATION_OF_HORMONE_BIOSYNTHETIC_PROCESS		7	-0.64903355	-1.4018261	0.10730689	0.58060044	1.0	1418	tags=43%, list=12%, signal=49%
GOMF_LEUKOTRIENE_C4_SYNTHASE_ACTIVITY	GOMF_LEUKOTRIENE_C4_SYNTHASE_ACTIVITY		3	-0.838113	-1.401215	0.059760958	0.5817311	1.0	1940	tags=67%, list=16%, signal=79%
GOBP_INTERLEUKIN_4_PRODUCTION	GOBP_INTERLEUKIN_4_PRODUCTION		19	-0.4752304	-1.4010314	0.08046491	0.58128977	1.0	2711	tags=53%, list=23%, signal=68%
GOMF_ARYL_SULFOTRANSFERASE_ACTIVITY	GOMF_ARYL_SULFOTRANSFERASE_ACTIVITY		3	-0.8326116	-1.4002857	0.074163646	0.5828526	1.0	2014	tags=100%, list=17%, signal=120%
GOBP_AMINE_BIOSYNTHETIC_PROCESS	GOBP_AMINE_BIOSYNTHETIC_PROCESS		26	-0.4421818	-1.3999466	0.068853974	0.5829801	1.0	1044	tags=31%, list=9%, signal=34%
GOBP_POLYAMINE_BIOSYNTHETIC_PROCESS	GOBP_POLYAMINE_BIOSYNTHETIC_PROCESS		12	-0.54704374	-1.3996787	0.09586056	0.58282423	1.0	584	tags=25%, list=5%, signal=26%
GOBP_CELLULAR_RESPONSE_TO_TOXIC_SUBSTANCE	GOBP_CELLULAR_RESPONSE_TO_TOXIC_SUBSTANCE		70	-0.3559182	-1.399433	0.03334968	0.58260137	1.0	1940	tags=29%, list=16%, signal=34%
GOBP_NEGATIVE_REGULATION_OF_MITOCHONDRIAL_MEMBRANE_PERMEABILITY	GOBP_NEGATIVE_REGULATION_OF_MITOCHONDRIAL_MEMBRANE_PERMEABILITY		4	-0.75735766	-1.3984299	0.08688524	0.5850933	1.0	2461	tags=75%, list=20%, signal=94%
GOBP_HEXOSE_PHOSPHATE_TRANSPORT	GOBP_HEXOSE_PHOSPHATE_TRANSPORT		4	-0.7606562	-1.3981954	0.095011875	0.58486724	1.0	956	tags=75%, list=8%, signal=81%
GOMF_BETA_GALACTOSIDASE_ACTIVITY	GOMF_BETA_GALACTOSIDASE_ACTIVITY		4	-0.76399094	-1.3981037	0.081037275	0.58411884	1.0	1366	tags=75%, list=11%, signal=85%
GOBP_VESICLE_FUSION_TO_PLASMA_MEMBRANE	GOBP_VESICLE_FUSION_TO_PLASMA_MEMBRANE		13	-0.5362874	-1.3977947	0.104166664	0.5841743	1.0	1711	tags=46%, list=14%, signal=54%
GOMF_PEROXIREDOXIN_ACTIVITY	GOMF_PEROXIREDOXIN_ACTIVITY		5	-0.71490884	-1.3972445	0.1002889	0.58500963	1.0	2505	tags=60%, list=21%, signal=76%
GOMF_OXIDOREDUCTASE_ACTIVITY_ACTING_ON_METAL_IONS	GOMF_OXIDOREDUCTASE_ACTIVITY_ACTING_ON_METAL_IONS		14	-0.52073395	-1.3968972	0.1012931	0.5851592	1.0	819	tags=36%, list=7%, signal=38%
GOBP_FLAVONOID_METABOLIC_PROCESS	GOBP_FLAVONOID_METABOLIC_PROCESS		3	-0.8326116	-1.396807	0.068154156	0.5844127	1.0	2014	tags=100%, list=17%, signal=120%
GOBP_NADH_DEHYDROGENASE_COMPLEX_ASSEMBLY	GOBP_NADH_DEHYDROGENASE_COMPLEX_ASSEMBLY		51	-0.37970343	-1.3958634	0.04928862	0.5866715	1.0	4520	tags=49%, list=38%, signal=78%
GOBP_FRUCTOSE_METABOLIC_PROCESS	GOBP_FRUCTOSE_METABOLIC_PROCESS		12	-0.549283	-1.3955184	0.10631938	0.5868226	1.0	57	tags=17%, list=0%, signal=17%
GOMF_FOUR_WAY_JUNCTION_HELICASE_ACTIVITY	GOMF_FOUR_WAY_JUNCTION_HELICASE_ACTIVITY		5	-0.69894403	-1.3950593	0.10825384	0.587389	1.0	2331	tags=40%, list=19%, signal=50%
GOBP_REGULATION_OF_TISSUE_REMODELING	GOBP_REGULATION_OF_TISSUE_REMODELING		51	-0.38032144	-1.3946391	0.056766346	0.58782953	1.0	2194	tags=37%, list=18%, signal=45%
GOMF_RETROMER_COMPLEX_BINDING	GOMF_RETROMER_COMPLEX_BINDING		5	-0.70431983	-1.3944736	0.11083945	0.5873405	1.0	2851	tags=60%, list=24%, signal=79%
GOBP_LEUKOCYTE_CHEMOTAXIS_INVOLVED_IN_INFLAMMATORY_RESPONSE	GOBP_LEUKOCYTE_CHEMOTAXIS_INVOLVED_IN_INFLAMMATORY_RESPONSE		5	-0.7067022	-1.394165	0.113347024	0.58736295	1.0	2789	tags=60%, list=23%, signal=78%
GOBP_BRAINSTEM_DEVELOPMENT	GOBP_BRAINSTEM_DEVELOPMENT		4	-0.75191987	-1.3938264	0.0932	0.5875507	1.0	713	tags=50%, list=6%, signal=53%
GOMF_ORGANIC_ANION_TRANSMEMBRANE_TRANSPORTER_ACTIVITY	GOMF_ORGANIC_ANION_TRANSMEMBRANE_TRANSPORTER_ACTIVITY		117	-0.32151154	-1.3935376	0.020844761	0.58751214	1.0	1561	tags=24%, list=13%, signal=27%
GOCC_GEMINI_OF_COILED_BODIES	GOCC_GEMINI_OF_COILED_BODIES		8	-0.61337626	-1.3923254	0.106866956	0.59071857	1.0	3349	tags=50%, list=28%, signal=69%
GOBP_PLANAR_CELL_POLARITY_PATHWAY_INVOLVED_IN_AXIS_ELONGATION	GOBP_PLANAR_CELL_POLARITY_PATHWAY_INVOLVED_IN_AXIS_ELONGATION		4	-0.7578502	-1.3917813	0.093175314	0.5915473	1.0	629	tags=50%, list=5%, signal=53%
GOBP_SPINAL_CORD_MOTOR_NEURON_DIFFERENTIATION	GOBP_SPINAL_CORD_MOTOR_NEURON_DIFFERENTIATION		18	-0.48851687	-1.3915892	0.08992806	0.5911862	1.0	2558	tags=44%, list=21%, signal=56%
GOBP_SENSORY_PERCEPTION_OF_MECHANICAL_STIMULUS	GOBP_SENSORY_PERCEPTION_OF_MECHANICAL_STIMULUS		85	-0.34071735	-1.3914186	0.032871082	0.590745	1.0	2582	tags=33%, list=21%, signal=42%
GOMF_DICARBOXYLIC_ACID_TRANSMEMBRANE_TRANSPORTER_ACTIVITY	GOMF_DICARBOXYLIC_ACID_TRANSMEMBRANE_TRANSPORTER_ACTIVITY		22	-0.45969912	-1.3911166	0.08410392	0.5907715	1.0	353	tags=18%, list=3%, signal=19%
GOBP_NEGATIVE_REGULATION_OF_GTPASE_ACTIVITY	GOBP_NEGATIVE_REGULATION_OF_GTPASE_ACTIVITY		31	-0.41893208	-1.3908616	0.06676004	0.5906456	1.0	2091	tags=32%, list=17%, signal=39%
GOBP_UTP_METABOLIC_PROCESS	GOBP_UTP_METABOLIC_PROCESS		8	-0.610657	-1.390805	0.11591768	0.58980054	1.0	1626	tags=50%, list=14%, signal=58%
GOBP_REGULATION_OF_BONE_REMODELING	GOBP_REGULATION_OF_BONE_REMODELING		38	-0.40232038	-1.3907149	0.07022472	0.5890862	1.0	2611	tags=47%, list=22%, signal=60%
GOBP_METANEPHRIC_TUBULE_FORMATION	GOBP_METANEPHRIC_TUBULE_FORMATION		3	-0.8144918	-1.3905109	0.08188083	0.58880454	1.0	141	tags=33%, list=1%, signal=34%
GOBP_NEGATIVE_REGULATION_OF_REACTIVE_OXYGEN_SPECIES_METABOLIC_PROCESS	GOBP_NEGATIVE_REGULATION_OF_REACTIVE_OXYGEN_SPECIES_METABOLIC_PROCESS		35	-0.41096923	-1.3901849	0.07220902	0.58893013	1.0	1596	tags=31%, list=13%, signal=36%
GOBP_PROTEIN_LOCALIZATION_TO_NUCLEOPLASM	GOBP_PROTEIN_LOCALIZATION_TO_NUCLEOPLASM		11	-0.5496749	-1.3897198	0.111206524	0.58957404	1.0	3344	tags=45%, list=28%, signal=63%
GOBP_GALACTOSE_METABOLIC_PROCESS	GOBP_GALACTOSE_METABOLIC_PROCESS		12	-0.53754216	-1.388826	0.11134904	0.5916909	1.0	3139	tags=58%, list=26%, signal=79%
GOBP_HYPOXIA_INDUCIBLE_FACTOR_1ALPHA_SIGNALING_PATHWAY	GOBP_HYPOXIA_INDUCIBLE_FACTOR_1ALPHA_SIGNALING_PATHWAY		5	-0.70466554	-1.3888211	0.11275113	0.5906786	1.0	1418	tags=60%, list=12%, signal=68%
GOBP_TRNA_3_END_PROCESSING	GOBP_TRNA_3_END_PROCESSING		6	-0.6631577	-1.3879639	0.114544705	0.59266204	1.0	3825	tags=83%, list=32%, signal=122%
GOBP_CELLULAR_AMINO_ACID_METABOLIC_PROCESS	GOBP_CELLULAR_AMINO_ACID_METABOLIC_PROCESS		229	-0.2950353	-1.3874618	0.004923077	0.59337646	1.0	2421	tags=27%, list=20%, signal=33%
GOBP_POSITIVE_REGULATION_OF_RECEPTOR_CLUSTERING	GOBP_POSITIVE_REGULATION_OF_RECEPTOR_CLUSTERING		5	-0.6994914	-1.3870509	0.11415712	0.5937555	1.0	3477	tags=80%, list=29%, signal=113%
GOBP_NEGATIVE_REGULATION_OF_OXIDOREDUCTASE_ACTIVITY	GOBP_NEGATIVE_REGULATION_OF_OXIDOREDUCTASE_ACTIVITY		13	-0.5256802	-1.3857337	0.108444065	0.5973474	1.0	844	tags=31%, list=7%, signal=33%
GOBP_POSITIVE_REGULATION_OF_CELL_GROWTH	GOBP_POSITIVE_REGULATION_OF_CELL_GROWTH		108	-0.32712668	-1.3854215	0.02661597	0.59743196	1.0	2662	tags=32%, list=22%, signal=41%
GOMF_OXIDOREDUCTASE_ACTIVITY_ACTING_ON_THE_ALDEHYDE_OR_OXO_GROUP_OF_DONORS_NAD_OR_NADP_AS_ACCEPTOR	GOMF_OXIDOREDUCTASE_ACTIVITY_ACTING_ON_THE_ALDEHYDE_OR_OXO_GROUP_OF_DONORS_NAD_OR_NADP_AS_ACCEPTOR		25	-0.44235778	-1.3843864	0.08593397	0.60007364	1.0	1850	tags=28%, list=15%, signal=33%
GOBP_POSITIVE_REGULATION_OF_CELLULAR_PH_REDUCTION	GOBP_POSITIVE_REGULATION_OF_CELLULAR_PH_REDUCTION		4	-0.75075096	-1.3836217	0.10141903	0.60172987	1.0	1061	tags=50%, list=9%, signal=55%
GOBP_RESPIRATORY_CHAIN_COMPLEX_IV_ASSEMBLY	GOBP_RESPIRATORY_CHAIN_COMPLEX_IV_ASSEMBLY		17	-0.49002513	-1.3828863	0.09695901	0.603301	1.0	3562	tags=59%, list=30%, signal=84%
GOBP_PROTEIN_LOCALIZATION_TO_NUCLEAR_BODY	GOBP_PROTEIN_LOCALIZATION_TO_NUCLEAR_BODY		11	-0.5496749	-1.3826643	0.11805859	0.6030525	1.0	3344	tags=45%, list=28%, signal=63%
GOBP_N_TERMINAL_PROTEIN_LIPIDATION	GOBP_N_TERMINAL_PROTEIN_LIPIDATION		5	-0.69843096	-1.3822861	0.11426189	0.60334563	1.0	707	tags=40%, list=6%, signal=42%
GOBP_CANONICAL_WNT_SIGNALING_PATHWAY_INVOLVED_IN_REGULATION_OF_CELL_PROLIFERATION	GOBP_CANONICAL_WNT_SIGNALING_PATHWAY_INVOLVED_IN_REGULATION_OF_CELL_PROLIFERATION		4	-0.7481647	-1.3814149	0.101527035	0.6053929	1.0	677	tags=50%, list=6%, signal=53%
GOBP_GLYOXYLATE_METABOLIC_PROCESS	GOBP_GLYOXYLATE_METABOLIC_PROCESS		7	-0.63116366	-1.3812078	0.11994841	0.6051212	1.0	2591	tags=43%, list=22%, signal=55%
GOBP_SENSORY_PERCEPTION_OF_SMELL	GOBP_SENSORY_PERCEPTION_OF_SMELL		10	-0.5721471	-1.3811808	0.11111111	0.60419565	1.0	2586	tags=50%, list=22%, signal=64%
GOMF_OXIDOREDUCTASE_ACTIVITY_ACTING_ON_NAD_P_H_QUINONE_OR_SIMILAR_COMPOUND_AS_ACCEPTOR	GOMF_OXIDOREDUCTASE_ACTIVITY_ACTING_ON_NAD_P_H_QUINONE_OR_SIMILAR_COMPOUND_AS_ACCEPTOR		45	-0.38050446	-1.3810431	0.062439963	0.60364926	1.0	4520	tags=51%, list=38%, signal=82%
GOBP_LIPOXYGENASE_PATHWAY	GOBP_LIPOXYGENASE_PATHWAY		7	-0.6315567	-1.3809159	0.11457456	0.6030737	1.0	1558	tags=43%, list=13%, signal=49%
GOBP_ALPHA_AMINO_ACID_METABOLIC_PROCESS	GOBP_ALPHA_AMINO_ACID_METABOLIC_PROCESS		130	-0.31617573	-1.380407	0.017660044	0.6039023	1.0	2099	tags=27%, list=17%, signal=32%
GOCC_BETA_CATENIN_TCF_COMPLEX	GOCC_BETA_CATENIN_TCF_COMPLEX		12	-0.53633875	-1.3797592	0.106585786	0.60516304	1.0	1797	tags=50%, list=15%, signal=59%
GOBP_PHOSPHOLIPASE_C_ACTIVATING_DOPAMINE_RECEPTOR_SIGNALING_PATHWAY	GOBP_PHOSPHOLIPASE_C_ACTIVATING_DOPAMINE_RECEPTOR_SIGNALING_PATHWAY		4	-0.74815667	-1.3795967	0.10323638	0.6047022	1.0	1289	tags=50%, list=11%, signal=56%
GOBP_POSITIVE_REGULATION_OF_NEURON_MIGRATION	GOBP_POSITIVE_REGULATION_OF_NEURON_MIGRATION		11	-0.5571374	-1.3790312	0.113484085	0.6056987	1.0	1259	tags=18%, list=10%, signal=20%
GOBP_LATE_ENDOSOME_TO_LYSOSOME_TRANSPORT	GOBP_LATE_ENDOSOME_TO_LYSOSOME_TRANSPORT		6	-0.66852427	-1.3787446	0.118860915	0.60569364	1.0	1711	tags=50%, list=14%, signal=58%
GOBP_POSITIVE_REGULATION_OF_VASCULAR_WOUND_HEALING	GOBP_POSITIVE_REGULATION_OF_VASCULAR_WOUND_HEALING		3	-0.813403	-1.3781003	0.09094584	0.60700715	1.0	970	tags=33%, list=8%, signal=36%
GOMF_ANION_CATION_SYMPORTER_ACTIVITY	GOMF_ANION_CATION_SYMPORTER_ACTIVITY		15	-0.5017838	-1.3768559	0.10822511	0.6103628	1.0	1941	tags=47%, list=16%, signal=56%
GOBP_HISTONE_H4_K5_ACETYLATION	GOBP_HISTONE_H4_K5_ACETYLATION		13	-0.5199771	-1.3766041	0.09817046	0.6102095	1.0	2484	tags=46%, list=21%, signal=58%
GOBP_ADULT_LOCOMOTORY_BEHAVIOR	GOBP_ADULT_LOCOMOTORY_BEHAVIOR		37	-0.39761078	-1.3760556	0.06597379	0.6111125	1.0	661	tags=16%, list=6%, signal=17%
GOMF_UBIQUITIN_PROTEIN_TRANSFERASE_REGULATOR_ACTIVITY	GOMF_UBIQUITIN_PROTEIN_TRANSFERASE_REGULATOR_ACTIVITY		15	-0.5075208	-1.375919	0.11285266	0.6105808	1.0	3161	tags=53%, list=26%, signal=72%
GOBP_DICARBOXYLIC_ACID_METABOLIC_PROCESS	GOBP_DICARBOXYLIC_ACID_METABOLIC_PROCESS		68	-0.34955364	-1.3751599	0.04382078	0.6122362	1.0	1783	tags=26%, list=15%, signal=31%
GOCC_RESPIRASOME	GOCC_RESPIRASOME		65	-0.35474333	-1.3747848	0.047715735	0.6125627	1.0	4883	tags=54%, list=41%, signal=90%
GOBP_ARGININE_CATABOLIC_PROCESS	GOBP_ARGININE_CATABOLIC_PROCESS		7	-0.62372357	-1.374743	0.12668574	0.6117021	1.0	2936	tags=57%, list=24%, signal=76%
GOCC_NASCENT_POLYPEPTIDE_ASSOCIATED_COMPLEX	GOCC_NASCENT_POLYPEPTIDE_ASSOCIATED_COMPLEX		3	-0.8157895	-1.374636	0.086060606	0.6110659	1.0	2216	tags=100%, list=18%, signal=123%
GOBP_DETECTION_OF_ABIOTIC_STIMULUS	GOBP_DETECTION_OF_ABIOTIC_STIMULUS		65	-0.3557591	-1.3722342	0.045751635	0.6185637	1.0	1712	tags=23%, list=14%, signal=27%
GOBP_DETOXIFICATION	GOBP_DETOXIFICATION		75	-0.3457841	-1.3715868	0.04525332	0.6198251	1.0	1940	tags=28%, list=16%, signal=33%
GOBP_XYLULOSE_5_PHOSPHATE_METABOLIC_PROCESS	GOBP_XYLULOSE_5_PHOSPHATE_METABOLIC_PROCESS		5	-0.69153214	-1.3704334	0.11407161	0.6229113	1.0	2606	tags=80%, list=22%, signal=102%
GOMF_CALCIUM_RELEASE_CHANNEL_ACTIVITY	GOMF_CALCIUM_RELEASE_CHANNEL_ACTIVITY		14	-0.51498175	-1.3703871	0.11272727	0.6220327	1.0	2831	tags=43%, list=24%, signal=56%
GOMF_PROTEIN_TAG	GOMF_PROTEIN_TAG		9	-0.58304995	-1.3703837	0.12468619	0.6210229	1.0	2605	tags=44%, list=22%, signal=57%
GOBP_PIGMENT_BIOSYNTHETIC_PROCESS	GOBP_PIGMENT_BIOSYNTHETIC_PROCESS		40	-0.38908643	-1.3702537	0.06543385	0.6204747	1.0	3520	tags=43%, list=29%, signal=60%
GOMF_1_PHOSPHATIDYLINOSITOL_4_PHOSPHATE_5_KINASE_ACTIVITY	GOMF_1_PHOSPHATIDYLINOSITOL_4_PHOSPHATE_5_KINASE_ACTIVITY		6	-0.67205465	-1.3702114	0.1327212	0.6196128	1.0	2813	tags=67%, list=23%, signal=87%
GOBP_PML_BODY_ORGANIZATION	GOBP_PML_BODY_ORGANIZATION		4	-0.74381614	-1.3697296	0.11176471	0.62039447	1.0	3081	tags=100%, list=26%, signal=134%
GOBP_PRIMARY_ALCOHOL_CATABOLIC_PROCESS	GOBP_PRIMARY_ALCOHOL_CATABOLIC_PROCESS		4	-0.7448988	-1.369323	0.10173597	0.620827	1.0	3068	tags=100%, list=26%, signal=134%
GOBP_METANEPHRIC_COLLECTING_DUCT_DEVELOPMENT	GOBP_METANEPHRIC_COLLECTING_DUCT_DEVELOPMENT		7	-0.62453806	-1.3685704	0.12779418	0.6225024	1.0	1656	tags=29%, list=14%, signal=33%
GOMF_C_X3_C_CHEMOKINE_BINDING	GOMF_C_X3_C_CHEMOKINE_BINDING		5	-0.6943395	-1.3678645	0.13401622	0.6240047	1.0	1133	tags=40%, list=9%, signal=44%
GOMF_SERINE_TRANSMEMBRANE_TRANSPORTER_ACTIVITY	GOMF_SERINE_TRANSMEMBRANE_TRANSPORTER_ACTIVITY		6	-0.6562784	-1.36674	0.11886633	0.6270196	1.0	1140	tags=50%, list=9%, signal=55%
GOMF_ICOSANOID_RECEPTOR_ACTIVITY	GOMF_ICOSANOID_RECEPTOR_ACTIVITY		9	-0.5769883	-1.366586	0.12794612	0.6265505	1.0	3314	tags=67%, list=28%, signal=92%
GOMF_VOLTAGE_GATED_SODIUM_CHANNEL_ACTIVITY	GOMF_VOLTAGE_GATED_SODIUM_CHANNEL_ACTIVITY		10	-0.5622181	-1.3662301	0.117869124	0.6267779	1.0	1316	tags=40%, list=11%, signal=45%
GOBP_B_CELL_RECEPTOR_SIGNALING_PATHWAY	GOBP_B_CELL_RECEPTOR_SIGNALING_PATHWAY		40	-0.39044812	-1.3656852	0.07294118	0.6276782	1.0	3454	tags=55%, list=29%, signal=77%
GOBP_REGULATION_OF_OXIDATIVE_STRESS_INDUCED_NEURON_DEATH	GOBP_REGULATION_OF_OXIDATIVE_STRESS_INDUCED_NEURON_DEATH		14	-0.51048857	-1.3648748	0.12312954	0.62956923	1.0	3161	tags=50%, list=26%, signal=68%
GOMF_ORGANIC_ACID_TRANSMEMBRANE_TRANSPORTER_ACTIVITY	GOMF_ORGANIC_ACID_TRANSMEMBRANE_TRANSPORTER_ACTIVITY		100	-0.32336757	-1.3646799	0.033487894	0.6292383	1.0	1561	tags=27%, list=13%, signal=31%
GOBP_LATERAL_VENTRICLE_DEVELOPMENT	GOBP_LATERAL_VENTRICLE_DEVELOPMENT		9	-0.57467014	-1.3643721	0.13266583	0.62931615	1.0	920	tags=33%, list=8%, signal=36%
GOCC_CLATHRIN_SCULPTED_MONOAMINE_TRANSPORT_VESICLE	GOCC_CLATHRIN_SCULPTED_MONOAMINE_TRANSPORT_VESICLE		5	-0.6881985	-1.3640324	0.124797404	0.6294867	1.0	1257	tags=80%, list=10%, signal=89%
GOCC_CLATHRIN_SCULPTED_GAMMA_AMINOBUTYRIC_ACID_TRANSPORT_VESICLE	GOCC_CLATHRIN_SCULPTED_GAMMA_AMINOBUTYRIC_ACID_TRANSPORT_VESICLE		5	-0.6937083	-1.3636767	0.1223203	0.6297344	1.0	1257	tags=60%, list=10%, signal=67%
GOBP_SARCOPLASMIC_RETICULUM_CALCIUM_ION_TRANSPORT	GOBP_SARCOPLASMIC_RETICULUM_CALCIUM_ION_TRANSPORT		22	-0.4527162	-1.3634272	0.09995635	0.6296396	1.0	338	tags=14%, list=3%, signal=14%
GOBP_DICARBOXYLIC_ACID_TRANSPORT	GOBP_DICARBOXYLIC_ACID_TRANSPORT		62	-0.35619256	-1.3633406	0.057568237	0.62895215	1.0	1561	tags=24%, list=13%, signal=28%
GOBP_PHOSPHATE_ION_TRANSMEMBRANE_TRANSPORT	GOBP_PHOSPHATE_ION_TRANSMEMBRANE_TRANSPORT		13	-0.5198487	-1.3630645	0.118495844	0.6289261	1.0	1247	tags=31%, list=10%, signal=34%
GOCC_GUANYL_NUCLEOTIDE_EXCHANGE_FACTOR_COMPLEX	GOCC_GUANYL_NUCLEOTIDE_EXCHANGE_FACTOR_COMPLEX		12	-0.53071004	-1.3620528	0.12140009	0.63155526	1.0	1534	tags=33%, list=13%, signal=38%
GOBP_NEGATIVE_REGULATION_OF_MEMBRANE_PERMEABILITY	GOBP_NEGATIVE_REGULATION_OF_MEMBRANE_PERMEABILITY		5	-0.6853574	-1.361926	0.1328985	0.6310103	1.0	2461	tags=60%, list=20%, signal=75%
GOMF_TETRAPYRROLE_BINDING	GOMF_TETRAPYRROLE_BINDING		72	-0.3416336	-1.3617004	0.045687884	0.6308085	1.0	945	tags=21%, list=8%, signal=22%
GOBP_REGULATION_OF_SYNAPTIC_TRANSMISSION_CHOLINERGIC	GOBP_REGULATION_OF_SYNAPTIC_TRANSMISSION_CHOLINERGIC		5	-0.6913317	-1.3615761	0.13023642	0.6302466	1.0	973	tags=40%, list=8%, signal=44%
GOBP_ORGANIC_ACID_METABOLIC_PROCESS	GOBP_ORGANIC_ACID_METABOLIC_PROCESS		715	-0.25958115	-1.3612534	0.0	0.63038886	1.0	2710	tags=30%, list=23%, signal=36%
GOBP_TRIVALENT_INORGANIC_ANION_HOMEOSTASIS	GOBP_TRIVALENT_INORGANIC_ANION_HOMEOSTASIS		4	-0.73343605	-1.3604863	0.12868091	0.63212746	1.0	2651	tags=75%, list=22%, signal=96%
GOBP_MITOCHONDRIAL_TRANSMEMBRANE_TRANSPORT	GOBP_MITOCHONDRIAL_TRANSMEMBRANE_TRANSPORT		69	-0.34639907	-1.3603292	0.050958626	0.6316915	1.0	3005	tags=45%, list=25%, signal=60%
GOCC_DIHYDROLIPOYL_DEHYDROGENASE_COMPLEX	GOCC_DIHYDROLIPOYL_DEHYDROGENASE_COMPLEX		9	-0.5736354	-1.3602513	0.12670068	0.6309733	1.0	3613	tags=78%, list=30%, signal=111%
GOMF_RIBOSE_PHOSPHATE_DIPHOSPHOKINASE_ACTIVITY	GOMF_RIBOSE_PHOSPHATE_DIPHOSPHOKINASE_ACTIVITY		4	-0.725015	-1.359801	0.12765072	0.631588	1.0	2468	tags=75%, list=21%, signal=94%
GOBP_SKELETAL_MYOFIBRIL_ASSEMBLY	GOBP_SKELETAL_MYOFIBRIL_ASSEMBLY		5	-0.6839538	-1.3596313	0.13096234	0.6311917	1.0	2044	tags=60%, list=17%, signal=72%
GOBP_RESPONSE_TO_SYMBIONT	GOBP_RESPONSE_TO_SYMBIONT		5	-0.69232905	-1.35937	0.12971404	0.6311163	1.0	3485	tags=80%, list=29%, signal=113%
GOBP_GLUTAMINE_FAMILY_AMINO_ACID_METABOLIC_PROCESS	GOBP_GLUTAMINE_FAMILY_AMINO_ACID_METABOLIC_PROCESS		47	-0.37402752	-1.3593013	0.05940131	0.6303595	1.0	3016	tags=38%, list=25%, signal=51%
GOBP_NEGATIVE_REGULATION_OF_HEXOKINASE_ACTIVITY	GOBP_NEGATIVE_REGULATION_OF_HEXOKINASE_ACTIVITY		3	-0.8007983	-1.3585018	0.108492486	0.63217944	1.0	1100	tags=33%, list=9%, signal=37%
GOBP_POSITIVE_REGULATION_OF_ISOTYPE_SWITCHING	GOBP_POSITIVE_REGULATION_OF_ISOTYPE_SWITCHING		17	-0.47762153	-1.3583385	0.10471658	0.6317852	1.0	3557	tags=65%, list=30%, signal=92%
GOBP_SNO_S_RNA_3_END_PROCESSING	GOBP_SNO_S_RNA_3_END_PROCESSING		8	-0.59423196	-1.3579452	0.13225666	0.6322066	1.0	3711	tags=63%, list=31%, signal=90%
GOBP_NEGATIVE_REGULATION_OF_JUN_KINASE_ACTIVITY	GOBP_NEGATIVE_REGULATION_OF_JUN_KINASE_ACTIVITY		10	-0.56400204	-1.3572637	0.14042738	0.6335976	1.0	629	tags=20%, list=5%, signal=21%
GOBP_EXTRACELLULAR_MATRIX_CELL_SIGNALING	GOBP_EXTRACELLULAR_MATRIX_CELL_SIGNALING		5	-0.6873766	-1.3567376	0.14116652	0.6345248	1.0	56	tags=20%, list=0%, signal=20%
GOMF_RRNA_CYTOSINE_METHYLTRANSFERASE_ACTIVITY	GOMF_RRNA_CYTOSINE_METHYLTRANSFERASE_ACTIVITY		4	-0.7382925	-1.3564023	0.12040816	0.6347474	1.0	2754	tags=75%, list=23%, signal=97%
GOBP_NEGATIVE_REGULATION_OF_EPITHELIAL_TO_MESENCHYMAL_TRANSITION	GOBP_NEGATIVE_REGULATION_OF_EPITHELIAL_TO_MESENCHYMAL_TRANSITION		25	-0.43265915	-1.3561164	0.098226465	0.63478565	1.0	629	tags=16%, list=5%, signal=17%
GOBP_COBALAMIN_METABOLIC_PROCESS	GOBP_COBALAMIN_METABOLIC_PROCESS		13	-0.51369715	-1.3559735	0.11868132	0.6342982	1.0	2377	tags=54%, list=20%, signal=67%
GOBP_INORGANIC_ION_TRANSMEMBRANE_TRANSPORT	GOBP_INORGANIC_ION_TRANSMEMBRANE_TRANSPORT		495	-0.26517615	-1.3559233	0.0	0.63349366	1.0	1852	tags=21%, list=15%, signal=24%
GOMF_VOLTAGE_GATED_CALCIUM_CHANNEL_ACTIVITY	GOMF_VOLTAGE_GATED_CALCIUM_CHANNEL_ACTIVITY		22	-0.44278613	-1.3554202	0.095739804	0.6343232	1.0	1538	tags=32%, list=13%, signal=36%
GOBP_CHONDROITIN_SULFATE_PROTEOGLYCAN_METABOLIC_PROCESS	GOBP_CHONDROITIN_SULFATE_PROTEOGLYCAN_METABOLIC_PROCESS		33	-0.404713	-1.3553071	0.088262476	0.63374907	1.0	1824	tags=27%, list=15%, signal=32%
GOCC_ORGANELLE_ENVELOPE_LUMEN	GOCC_ORGANELLE_ENVELOPE_LUMEN		67	-0.3491865	-1.3552845	0.05391912	0.6328511	1.0	3822	tags=46%, list=32%, signal=67%
GOBP_NEURON_CELL_CELL_ADHESION	GOBP_NEURON_CELL_CELL_ADHESION		10	-0.5620796	-1.3548888	0.13439731	0.6332669	1.0	4	tags=10%, list=0%, signal=10%
GOBP_NEGATIVE_REGULATION_OF_HUMORAL_IMMUNE_RESPONSE_MEDIATED_BY_CIRCULATING_IMMUNOGLOBULIN	GOBP_NEGATIVE_REGULATION_OF_HUMORAL_IMMUNE_RESPONSE_MEDIATED_BY_CIRCULATING_IMMUNOGLOBULIN		4	-0.7376563	-1.3540894	0.1270281	0.63510513	1.0	2812	tags=75%, list=23%, signal=98%
GOMF_SECONDARY_ACTIVE_TRANSMEMBRANE_TRANSPORTER_ACTIVITY	GOMF_SECONDARY_ACTIVE_TRANSMEMBRANE_TRANSPORTER_ACTIVITY		149	-0.301641	-1.3540426	0.018702513	0.63430583	1.0	644	tags=15%, list=5%, signal=16%
GOBP_PORPHYRIN_CONTAINING_COMPOUND_METABOLIC_PROCESS	GOBP_PORPHYRIN_CONTAINING_COMPOUND_METABOLIC_PROCESS		30	-0.4180321	-1.3528738	0.095479704	0.6374386	1.0	3737	tags=53%, list=31%, signal=77%
GOBP_REGULATION_OF_BLOOD_VESSEL_REMODELING	GOBP_REGULATION_OF_BLOOD_VESSEL_REMODELING		4	-0.73162055	-1.3526825	0.11833603	0.6371415	1.0	2040	tags=50%, list=17%, signal=60%
GOBP_PEPTIDYL_TYROSINE_DEPHOSPHORYLATION_INVOLVED_IN_INACTIVATION_OF_PROTEIN_KINASE_ACTIVITY	GOBP_PEPTIDYL_TYROSINE_DEPHOSPHORYLATION_INVOLVED_IN_INACTIVATION_OF_PROTEIN_KINASE_ACTIVITY		6	-0.64920706	-1.3522213	0.13807358	0.6378207	1.0	1062	tags=33%, list=9%, signal=37%
GOBP_NEGATIVE_REGULATION_OF_NATURAL_KILLER_CELL_ACTIVATION	GOBP_NEGATIVE_REGULATION_OF_NATURAL_KILLER_CELL_ACTIVATION		4	-0.7395142	-1.3520576	0.12139667	0.6374207	1.0	1142	tags=25%, list=10%, signal=28%
GOBP_RIBONUCLEOSIDE_TRIPHOSPHATE_METABOLIC_PROCESS	GOBP_RIBONUCLEOSIDE_TRIPHOSPHATE_METABOLIC_PROCESS		47	-0.37237117	-1.351871	0.07491542	0.6371642	1.0	2974	tags=40%, list=25%, signal=54%
GOMF_ANION_TRANSMEMBRANE_TRANSPORTER_ACTIVITY	GOMF_ANION_TRANSMEMBRANE_TRANSPORTER_ACTIVITY		276	-0.27962974	-1.351319	0.0027453671	0.6381071	1.0	1994	tags=26%, list=17%, signal=31%
GOBP_REGULATION_OF_ENDOCYTIC_RECYCLING	GOBP_REGULATION_OF_ENDOCYTIC_RECYCLING		6	-0.6459922	-1.3504887	0.13137174	0.64006233	1.0	123	tags=33%, list=1%, signal=34%
GOBP_GLUTAMINE_FAMILY_AMINO_ACID_CATABOLIC_PROCESS	GOBP_GLUTAMINE_FAMILY_AMINO_ACID_CATABOLIC_PROCESS		18	-0.46657285	-1.3502319	0.10111359	0.63999397	1.0	3016	tags=44%, list=25%, signal=59%
GOBP_POSITIVE_REGULATION_OF_HEMATOPOIETIC_STEM_CELL_PROLIFERATION	GOBP_POSITIVE_REGULATION_OF_HEMATOPOIETIC_STEM_CELL_PROLIFERATION		4	-0.73576635	-1.3501487	0.1352476	0.639314	1.0	1567	tags=50%, list=13%, signal=57%
GOMF_EUKARYOTIC_INITIATION_FACTOR_4E_BINDING	GOMF_EUKARYOTIC_INITIATION_FACTOR_4E_BINDING		7	-0.6183461	-1.3500277	0.1347936	0.6387772	1.0	3373	tags=57%, list=28%, signal=79%
GOBP_NUCLEOSIDE_TRIPHOSPHATE_BIOSYNTHETIC_PROCESS	GOBP_NUCLEOSIDE_TRIPHOSPHATE_BIOSYNTHETIC_PROCESS		42	-0.38391224	-1.3499659	0.07105637	0.6380312	1.0	2040	tags=33%, list=17%, signal=40%
GOBP_CALCIUM_ION_TRANSMEMBRANE_TRANSPORT_VIA_HIGH_VOLTAGE_GATED_CALCIUM_CHANNEL	GOBP_CALCIUM_ION_TRANSMEMBRANE_TRANSPORT_VIA_HIGH_VOLTAGE_GATED_CALCIUM_CHANNEL		10	-0.54810315	-1.3498458	0.13791594	0.6375217	1.0	3048	tags=40%, list=25%, signal=54%
GOMF_N_ACETYLGLUCOSAMINE_6_O_SULFOTRANSFERASE_ACTIVITY	GOMF_N_ACETYLGLUCOSAMINE_6_O_SULFOTRANSFERASE_ACTIVITY		5	-0.6824874	-1.3498316	0.13984597	0.6366142	1.0	951	tags=40%, list=8%, signal=43%
GOCC_PROTON_TRANSPORTING_TWO_SECTOR_ATPASE_COMPLEX_PROTON_TRANSPORTING_DOMAIN	GOCC_PROTON_TRANSPORTING_TWO_SECTOR_ATPASE_COMPLEX_PROTON_TRANSPORTING_DOMAIN		11	-0.5376234	-1.3491832	0.13773987	0.63795084	1.0	1849	tags=27%, list=15%, signal=32%
GOBP_REGULATION_OF_T_CELL_DIFFERENTIATION_IN_THYMUS	GOBP_REGULATION_OF_T_CELL_DIFFERENTIATION_IN_THYMUS		18	-0.4726612	-1.3489907	0.11854513	0.63768274	1.0	3240	tags=50%, list=27%, signal=68%
GOCC_ORGANELLE_INNER_MEMBRANE	GOCC_ORGANELLE_INNER_MEMBRANE		390	-0.26988432	-1.3484869	0.0023148148	0.6385131	1.0	3599	tags=36%, list=30%, signal=50%
GOBP_RESPONSE_TO_AMINE	GOBP_RESPONSE_TO_AMINE		29	-0.41738468	-1.3483777	0.10333642	0.63795865	1.0	2737	tags=48%, list=23%, signal=62%
GOBP_MITOCHONDRIAL_RESPIRATORY_CHAIN_COMPLEX_ASSEMBLY	GOBP_MITOCHONDRIAL_RESPIRATORY_CHAIN_COMPLEX_ASSEMBLY		79	-0.33459467	-1.3480483	0.048282728	0.6381531	1.0	4262	tags=43%, list=35%, signal=66%
GOBP_RESPONSE_TO_NERVE_GROWTH_FACTOR	GOBP_RESPONSE_TO_NERVE_GROWTH_FACTOR		39	-0.38690528	-1.3476045	0.084285714	0.63876075	1.0	523	tags=10%, list=4%, signal=11%
GOMF_NAADP_SENSITIVE_CALCIUM_RELEASE_CHANNEL_ACTIVITY	GOMF_NAADP_SENSITIVE_CALCIUM_RELEASE_CHANNEL_ACTIVITY		4	-0.7311186	-1.3473707	0.13311556	0.6386379	1.0	2831	tags=75%, list=24%, signal=98%
GOCC_INTRINSIC_COMPONENT_OF_THE_CYTOPLASMIC_SIDE_OF_THE_PLASMA_MEMBRANE	GOCC_INTRINSIC_COMPONENT_OF_THE_CYTOPLASMIC_SIDE_OF_THE_PLASMA_MEMBRANE		4	-0.7316403	-1.3472966	0.12464242	0.6379514	1.0	910	tags=50%, list=8%, signal=54%
GOBP_BASE_EXCISION_REPAIR_AP_SITE_FORMATION	GOBP_BASE_EXCISION_REPAIR_AP_SITE_FORMATION		8	-0.58732086	-1.3471622	0.14813225	0.6374709	1.0	4012	tags=75%, list=33%, signal=113%
GOBP_REGULATION_OF_MITOCHONDRIAL_ELECTRON_TRANSPORT_NADH_TO_UBIQUINONE	GOBP_REGULATION_OF_MITOCHONDRIAL_ELECTRON_TRANSPORT_NADH_TO_UBIQUINONE		4	-0.7269093	-1.3471241	0.12741472	0.6366606	1.0	3284	tags=100%, list=27%, signal=138%
GOBP_GLUTAMATE_BIOSYNTHETIC_PROCESS	GOBP_GLUTAMATE_BIOSYNTHETIC_PROCESS		3	-0.7915324	-1.3470151	0.11308562	0.63608295	1.0	1561	tags=67%, list=13%, signal=77%
GOBP_MITOCHONDRIAL_RNA_METABOLIC_PROCESS	GOBP_MITOCHONDRIAL_RNA_METABOLIC_PROCESS		37	-0.39097276	-1.34514	0.08773585	0.6416949	1.0	1978	tags=38%, list=16%, signal=45%
GOBP_NEGATIVE_REGULATION_OF_VIRAL_TRANSCRIPTION	GOBP_NEGATIVE_REGULATION_OF_VIRAL_TRANSCRIPTION		7	-0.61784375	-1.3448735	0.144	0.6416837	1.0	515	tags=29%, list=4%, signal=30%
GOBP_UV_DAMAGE_EXCISION_REPAIR	GOBP_UV_DAMAGE_EXCISION_REPAIR		9	-0.5709875	-1.3444413	0.12774031	0.6422568	1.0	2167	tags=33%, list=18%, signal=41%
GOBP_NEGATIVE_REGULATION_OF_CELLULAR_PROTEIN_CATABOLIC_PROCESS	GOBP_NEGATIVE_REGULATION_OF_CELLULAR_PROTEIN_CATABOLIC_PROCESS		56	-0.356176	-1.3442894	0.062038403	0.64186096	1.0	2713	tags=34%, list=23%, signal=44%
GOMF_VOLTAGE_GATED_POTASSIUM_CHANNEL_ACTIVITY_INVOLVED_IN_CARDIAC_MUSCLE_CELL_ACTION_POTENTIAL_REPOLARIZATION	GOMF_VOLTAGE_GATED_POTASSIUM_CHANNEL_ACTIVITY_INVOLVED_IN_CARDIAC_MUSCLE_CELL_ACTION_POTENTIAL_REPOLARIZATION		8	-0.5880298	-1.3426751	0.14273612	0.6466534	1.0	611	tags=25%, list=5%, signal=26%
GOCC_PAM_COMPLEX_TIM23_ASSOCIATED_IMPORT_MOTOR	GOCC_PAM_COMPLEX_TIM23_ASSOCIATED_IMPORT_MOTOR		4	-0.7269093	-1.3423123	0.13217679	0.6469892	1.0	3284	tags=100%, list=27%, signal=138%
GOBP_MIDBRAIN_DOPAMINERGIC_NEURON_DIFFERENTIATION	GOBP_MIDBRAIN_DOPAMINERGIC_NEURON_DIFFERENTIATION		12	-0.51932895	-1.3420309	0.14199135	0.6470303	1.0	669	tags=25%, list=6%, signal=26%
GOBP_SULFUR_COMPOUND_BIOSYNTHETIC_PROCESS	GOBP_SULFUR_COMPOUND_BIOSYNTHETIC_PROCESS		148	-0.30058637	-1.3420223	0.01984127	0.6461133	1.0	2087	tags=24%, list=17%, signal=29%
GOBP_REGULATION_OF_SYSTEMIC_ARTERIAL_BLOOD_PRESSURE_BY_HORMONE	GOBP_REGULATION_OF_SYSTEMIC_ARTERIAL_BLOOD_PRESSURE_BY_HORMONE		25	-0.4292998	-1.3419499	0.112996876	0.64542425	1.0	1514	tags=32%, list=13%, signal=37%
GOBP_NEGATIVE_REGULATION_OF_AXONOGENESIS	GOBP_NEGATIVE_REGULATION_OF_AXONOGENESIS		49	-0.36465985	-1.3415942	0.07584541	0.6457091	1.0	674	tags=16%, list=6%, signal=17%
GOBP_NEGATIVE_REGULATION_OF_INTRINSIC_APOPTOTIC_SIGNALING_PATHWAY_IN_RESPONSE_TO_DNA_DAMAGE	GOBP_NEGATIVE_REGULATION_OF_INTRINSIC_APOPTOTIC_SIGNALING_PATHWAY_IN_RESPONSE_TO_DNA_DAMAGE		19	-0.46073765	-1.3415457	0.12323783	0.6449442	1.0	3011	tags=47%, list=25%, signal=63%
GOBP_CELLULAR_MODIFIED_AMINO_ACID_METABOLIC_PROCESS	GOBP_CELLULAR_MODIFIED_AMINO_ACID_METABOLIC_PROCESS		126	-0.30832553	-1.3414006	0.025419146	0.644505	1.0	1267	tags=20%, list=11%, signal=22%
GOBP_NEGATIVE_REGULATION_OF_DEVELOPMENTAL_GROWTH	GOBP_NEGATIVE_REGULATION_OF_DEVELOPMENTAL_GROWTH		72	-0.34140852	-1.3413216	0.05808713	0.6438255	1.0	394	tags=13%, list=3%, signal=13%
GOBP_RESPONSE_TO_AMYLOID_BETA	GOBP_RESPONSE_TO_AMYLOID_BETA		30	-0.40881002	-1.3409562	0.10077167	0.6441852	1.0	3323	tags=50%, list=28%, signal=69%
GOBP_RNA_IMPORT_INTO_MITOCHONDRION	GOBP_RNA_IMPORT_INTO_MITOCHONDRION		4	-0.73356843	-1.3396249	0.1356908	0.64797187	1.0	1321	tags=50%, list=11%, signal=56%
GOCC_CHROMAFFIN_GRANULE	GOCC_CHROMAFFIN_GRANULE		8	-0.5917557	-1.3394325	0.14625	0.6477441	1.0	1005	tags=38%, list=8%, signal=41%
GOBP_ALCOHOL_CATABOLIC_PROCESS	GOBP_ALCOHOL_CATABOLIC_PROCESS		38	-0.38853595	-1.3392515	0.089147285	0.6474364	1.0	2014	tags=29%, list=17%, signal=35%
GOBP_RESPONSE_TO_LEUCINE	GOBP_RESPONSE_TO_LEUCINE		11	-0.532531	-1.3378173	0.13740458	0.6515505	1.0	2417	tags=45%, list=20%, signal=57%
GOMF_NEUROTRANSMITTER_RECEPTOR_ACTIVITY	GOMF_NEUROTRANSMITTER_RECEPTOR_ACTIVITY		30	-0.40630186	-1.3371251	0.097905286	0.6530279	1.0	1289	tags=33%, list=11%, signal=37%
GOBP_WOUND_HEALING_INVOLVED_IN_INFLAMMATORY_RESPONSE	GOBP_WOUND_HEALING_INVOLVED_IN_INFLAMMATORY_RESPONSE		4	-0.716391	-1.3365395	0.14753436	0.6541211	1.0	2040	tags=50%, list=17%, signal=60%
GOMF_CYTOCHROME_B5_REDUCTASE_ACTIVITY_ACTING_ON_NAD_P_H	GOMF_CYTOCHROME_B5_REDUCTASE_ACTIVITY_ACTING_ON_NAD_P_H		4	-0.72065336	-1.3363271	0.135035	0.6539355	1.0	2720	tags=75%, list=23%, signal=97%
GOBP_MITOCHONDRIAL_DNA_METABOLIC_PROCESS	GOBP_MITOCHONDRIAL_DNA_METABOLIC_PROCESS		11	-0.52992755	-1.3362556	0.1402387	0.65326744	1.0	878	tags=27%, list=7%, signal=29%
GOCC_CRD_MEDIATED_MRNA_STABILITY_COMPLEX	GOCC_CRD_MEDIATED_MRNA_STABILITY_COMPLEX		5	-0.6764892	-1.3359145	0.15164104	0.6535151	1.0	3030	tags=60%, list=25%, signal=80%
GOBP_MATURATION_OF_SSU_RRNA	GOBP_MATURATION_OF_SSU_RRNA		39	-0.38202077	-1.3357925	0.081093825	0.65301603	1.0	4068	tags=59%, list=34%, signal=89%
GOCC_PERIKARYON	GOCC_PERIKARYON		88	-0.32780823	-1.3339742	0.04850361	0.6584481	1.0	1286	tags=18%, list=11%, signal=20%
GOMF_CATION_CHANNEL_ACTIVITY	GOMF_CATION_CHANNEL_ACTIVITY		168	-0.2935929	-1.3339034	0.02420307	0.65776724	1.0	1716	tags=25%, list=14%, signal=29%
GOBP_DRUG_METABOLIC_PROCESS	GOBP_DRUG_METABOLIC_PROCESS		19	-0.46179652	-1.3338755	0.11602452	0.6569248	1.0	1347	tags=32%, list=11%, signal=36%
GOBP_DOPAMINE_SECRETION	GOBP_DOPAMINE_SECRETION		21	-0.44547865	-1.3337885	0.12223726	0.6562924	1.0	2135	tags=57%, list=18%, signal=69%
GOBP_RNA_5_END_PROCESSING	GOBP_RNA_5_END_PROCESSING		15	-0.48897052	-1.3336577	0.12904637	0.6558395	1.0	3935	tags=47%, list=33%, signal=69%
GOMF_OXIDOREDUCTASE_ACTIVITY_ACTING_ON_NAD_P_H_HEME_PROTEIN_AS_ACCEPTOR	GOMF_OXIDOREDUCTASE_ACTIVITY_ACTING_ON_NAD_P_H_HEME_PROTEIN_AS_ACCEPTOR		7	-0.6058068	-1.3336532	0.15006253	0.65492934	1.0	3873	tags=71%, list=32%, signal=105%
GOMF_OXIDOREDUCTASE_ACTIVITY_ACTING_ON_THE_CH_NH_GROUP_OF_DONORS	GOMF_OXIDOREDUCTASE_ACTIVITY_ACTING_ON_THE_CH_NH_GROUP_OF_DONORS		19	-0.4549508	-1.3335072	0.12077295	0.6545264	1.0	1109	tags=21%, list=9%, signal=23%
GOBP_CELLULAR_MODIFIED_AMINO_ACID_BIOSYNTHETIC_PROCESS	GOBP_CELLULAR_MODIFIED_AMINO_ACID_BIOSYNTHETIC_PROCESS		35	-0.3949282	-1.3334224	0.08784096	0.65389615	1.0	581	tags=20%, list=5%, signal=21%
GOCC_VACUOLAR_LUMEN	GOCC_VACUOLAR_LUMEN		117	-0.31099132	-1.3332946	0.033090297	0.65341383	1.0	3273	tags=42%, list=27%, signal=57%
GOBP_DENDRITE_EXTENSION	GOBP_DENDRITE_EXTENSION		25	-0.42523047	-1.3331861	0.112217195	0.65286934	1.0	2839	tags=48%, list=24%, signal=63%
GOMF_CALCIUM_DEPENDENT_PROTEIN_SERINE_THREONINE_PHOSPHATASE_REGULATOR_ACTIVITY	GOMF_CALCIUM_DEPENDENT_PROTEIN_SERINE_THREONINE_PHOSPHATASE_REGULATOR_ACTIVITY		4	-0.71990114	-1.3312211	0.1436214	0.6588608	1.0	3266	tags=75%, list=27%, signal=103%
GOBP_POSITIVE_REGULATION_OF_DOPAMINE_SECRETION	GOBP_POSITIVE_REGULATION_OF_DOPAMINE_SECRETION		4	-0.7230511	-1.3311474	0.14667746	0.6581905	1.0	2560	tags=75%, list=21%, signal=95%
GOBP_APPENDAGE_MORPHOGENESIS	GOBP_APPENDAGE_MORPHOGENESIS		83	-0.32903463	-1.3304396	0.0558777	0.6597365	1.0	2452	tags=34%, list=20%, signal=42%
GOCC_RIBOSE_PHOSPHATE_DIPHOSPHOKINASE_COMPLEX	GOCC_RIBOSE_PHOSPHATE_DIPHOSPHOKINASE_COMPLEX		4	-0.725015	-1.3299823	0.15057756	0.6604101	1.0	2468	tags=75%, list=21%, signal=94%
GOBP_ADULT_BEHAVIOR	GOBP_ADULT_BEHAVIOR		65	-0.3424518	-1.3297951	0.071354166	0.66011757	1.0	1289	tags=22%, list=11%, signal=24%
GOBP_RESPONSE_TO_AMPHETAMINE	GOBP_RESPONSE_TO_AMPHETAMINE		21	-0.44496658	-1.3297385	0.121078216	0.65939134	1.0	2737	tags=52%, list=23%, signal=68%
GOBP_LOCOMOTORY_EXPLORATION_BEHAVIOR	GOBP_LOCOMOTORY_EXPLORATION_BEHAVIOR		6	-0.64115745	-1.3296666	0.15472779	0.6587251	1.0	969	tags=50%, list=8%, signal=54%
GOBP_TRANSFERRIN_TRANSPORT	GOBP_TRANSFERRIN_TRANSPORT		27	-0.41441232	-1.3294705	0.107354954	0.65851486	1.0	3769	tags=44%, list=31%, signal=65%
GOBP_LIPOXIN_METABOLIC_PROCESS	GOBP_LIPOXIN_METABOLIC_PROCESS		4	-0.72126454	-1.3292624	0.14251208	0.6583241	1.0	1558	tags=50%, list=13%, signal=57%
GOMF_G_PROTEIN_ALPHA_SUBUNIT_BINDING	GOMF_G_PROTEIN_ALPHA_SUBUNIT_BINDING		18	-0.4644278	-1.3289366	0.1258249	0.65856767	1.0	1655	tags=33%, list=14%, signal=39%
GOMF_VOLUME_SENSITIVE_ANION_CHANNEL_ACTIVITY	GOMF_VOLUME_SENSITIVE_ANION_CHANNEL_ACTIVITY		6	-0.64343333	-1.3286126	0.15273179	0.65877855	1.0	1649	tags=33%, list=14%, signal=39%
GOBP_NEURAL_PLATE_DEVELOPMENT	GOBP_NEURAL_PLATE_DEVELOPMENT		4	-0.7250159	-1.3269665	0.14326884	0.66358614	1.0	677	tags=25%, list=6%, signal=26%
GOBP_TRNA_5_END_PROCESSING	GOBP_TRNA_5_END_PROCESSING		11	-0.5245099	-1.3266685	0.14217599	0.66367173	1.0	4530	tags=64%, list=38%, signal=102%
GOBP_SERINE_FAMILY_AMINO_ACID_BIOSYNTHETIC_PROCESS	GOBP_SERINE_FAMILY_AMINO_ACID_BIOSYNTHETIC_PROCESS		11	-0.5268004	-1.3258756	0.14735028	0.66551435	1.0	1595	tags=36%, list=13%, signal=42%
GOBP_POSITIVE_REGULATION_OF_CD8_POSITIVE_ALPHA_BETA_T_CELL_DIFFERENTIATION	GOBP_POSITIVE_REGULATION_OF_CD8_POSITIVE_ALPHA_BETA_T_CELL_DIFFERENTIATION		4	-0.7148016	-1.3240987	0.15529992	0.6707619	1.0	2760	tags=75%, list=23%, signal=97%
GOBP_REGULATION_OF_SKELETAL_MUSCLE_ACETYLCHOLINE_GATED_CHANNEL_CLUSTERING	GOBP_REGULATION_OF_SKELETAL_MUSCLE_ACETYLCHOLINE_GATED_CHANNEL_CLUSTERING		4	-0.7241225	-1.3239671	0.13952553	0.6703017	1.0	2789	tags=75%, list=23%, signal=98%
GOBP_REGULATION_OF_INTRINSIC_APOPTOTIC_SIGNALING_PATHWAY_IN_RESPONSE_TO_DNA_DAMAGE_BY_P53_CLASS_MEDIATOR	GOBP_REGULATION_OF_INTRINSIC_APOPTOTIC_SIGNALING_PATHWAY_IN_RESPONSE_TO_DNA_DAMAGE_BY_P53_CLASS_MEDIATOR		10	-0.5447308	-1.3239118	0.1519373	0.66957253	1.0	4671	tags=90%, list=39%, signal=147%
GOBP_OXYGEN_TRANSPORT	GOBP_OXYGEN_TRANSPORT		5	-0.66782594	-1.3233541	0.15780799	0.670608	1.0	502	tags=40%, list=4%, signal=42%
GOMF_METALLOCHAPERONE_ACTIVITY	GOMF_METALLOCHAPERONE_ACTIVITY		7	-0.60115194	-1.3222259	0.15640599	0.6736978	1.0	3508	tags=71%, list=29%, signal=101%
GOCC_ANCHORED_COMPONENT_OF_POSTSYNAPTIC_MEMBRANE	GOCC_ANCHORED_COMPONENT_OF_POSTSYNAPTIC_MEMBRANE		5	-0.66692305	-1.3215786	0.15175585	0.6750351	1.0	2158	tags=60%, list=18%, signal=73%
GOBP_NERVOUS_SYSTEM_PROCESS_INVOLVED_IN_REGULATION_OF_SYSTEMIC_ARTERIAL_BLOOD_PRESSURE	GOBP_NERVOUS_SYSTEM_PROCESS_INVOLVED_IN_REGULATION_OF_SYSTEMIC_ARTERIAL_BLOOD_PRESSURE		5	-0.6682243	-1.3214476	0.16211745	0.6745728	1.0	523	tags=40%, list=4%, signal=42%
GOCC_PHOSPHORYLASE_KINASE_COMPLEX	GOCC_PHOSPHORYLASE_KINASE_COMPLEX		4	-0.7176474	-1.3212005	0.1534348	0.6745308	1.0	1029	tags=25%, list=9%, signal=27%
GOBP_GLUTATHIONE_METABOLIC_PROCESS	GOBP_GLUTATHIONE_METABOLIC_PROCESS		40	-0.37447682	-1.3208886	0.0941337	0.6746884	1.0	1267	tags=23%, list=11%, signal=25%
GOBP_REGULATION_OF_VENTRICULAR_CARDIAC_MUSCLE_CELL_MEMBRANE_REPOLARIZATION	GOBP_REGULATION_OF_VENTRICULAR_CARDIAC_MUSCLE_CELL_MEMBRANE_REPOLARIZATION		14	-0.49175668	-1.3206977	0.13593073	0.6744351	1.0	728	tags=21%, list=6%, signal=23%
GOBP_GLYCOSYL_COMPOUND_METABOLIC_PROCESS	GOBP_GLYCOSYL_COMPOUND_METABOLIC_PROCESS		92	-0.31829524	-1.3203223	0.05093555	0.67484045	1.0	2825	tags=40%, list=24%, signal=52%
GOMF_PROSTAGLANDIN_E_RECEPTOR_ACTIVITY	GOMF_PROSTAGLANDIN_E_RECEPTOR_ACTIVITY		4	-0.7171499	-1.3200455	0.15353206	0.6748759	1.0	3297	tags=75%, list=27%, signal=103%
GOBP_FATTY_ACID_BETA_OXIDATION_USING_ACYL_COA_DEHYDROGENASE	GOBP_FATTY_ACID_BETA_OXIDATION_USING_ACYL_COA_DEHYDROGENASE		8	-0.5743958	-1.3191788	0.16344538	0.6770575	1.0	1697	tags=50%, list=14%, signal=58%
GOBP_RELAXATION_OF_SMOOTH_MUSCLE	GOBP_RELAXATION_OF_SMOOTH_MUSCLE		6	-0.63371193	-1.3173925	0.16907813	0.68244165	1.0	2737	tags=50%, list=23%, signal=65%
GOMF_PROTEIN_TYROSINE_THREONINE_PHOSPHATASE_ACTIVITY	GOMF_PROTEIN_TYROSINE_THREONINE_PHOSPHATASE_ACTIVITY		8	-0.5810662	-1.3173407	0.16112532	0.68169826	1.0	826	tags=25%, list=7%, signal=27%
GOBP_DUCTUS_ARTERIOSUS_CLOSURE	GOBP_DUCTUS_ARTERIOSUS_CLOSURE		3	-0.7709361	-1.3163087	0.14174199	0.6844237	1.0	1641	tags=67%, list=14%, signal=77%
GOMF_INSULIN_LIKE_GROWTH_FACTOR_II_BINDING	GOMF_INSULIN_LIKE_GROWTH_FACTOR_II_BINDING		7	-0.59933686	-1.3162407	0.1640983	0.6837348	1.0	3491	tags=71%, list=29%, signal=101%
GOMF_ESTRADIOL_17_BETA_DEHYDROGENASE_ACTIVITY	GOMF_ESTRADIOL_17_BETA_DEHYDROGENASE_ACTIVITY		7	-0.6008743	-1.3161327	0.15881617	0.6832006	1.0	1455	tags=57%, list=12%, signal=65%
GOBP_PROTEIN_DEMETHYLATION	GOBP_PROTEIN_DEMETHYLATION		20	-0.44069642	-1.3154215	0.1312336	0.68477756	1.0	3231	tags=40%, list=27%, signal=55%
GOCC_OXIDOREDUCTASE_COMPLEX	GOCC_OXIDOREDUCTASE_COMPLEX		82	-0.32513914	-1.3153471	0.061298702	0.68413	1.0	4262	tags=50%, list=35%, signal=77%
GOCC_VOLTAGE_GATED_CALCIUM_CHANNEL_COMPLEX	GOCC_VOLTAGE_GATED_CALCIUM_CHANNEL_COMPLEX		19	-0.45029932	-1.3151793	0.13931035	0.68379873	1.0	2248	tags=37%, list=19%, signal=45%
GOCC_ADA2_GCN5_ADA3_TRANSCRIPTION_ACTIVATOR_COMPLEX	GOCC_ADA2_GCN5_ADA3_TRANSCRIPTION_ACTIVATOR_COMPLEX		13	-0.4982437	-1.3151126	0.1433008	0.683115	1.0	1428	tags=31%, list=12%, signal=35%
GOBP_ETHER_BIOSYNTHETIC_PROCESS	GOBP_ETHER_BIOSYNTHETIC_PROCESS		9	-0.55734146	-1.3148613	0.16252631	0.6830977	1.0	1719	tags=33%, list=14%, signal=39%
GOBP_ODONTOGENESIS_OF_DENTIN_CONTAINING_TOOTH	GOBP_ODONTOGENESIS_OF_DENTIN_CONTAINING_TOOTH		56	-0.34827653	-1.3147656	0.08287293	0.6825238	1.0	1842	tags=34%, list=15%, signal=40%
GOBP_CRD_MEDIATED_MRNA_STABILIZATION	GOBP_CRD_MEDIATED_MRNA_STABILIZATION		4	-0.711178	-1.314247	0.16091955	0.68344605	1.0	3030	tags=75%, list=25%, signal=100%
GOBP_SNRNA_MODIFICATION	GOBP_SNRNA_MODIFICATION		6	-0.62592936	-1.3140717	0.15889029	0.6831441	1.0	1678	tags=50%, list=14%, signal=58%
GOBP_EXTRACELLULAR_MATRIX_DISASSEMBLY	GOBP_EXTRACELLULAR_MATRIX_DISASSEMBLY		48	-0.3620364	-1.3140191	0.08817829	0.6824224	1.0	3240	tags=40%, list=27%, signal=54%
GOBP_MULTICELLULAR_ORGANISMAL_IRON_ION_HOMEOSTASIS	GOBP_MULTICELLULAR_ORGANISMAL_IRON_ION_HOMEOSTASIS		6	-0.6343417	-1.3137028	0.16120906	0.6826052	1.0	1852	tags=50%, list=15%, signal=59%
GOBP_SYNAPTIC_VESICLE_MATURATION	GOBP_SYNAPTIC_VESICLE_MATURATION		11	-0.52313864	-1.3129736	0.15566836	0.68424547	1.0	1711	tags=45%, list=14%, signal=53%
GOBP_REGULATION_OF_BRANCHING_INVOLVED_IN_PROSTATE_GLAND_MORPHOGENESIS	GOBP_REGULATION_OF_BRANCHING_INVOLVED_IN_PROSTATE_GLAND_MORPHOGENESIS		4	-0.716681	-1.3125122	0.16652893	0.68496686	1.0	350	tags=50%, list=3%, signal=51%
GOMF_LIGASE_ACTIVITY_FORMING_CARBON_OXYGEN_BONDS	GOMF_LIGASE_ACTIVITY_FORMING_CARBON_OXYGEN_BONDS		20	-0.44290292	-1.3124027	0.12917796	0.6844389	1.0	3334	tags=60%, list=28%, signal=83%
GOBP_REGULATION_OF_DELAYED_RECTIFIER_POTASSIUM_CHANNEL_ACTIVITY	GOBP_REGULATION_OF_DELAYED_RECTIFIER_POTASSIUM_CHANNEL_ACTIVITY		11	-0.52178985	-1.3118414	0.15478188	0.6855307	1.0	1002	tags=27%, list=8%, signal=30%
GOMF_MYOSIN_LIGHT_CHAIN_BINDING	GOMF_MYOSIN_LIGHT_CHAIN_BINDING		5	-0.6587533	-1.3112814	0.18436454	0.68658525	1.0	1389	tags=40%, list=12%, signal=45%
GOCC_MITOCHONDRIAL_ALPHA_KETOGLUTARATE_DEHYDROGENASE_COMPLEX	GOCC_MITOCHONDRIAL_ALPHA_KETOGLUTARATE_DEHYDROGENASE_COMPLEX		4	-0.71133506	-1.3109097	0.15761317	0.6870056	1.0	3471	tags=100%, list=29%, signal=141%
GOMF_SELENIUM_BINDING	GOMF_SELENIUM_BINDING		5	-0.6688004	-1.3103881	0.1696615	0.6879655	1.0	636	tags=40%, list=5%, signal=42%
GOBP_UBIQUINONE_METABOLIC_PROCESS	GOBP_UBIQUINONE_METABOLIC_PROCESS		16	-0.4704901	-1.310199	0.15162294	0.687723	1.0	2886	tags=38%, list=24%, signal=49%
GOCC_PROTEIN_ACETYLTRANSFERASE_COMPLEX	GOCC_PROTEIN_ACETYLTRANSFERASE_COMPLEX		80	-0.3224111	-1.3094132	0.059938524	0.6895543	1.0	3869	tags=36%, list=32%, signal=53%
GOBP_L_SERINE_TRANSPORT	GOBP_L_SERINE_TRANSPORT		4	-0.70398307	-1.3087162	0.16131622	0.69107866	1.0	909	tags=50%, list=8%, signal=54%
GOBP_REGULATION_OF_RETROGRADE_TRANSPORT_ENDOSOME_TO_GOLGI	GOBP_REGULATION_OF_RETROGRADE_TRANSPORT_ENDOSOME_TO_GOLGI		3	-0.77420443	-1.308495	0.14601228	0.6909558	1.0	1945	tags=67%, list=16%, signal=80%
GOBP_POSITIVE_REGULATION_OF_OSTEOCLAST_DEVELOPMENT	GOBP_POSITIVE_REGULATION_OF_OSTEOCLAST_DEVELOPMENT		3	-0.78289473	-1.3082377	0.14553015	0.6909706	1.0	2611	tags=100%, list=22%, signal=128%
GOBP_SEMAPHORIN_PLEXIN_SIGNALING_PATHWAY_INVOLVED_IN_AXON_GUIDANCE	GOBP_SEMAPHORIN_PLEXIN_SIGNALING_PATHWAY_INVOLVED_IN_AXON_GUIDANCE		8	-0.57932186	-1.3074462	0.16054654	0.69285	1.0	2290	tags=38%, list=19%, signal=46%
GOBP_IRON_IMPORT_INTO_CELL	GOBP_IRON_IMPORT_INTO_CELL		5	-0.6596072	-1.3072575	0.17873211	0.6926141	1.0	3520	tags=80%, list=29%, signal=113%
GOMF_HEXOSAMINIDASE_ACTIVITY	GOMF_HEXOSAMINIDASE_ACTIVITY		9	-0.55909425	-1.306125	0.17245817	0.69578	1.0	1699	tags=44%, list=14%, signal=52%
GOBP_REGULATION_OF_ER_ASSOCIATED_UBIQUITIN_DEPENDENT_PROTEIN_CATABOLIC_PROCESS	GOBP_REGULATION_OF_ER_ASSOCIATED_UBIQUITIN_DEPENDENT_PROTEIN_CATABOLIC_PROCESS		8	-0.56909406	-1.3047298	0.18170427	0.6998323	1.0	1747	tags=38%, list=15%, signal=44%
GOBP_NEUROTRANSMITTER_METABOLIC_PROCESS	GOBP_NEUROTRANSMITTER_METABOLIC_PROCESS		16	-0.46861964	-1.3046215	0.1549113	0.6993296	1.0	2570	tags=44%, list=21%, signal=56%
GOMF_L_SERINE_TRANSMEMBRANE_TRANSPORTER_ACTIVITY	GOMF_L_SERINE_TRANSMEMBRANE_TRANSPORTER_ACTIVITY		4	-0.70398307	-1.304552	0.16522098	0.69867533	1.0	909	tags=50%, list=8%, signal=54%
GOBP_MEMBRANE_REPOLARIZATION_DURING_VENTRICULAR_CARDIAC_MUSCLE_CELL_ACTION_POTENTIAL	GOBP_MEMBRANE_REPOLARIZATION_DURING_VENTRICULAR_CARDIAC_MUSCLE_CELL_ACTION_POTENTIAL		8	-0.5769322	-1.3037328	0.17073171	0.70068026	1.0	13	tags=13%, list=0%, signal=13%
GOBP_SODIUM_DEPENDENT_PHOSPHATE_TRANSPORT	GOBP_SODIUM_DEPENDENT_PHOSPHATE_TRANSPORT		4	-0.7080558	-1.302498	0.16917446	0.7041147	1.0	3407	tags=75%, list=28%, signal=105%
GOMF_NUCLEOBASE_BINDING	GOMF_NUCLEOBASE_BINDING		4	-0.7031204	-1.3023187	0.17423926	0.70385444	1.0	1892	tags=50%, list=16%, signal=59%
GOBP_DEPYRIMIDINATION	GOBP_DEPYRIMIDINATION		6	-0.6227401	-1.3009037	0.17385787	0.7079972	1.0	4012	tags=83%, list=33%, signal=125%
GOBP_CHORIO_ALLANTOIC_FUSION	GOBP_CHORIO_ALLANTOIC_FUSION		4	-0.70606405	-1.3004555	0.17354022	0.708674	1.0	1380	tags=50%, list=11%, signal=56%
GOBP_CELLULAR_MONOVALENT_INORGANIC_CATION_HOMEOSTASIS	GOBP_CELLULAR_MONOVALENT_INORGANIC_CATION_HOMEOSTASIS		86	-0.31849724	-1.3003792	0.06304459	0.7080441	1.0	1403	tags=22%, list=12%, signal=25%
GOBP_REGULATION_OF_NAD_P_H_OXIDASE_ACTIVITY	GOBP_REGULATION_OF_NAD_P_H_OXIDASE_ACTIVITY		7	-0.59717536	-1.300288	0.17530045	0.70746225	1.0	3691	tags=71%, list=31%, signal=103%
GOBP_RESPONSE_TO_WATER_DEPRIVATION	GOBP_RESPONSE_TO_WATER_DEPRIVATION		3	-0.7734853	-1.3000537	0.15018465	0.70738024	1.0	44	tags=33%, list=0%, signal=33%
GOBP_GAMMA_AMINOBUTYRIC_ACID_SIGNALING_PATHWAY	GOBP_GAMMA_AMINOBUTYRIC_ACID_SIGNALING_PATHWAY		6	-0.62234235	-1.2995827	0.18473406	0.70814896	1.0	3912	tags=67%, list=33%, signal=99%
GOCC_NUCLEAR_EXOSOME_RNASE_COMPLEX	GOCC_NUCLEAR_EXOSOME_RNASE_COMPLEX		14	-0.4831252	-1.2992679	0.15721092	0.70837146	1.0	3711	tags=50%, list=31%, signal=72%
GOMF_CARBOHYDRATE_PROTON_SYMPORTER_ACTIVITY	GOMF_CARBOHYDRATE_PROTON_SYMPORTER_ACTIVITY		5	-0.6619108	-1.2992626	0.17976588	0.7074843	1.0	1252	tags=60%, list=10%, signal=67%
GOBP_AEROBIC_RESPIRATION	GOBP_AEROBIC_RESPIRATION		64	-0.33771044	-1.2988476	0.08193485	0.7080323	1.0	4286	tags=48%, list=36%, signal=75%
GOMF_CATION_TRANSMEMBRANE_TRANSPORTER_ACTIVITY	GOMF_CATION_TRANSMEMBRANE_TRANSPORTER_ACTIVITY		356	-0.26224306	-1.2984914	0.009193776	0.70839775	1.0	1948	tags=26%, list=16%, signal=30%
GOCC_PRERIBOSOME_SMALL_SUBUNIT_PRECURSOR	GOCC_PRERIBOSOME_SMALL_SUBUNIT_PRECURSOR		13	-0.496768	-1.2978588	0.15819208	0.70974773	1.0	2945	tags=62%, list=25%, signal=81%
GOBP_POSITIVE_REGULATION_OF_CELL_PROLIFERATION_INVOLVED_IN_KIDNEY_DEVELOPMENT	GOBP_POSITIVE_REGULATION_OF_CELL_PROLIFERATION_INVOLVED_IN_KIDNEY_DEVELOPMENT		6	-0.6154429	-1.2960272	0.18147685	0.7153545	1.0	1051	tags=33%, list=9%, signal=37%
GOBP_NEGATIVE_REGULATION_OF_EXTRACELLULAR_MATRIX_DISASSEMBLY	GOBP_NEGATIVE_REGULATION_OF_EXTRACELLULAR_MATRIX_DISASSEMBLY		4	-0.7055716	-1.296026	0.1740196	0.7144502	1.0	2040	tags=75%, list=17%, signal=90%
GOMF_MRNA_5_UTR_BINDING	GOMF_MRNA_5_UTR_BINDING		22	-0.43091872	-1.2955691	0.14503464	0.7151633	1.0	2059	tags=36%, list=17%, signal=44%
GOBP_INHIBITORY_SYNAPSE_ASSEMBLY	GOBP_INHIBITORY_SYNAPSE_ASSEMBLY		7	-0.5915617	-1.2950153	0.18276004	0.7162657	1.0	527	tags=43%, list=4%, signal=45%
GOBP_NEGATIVE_REGULATION_OF_SYSTEMIC_ARTERIAL_BLOOD_PRESSURE	GOBP_NEGATIVE_REGULATION_OF_SYSTEMIC_ARTERIAL_BLOOD_PRESSURE		8	-0.5700391	-1.2949322	0.17349498	0.71565276	1.0	597	tags=38%, list=5%, signal=39%
GOBP_CIRCADIAN_SLEEP_WAKE_CYCLE_REM_SLEEP	GOBP_CIRCADIAN_SLEEP_WAKE_CYCLE_REM_SLEEP		3	-0.7649742	-1.2949274	0.15806715	0.71476656	1.0	1245	tags=67%, list=10%, signal=74%
GOBP_TRANSCRIPTION_ELONGATION_FROM_RNA_POLYMERASE_II_PROMOTER	GOBP_TRANSCRIPTION_ELONGATION_FROM_RNA_POLYMERASE_II_PROMOTER		72	-0.32820377	-1.2944586	0.08168317	0.7155438	1.0	3741	tags=32%, list=31%, signal=46%
GOMF_ANTIPORTER_ACTIVITY	GOMF_ANTIPORTER_ACTIVITY		58	-0.34135345	-1.2944268	0.08180466	0.71475345	1.0	644	tags=14%, list=5%, signal=15%
GOMF_VOLTAGE_GATED_POTASSIUM_CHANNEL_ACTIVITY_INVOLVED_IN_VENTRICULAR_CARDIAC_MUSCLE_CELL_ACTION_POTENTIAL_REPOLARIZATION	GOMF_VOLTAGE_GATED_POTASSIUM_CHANNEL_ACTIVITY_INVOLVED_IN_VENTRICULAR_CARDIAC_MUSCLE_CELL_ACTION_POTENTIAL_REPOLARIZATION		6	-0.6287998	-1.2943727	0.18162839	0.7140549	1.0	13	tags=17%, list=0%, signal=17%
GOMF_STRUCTURAL_MOLECULE_ACTIVITY	GOMF_STRUCTURAL_MOLECULE_ACTIVITY		423	-0.2567797	-1.2940731	0.0038197096	0.71422	1.0	1488	tags=20%, list=12%, signal=22%
GOMF_CARBONATE_DEHYDRATASE_ACTIVITY	GOMF_CARBONATE_DEHYDRATASE_ACTIVITY		9	-0.54853517	-1.2937955	0.15991561	0.7143105	1.0	1061	tags=33%, list=9%, signal=37%
GOBP_NUCLEOTIDE_BINDING_OLIGOMERIZATION_DOMAIN_CONTAINING_1_SIGNALING_PATHWAY	GOBP_NUCLEOTIDE_BINDING_OLIGOMERIZATION_DOMAIN_CONTAINING_1_SIGNALING_PATHWAY		6	-0.61279625	-1.2937211	0.18724447	0.7136733	1.0	4370	tags=67%, list=36%, signal=105%
GOBP_PEPTIDYL_HISTIDINE_MODIFICATION	GOBP_PEPTIDYL_HISTIDINE_MODIFICATION		11	-0.5203458	-1.2932223	0.17365523	0.71452135	1.0	3707	tags=64%, list=31%, signal=92%
GOBP_MITOCHONDRIAL_ACETYL_COA_BIOSYNTHETIC_PROCESS_FROM_PYRUVATE	GOBP_MITOCHONDRIAL_ACETYL_COA_BIOSYNTHETIC_PROCESS_FROM_PYRUVATE		4	-0.70446736	-1.2925706	0.17152104	0.7158806	1.0	3386	tags=75%, list=28%, signal=104%
GOBP_AMINOGLYCOSIDE_ANTIBIOTIC_METABOLIC_PROCESS	GOBP_AMINOGLYCOSIDE_ANTIBIOTIC_METABOLIC_PROCESS		5	-0.66086507	-1.2924869	0.18138936	0.7152763	1.0	3725	tags=80%, list=31%, signal=116%
GOBP_NETRIN_ACTIVATED_SIGNALING_PATHWAY	GOBP_NETRIN_ACTIVATED_SIGNALING_PATHWAY		9	-0.54564697	-1.2924814	0.18300654	0.71440446	1.0	1104	tags=44%, list=9%, signal=49%
GOBP_ESTABLISHMENT_OF_TISSUE_POLARITY	GOBP_ESTABLISHMENT_OF_TISSUE_POLARITY		89	-0.31662625	-1.2924405	0.07360673	0.7136494	1.0	2288	tags=19%, list=19%, signal=23%
GOBP_PROTEIN_LIPOYLATION	GOBP_PROTEIN_LIPOYLATION		5	-0.65041494	-1.2923956	0.18744804	0.71292055	1.0	3382	tags=60%, list=28%, signal=83%
GOMF_ACTIVE_ION_TRANSMEMBRANE_TRANSPORTER_ACTIVITY	GOMF_ACTIVE_ION_TRANSMEMBRANE_TRANSPORTER_ACTIVITY		127	-0.2967829	-1.2921854	0.048986487	0.7127858	1.0	1321	tags=22%, list=11%, signal=25%
GOBP_CELLULAR_ION_HOMEOSTASIS	GOBP_CELLULAR_ION_HOMEOSTASIS		420	-0.25570124	-1.2920061	0.008190618	0.7125317	1.0	1571	tags=21%, list=13%, signal=23%
GOBP_REGULATION_OF_STORE_OPERATED_CALCIUM_CHANNEL_ACTIVITY	GOBP_REGULATION_OF_STORE_OPERATED_CALCIUM_CHANNEL_ACTIVITY		4	-0.6997709	-1.2915449	0.180254	0.7132811	1.0	1378	tags=50%, list=11%, signal=56%
GOBP_PROTEIN_O_LINKED_FUCOSYLATION	GOBP_PROTEIN_O_LINKED_FUCOSYLATION		4	-0.69999546	-1.2913215	0.17371663	0.7131711	1.0	3379	tags=50%, list=28%, signal=70%
GOBP_DETOXIFICATION_OF_INORGANIC_COMPOUND	GOBP_DETOXIFICATION_OF_INORGANIC_COMPOUND		4	-0.7046541	-1.2913101	0.18005769	0.71233296	1.0	109	tags=50%, list=1%, signal=50%
GOMF_POTASSIUM_CHANNEL_ACTIVITY	GOMF_POTASSIUM_CHANNEL_ACTIVITY		59	-0.34077114	-1.2909575	0.099255584	0.71268034	1.0	1689	tags=29%, list=14%, signal=33%
GOBP_POSITIVE_REGULATION_OF_MAST_CELL_ACTIVATION_INVOLVED_IN_IMMUNE_RESPONSE	GOBP_POSITIVE_REGULATION_OF_MAST_CELL_ACTIVATION_INVOLVED_IN_IMMUNE_RESPONSE		8	-0.5730215	-1.2903291	0.18474068	0.71397805	1.0	4293	tags=75%, list=36%, signal=117%
GOBP_ACTIVATION_OF_ADENYLATE_CYCLASE_ACTIVITY	GOBP_ACTIVATION_OF_ADENYLATE_CYCLASE_ACTIVITY		23	-0.42023855	-1.2897537	0.13671696	0.715126	1.0	1289	tags=26%, list=11%, signal=29%
GOBP_REGULATION_OF_SOMITOGENESIS	GOBP_REGULATION_OF_SOMITOGENESIS		6	-0.6103892	-1.2895122	0.19028006	0.7151134	1.0	2176	tags=50%, list=18%, signal=61%
GOMF_CULLIN_FAMILY_PROTEIN_BINDING	GOMF_CULLIN_FAMILY_PROTEIN_BINDING		19	-0.44503492	-1.2891343	0.14991023	0.7155839	1.0	1959	tags=32%, list=16%, signal=38%
GOCC_ANCHORED_COMPONENT_OF_PLASMA_MEMBRANE	GOCC_ANCHORED_COMPONENT_OF_PLASMA_MEMBRANE		29	-0.39558843	-1.288818	0.13259156	0.71583	1.0	2366	tags=38%, list=20%, signal=47%
GOBP_POSITIVE_REGULATION_OF_AXONOGENESIS	GOBP_POSITIVE_REGULATION_OF_AXONOGENESIS		58	-0.3371091	-1.2885344	0.09928057	0.71593034	1.0	2560	tags=33%, list=21%, signal=41%
GOBP_REGULATION_OF_PH	GOBP_REGULATION_OF_PH		79	-0.3200802	-1.2881168	0.07370622	0.7165266	1.0	1403	tags=23%, list=12%, signal=26%
GOBP_REDUCTION_OF_FOOD_INTAKE_IN_RESPONSE_TO_DIETARY_EXCESS	GOBP_REDUCTION_OF_FOOD_INTAKE_IN_RESPONSE_TO_DIETARY_EXCESS		3	-0.7564957	-1.2873737	0.16998407	0.7182933	1.0	2928	tags=100%, list=24%, signal=132%
GOCC_TRNA_METHYLTRANSFERASE_COMPLEX	GOCC_TRNA_METHYLTRANSFERASE_COMPLEX		4	-0.6980175	-1.2871038	0.18883416	0.71835697	1.0	590	tags=25%, list=5%, signal=26%
GOCC_SYNAPTIC_VESICLE_MEMBRANE	GOCC_SYNAPTIC_VESICLE_MEMBRANE		62	-0.33724186	-1.2868745	0.08551308	0.7182774	1.0	1447	tags=26%, list=12%, signal=29%
GOBP_PURKINJE_MYOCYTE_TO_VENTRICULAR_CARDIAC_MUSCLE_CELL_SIGNALING	GOBP_PURKINJE_MYOCYTE_TO_VENTRICULAR_CARDIAC_MUSCLE_CELL_SIGNALING		3	-0.7629752	-1.2864206	0.1619632	0.7190211	1.0	713	tags=67%, list=6%, signal=71%
GOBP_NEGATIVE_REGULATION_OF_PHAGOCYTOSIS	GOBP_NEGATIVE_REGULATION_OF_PHAGOCYTOSIS		14	-0.4777777	-1.2859704	0.15982533	0.7197369	1.0	2055	tags=29%, list=17%, signal=34%
GOBP_RRNA_MODIFICATION	GOBP_RRNA_MODIFICATION		25	-0.40995002	-1.285831	0.14285715	0.7193606	1.0	3180	tags=36%, list=26%, signal=49%
GOCC_NADPH_OXIDASE_COMPLEX	GOCC_NADPH_OXIDASE_COMPLEX		8	-0.560429	-1.2848674	0.18768577	0.7218799	1.0	1292	tags=50%, list=11%, signal=56%
GOCC_LYSOSOMAL_LUMEN	GOCC_LYSOSOMAL_LUMEN		73	-0.32195336	-1.2847217	0.08225324	0.72151965	1.0	3273	tags=44%, list=27%, signal=60%
GOCC_ANCHORED_COMPONENT_OF_MEMBRANE	GOCC_ANCHORED_COMPONENT_OF_MEMBRANE		78	-0.3211247	-1.2837139	0.07867495	0.724202	1.0	1622	tags=26%, list=14%, signal=29%
GOBP_FRUCTOSE_CATABOLIC_PROCESS_TO_HYDROXYACETONE_PHOSPHATE_AND_GLYCERALDEHYDE_3_PHOSPHATE	GOBP_FRUCTOSE_CATABOLIC_PROCESS_TO_HYDROXYACETONE_PHOSPHATE_AND_GLYCERALDEHYDE_3_PHOSPHATE		5	-0.6561555	-1.2836637	0.18354943	0.72349435	1.0	57	tags=20%, list=0%, signal=20%
GOBP_HORMONE_METABOLIC_PROCESS	GOBP_HORMONE_METABOLIC_PROCESS		126	-0.29587665	-1.2833619	0.054718036	0.72366977	1.0	1510	tags=26%, list=13%, signal=30%
GOBP_SEMAPHORIN_PLEXIN_SIGNALING_PATHWAY_INVOLVED_IN_NEURON_PROJECTION_GUIDANCE	GOBP_SEMAPHORIN_PLEXIN_SIGNALING_PATHWAY_INVOLVED_IN_NEURON_PROJECTION_GUIDANCE		10	-0.52259624	-1.2829362	0.18624161	0.7242642	1.0	2290	tags=40%, list=19%, signal=49%
GOMF_MAP_KINASE_PHOSPHATASE_ACTIVITY	GOMF_MAP_KINASE_PHOSPHATASE_ACTIVITY		10	-0.5202905	-1.2827183	0.1727043	0.7241783	1.0	826	tags=20%, list=7%, signal=21%
GOBP_HISTONE_H3_K14_ACETYLATION	GOBP_HISTONE_H3_K14_ACETYLATION		12	-0.5004025	-1.2824237	0.16608085	0.72436845	1.0	2144	tags=50%, list=18%, signal=61%
GOCC_NSL_COMPLEX	GOCC_NSL_COMPLEX		7	-0.5835476	-1.2823701	0.19847329	0.7236838	1.0	4923	tags=86%, list=41%, signal=145%
GOMF_RNA_POLYMERASE_ACTIVITY	GOMF_RNA_POLYMERASE_ACTIVITY		30	-0.39045775	-1.281683	0.13891403	0.72523594	1.0	3230	tags=40%, list=27%, signal=55%
GOBP_ENDOPLASMIC_RETICULUM_CALCIUM_ION_HOMEOSTASIS	GOBP_ENDOPLASMIC_RETICULUM_CALCIUM_ION_HOMEOSTASIS		20	-0.433967	-1.2816111	0.16313933	0.7246059	1.0	3422	tags=50%, list=28%, signal=70%
GOBP_EMBRYONIC_VISCEROCRANIUM_MORPHOGENESIS	GOBP_EMBRYONIC_VISCEROCRANIUM_MORPHOGENESIS		5	-0.6465855	-1.2813486	0.19507012	0.72466046	1.0	1999	tags=60%, list=17%, signal=72%
GOCC_AP_3_ADAPTOR_COMPLEX	GOCC_AP_3_ADAPTOR_COMPLEX		9	-0.5397924	-1.2811317	0.18502943	0.7245473	1.0	2899	tags=67%, list=24%, signal=88%
GOMF_SULFOTRANSFERASE_ACTIVITY	GOMF_SULFOTRANSFERASE_ACTIVITY		29	-0.39440158	-1.2810385	0.1352612	0.7240198	1.0	2014	tags=41%, list=17%, signal=50%
GOBP_REGULATION_OF_B_CELL_MEDIATED_IMMUNITY	GOBP_REGULATION_OF_B_CELL_MEDIATED_IMMUNITY		32	-0.38407698	-1.2799846	0.13813953	0.7268805	1.0	3209	tags=53%, list=27%, signal=72%
GOBP_NEURAL_PLATE_MORPHOGENESIS	GOBP_NEURAL_PLATE_MORPHOGENESIS		3	-0.75804424	-1.2799157	0.1722334	0.72624826	1.0	677	tags=33%, list=6%, signal=35%
GOBP_RENAL_VESICLE_FORMATION	GOBP_RENAL_VESICLE_FORMATION		7	-0.58486295	-1.2792842	0.2046709	0.72759473	1.0	3475	tags=57%, list=29%, signal=80%
GOCC_PYRUVATE_DEHYDROGENASE_COMPLEX	GOCC_PYRUVATE_DEHYDROGENASE_COMPLEX		6	-0.6075688	-1.2775626	0.20403957	0.73275894	1.0	4007	tags=67%, list=33%, signal=100%
GOMF_INORGANIC_PHOSPHATE_TRANSMEMBRANE_TRANSPORTER_ACTIVITY	GOMF_INORGANIC_PHOSPHATE_TRANSMEMBRANE_TRANSPORTER_ACTIVITY		4	-0.7003008	-1.2775	0.1898527	0.7321024	1.0	2888	tags=50%, list=24%, signal=66%
GOBP_MICROGLIA_DIFFERENTIATION	GOBP_MICROGLIA_DIFFERENTIATION		4	-0.6855389	-1.276378	0.20199087	0.7352623	1.0	2211	tags=50%, list=18%, signal=61%
GOBP_REGULATION_OF_OXIDATIVE_STRESS_INDUCED_INTRINSIC_APOPTOTIC_SIGNALING_PATHWAY	GOBP_REGULATION_OF_OXIDATIVE_STRESS_INDUCED_INTRINSIC_APOPTOTIC_SIGNALING_PATHWAY		23	-0.4153415	-1.2761776	0.14935662	0.7351018	1.0	2625	tags=39%, list=22%, signal=50%
GOCC_BOX_C_D_RNP_COMPLEX	GOCC_BOX_C_D_RNP_COMPLEX		4	-0.69414216	-1.2759452	0.20481436	0.735053	1.0	2464	tags=75%, list=21%, signal=94%
GOCC_PHAGOLYSOSOME	GOCC_PHAGOLYSOSOME		5	-0.6386627	-1.2759302	0.1891348	0.73423976	1.0	1292	tags=60%, list=11%, signal=67%
GOBP_POSITIVE_REGULATION_OF_GLIAL_CELL_DIFFERENTIATION	GOBP_POSITIVE_REGULATION_OF_GLIAL_CELL_DIFFERENTIATION		30	-0.38815567	-1.2757028	0.14395393	0.7341818	1.0	2881	tags=43%, list=24%, signal=57%
GOBP_NEGATIVE_REGULATION_OF_BONE_RESORPTION	GOBP_NEGATIVE_REGULATION_OF_BONE_RESORPTION		10	-0.51781356	-1.2745323	0.19682676	0.7373808	1.0	2046	tags=60%, list=17%, signal=72%
GOBP_REGULATION_OF_INFLAMMATORY_RESPONSE_TO_ANTIGENIC_STIMULUS	GOBP_REGULATION_OF_INFLAMMATORY_RESPONSE_TO_ANTIGENIC_STIMULUS		12	-0.49322084	-1.2734483	0.17461005	0.7403138	1.0	3035	tags=67%, list=25%, signal=89%
GOBP_FATTY_ACID_DERIVATIVE_CATABOLIC_PROCESS	GOBP_FATTY_ACID_DERIVATIVE_CATABOLIC_PROCESS		7	-0.579708	-1.2732744	0.19590269	0.74004424	1.0	4736	tags=86%, list=39%, signal=141%
GOBP_RIBOSOMAL_SMALL_SUBUNIT_ASSEMBLY	GOBP_RIBOSOMAL_SMALL_SUBUNIT_ASSEMBLY		15	-0.46633315	-1.2732413	0.16411379	0.73928803	1.0	3089	tags=60%, list=26%, signal=81%
GOBP_NEGATIVE_REGULATION_OF_DENDRITIC_SPINE_DEVELOPMENT	GOBP_NEGATIVE_REGULATION_OF_DENDRITIC_SPINE_DEVELOPMENT		8	-0.5597105	-1.2732066	0.19574468	0.73854595	1.0	2842	tags=50%, list=24%, signal=65%
GOBP_SENSORY_PERCEPTION	GOBP_SENSORY_PERCEPTION		234	-0.26881236	-1.273169	0.027936507	0.7378135	1.0	2587	tags=30%, list=22%, signal=38%
GOBP_MALATE_METABOLIC_PROCESS	GOBP_MALATE_METABOLIC_PROCESS		6	-0.61076516	-1.2718898	0.20743982	0.74145675	1.0	928	tags=33%, list=8%, signal=36%
GOBP_ARGININE_METABOLIC_PROCESS	GOBP_ARGININE_METABOLIC_PROCESS		11	-0.5066746	-1.2716067	0.18529929	0.7416283	1.0	2936	tags=45%, list=24%, signal=60%
GOMF_INTRACILIARY_TRANSPORT_PARTICLE_B_BINDING	GOMF_INTRACILIARY_TRANSPORT_PARTICLE_B_BINDING		4	-0.6884037	-1.2715076	0.20205761	0.7411133	1.0	3536	tags=75%, list=29%, signal=106%
GOBP_DETECTION_OF_STIMULUS_INVOLVED_IN_SENSORY_PERCEPTION	GOBP_DETECTION_OF_STIMULUS_INVOLVED_IN_SENSORY_PERCEPTION		36	-0.37099284	-1.2712752	0.13212064	0.74109286	1.0	1712	tags=31%, list=14%, signal=36%
GOBP_ATRIAL_CARDIAC_MUSCLE_CELL_MEMBRANE_REPOLARIZATION	GOBP_ATRIAL_CARDIAC_MUSCLE_CELL_MEMBRANE_REPOLARIZATION		6	-0.6092049	-1.2712394	0.19925742	0.7403553	1.0	713	tags=33%, list=6%, signal=35%
GOBP_REGULATION_OF_ODONTOGENESIS_OF_DENTIN_CONTAINING_TOOTH	GOBP_REGULATION_OF_ODONTOGENESIS_OF_DENTIN_CONTAINING_TOOTH		5	-0.64677846	-1.2710757	0.20936982	0.74006796	1.0	156	tags=40%, list=1%, signal=41%
GOMF_C2H2_ZINC_FINGER_DOMAIN_BINDING	GOMF_C2H2_ZINC_FINGER_DOMAIN_BINDING		8	-0.5546113	-1.2710129	0.19661297	0.7394288	1.0	3674	tags=63%, list=31%, signal=90%
GOBP_NEPHRIC_DUCT_DEVELOPMENT	GOBP_NEPHRIC_DUCT_DEVELOPMENT		9	-0.5377513	-1.2704781	0.18791667	0.74045974	1.0	27	tags=11%, list=0%, signal=11%
GOMF_TRANSCRIPTION_REGULATOR_INHIBITOR_ACTIVITY	GOMF_TRANSCRIPTION_REGULATOR_INHIBITOR_ACTIVITY		14	-0.47588566	-1.2700578	0.18334772	0.74107903	1.0	1070	tags=21%, list=9%, signal=23%
GOBP_CELL_MIGRATION_INVOLVED_IN_HEART_DEVELOPMENT	GOBP_CELL_MIGRATION_INVOLVED_IN_HEART_DEVELOPMENT		14	-0.4743998	-1.2700043	0.18113375	0.7403974	1.0	563	tags=29%, list=5%, signal=30%
GOBP_OXYGEN_METABOLIC_PROCESS	GOBP_OXYGEN_METABOLIC_PROCESS		5	-0.6359067	-1.270004	0.2029826	0.7395404	1.0	77	tags=20%, list=1%, signal=20%
GOBP_LIPID_OXIDATION	GOBP_LIPID_OXIDATION		88	-0.3095479	-1.2695324	0.08486118	0.7403568	1.0	1786	tags=27%, list=15%, signal=32%
GOBP_POSITIVE_REGULATION_OF_T_CELL_DIFFERENTIATION_IN_THYMUS	GOBP_POSITIVE_REGULATION_OF_T_CELL_DIFFERENTIATION_IN_THYMUS		9	-0.5405576	-1.2694091	0.19749352	0.7399224	1.0	3240	tags=44%, list=27%, signal=61%
GOBP_REGULATION_OF_CELL_PROLIFERATION_INVOLVED_IN_KIDNEY_DEVELOPMENT	GOBP_REGULATION_OF_CELL_PROLIFERATION_INVOLVED_IN_KIDNEY_DEVELOPMENT		10	-0.5242163	-1.26928	0.19014084	0.73951375	1.0	1051	tags=30%, list=9%, signal=33%
GOBP_C_TERMINAL_PROTEIN_LIPIDATION	GOBP_C_TERMINAL_PROTEIN_LIPIDATION		4	-0.6867364	-1.2685969	0.20379537	0.74108046	1.0	1642	tags=25%, list=14%, signal=29%
GOBP_HYPERSENSITIVITY	GOBP_HYPERSENSITIVITY		6	-0.60461396	-1.2683741	0.21304707	0.740995	1.0	1063	tags=50%, list=9%, signal=55%
GOCC_POTASSIUM_CHANNEL_COMPLEX	GOCC_POTASSIUM_CHANNEL_COMPLEX		50	-0.3452245	-1.2682362	0.11237016	0.74064463	1.0	2114	tags=32%, list=18%, signal=39%
GOBP_OSTEOBLAST_DIFFERENTIATION	GOBP_OSTEOBLAST_DIFFERENTIATION		149	-0.28545928	-1.2682297	0.059625212	0.7398115	1.0	1529	tags=19%, list=13%, signal=22%
GOBP_LEUKOCYTE_AGGREGATION	GOBP_LEUKOCYTE_AGGREGATION		10	-0.52266955	-1.2679163	0.19991529	0.74004227	1.0	1650	tags=40%, list=14%, signal=46%
GOBP_SUCCINATE_METABOLIC_PROCESS	GOBP_SUCCINATE_METABOLIC_PROCESS		5	-0.64214194	-1.2678485	0.20840131	0.73944044	1.0	2570	tags=60%, list=21%, signal=76%
GOBP_POSITIVE_REGULATION_OF_VOLTAGE_GATED_POTASSIUM_CHANNEL_ACTIVITY	GOBP_POSITIVE_REGULATION_OF_VOLTAGE_GATED_POTASSIUM_CHANNEL_ACTIVITY		7	-0.5784783	-1.2676858	0.20195164	0.73918575	1.0	894	tags=29%, list=7%, signal=31%
GOMF_TRIPEPTIDE_TRANSMEMBRANE_TRANSPORTER_ACTIVITY	GOMF_TRIPEPTIDE_TRANSMEMBRANE_TRANSPORTER_ACTIVITY		4	-0.68518364	-1.2676091	0.20082304	0.7386023	1.0	3785	tags=100%, list=32%, signal=146%
GOBP_REGULATION_OF_RELAXATION_OF_MUSCLE	GOBP_REGULATION_OF_RELAXATION_OF_MUSCLE		7	-0.5788148	-1.2673721	0.20712788	0.738614	1.0	3048	tags=57%, list=25%, signal=77%
GOMF_TRNA_BINDING	GOMF_TRNA_BINDING		49	-0.34519678	-1.2669797	0.11397234	0.7391427	1.0	3270	tags=45%, list=27%, signal=61%
GOCC_MRNA_EDITING_COMPLEX	GOCC_MRNA_EDITING_COMPLEX		7	-0.58174646	-1.2666714	0.20462185	0.7393898	1.0	4272	tags=57%, list=36%, signal=89%
GOMF_PROTEIN_DEMETHYLASE_ACTIVITY	GOMF_PROTEIN_DEMETHYLASE_ACTIVITY		17	-0.45111674	-1.266602	0.17885117	0.7387823	1.0	3813	tags=41%, list=32%, signal=60%
GOCC_ANCHORED_COMPONENT_OF_EXTERNAL_SIDE_OF_PLASMA_MEMBRANE	GOCC_ANCHORED_COMPONENT_OF_EXTERNAL_SIDE_OF_PLASMA_MEMBRANE		8	-0.55442023	-1.2665783	0.1991453	0.73801947	1.0	2938	tags=63%, list=24%, signal=83%
GOBP_POSITIVE_REGULATION_OF_HYPERSENSITIVITY	GOBP_POSITIVE_REGULATION_OF_HYPERSENSITIVITY		3	-0.74758494	-1.2660804	0.19358766	0.7389224	1.0	3035	tags=100%, list=25%, signal=134%
GOBP_MYELOID_PROGENITOR_CELL_DIFFERENTIATION	GOBP_MYELOID_PROGENITOR_CELL_DIFFERENTIATION		4	-0.6858673	-1.2658619	0.20421052	0.73885983	1.0	3160	tags=75%, list=26%, signal=102%
GOCC_EXTERNAL_SIDE_OF_APICAL_PLASMA_MEMBRANE	GOCC_EXTERNAL_SIDE_OF_APICAL_PLASMA_MEMBRANE		5	-0.635343	-1.265462	0.21083333	0.73940265	1.0	1902	tags=40%, list=16%, signal=48%
GOMF_IMMUNE_RECEPTOR_ACTIVITY	GOMF_IMMUNE_RECEPTOR_ACTIVITY		77	-0.3150232	-1.2652416	0.09141696	0.73932743	1.0	1546	tags=23%, list=13%, signal=27%
GOBP_MEMBRANE_HYPERPOLARIZATION	GOBP_MEMBRANE_HYPERPOLARIZATION		10	-0.5208463	-1.2648652	0.1964989	0.7398229	1.0	604	tags=30%, list=5%, signal=32%
GOBP_AMINO_ACID_ACTIVATION	GOBP_AMINO_ACID_ACTIVATION		27	-0.39911023	-1.2645063	0.15768011	0.7402384	1.0	3334	tags=52%, list=28%, signal=72%
GOBP_POSITIVE_REGULATION_OF_RENAL_SODIUM_EXCRETION	GOBP_POSITIVE_REGULATION_OF_RENAL_SODIUM_EXCRETION		8	-0.5529499	-1.2641803	0.20251046	0.74052906	1.0	12	tags=13%, list=0%, signal=13%
GOBP_CONVERGENT_EXTENSION_INVOLVED_IN_GASTRULATION	GOBP_CONVERGENT_EXTENSION_INVOLVED_IN_GASTRULATION		6	-0.6023667	-1.2637053	0.20524563	0.74134046	1.0	677	tags=33%, list=6%, signal=35%
GOBP_TRIPEPTIDE_TRANSMEMBRANE_TRANSPORT	GOBP_TRIPEPTIDE_TRANSMEMBRANE_TRANSPORT		4	-0.68518364	-1.2636391	0.20661823	0.7407391	1.0	3785	tags=100%, list=32%, signal=146%
GOMF_NAD_P_H_DEHYDROGENASE_QUINONE_ACTIVITY	GOMF_NAD_P_H_DEHYDROGENASE_QUINONE_ACTIVITY		38	-0.36841217	-1.2631688	0.13493976	0.74155617	1.0	4520	tags=50%, list=38%, signal=80%
GOBP_POSITIVE_REGULATION_OF_INFLAMMATORY_RESPONSE_TO_ANTIGENIC_STIMULUS	GOBP_POSITIVE_REGULATION_OF_INFLAMMATORY_RESPONSE_TO_ANTIGENIC_STIMULUS		7	-0.5795766	-1.2624238	0.20419288	0.74329275	1.0	3035	tags=86%, list=25%, signal=115%
GOBP_NEGATIVE_REGULATION_OF_FIBROBLAST_PROLIFERATION	GOBP_NEGATIVE_REGULATION_OF_FIBROBLAST_PROLIFERATION		18	-0.43755352	-1.2624161	0.17726052	0.74248654	1.0	819	tags=22%, list=7%, signal=24%
GOMF_C_C_CHEMOKINE_BINDING	GOMF_C_C_CHEMOKINE_BINDING		12	-0.49328592	-1.2622428	0.18728374	0.7422708	1.0	1063	tags=42%, list=9%, signal=46%
GOBP_MITOCHONDRIAL_RESPIRASOME_ASSEMBLY	GOBP_MITOCHONDRIAL_RESPIRASOME_ASSEMBLY		4	-0.6923117	-1.2622033	0.2116013	0.74157274	1.0	2749	tags=75%, list=23%, signal=97%
GOBP_VALINE_METABOLIC_PROCESS	GOBP_VALINE_METABOLIC_PROCESS		6	-0.6045883	-1.262002	0.21749796	0.741452	1.0	2270	tags=50%, list=19%, signal=62%
GOCC_STAGA_COMPLEX	GOCC_STAGA_COMPLEX		12	-0.4895588	-1.2618877	0.18354711	0.7410189	1.0	4607	tags=67%, list=38%, signal=108%
GOBP_VENTRICULAR_CARDIAC_MUSCLE_CELL_DEVELOPMENT	GOBP_VENTRICULAR_CARDIAC_MUSCLE_CELL_DEVELOPMENT		6	-0.60843956	-1.2617085	0.21696919	0.740798	1.0	2773	tags=50%, list=23%, signal=65%
GOMF_OUTWARD_RECTIFIER_POTASSIUM_CHANNEL_ACTIVITY	GOMF_OUTWARD_RECTIFIER_POTASSIUM_CHANNEL_ACTIVITY		7	-0.5722531	-1.2614108	0.20856296	0.7410107	1.0	1943	tags=57%, list=16%, signal=68%
GOBP_G_PROTEIN_COUPLED_RECEPTOR_INTERNALIZATION	GOBP_G_PROTEIN_COUPLED_RECEPTOR_INTERNALIZATION		8	-0.55528396	-1.2613962	0.20444825	0.74023235	1.0	947	tags=50%, list=8%, signal=54%
GOMF_CHEMOKINE_BINDING	GOMF_CHEMOKINE_BINDING		18	-0.43279862	-1.2606698	0.17117904	0.7419395	1.0	1133	tags=33%, list=9%, signal=37%
GOBP_NEGATIVE_REGULATION_OF_COLLAGEN_METABOLIC_PROCESS	GOBP_NEGATIVE_REGULATION_OF_COLLAGEN_METABOLIC_PROCESS		7	-0.5744832	-1.2602766	0.21041308	0.74248034	1.0	980	tags=29%, list=8%, signal=31%
GOMF_DEMETHYLASE_ACTIVITY	GOMF_DEMETHYLASE_ACTIVITY		25	-0.40032753	-1.2598718	0.15935335	0.74305063	1.0	2402	tags=40%, list=20%, signal=50%
GOBP_AXIS_ELONGATION_INVOLVED_IN_SOMITOGENESIS	GOBP_AXIS_ELONGATION_INVOLVED_IN_SOMITOGENESIS		4	-0.6817113	-1.2597909	0.21127331	0.7425072	1.0	1391	tags=50%, list=12%, signal=57%
GOBP_MONOCYTE_AGGREGATION	GOBP_MONOCYTE_AGGREGATION		5	-0.637883	-1.2594911	0.21861212	0.7427431	1.0	979	tags=40%, list=8%, signal=44%
GOBP_POSITIVE_REGULATION_OF_PLATELET_DERIVED_GROWTH_FACTOR_RECEPTOR_SIGNALING_PATHWAY	GOBP_POSITIVE_REGULATION_OF_PLATELET_DERIVED_GROWTH_FACTOR_RECEPTOR_SIGNALING_PATHWAY		5	-0.64345086	-1.2594063	0.20594305	0.74220675	1.0	18	tags=20%, list=0%, signal=20%
GOBP_RESPONSE_TO_FUNGICIDE	GOBP_RESPONSE_TO_FUNGICIDE		4	-0.6828517	-1.2593732	0.21300542	0.74150956	1.0	3813	tags=100%, list=32%, signal=146%
GOBP_PHAGOSOME_ACIDIFICATION	GOBP_PHAGOSOME_ACIDIFICATION		21	-0.42060062	-1.2589194	0.16954546	0.74226767	1.0	3769	tags=38%, list=31%, signal=55%
GOBP_NEGATIVE_REGULATION_OF_CAMP_MEDIATED_SIGNALING	GOBP_NEGATIVE_REGULATION_OF_CAMP_MEDIATED_SIGNALING		11	-0.5013993	-1.2588527	0.1980367	0.7416805	1.0	2737	tags=45%, list=23%, signal=59%
GOCC_NUCLEAR_PORE_NUCLEAR_BASKET	GOCC_NUCLEAR_PORE_NUCLEAR_BASKET		9	-0.53075445	-1.2585245	0.1994841	0.7420016	1.0	88	tags=11%, list=1%, signal=11%
GOBP_NEGATIVE_REGULATION_OF_NEURON_DEATH	GOBP_NEGATIVE_REGULATION_OF_NEURON_DEATH		117	-0.29213524	-1.2582345	0.07735426	0.74217206	1.0	2881	tags=34%, list=24%, signal=45%
GOBP_RETINAL_ROD_CELL_DIFFERENTIATION	GOBP_RETINAL_ROD_CELL_DIFFERENTIATION		8	-0.55023414	-1.2581613	0.21159421	0.74161047	1.0	2789	tags=50%, list=23%, signal=65%
GOBP_NEGATIVE_REGULATION_OF_TRANSCRIPTION_BY_COMPETITIVE_PROMOTER_BINDING	GOBP_NEGATIVE_REGULATION_OF_TRANSCRIPTION_BY_COMPETITIVE_PROMOTER_BINDING		8	-0.55816275	-1.2576501	0.20815812	0.7425616	1.0	1116	tags=25%, list=9%, signal=28%
GOMF_PROTEIN_DISULFIDE_OXIDOREDUCTASE_ACTIVITY	GOMF_PROTEIN_DISULFIDE_OXIDOREDUCTASE_ACTIVITY		19	-0.43193284	-1.2571235	0.17422222	0.7435859	1.0	3540	tags=53%, list=29%, signal=75%
GOBP_NEGATIVE_REGULATION_OF_GROWTH	GOBP_NEGATIVE_REGULATION_OF_GROWTH		163	-0.27748743	-1.2568083	0.049482163	0.74387866	1.0	2056	tags=24%, list=17%, signal=28%
GOMF_PHOSPHOLIPASE_A2_ACTIVITY_CONSUMING_1_2_DIPALMITOYLPHOSPHATIDYLCHOLINE	GOMF_PHOSPHOLIPASE_A2_ACTIVITY_CONSUMING_1_2_DIPALMITOYLPHOSPHATIDYLCHOLINE		9	-0.53325254	-1.256042	0.20930232	0.74571925	1.0	808	tags=44%, list=7%, signal=48%
GOBP_INTESTINAL_EPITHELIAL_CELL_DEVELOPMENT	GOBP_INTESTINAL_EPITHELIAL_CELL_DEVELOPMENT		12	-0.49106795	-1.255723	0.19183846	0.7460119	1.0	1418	tags=33%, list=12%, signal=38%
GOMF_NUCLEOTIDASE_ACTIVITY	GOMF_NUCLEOTIDASE_ACTIVITY		11	-0.5015105	-1.2554301	0.19991456	0.74622256	1.0	863	tags=36%, list=7%, signal=39%
GOMF_CLASS_I_DNA_APURINIC_OR_APYRIMIDINIC_SITE_ENDONUCLEASE_ACTIVITY	GOMF_CLASS_I_DNA_APURINIC_OR_APYRIMIDINIC_SITE_ENDONUCLEASE_ACTIVITY		5	-0.63370705	-1.2553769	0.21709691	0.74558455	1.0	1616	tags=60%, list=13%, signal=69%
GOBP_REGULATION_OF_EXCRETION	GOBP_REGULATION_OF_EXCRETION		10	-0.51810914	-1.2552216	0.20121422	0.7453141	1.0	12	tags=10%, list=0%, signal=10%
GOBP_REGULATION_OF_SKELETAL_MUSCLE_CONTRACTION	GOBP_REGULATION_OF_SKELETAL_MUSCLE_CONTRACTION		4	-0.6806956	-1.254559	0.21268657	0.74679285	1.0	26	tags=25%, list=0%, signal=25%
GOBP_HYDROGEN_PEROXIDE_CATABOLIC_PROCESS	GOBP_HYDROGEN_PEROXIDE_CATABOLIC_PROCESS		13	-0.4823813	-1.2545483	0.2012685	0.7460179	1.0	1188	tags=31%, list=10%, signal=34%
GOBP_TUBULIN_COMPLEX_ASSEMBLY	GOBP_TUBULIN_COMPLEX_ASSEMBLY		7	-0.57611305	-1.2540205	0.21920758	0.74703354	1.0	3344	tags=57%, list=28%, signal=79%
GOBP_DETECTION_OF_STIMULUS	GOBP_DETECTION_OF_STIMULUS		139	-0.28442872	-1.2538333	0.062111802	0.7468803	1.0	2625	tags=28%, list=22%, signal=35%
GOBP_REGULATION_OF_GENE_EXPRESSION_BY_GENETIC_IMPRINTING	GOBP_REGULATION_OF_GENE_EXPRESSION_BY_GENETIC_IMPRINTING		11	-0.4984195	-1.253822	0.19494112	0.74610734	1.0	13	tags=9%, list=0%, signal=9%
GOBP_PURINE_DEOXYRIBONUCLEOTIDE_BIOSYNTHETIC_PROCESS	GOBP_PURINE_DEOXYRIBONUCLEOTIDE_BIOSYNTHETIC_PROCESS		4	-0.6795559	-1.2538176	0.21337186	0.74531674	1.0	1302	tags=50%, list=11%, signal=56%
GOCC_PHAGOCYTIC_CUP	GOCC_PHAGOCYTIC_CUP		19	-0.4276501	-1.2538048	0.18022181	0.7445544	1.0	2527	tags=37%, list=21%, signal=47%
GOBP_NUCLEOTIDE_BINDING_OLIGOMERIZATION_DOMAIN_CONTAINING_2_SIGNALING_PATHWAY	GOBP_NUCLEOTIDE_BINDING_OLIGOMERIZATION_DOMAIN_CONTAINING_2_SIGNALING_PATHWAY		9	-0.53785014	-1.2536826	0.20907128	0.7441725	1.0	2403	tags=33%, list=20%, signal=42%
GOMF_TRANSLATION_INITIATION_FACTOR_BINDING	GOMF_TRANSLATION_INITIATION_FACTOR_BINDING		24	-0.4032625	-1.2535791	0.16292639	0.74371666	1.0	2512	tags=42%, list=21%, signal=53%
GOBP_NEGATIVE_REGULATION_OF_HUMORAL_IMMUNE_RESPONSE	GOBP_NEGATIVE_REGULATION_OF_HUMORAL_IMMUNE_RESPONSE		7	-0.5698967	-1.2535576	0.20500849	0.74298745	1.0	2949	tags=71%, list=25%, signal=95%
GOBP_REGULATION_OF_RIBONUCLEOPROTEIN_COMPLEX_LOCALIZATION	GOBP_REGULATION_OF_RIBONUCLEOPROTEIN_COMPLEX_LOCALIZATION		6	-0.60091627	-1.2529957	0.22080065	0.7441063	1.0	4798	tags=100%, list=40%, signal=166%
GOBP_POSITIVE_REGULATION_BY_HOST_OF_VIRAL_PROCESS	GOBP_POSITIVE_REGULATION_BY_HOST_OF_VIRAL_PROCESS		11	-0.49808678	-1.2522823	0.19923045	0.7457287	1.0	1531	tags=36%, list=13%, signal=42%
GOMF_VASOPRESSIN_RECEPTOR_ACTIVITY	GOMF_VASOPRESSIN_RECEPTOR_ACTIVITY		4	-0.68501484	-1.2522144	0.2167945	0.74516666	1.0	1514	tags=50%, list=13%, signal=57%
GOMF_CYTOKINE_RECEPTOR_ACTIVITY	GOMF_CYTOKINE_RECEPTOR_ACTIVITY		71	-0.31719527	-1.2521143	0.10632911	0.7447063	1.0	1546	tags=23%, list=13%, signal=26%
GOBP_TERPENOID_CATABOLIC_PROCESS	GOBP_TERPENOID_CATABOLIC_PROCESS		3	-0.73448604	-1.2514542	0.20216607	0.7461587	1.0	42	tags=33%, list=0%, signal=33%
GOBP_CLATHRIN_COAT_DISASSEMBLY	GOBP_CLATHRIN_COAT_DISASSEMBLY		4	-0.68316495	-1.2513543	0.21751527	0.7457142	1.0	160	tags=25%, list=1%, signal=25%
GOBP_SYNAPSE_PRUNING	GOBP_SYNAPSE_PRUNING		9	-0.53268105	-1.2511559	0.21818958	0.7456079	1.0	3937	tags=78%, list=33%, signal=116%
GOCC_CYTOPLASMIC_EXOSOME_RNASE_COMPLEX	GOCC_CYTOPLASMIC_EXOSOME_RNASE_COMPLEX		13	-0.47730532	-1.2508925	0.18736093	0.7457343	1.0	3711	tags=62%, list=31%, signal=89%
GOBP_HISTONE_H4_K16_ACETYLATION	GOBP_HISTONE_H4_K16_ACETYLATION		16	-0.44966623	-1.2505169	0.1875	0.7462084	1.0	4465	tags=63%, list=37%, signal=99%
GOBP_CELL_CELL_ADHESION_MEDIATED_BY_INTEGRIN	GOBP_CELL_CELL_ADHESION_MEDIATED_BY_INTEGRIN		15	-0.45988578	-1.2502218	0.2003554	0.74644774	1.0	1133	tags=33%, list=9%, signal=37%
GOMF_APOLIPOPROTEIN_A_I_BINDING	GOMF_APOLIPOPROTEIN_A_I_BINDING		5	-0.6366588	-1.2499849	0.22366816	0.74644744	1.0	2337	tags=40%, list=19%, signal=50%
GOBP_HISTONE_H4_K12_ACETYLATION	GOBP_HISTONE_H4_K12_ACETYLATION		7	-0.5725962	-1.2499571	0.22913256	0.7457431	1.0	1584	tags=57%, list=13%, signal=66%
GOBP_RIBOSOMAL_SMALL_SUBUNIT_EXPORT_FROM_NUCLEUS	GOBP_RIBOSOMAL_SMALL_SUBUNIT_EXPORT_FROM_NUCLEUS		7	-0.5753721	-1.2496594	0.21703416	0.74599814	1.0	791	tags=29%, list=7%, signal=31%
GOBP_MITOCHONDRIAL_CYTOCHROME_C_OXIDASE_ASSEMBLY	GOBP_MITOCHONDRIAL_CYTOCHROME_C_OXIDASE_ASSEMBLY		15	-0.4556261	-1.2495222	0.18819848	0.7456898	1.0	3562	tags=53%, list=30%, signal=76%
GOBP_RESPONSE_TO_COPPER_ION	GOBP_RESPONSE_TO_COPPER_ION		18	-0.4379725	-1.2494355	0.18637185	0.74519575	1.0	2938	tags=61%, list=24%, signal=81%
GOBP_PROTEIN_NEDDYLATION	GOBP_PROTEIN_NEDDYLATION		17	-0.43825683	-1.2493336	0.1863517	0.74475473	1.0	2605	tags=41%, list=22%, signal=53%
GOBP_CELLULAR_RESPONSE_TO_COPPER_ION	GOBP_CELLULAR_RESPONSE_TO_COPPER_ION		11	-0.4944873	-1.2489374	0.19931419	0.74532294	1.0	771	tags=36%, list=6%, signal=39%
GOBP_EXPLORATION_BEHAVIOR	GOBP_EXPLORATION_BEHAVIOR		11	-0.50259143	-1.2489011	0.20375107	0.74465466	1.0	969	tags=27%, list=8%, signal=30%
GOBP_CYTOCHROME_COMPLEX_ASSEMBLY	GOBP_CYTOCHROME_COMPLEX_ASSEMBLY		25	-0.40124738	-1.2482742	0.15870911	0.74602455	1.0	3562	tags=44%, list=30%, signal=62%
GOBP_U4_SNRNA_3_END_PROCESSING	GOBP_U4_SNRNA_3_END_PROCESSING		7	-0.5725277	-1.2482419	0.2185654	0.74535525	1.0	3711	tags=71%, list=31%, signal=103%
GOMF_AMINE_BINDING	GOMF_AMINE_BINDING		6	-0.5957006	-1.2481376	0.20748441	0.7449271	1.0	947	tags=50%, list=8%, signal=54%
GOCC_PROTON_TRANSPORTING_V_TYPE_ATPASE_V0_DOMAIN	GOCC_PROTON_TRANSPORTING_V_TYPE_ATPASE_V0_DOMAIN		10	-0.51628834	-1.2480354	0.20091514	0.74450356	1.0	1264	tags=20%, list=11%, signal=22%
GOBP_VENTRICULAR_CARDIAC_MUSCLE_CELL_MEMBRANE_REPOLARIZATION	GOBP_VENTRICULAR_CARDIAC_MUSCLE_CELL_MEMBRANE_REPOLARIZATION		16	-0.44781366	-1.247976	0.19589469	0.74392956	1.0	728	tags=19%, list=6%, signal=20%
GOBP_REGULATION_OF_PROTEIN_NEDDYLATION	GOBP_REGULATION_OF_PROTEIN_NEDDYLATION		10	-0.5119425	-1.2476853	0.20123294	0.74415994	1.0	1950	tags=50%, list=16%, signal=60%
GOBP_ANTIMICROBIAL_HUMORAL_IMMUNE_RESPONSE_MEDIATED_BY_ANTIMICROBIAL_PEPTIDE	GOBP_ANTIMICROBIAL_HUMORAL_IMMUNE_RESPONSE_MEDIATED_BY_ANTIMICROBIAL_PEPTIDE		11	-0.4965842	-1.2476798	0.20390366	0.7433981	1.0	2949	tags=55%, list=25%, signal=72%
GOBP_POSITIVE_REGULATION_OF_CYTOPLASMIC_TRANSLATION	GOBP_POSITIVE_REGULATION_OF_CYTOPLASMIC_TRANSLATION		8	-0.55186695	-1.247336	0.217023	0.7437798	1.0	2352	tags=38%, list=20%, signal=47%
GOBP_PEPTIDYL_LYSINE_ACETYLATION	GOBP_PEPTIDYL_LYSINE_ACETYLATION		131	-0.28578636	-1.2469621	0.069200225	0.7442819	1.0	2541	tags=27%, list=21%, signal=34%
GOBP_CIRCADIAN_SLEEP_WAKE_CYCLE	GOBP_CIRCADIAN_SLEEP_WAKE_CYCLE		12	-0.4920126	-1.2466475	0.21308653	0.7445563	1.0	1769	tags=42%, list=15%, signal=49%
GOBP_PURINE_NUCLEOTIDE_TRANSPORT	GOBP_PURINE_NUCLEOTIDE_TRANSPORT		18	-0.43594515	-1.2465204	0.16892779	0.74420476	1.0	2911	tags=50%, list=24%, signal=66%
GOMF_PHOSPHATIDYLINOSITOL_3_4_5_TRISPHOSPHATE_3_PHOSPHATASE_ACTIVITY	GOMF_PHOSPHATIDYLINOSITOL_3_4_5_TRISPHOSPHATE_3_PHOSPHATASE_ACTIVITY		4	-0.6776815	-1.2461563	0.22072072	0.7446723	1.0	2046	tags=50%, list=17%, signal=60%
GOBP_POSITIVE_REGULATION_OF_NERVOUS_SYSTEM_DEVELOPMENT	GOBP_POSITIVE_REGULATION_OF_NERVOUS_SYSTEM_DEVELOPMENT		183	-0.27235147	-1.2460256	0.05903399	0.7443274	1.0	2881	tags=31%, list=24%, signal=40%
GOBP_NUCLEAR_RETENTION_OF_PRE_MRNA_AT_THE_SITE_OF_TRANSCRIPTION	GOBP_NUCLEAR_RETENTION_OF_PRE_MRNA_AT_THE_SITE_OF_TRANSCRIPTION		5	-0.63322437	-1.2459699	0.2223137	0.74373907	1.0	3082	tags=40%, list=26%, signal=54%
GOBP_NEPHRIC_DUCT_MORPHOGENESIS	GOBP_NEPHRIC_DUCT_MORPHOGENESIS		7	-0.56663567	-1.2457851	0.22273298	0.7435983	1.0	27	tags=14%, list=0%, signal=14%
GOBP_ADAPTATION_OF_SIGNALING_PATHWAY	GOBP_ADAPTATION_OF_SIGNALING_PATHWAY		11	-0.49383906	-1.2457384	0.20805666	0.7429924	1.0	947	tags=36%, list=8%, signal=39%
GOBP_PROTEIN_TRIMERIZATION	GOBP_PROTEIN_TRIMERIZATION		12	-0.4843859	-1.245648	0.21090755	0.742526	1.0	2203	tags=33%, list=18%, signal=41%
GOBP_POLY_A_PLUS_MRNA_EXPORT_FROM_NUCLEUS	GOBP_POLY_A_PLUS_MRNA_EXPORT_FROM_NUCLEUS		14	-0.4670658	-1.2454096	0.20833333	0.7425561	1.0	827	tags=21%, list=7%, signal=23%
GOBP_RESPONSE_TO_THYROID_HORMONE	GOBP_RESPONSE_TO_THYROID_HORMONE		16	-0.44389218	-1.245295	0.19636679	0.7421742	1.0	3654	tags=44%, list=30%, signal=63%
GOBP_RRNA_3_END_PROCESSING	GOBP_RRNA_3_END_PROCESSING		10	-0.5110471	-1.2448108	0.2076362	0.7430765	1.0	1360	tags=30%, list=11%, signal=34%
GOMF_ANNEALING_ACTIVITY	GOMF_ANNEALING_ACTIVITY		11	-0.49836504	-1.2430139	0.20662598	0.74840266	1.0	1175	tags=36%, list=10%, signal=40%
GOBP_DE_NOVO_IMP_BIOSYNTHETIC_PROCESS	GOBP_DE_NOVO_IMP_BIOSYNTHETIC_PROCESS		5	-0.62170976	-1.2429073	0.22732972	0.747981	1.0	255	tags=20%, list=2%, signal=20%
GOMF_G_PROTEIN_COUPLED_CHEMOATTRACTANT_RECEPTOR_ACTIVITY	GOMF_G_PROTEIN_COUPLED_CHEMOATTRACTANT_RECEPTOR_ACTIVITY		14	-0.46566337	-1.2428085	0.19578853	0.7475346	1.0	1472	tags=43%, list=12%, signal=49%
GOBP_DELAMINATION	GOBP_DELAMINATION		3	-0.73642576	-1.2427891	0.20889261	0.7468289	1.0	3169	tags=100%, list=26%, signal=136%
GOMF_SODIUM_CHANNEL_ACTIVITY	GOMF_SODIUM_CHANNEL_ACTIVITY		22	-0.40733823	-1.2426112	0.17513369	0.746662	1.0	1691	tags=27%, list=14%, signal=32%
GOBP_REGULATION_OF_GROWTH_RATE	GOBP_REGULATION_OF_GROWTH_RATE		4	-0.6684393	-1.2423869	0.23679867	0.7466582	1.0	3624	tags=75%, list=30%, signal=107%
GOMF_OXIDOREDUCTASE_ACTIVITY_ACTING_ON_A_SULFUR_GROUP_OF_DONORS_NAD_P_AS_ACCEPTOR	GOMF_OXIDOREDUCTASE_ACTIVITY_ACTING_ON_A_SULFUR_GROUP_OF_DONORS_NAD_P_AS_ACCEPTOR		9	-0.5214763	-1.2422273	0.2169448	0.7464105	1.0	3324	tags=56%, list=28%, signal=77%
GOMF_PEPTIDE_ALPHA_N_ACETYLTRANSFERASE_ACTIVITY	GOMF_PEPTIDE_ALPHA_N_ACETYLTRANSFERASE_ACTIVITY		7	-0.57176226	-1.2422154	0.21833333	0.74568737	1.0	3420	tags=57%, list=28%, signal=80%
GOBP_INNER_MITOCHONDRIAL_MEMBRANE_ORGANIZATION	GOBP_INNER_MITOCHONDRIAL_MEMBRANE_ORGANIZATION		31	-0.37656277	-1.2421974	0.15874481	0.7449855	1.0	3110	tags=42%, list=26%, signal=56%
GOBP_OLFACTORY_BULB_INTERNEURON_DEVELOPMENT	GOBP_OLFACTORY_BULB_INTERNEURON_DEVELOPMENT		4	-0.6715677	-1.242192	0.2293578	0.7442435	1.0	1489	tags=50%, list=12%, signal=57%
GOBP_REGULATION_OF_ENDOSOME_TO_PLASMA_MEMBRANE_PROTEIN_TRANSPORT	GOBP_REGULATION_OF_ENDOSOME_TO_PLASMA_MEMBRANE_PROTEIN_TRANSPORT		3	-0.72912997	-1.2420915	0.21374045	0.7438156	1.0	194	tags=33%, list=2%, signal=34%
GOMF_OXIDOREDUCTASE_ACTIVITY_ACTING_ON_A_SULFUR_GROUP_OF_DONORS_OXYGEN_AS_ACCEPTOR	GOMF_OXIDOREDUCTASE_ACTIVITY_ACTING_ON_A_SULFUR_GROUP_OF_DONORS_OXYGEN_AS_ACCEPTOR		10	-0.5064977	-1.2416717	0.2062937	0.7444725	1.0	582	tags=30%, list=5%, signal=32%
GOBP_MAST_CELL_ACTIVATION	GOBP_MAST_CELL_ACTIVATION		40	-0.35441288	-1.2413863	0.14669812	0.744667	1.0	4293	tags=65%, list=36%, signal=101%
GOBP_REGULATION_OF_ISOTYPE_SWITCHING	GOBP_REGULATION_OF_ISOTYPE_SWITCHING		23	-0.40691385	-1.2412975	0.17466849	0.744197	1.0	3557	tags=57%, list=30%, signal=80%
GOBP_REGULATION_OF_EXTENT_OF_CELL_GROWTH	GOBP_REGULATION_OF_EXTENT_OF_CELL_GROWTH		73	-0.31096908	-1.2412164	0.10585242	0.74370164	1.0	261	tags=10%, list=2%, signal=10%
GOBP_PERIPHERAL_NERVOUS_SYSTEM_DEVELOPMENT	GOBP_PERIPHERAL_NERVOUS_SYSTEM_DEVELOPMENT		55	-0.33183643	-1.2400879	0.12801576	0.7467529	1.0	563	tags=11%, list=5%, signal=11%
GOBP_REGULATION_OF_RNA_BINDING	GOBP_REGULATION_OF_RNA_BINDING		9	-0.5241544	-1.2399863	0.21526587	0.7463363	1.0	1645	tags=33%, list=14%, signal=39%
GOBP_REGULATION_OF_HISTONE_H4_ACETYLATION	GOBP_REGULATION_OF_HISTONE_H4_ACETYLATION		11	-0.49661034	-1.2397841	0.20774798	0.74626845	1.0	3394	tags=64%, list=28%, signal=89%
GOMF_STRUCTURAL_CONSTITUENT_OF_EYE_LENS	GOMF_STRUCTURAL_CONSTITUENT_OF_EYE_LENS		3	-0.73472124	-1.2391053	0.23154093	0.7478333	1.0	1373	tags=67%, list=11%, signal=75%
GOBP_REGULATION_OF_TRANSLATIONAL_ELONGATION	GOBP_REGULATION_OF_TRANSLATIONAL_ELONGATION		15	-0.45170125	-1.2386127	0.1942758	0.74872553	1.0	3615	tags=67%, list=30%, signal=95%
GOBP_BRANCHING_MORPHOGENESIS_OF_A_NERVE	GOBP_BRANCHING_MORPHOGENESIS_OF_A_NERVE		7	-0.5622924	-1.238254	0.22518457	0.74918705	1.0	969	tags=29%, list=8%, signal=31%
GOCC_G_PROTEIN_BETA_GAMMA_SUBUNIT_COMPLEX	GOCC_G_PROTEIN_BETA_GAMMA_SUBUNIT_COMPLEX		6	-0.5942089	-1.2382252	0.22696534	0.7485298	1.0	4130	tags=83%, list=34%, signal=127%
GOBP_NEGATIVE_REGULATION_OF_HAIR_FOLLICLE_DEVELOPMENT	GOBP_NEGATIVE_REGULATION_OF_HAIR_FOLLICLE_DEVELOPMENT		4	-0.6742475	-1.2380936	0.22909968	0.74819994	1.0	1806	tags=50%, list=15%, signal=59%
GOCC_N_TERMINAL_PROTEIN_ACETYLTRANSFERASE_COMPLEX	GOCC_N_TERMINAL_PROTEIN_ACETYLTRANSFERASE_COMPLEX		8	-0.5468806	-1.2380632	0.2144075	0.7475475	1.0	4897	tags=75%, list=41%, signal=127%
GOBP_LACTATE_METABOLIC_PROCESS	GOBP_LACTATE_METABOLIC_PROCESS		11	-0.49546826	-1.2380153	0.21253891	0.74695975	1.0	2505	tags=55%, list=21%, signal=69%
GOBP_EPITHELIAL_CELL_MATURATION	GOBP_EPITHELIAL_CELL_MATURATION		13	-0.4727796	-1.2377168	0.21539123	0.74721724	1.0	1418	tags=23%, list=12%, signal=26%
GOBP_OLFACTORY_LOBE_DEVELOPMENT	GOBP_OLFACTORY_LOBE_DEVELOPMENT		16	-0.4450361	-1.2376812	0.20112456	0.7465866	1.0	1489	tags=31%, list=12%, signal=36%
GOCC_VACUOLAR_MEMBRANE	GOCC_VACUOLAR_MEMBRANE		322	-0.25217736	-1.2368115	0.025946705	0.748722	1.0	3116	tags=34%, list=26%, signal=44%
GOBP_MRNA_PSEUDOURIDINE_SYNTHESIS	GOBP_MRNA_PSEUDOURIDINE_SYNTHESIS		5	-0.62304586	-1.2359445	0.23378769	0.7509011	1.0	2466	tags=80%, list=21%, signal=101%
GOBP_BONE_REMODELING	GOBP_BONE_REMODELING		65	-0.31827334	-1.2358518	0.115384616	0.7504681	1.0	2194	tags=38%, list=18%, signal=47%
GOMF_2_IRON_2_SULFUR_CLUSTER_BINDING	GOMF_2_IRON_2_SULFUR_CLUSTER_BINDING		18	-0.42716718	-1.2352576	0.18671298	0.75171	1.0	460	tags=17%, list=4%, signal=17%
GOMF_ARACHIDONIC_ACID_MONOOXYGENASE_ACTIVITY	GOMF_ARACHIDONIC_ACID_MONOOXYGENASE_ACTIVITY		3	-0.7308461	-1.2346618	0.21996008	0.7529673	1.0	3236	tags=100%, list=27%, signal=137%
GOBP_GLYCERALDEHYDE_3_PHOSPHATE_METABOLIC_PROCESS	GOBP_GLYCERALDEHYDE_3_PHOSPHATE_METABOLIC_PROCESS		7	-0.56653756	-1.2340707	0.2266834	0.75421435	1.0	57	tags=14%, list=0%, signal=14%
GOBP_POSITIVE_REGULATION_OF_ESTABLISHMENT_OF_PROTEIN_LOCALIZATION_TO_TELOMERE	GOBP_POSITIVE_REGULATION_OF_ESTABLISHMENT_OF_PROTEIN_LOCALIZATION_TO_TELOMERE		9	-0.521237	-1.2338574	0.21764955	0.7541933	1.0	5172	tags=78%, list=43%, signal=136%
GOBP_PEPTIDE_CROSS_LINKING_VIA_CHONDROITIN_4_SULFATE_GLYCOSAMINOGLYCAN	GOBP_PEPTIDE_CROSS_LINKING_VIA_CHONDROITIN_4_SULFATE_GLYCOSAMINOGLYCAN		6	-0.5902408	-1.2335793	0.23965232	0.7543989	1.0	1202	tags=33%, list=10%, signal=37%
GOCC_HISTONE_DEACETYLASE_COMPLEX	GOCC_HISTONE_DEACETYLASE_COMPLEX		56	-0.32915348	-1.2331485	0.13123752	0.7551223	1.0	2317	tags=27%, list=19%, signal=33%
GOBP_SUCKLING_BEHAVIOR	GOBP_SUCKLING_BEHAVIOR		8	-0.53917897	-1.2329544	0.20979626	0.7550142	1.0	1514	tags=25%, list=13%, signal=29%
GOBP_REGULATION_OF_AXONOGENESIS	GOBP_REGULATION_OF_AXONOGENESIS		112	-0.2881761	-1.2327625	0.09178229	0.75491107	1.0	2656	tags=30%, list=22%, signal=39%
GOBP_CARBOHYDRATE_DERIVATIVE_TRANSPORT	GOBP_CARBOHYDRATE_DERIVATIVE_TRANSPORT		56	-0.32754362	-1.2327278	0.12352362	0.7542796	1.0	2985	tags=46%, list=25%, signal=61%
GOBP_PARATHYROID_GLAND_DEVELOPMENT	GOBP_PARATHYROID_GLAND_DEVELOPMENT		4	-0.66706955	-1.2324903	0.24308708	0.7543582	1.0	2530	tags=75%, list=21%, signal=95%
GOMF_RNA_POLYMERASE_II_CTD_HEPTAPEPTIDE_REPEAT_KINASE_ACTIVITY	GOMF_RNA_POLYMERASE_II_CTD_HEPTAPEPTIDE_REPEAT_KINASE_ACTIVITY		10	-0.508652	-1.2324059	0.22371851	0.75389624	1.0	1645	tags=20%, list=14%, signal=23%
GOBP_NEGATIVE_REGULATION_OF_LIPOPROTEIN_METABOLIC_PROCESS	GOBP_NEGATIVE_REGULATION_OF_LIPOPROTEIN_METABOLIC_PROCESS		5	-0.6219671	-1.2320749	0.24251129	0.75427365	1.0	162	tags=20%, list=1%, signal=20%
GOBP_TETRAPYRROLE_BIOSYNTHETIC_PROCESS	GOBP_TETRAPYRROLE_BIOSYNTHETIC_PROCESS		24	-0.3985342	-1.231761	0.18177655	0.75456256	1.0	3737	tags=54%, list=31%, signal=78%
GOBP_RRNA_CONTAINING_RIBONUCLEOPROTEIN_COMPLEX_EXPORT_FROM_NUCLEUS	GOBP_RRNA_CONTAINING_RIBONUCLEOPROTEIN_COMPLEX_EXPORT_FROM_NUCLEUS		13	-0.47067153	-1.2315398	0.20692603	0.7545437	1.0	4582	tags=62%, list=38%, signal=99%
GOBP_REGULATION_OF_ATRIAL_CARDIAC_MUSCLE_CELL_MEMBRANE_REPOLARIZATION	GOBP_REGULATION_OF_ATRIAL_CARDIAC_MUSCLE_CELL_MEMBRANE_REPOLARIZATION		4	-0.6658966	-1.2311933	0.23073786	0.75497365	1.0	713	tags=50%, list=6%, signal=53%
GOBP_POSITIVE_REGULATION_OF_MITOCHONDRIAL_TRANSLATION	GOBP_POSITIVE_REGULATION_OF_MITOCHONDRIAL_TRANSLATION		13	-0.47229356	-1.2311488	0.20571676	0.75437456	1.0	3883	tags=46%, list=32%, signal=68%
GOBP_SEROTONIN_RECEPTOR_SIGNALING_PATHWAY	GOBP_SEROTONIN_RECEPTOR_SIGNALING_PATHWAY		13	-0.4648798	-1.2308578	0.21612047	0.7546033	1.0	1701	tags=38%, list=14%, signal=45%
GOBP_POSITIVE_REGULATION_OF_IMMUNOGLOBULIN_PRODUCTION	GOBP_POSITIVE_REGULATION_OF_IMMUNOGLOBULIN_PRODUCTION		23	-0.4016579	-1.2306638	0.19647004	0.7545136	1.0	3209	tags=57%, list=27%, signal=77%
GOBP_GTP_METABOLIC_PROCESS	GOBP_GTP_METABOLIC_PROCESS		18	-0.42475304	-1.2305058	0.20884414	0.7542945	1.0	1626	tags=33%, list=14%, signal=38%
GOMF_OXIDOREDUCTASE_ACTIVITY_ACTING_ON_A_SULFUR_GROUP_OF_DONORS_DISULFIDE_AS_ACCEPTOR	GOMF_OXIDOREDUCTASE_ACTIVITY_ACTING_ON_A_SULFUR_GROUP_OF_DONORS_DISULFIDE_AS_ACCEPTOR		8	-0.538448	-1.2304566	0.22986081	0.753708	1.0	913	tags=25%, list=8%, signal=27%
GOBP_POSITIVE_REGULATION_OF_GRANULOCYTE_DIFFERENTIATION	GOBP_POSITIVE_REGULATION_OF_GRANULOCYTE_DIFFERENTIATION		6	-0.589751	-1.2304552	0.23941909	0.7529725	1.0	2760	tags=50%, list=23%, signal=65%
GOMF_ATPASE_COUPLED_LIPID_TRANSMEMBRANE_TRANSPORTER_ACTIVITY	GOMF_ATPASE_COUPLED_LIPID_TRANSMEMBRANE_TRANSPORTER_ACTIVITY		4	-0.6630801	-1.2303041	0.24765019	0.75272906	1.0	2256	tags=75%, list=19%, signal=92%
GOBP_REGULATION_OF_MACROPHAGE_PROLIFERATION	GOBP_REGULATION_OF_MACROPHAGE_PROLIFERATION		4	-0.6759372	-1.2302163	0.23988786	0.7522766	1.0	964	tags=50%, list=8%, signal=54%
GOBP_GLUCOSE_IMPORT_IN_RESPONSE_TO_INSULIN_STIMULUS	GOBP_GLUCOSE_IMPORT_IN_RESPONSE_TO_INSULIN_STIMULUS		3	-0.73076284	-1.2300266	0.2259772	0.7521843	1.0	3237	tags=100%, list=27%, signal=137%
GOBP_REGULATION_OF_HISTONE_H3_K9_TRIMETHYLATION	GOBP_REGULATION_OF_HISTONE_H3_K9_TRIMETHYLATION		3	-0.7204524	-1.2294872	0.23092784	0.75323987	1.0	2541	tags=67%, list=21%, signal=85%
GOBP_SYMPATHETIC_NERVOUS_SYSTEM_DEVELOPMENT	GOBP_SYMPATHETIC_NERVOUS_SYSTEM_DEVELOPMENT		13	-0.46818772	-1.2294674	0.21898128	0.7525614	1.0	1903	tags=38%, list=16%, signal=46%
GOCC_SPINDLE_POLE_CENTROSOME	GOCC_SPINDLE_POLE_CENTROSOME		11	-0.49461007	-1.229428	0.21884242	0.75195616	1.0	791	tags=27%, list=7%, signal=29%
GOBP_MODULATION_BY_HOST_OF_VIRAL_PROCESS	GOBP_MODULATION_BY_HOST_OF_VIRAL_PROCESS		21	-0.41462892	-1.2294017	0.19058296	0.75131834	1.0	2516	tags=43%, list=21%, signal=54%
GOBP_HEMATOPOIETIC_PROGENITOR_CELL_DIFFERENTIATION	GOBP_HEMATOPOIETIC_PROGENITOR_CELL_DIFFERENTIATION		125	-0.2810018	-1.229049	0.09646663	0.7517527	1.0	3160	tags=34%, list=26%, signal=45%
GOBP_POSITIVE_REGULATION_OF_ER_ASSOCIATED_UBIQUITIN_DEPENDENT_PROTEIN_CATABOLIC_PROCESS	GOBP_POSITIVE_REGULATION_OF_ER_ASSOCIATED_UBIQUITIN_DEPENDENT_PROTEIN_CATABOLIC_PROCESS		6	-0.587926	-1.2286184	0.23638614	0.75245947	1.0	1747	tags=50%, list=15%, signal=58%
GOBP_REGULATION_OF_3_UTR_MEDIATED_MRNA_STABILIZATION	GOBP_REGULATION_OF_3_UTR_MEDIATED_MRNA_STABILIZATION		4	-0.65926814	-1.2280307	0.2405583	0.7536734	1.0	1678	tags=50%, list=14%, signal=58%
GOMF_TRANSPORTER_ACTIVITY	GOMF_TRANSPORTER_ACTIVITY		669	-0.23490785	-1.227243	0.0029440627	0.75551814	1.0	1961	tags=23%, list=16%, signal=26%
GOBP_MUSCLE_FILAMENT_SLIDING	GOBP_MUSCLE_FILAMENT_SLIDING		14	-0.45392722	-1.2272143	0.22477876	0.7548829	1.0	1439	tags=29%, list=12%, signal=32%
GOBP_STEM_CELL_DIVISION	GOBP_STEM_CELL_DIVISION		18	-0.42798847	-1.2271323	0.20286609	0.7544293	1.0	1139	tags=28%, list=9%, signal=31%
GOBP_ASSOCIATIVE_LEARNING	GOBP_ASSOCIATIVE_LEARNING		44	-0.34204632	-1.2268255	0.16159135	0.7547188	1.0	1691	tags=25%, list=14%, signal=29%
GOBP_REGULATION_OF_MITOCHONDRIAL_MRNA_STABILITY	GOBP_REGULATION_OF_MITOCHONDRIAL_MRNA_STABILITY		6	-0.5901231	-1.2266544	0.23869653	0.75453705	1.0	4199	tags=83%, list=35%, signal=128%
GOBP_RESPONSE_TO_IRON_ION	GOBP_RESPONSE_TO_IRON_ION		17	-0.43223026	-1.2264018	0.20337477	0.75467116	1.0	2569	tags=41%, list=21%, signal=52%
GOBP_TRIPEPTIDE_TRANSPORT	GOBP_TRIPEPTIDE_TRANSPORT		5	-0.62092555	-1.2253416	0.2556391	0.7574704	1.0	3785	tags=80%, list=32%, signal=117%
GOMF_PROTEIN_KINASE_A_CATALYTIC_SUBUNIT_BINDING	GOMF_PROTEIN_KINASE_A_CATALYTIC_SUBUNIT_BINDING		12	-0.47275108	-1.225152	0.2228497	0.75736195	1.0	935	tags=25%, list=8%, signal=27%
GOBP_VESICLE_UNCOATING	GOBP_VESICLE_UNCOATING		5	-0.6213121	-1.225141	0.24989657	0.7566659	1.0	160	tags=20%, list=1%, signal=20%
GOBP_MATERNAL_PROCESS_INVOLVED_IN_FEMALE_PREGNANCY	GOBP_MATERNAL_PROCESS_INVOLVED_IN_FEMALE_PREGNANCY		38	-0.35287076	-1.2247777	0.16596144	0.75715256	1.0	3086	tags=39%, list=26%, signal=53%
GOBP_ONE_CARBON_METABOLIC_PROCESS	GOBP_ONE_CARBON_METABOLIC_PROCESS		29	-0.3762753	-1.2244606	0.17945206	0.75748765	1.0	1061	tags=21%, list=9%, signal=23%
GOMF_PHOSPHATIDIC_ACID_TRANSFER_ACTIVITY	GOMF_PHOSPHATIDIC_ACID_TRANSFER_ACTIVITY		5	-0.62121457	-1.224444	0.25350317	0.75681776	1.0	3698	tags=80%, list=31%, signal=116%
GOCC_GROWTH_FACTOR_COMPLEX	GOCC_GROWTH_FACTOR_COMPLEX		3	-0.718521	-1.2243024	0.22451507	0.7565635	1.0	3384	tags=100%, list=28%, signal=139%
GOBP_REGULATION_OF_INSULIN_LIKE_GROWTH_FACTOR_RECEPTOR_SIGNALING_PATHWAY	GOBP_REGULATION_OF_INSULIN_LIKE_GROWTH_FACTOR_RECEPTOR_SIGNALING_PATHWAY		14	-0.45287457	-1.2241358	0.21089023	0.7563809	1.0	3701	tags=57%, list=31%, signal=82%
GOBP_REGULATION_OF_NEUTROPHIL_DEGRANULATION	GOBP_REGULATION_OF_NEUTROPHIL_DEGRANULATION		4	-0.6613642	-1.223941	0.24860558	0.75627834	1.0	4071	tags=100%, list=34%, signal=151%
GOCC_SEMAPHORIN_RECEPTOR_COMPLEX	GOCC_SEMAPHORIN_RECEPTOR_COMPLEX		8	-0.53564614	-1.2237928	0.23330551	0.7560475	1.0	2290	tags=50%, list=19%, signal=62%
GOMF_PEPTIDOGLYCAN_BINDING	GOMF_PEPTIDOGLYCAN_BINDING		6	-0.5808597	-1.2233148	0.24979044	0.7569035	1.0	3937	tags=83%, list=33%, signal=124%
GOMF_PROTON_CHANNEL_ACTIVITY	GOMF_PROTON_CHANNEL_ACTIVITY		7	-0.56735235	-1.2232925	0.23855121	0.7562578	1.0	651	tags=29%, list=5%, signal=30%
GOBP_LYMPHOCYTE_AGGREGATION	GOBP_LYMPHOCYTE_AGGREGATION		4	-0.66960937	-1.2231245	0.25325203	0.7560986	1.0	3972	tags=100%, list=33%, signal=149%
GOMF_PHOSPHATIDYLCHOLINE_FLOPPASE_ACTIVITY	GOMF_PHOSPHATIDYLCHOLINE_FLOPPASE_ACTIVITY		3	-0.7229615	-1.222914	0.23512633	0.7560686	1.0	2337	tags=67%, list=19%, signal=83%
GOBP_EMBRYONIC_ORGAN_MORPHOGENESIS	GOBP_EMBRYONIC_ORGAN_MORPHOGENESIS		162	-0.27102402	-1.2227665	0.08392857	0.7558377	1.0	836	tags=16%, list=7%, signal=17%
GOBP_HISTONE_H3_K4_DEMETHYLATION	GOBP_HISTONE_H3_K4_DEMETHYLATION		5	-0.6130268	-1.2215272	0.25426483	0.7592295	1.0	4652	tags=100%, list=39%, signal=163%
GOBP_NEGATIVE_REGULATION_OF_JNK_CASCADE	GOBP_NEGATIVE_REGULATION_OF_JNK_CASCADE		23	-0.39827326	-1.2207376	0.19557363	0.76109505	1.0	1359	tags=17%, list=11%, signal=20%
GOBP_THYMIC_T_CELL_SELECTION	GOBP_THYMIC_T_CELL_SELECTION		18	-0.42718714	-1.2207334	0.21089324	0.76038474	1.0	3199	tags=50%, list=27%, signal=68%
GOBP_TYROSINE_METABOLIC_PROCESS	GOBP_TYROSINE_METABOLIC_PROCESS		4	-0.6638565	-1.2206666	0.24210526	0.75989217	1.0	2357	tags=50%, list=20%, signal=62%
GOMF_COA_TRANSFERASE_ACTIVITY	GOMF_COA_TRANSFERASE_ACTIVITY		4	-0.6634463	-1.2204595	0.25592804	0.7598787	1.0	4046	tags=100%, list=34%, signal=151%
GOBP_RESPONSE_TO_DOPAMINE	GOBP_RESPONSE_TO_DOPAMINE		44	-0.34003472	-1.2204509	0.15627997	0.7591873	1.0	2774	tags=36%, list=23%, signal=47%
GOMF_LIPID_KINASE_ACTIVITY	GOMF_LIPID_KINASE_ACTIVITY		4	-0.66569895	-1.2204257	0.25131527	0.7585454	1.0	2853	tags=75%, list=24%, signal=98%
GOCC_MITOCHONDRIAL_INTERMEMBRANE_SPACE_PROTEIN_TRANSPORTER_COMPLEX	GOCC_MITOCHONDRIAL_INTERMEMBRANE_SPACE_PROTEIN_TRANSPORTER_COMPLEX		4	-0.6587251	-1.220116	0.25227085	0.7588568	1.0	2998	tags=75%, list=25%, signal=100%
GOMF_LEUCINE_BINDING	GOMF_LEUCINE_BINDING		6	-0.5837405	-1.2200593	0.25060531	0.7583216	1.0	1344	tags=33%, list=11%, signal=38%
GOBP_POSITIVE_REGULATION_OF_RNA_BINDING	GOBP_POSITIVE_REGULATION_OF_RNA_BINDING		7	-0.5588422	-1.2195531	0.24030355	0.75927055	1.0	1645	tags=43%, list=14%, signal=50%
GOBP_POSITIVE_REGULATION_OF_INTERLEUKIN_2_PRODUCTION	GOBP_POSITIVE_REGULATION_OF_INTERLEUKIN_2_PRODUCTION		24	-0.39508402	-1.2194796	0.19144243	0.7587931	1.0	2760	tags=46%, list=23%, signal=59%
GOMF_MOLECULAR_TRANSDUCER_ACTIVITY	GOMF_MOLECULAR_TRANSDUCER_ACTIVITY		551	-0.23601113	-1.2194306	0.010517091	0.75824374	1.0	2200	tags=25%, list=18%, signal=29%
GOBP_ANION_TRANSMEMBRANE_TRANSPORT	GOBP_ANION_TRANSMEMBRANE_TRANSPORT		355	-0.24578927	-1.2190025	0.038151138	0.7589647	1.0	1941	tags=23%, list=16%, signal=26%
GOBP_REGULATION_OF_MATRIX_METALLOPEPTIDASE_SECRETION	GOBP_REGULATION_OF_MATRIX_METALLOPEPTIDASE_SECRETION		4	-0.6663655	-1.2183204	0.2401819	0.7605078	1.0	2591	tags=50%, list=22%, signal=64%
GOCC_PWP2P_CONTAINING_SUBCOMPLEX_OF_90S_PRERIBOSOME	GOCC_PWP2P_CONTAINING_SUBCOMPLEX_OF_90S_PRERIBOSOME		5	-0.6169313	-1.2182208	0.25282544	0.7601251	1.0	3449	tags=60%, list=29%, signal=84%
GOCC_CELL_POLE	GOCC_CELL_POLE		5	-0.6145546	-1.2181963	0.25564852	0.7594965	1.0	1200	tags=40%, list=10%, signal=44%
GOBP_LEUKOTRIENE_SIGNALING_PATHWAY	GOBP_LEUKOTRIENE_SIGNALING_PATHWAY		3	-0.72435045	-1.218032	0.23941368	0.75933415	1.0	3314	tags=100%, list=28%, signal=138%
GOBP_THYROID_HORMONE_METABOLIC_PROCESS	GOBP_THYROID_HORMONE_METABOLIC_PROCESS		13	-0.46581882	-1.2179766	0.22207735	0.75880986	1.0	636	tags=23%, list=5%, signal=24%
GOBP_NEGATIVE_REGULATION_OF_HEMATOPOIETIC_STEM_CELL_DIFFERENTIATION	GOBP_NEGATIVE_REGULATION_OF_HEMATOPOIETIC_STEM_CELL_DIFFERENTIATION		3	-0.7191433	-1.2179596	0.25866994	0.75815755	1.0	581	tags=33%, list=5%, signal=35%
GOBP_NEGATIVE_REGULATION_OF_PHOSPHOLIPID_METABOLIC_PROCESS	GOBP_NEGATIVE_REGULATION_OF_PHOSPHOLIPID_METABOLIC_PROCESS		5	-0.61972094	-1.2178848	0.25063938	0.75770205	1.0	426	tags=20%, list=4%, signal=21%
GOBP_REGULATION_OF_NEUTROPHIL_ACTIVATION	GOBP_REGULATION_OF_NEUTROPHIL_ACTIVATION		5	-0.6152771	-1.2176429	0.2545676	0.75779617	1.0	4071	tags=80%, list=34%, signal=121%
GOBP_PLACENTA_DEVELOPMENT	GOBP_PLACENTA_DEVELOPMENT		91	-0.29633582	-1.2160919	0.11174934	0.76221156	1.0	2018	tags=24%, list=17%, signal=29%
GOBP_PRESYNAPTIC_MEMBRANE_ORGANIZATION	GOBP_PRESYNAPTIC_MEMBRANE_ORGANIZATION		6	-0.5805799	-1.2160661	0.25144988	0.7615896	1.0	1168	tags=33%, list=10%, signal=37%
GOMF_SEROTONIN_RECEPTOR_ACTIVITY	GOMF_SEROTONIN_RECEPTOR_ACTIVITY		13	-0.4648798	-1.2160385	0.22690159	0.7609718	1.0	1701	tags=38%, list=14%, signal=45%
GOBP_PROTEIN_INSERTION_INTO_MITOCHONDRIAL_INNER_MEMBRANE	GOBP_PROTEIN_INSERTION_INTO_MITOCHONDRIAL_INNER_MEMBRANE		9	-0.5116156	-1.2158473	0.23779193	0.76089156	1.0	2998	tags=56%, list=25%, signal=74%
GOCC_CHROMAFFIN_GRANULE_MEMBRANE	GOCC_CHROMAFFIN_GRANULE_MEMBRANE		6	-0.5914336	-1.2158008	0.24535917	0.7603357	1.0	1005	tags=33%, list=8%, signal=36%
GOBP_POSITIVE_REGULATION_OF_LEUKOCYTE_ADHESION_TO_VASCULAR_ENDOTHELIAL_CELL	GOBP_POSITIVE_REGULATION_OF_LEUKOCYTE_ADHESION_TO_VASCULAR_ENDOTHELIAL_CELL		13	-0.46447864	-1.2155117	0.22415254	0.76060593	1.0	4329	tags=62%, list=36%, signal=96%
GOCC_NATA_COMPLEX	GOCC_NATA_COMPLEX		3	-0.715523	-1.2153406	0.24165988	0.76045036	1.0	3420	tags=100%, list=28%, signal=140%
GOBP_FERTILIZATION	GOBP_FERTILIZATION		75	-0.30613175	-1.2148973	0.13861893	0.7612088	1.0	651	tags=13%, list=5%, signal=14%
GOBP_RNA_METHYLATION	GOBP_RNA_METHYLATION		62	-0.31751576	-1.2148746	0.14172053	0.76058114	1.0	3120	tags=37%, list=26%, signal=50%
GOBP_UROGENITAL_SYSTEM_DEVELOPMENT	GOBP_UROGENITAL_SYSTEM_DEVELOPMENT		243	-0.25615007	-1.2145631	0.058327932	0.7608925	1.0	1168	tags=16%, list=10%, signal=17%
GOBP_DORSAL_VENTRAL_PATTERN_FORMATION	GOBP_DORSAL_VENTRAL_PATTERN_FORMATION		43	-0.34132025	-1.2140616	0.16435738	0.7618313	1.0	2656	tags=40%, list=22%, signal=51%
GOBP_NEGATIVE_REGULATION_OF_HISTONE_H4_ACETYLATION	GOBP_NEGATIVE_REGULATION_OF_HISTONE_H4_ACETYLATION		5	-0.614349	-1.2139528	0.25928983	0.7614826	1.0	2909	tags=60%, list=24%, signal=79%
GOBP_VENTRICULAR_CARDIAC_MUSCLE_CELL_DIFFERENTIATION	GOBP_VENTRICULAR_CARDIAC_MUSCLE_CELL_DIFFERENTIATION		9	-0.51097494	-1.2137792	0.24326636	0.7613268	1.0	3144	tags=44%, list=26%, signal=60%
GOBP_NUCLEOTIDE_TRANSPORT	GOBP_NUCLEOTIDE_TRANSPORT		22	-0.40362036	-1.2137035	0.21550947	0.7608795	1.0	2911	tags=45%, list=24%, signal=60%
GOBP_NEGATIVE_REGULATION_OF_HEART_RATE	GOBP_NEGATIVE_REGULATION_OF_HEART_RATE		5	-0.6174692	-1.2136724	0.25462013	0.760279	1.0	12	tags=20%, list=0%, signal=20%
GOBP_MIDBRAIN_HINDBRAIN_BOUNDARY_DEVELOPMENT	GOBP_MIDBRAIN_HINDBRAIN_BOUNDARY_DEVELOPMENT		3	-0.7203531	-1.2135973	0.25665557	0.7598317	1.0	3362	tags=100%, list=28%, signal=139%
GOBP_POSITIVE_REGULATION_OF_COMPLEMENT_ACTIVATION	GOBP_POSITIVE_REGULATION_OF_COMPLEMENT_ACTIVATION		4	-0.6635381	-1.2132833	0.26553673	0.76016736	1.0	3636	tags=75%, list=30%, signal=108%
GOBP_REGULATION_OF_PROTEIN_LIPIDATION	GOBP_REGULATION_OF_PROTEIN_LIPIDATION		6	-0.5767329	-1.2131155	0.26005024	0.760001	1.0	162	tags=17%, list=1%, signal=17%
GOBP_PTERIDINE_CONTAINING_COMPOUND_BIOSYNTHETIC_PROCESS	GOBP_PTERIDINE_CONTAINING_COMPOUND_BIOSYNTHETIC_PROCESS		13	-0.46351168	-1.2128168	0.2256043	0.7602798	1.0	349	tags=23%, list=3%, signal=24%
GOBP_POLYADENYLATION_DEPENDENT_SNORNA_3_END_PROCESSING	GOBP_POLYADENYLATION_DEPENDENT_SNORNA_3_END_PROCESSING		6	-0.5774773	-1.21251	0.2570481	0.7605774	1.0	3711	tags=67%, list=31%, signal=96%
GOBP_CILIUM_MOVEMENT	GOBP_CILIUM_MOVEMENT		64	-0.3126567	-1.2123448	0.15510406	0.76042897	1.0	1371	tags=19%, list=11%, signal=21%
GOBP_NONRIBOSOMAL_PEPTIDE_BIOSYNTHETIC_PROCESS	GOBP_NONRIBOSOMAL_PEPTIDE_BIOSYNTHETIC_PROCESS		13	-0.46329787	-1.2122316	0.2237303	0.76009065	1.0	581	tags=15%, list=5%, signal=16%
GOBP_RENAL_SYSTEM_PROCESS	GOBP_RENAL_SYSTEM_PROCESS		78	-0.3005435	-1.2122242	0.13672654	0.75941926	1.0	1759	tags=21%, list=15%, signal=24%
GOCC_SEH1_ASSOCIATED_COMPLEX	GOCC_SEH1_ASSOCIATED_COMPLEX		14	-0.4476125	-1.2117876	0.2229021	0.76017576	1.0	1586	tags=29%, list=13%, signal=33%
GOBP_NUCLEAR_NCRNA_SURVEILLANCE	GOBP_NUCLEAR_NCRNA_SURVEILLANCE		6	-0.578481	-1.2115004	0.2578881	0.76040524	1.0	3082	tags=50%, list=26%, signal=67%
GOBP_INTESTINAL_EPITHELIAL_STRUCTURE_MAINTENANCE	GOBP_INTESTINAL_EPITHELIAL_STRUCTURE_MAINTENANCE		5	-0.61435795	-1.211473	0.26528925	0.7598042	1.0	3765	tags=40%, list=31%, signal=58%
GOBP_LYMPHOID_PROGENITOR_CELL_DIFFERENTIATION	GOBP_LYMPHOID_PROGENITOR_CELL_DIFFERENTIATION		19	-0.41553155	-1.2113916	0.21041308	0.75938773	1.0	3624	tags=68%, list=30%, signal=98%
GOBP_ACTIVATION_OF_STORE_OPERATED_CALCIUM_CHANNEL_ACTIVITY	GOBP_ACTIVATION_OF_STORE_OPERATED_CALCIUM_CHANNEL_ACTIVITY		3	-0.7169969	-1.2112787	0.2601461	0.75906324	1.0	1378	tags=67%, list=11%, signal=75%
GOBP_SUPEROXIDE_ANION_GENERATION	GOBP_SUPEROXIDE_ANION_GENERATION		20	-0.40759507	-1.2112682	0.20618102	0.7584072	1.0	2040	tags=40%, list=17%, signal=48%
GOBP_ISOLEUCINE_METABOLIC_PROCESS	GOBP_ISOLEUCINE_METABOLIC_PROCESS		5	-0.6139059	-1.2106876	0.25554642	0.75963527	1.0	3167	tags=60%, list=26%, signal=81%
GOBP_REGULATION_OF_PSEUDOPODIUM_ASSEMBLY	GOBP_REGULATION_OF_PSEUDOPODIUM_ASSEMBLY		9	-0.51361555	-1.2104374	0.22895065	0.75975406	1.0	1805	tags=33%, list=15%, signal=39%
GOMF_COMPLEMENT_BINDING	GOMF_COMPLEMENT_BINDING		12	-0.47204792	-1.2100748	0.23131047	0.7602555	1.0	1958	tags=42%, list=16%, signal=50%
GOBP_COLLECTING_DUCT_DEVELOPMENT	GOBP_COLLECTING_DUCT_DEVELOPMENT		9	-0.515408	-1.2099131	0.24818143	0.76007456	1.0	1656	tags=22%, list=14%, signal=26%
GOBP_REGULATION_OF_INTRINSIC_APOPTOTIC_SIGNALING_PATHWAY_IN_RESPONSE_TO_DNA_DAMAGE	GOBP_REGULATION_OF_INTRINSIC_APOPTOTIC_SIGNALING_PATHWAY_IN_RESPONSE_TO_DNA_DAMAGE		24	-0.3874054	-1.2093836	0.20424762	0.7611024	1.0	3011	tags=42%, list=25%, signal=55%
GOMF_SOLUTE_CATION_SYMPORTER_ACTIVITY	GOMF_SOLUTE_CATION_SYMPORTER_ACTIVITY		61	-0.31460848	-1.2091138	0.16197531	0.76127845	1.0	1275	tags=28%, list=11%, signal=31%
GOBP_REGULATION_OF_MRNA_BINDING	GOBP_REGULATION_OF_MRNA_BINDING		7	-0.55158764	-1.2084807	0.25310174	0.76264787	1.0	1645	tags=43%, list=14%, signal=50%
GOBP_POSITIVE_REGULATION_OF_MAST_CELL_ACTIVATION	GOBP_POSITIVE_REGULATION_OF_MAST_CELL_ACTIVATION		12	-0.4729926	-1.2084451	0.23313148	0.7620837	1.0	4618	tags=75%, list=38%, signal=122%
GOBP_RESPONSE_TO_LEPTIN	GOBP_RESPONSE_TO_LEPTIN		19	-0.4102442	-1.2083086	0.21548975	0.7618383	1.0	2586	tags=37%, list=22%, signal=47%
GOBP_RESPONSE_TO_PAIN	GOBP_RESPONSE_TO_PAIN		20	-0.40696493	-1.2079647	0.20555307	0.7622761	1.0	523	tags=15%, list=4%, signal=16%
GOMF_METAL_ION_TRANSMEMBRANE_TRANSPORTER_ACTIVITY	GOMF_METAL_ION_TRANSMEMBRANE_TRANSPORTER_ACTIVITY		244	-0.2530144	-1.2077699	0.05640345	0.7622223	1.0	1948	tags=25%, list=16%, signal=30%
GOBP_KIDNEY_MORPHOGENESIS	GOBP_KIDNEY_MORPHOGENESIS		59	-0.31687933	-1.2076836	0.15445939	0.761822	1.0	2042	tags=27%, list=17%, signal=33%
GOCC_MITOCHONDRIAL_RESPIRATORY_CHAIN_COMPLEX_IV	GOCC_MITOCHONDRIAL_RESPIRATORY_CHAIN_COMPLEX_IV		7	-0.5554694	-1.207234	0.2659033	0.76257855	1.0	4233	tags=57%, list=35%, signal=88%
GOBP_GLUTATHIONE_TRANSMEMBRANE_TRANSPORT	GOBP_GLUTATHIONE_TRANSMEMBRANE_TRANSPORT		3	-0.7130007	-1.2066245	0.26509395	0.7638807	1.0	1476	tags=67%, list=12%, signal=76%
GOBP_DOPAMINE_TRANSPORT	GOBP_DOPAMINE_TRANSPORT		31	-0.36634892	-1.2062658	0.203191	0.7643744	1.0	2560	tags=55%, list=21%, signal=70%
GOBP_REGULATION_OF_JUN_KINASE_ACTIVITY	GOBP_REGULATION_OF_JUN_KINASE_ACTIVITY		56	-0.3213082	-1.2060798	0.14907137	0.7643205	1.0	1574	tags=20%, list=13%, signal=22%
GOBP_CHAPERONE_MEDIATED_PROTEIN_TRANSPORT	GOBP_CHAPERONE_MEDIATED_PROTEIN_TRANSPORT		7	-0.5453259	-1.205471	0.26251578	0.76563406	1.0	2998	tags=57%, list=25%, signal=76%
GOBP_PYRIMIDINE_NUCLEOSIDE_TRIPHOSPHATE_BIOSYNTHETIC_PROCESS	GOBP_PYRIMIDINE_NUCLEOSIDE_TRIPHOSPHATE_BIOSYNTHETIC_PROCESS		15	-0.4413875	-1.2053082	0.2295366	0.76546305	1.0	834	tags=33%, list=7%, signal=36%
GOBP_SKELETAL_MUSCLE_ORGAN_DEVELOPMENT	GOBP_SKELETAL_MUSCLE_ORGAN_DEVELOPMENT		101	-0.28474218	-1.204999	0.1335778	0.7657914	1.0	1209	tags=15%, list=10%, signal=16%
GOBP_SMOOTH_MUSCLE_ADAPTATION	GOBP_SMOOTH_MUSCLE_ADAPTATION		3	-0.7070109	-1.2048892	0.25823292	0.7654568	1.0	3499	tags=67%, list=29%, signal=94%
GOBP_PURINE_NUCLEOSIDE_MONOPHOSPHATE_BIOSYNTHETIC_PROCESS	GOBP_PURINE_NUCLEOSIDE_MONOPHOSPHATE_BIOSYNTHETIC_PROCESS		18	-0.41804367	-1.2046871	0.22682269	0.7654411	1.0	2219	tags=39%, list=18%, signal=48%
GOBP_SENSORY_PERCEPTION_OF_CHEMICAL_STIMULUS	GOBP_SENSORY_PERCEPTION_OF_CHEMICAL_STIMULUS		30	-0.36790535	-1.2039151	0.19373602	0.7672779	1.0	2201	tags=37%, list=18%, signal=45%
GOBP_NEGATIVE_REGULATION_OF_NITRIC_OXIDE_METABOLIC_PROCESS	GOBP_NEGATIVE_REGULATION_OF_NITRIC_OXIDE_METABOLIC_PROCESS		10	-0.50168276	-1.2037166	0.24767932	0.76721364	1.0	448	tags=30%, list=4%, signal=31%
GOCC_KINOCILIUM	GOCC_KINOCILIUM		5	-0.6084457	-1.2034374	0.2583612	0.76743037	1.0	95	tags=20%, list=1%, signal=20%
GOBP_POSITIVE_REGULATION_OF_NON_CANONICAL_WNT_SIGNALING_PATHWAY	GOBP_POSITIVE_REGULATION_OF_NON_CANONICAL_WNT_SIGNALING_PATHWAY		12	-0.46842253	-1.203235	0.24366812	0.7674191	1.0	166	tags=17%, list=1%, signal=17%
GOBP_NEGATIVE_REGULATION_OF_TROPHOBLAST_CELL_MIGRATION	GOBP_NEGATIVE_REGULATION_OF_TROPHOBLAST_CELL_MIGRATION		3	-0.70967394	-1.2031196	0.2590484	0.7671215	1.0	1670	tags=67%, list=14%, signal=77%
GOBP_EPITHELIAL_CELL_DIFFERENTIATION_INVOLVED_IN_PROSTATE_GLAND_DEVELOPMENT	GOBP_EPITHELIAL_CELL_DIFFERENTIATION_INVOLVED_IN_PROSTATE_GLAND_DEVELOPMENT		8	-0.5247699	-1.2028315	0.2541226	0.7673945	1.0	3624	tags=75%, list=30%, signal=107%
GOBP_POSITIVE_REGULATION_OF_NUCLEOTIDE_BINDING_OLIGOMERIZATION_DOMAIN_CONTAINING_SIGNALING_PATHWAY	GOBP_POSITIVE_REGULATION_OF_NUCLEOTIDE_BINDING_OLIGOMERIZATION_DOMAIN_CONTAINING_SIGNALING_PATHWAY		3	-0.7066828	-1.2023715	0.26242545	0.76821744	1.0	3353	tags=67%, list=28%, signal=92%
GOBP_MAINTENANCE_OF_PROTEIN_LOCATION_IN_MITOCHONDRION	GOBP_MAINTENANCE_OF_PROTEIN_LOCATION_IN_MITOCHONDRION		4	-0.64840114	-1.2021292	0.26618123	0.76831865	1.0	3621	tags=75%, list=30%, signal=107%
GOBP_LYSOSOME_LOCALIZATION	GOBP_LYSOSOME_LOCALIZATION		55	-0.3217065	-1.2020264	0.16477554	0.76796573	1.0	3716	tags=53%, list=31%, signal=76%
GOMF_IMMUNOGLOBULIN_RECEPTOR_BINDING	GOMF_IMMUNOGLOBULIN_RECEPTOR_BINDING		4	-0.65146476	-1.2017982	0.27247077	0.76803416	1.0	2209	tags=50%, list=18%, signal=61%
GOCC_SWI_SNF_SUPERFAMILY_TYPE_COMPLEX	GOCC_SWI_SNF_SUPERFAMILY_TYPE_COMPLEX		55	-0.32093564	-1.2015733	0.160199	0.7680759	1.0	2541	tags=24%, list=21%, signal=30%
GOBP_MONOVALENT_INORGANIC_CATION_HOMEOSTASIS	GOBP_MONOVALENT_INORGANIC_CATION_HOMEOSTASIS		108	-0.28276765	-1.2015569	0.12625138	0.7674509	1.0	1941	tags=23%, list=16%, signal=27%
GOCC_RDNA_HETEROCHROMATIN	GOCC_RDNA_HETEROCHROMATIN		3	-0.708028	-1.2013562	0.26320097	0.76741725	1.0	3510	tags=100%, list=29%, signal=141%
GOBP_ION_HOMEOSTASIS	GOBP_ION_HOMEOSTASIS		493	-0.2350717	-1.201151	0.02782462	0.767423	1.0	1774	tags=22%, list=15%, signal=24%
GOMF_ATP_DEPENDENT_MICROTUBULE_MOTOR_ACTIVITY_MINUS_END_DIRECTED	GOMF_ATP_DEPENDENT_MICROTUBULE_MOTOR_ACTIVITY_MINUS_END_DIRECTED		7	-0.5463215	-1.2011305	0.26405868	0.76681095	1.0	21	tags=14%, list=0%, signal=14%
GOBP_INFLAMMATORY_RESPONSE_TO_ANTIGENIC_STIMULUS	GOBP_INFLAMMATORY_RESPONSE_TO_ANTIGENIC_STIMULUS		24	-0.38295102	-1.2009548	0.20469181	0.7667226	1.0	2505	tags=42%, list=21%, signal=53%
GOBP_POLYADENYLATION_DEPENDENT_RNA_CATABOLIC_PROCESS	GOBP_POLYADENYLATION_DEPENDENT_RNA_CATABOLIC_PROCESS		7	-0.5431669	-1.2009164	0.25891733	0.76616716	1.0	3082	tags=43%, list=26%, signal=58%
GOBP_APOPTOTIC_PROCESS_INVOLVED_IN_BLOOD_VESSEL_MORPHOGENESIS	GOBP_APOPTOTIC_PROCESS_INVOLVED_IN_BLOOD_VESSEL_MORPHOGENESIS		4	-0.65251315	-1.2008915	0.27287716	0.765573	1.0	1380	tags=50%, list=11%, signal=56%
GOBP_HEPARAN_SULFATE_PROTEOGLYCAN_METABOLIC_PROCESS	GOBP_HEPARAN_SULFATE_PROTEOGLYCAN_METABOLIC_PROCESS		25	-0.3879581	-1.2008728	0.211005	0.7649641	1.0	1162	tags=28%, list=10%, signal=31%
GOBP_IRON_ION_IMPORT_ACROSS_PLASMA_MEMBRANE	GOBP_IRON_ION_IMPORT_ACROSS_PLASMA_MEMBRANE		3	-0.7071952	-1.2005448	0.2620855	0.76537234	1.0	3520	tags=100%, list=29%, signal=141%
GOBP_MAST_CELL_ACTIVATION_INVOLVED_IN_IMMUNE_RESPONSE	GOBP_MAST_CELL_ACTIVATION_INVOLVED_IN_IMMUNE_RESPONSE		31	-0.36505416	-1.2004324	0.21033545	0.7650641	1.0	3714	tags=55%, list=31%, signal=79%
GOBP_OSTEOCLAST_DEVELOPMENT	GOBP_OSTEOCLAST_DEVELOPMENT		8	-0.5271549	-1.200382	0.26469344	0.7645532	1.0	3161	tags=63%, list=26%, signal=85%
GOBP_HISTONE_H3_K4_DEMETHYLATION_TRIMETHYL_H3_K4_SPECIFIC	GOBP_HISTONE_H3_K4_DEMETHYLATION_TRIMETHYL_H3_K4_SPECIFIC		3	-0.7073591	-1.1996472	0.26503068	0.7662535	1.0	2056	tags=67%, list=17%, signal=80%
GOCC_RIBBON_SYNAPSE	GOCC_RIBBON_SYNAPSE		6	-0.57386047	-1.1995846	0.26720136	0.7657974	1.0	3422	tags=67%, list=28%, signal=93%
GOBP_POSITIVE_REGULATION_OF_ANTIGEN_RECEPTOR_MEDIATED_SIGNALING_PATHWAY	GOBP_POSITIVE_REGULATION_OF_ANTIGEN_RECEPTOR_MEDIATED_SIGNALING_PATHWAY		17	-0.42716885	-1.1993269	0.22222222	0.7659654	1.0	2063	tags=41%, list=17%, signal=50%
GOBP_AXON_CHOICE_POINT_RECOGNITION	GOBP_AXON_CHOICE_POINT_RECOGNITION		4	-0.6487032	-1.1990986	0.26826248	0.7660571	1.0	1489	tags=50%, list=12%, signal=57%
GOBP_T_CELL_SELECTION	GOBP_T_CELL_SELECTION		33	-0.35760486	-1.1989771	0.18715847	0.7657878	1.0	3199	tags=52%, list=27%, signal=70%
GOBP_REGULATION_OF_REACTIVE_OXYGEN_SPECIES_METABOLIC_PROCESS	GOBP_REGULATION_OF_REACTIVE_OXYGEN_SPECIES_METABOLIC_PROCESS		129	-0.2748192	-1.1988571	0.107538804	0.76549655	1.0	1445	tags=22%, list=12%, signal=25%
GOBP_CELLULAR_RESPONSE_TO_LEUCINE	GOBP_CELLULAR_RESPONSE_TO_LEUCINE		9	-0.50284815	-1.1984013	0.24291667	0.7663209	1.0	2417	tags=44%, list=20%, signal=56%
GOMF_OXO_ACID_LYASE_ACTIVITY	GOMF_OXO_ACID_LYASE_ACTIVITY		5	-0.60543066	-1.198136	0.27257454	0.76652616	1.0	2203	tags=60%, list=18%, signal=73%
GOBP_COMPLEMENT_RECEPTOR_MEDIATED_SIGNALING_PATHWAY	GOBP_COMPLEMENT_RECEPTOR_MEDIATED_SIGNALING_PATHWAY		3	-0.7027264	-1.1980238	0.2700491	0.7662258	1.0	2995	tags=67%, list=25%, signal=89%
GOBP_REGULATION_OF_RESPONSE_TO_OXIDATIVE_STRESS	GOBP_REGULATION_OF_RESPONSE_TO_OXIDATIVE_STRESS		60	-0.3147095	-1.1978908	0.17415446	0.7659905	1.0	1418	tags=23%, list=12%, signal=26%
GOBP_HISTONE_H3_K9_DIMETHYLATION	GOBP_HISTONE_H3_K9_DIMETHYLATION		4	-0.6509294	-1.1971296	0.2726524	0.76778	1.0	3147	tags=75%, list=26%, signal=102%
GOBP_ENERGY_DERIVATION_BY_OXIDATION_OF_ORGANIC_COMPOUNDS	GOBP_ENERGY_DERIVATION_BY_OXIDATION_OF_ORGANIC_COMPOUNDS		198	-0.2575248	-1.1966498	0.08067429	0.7686858	1.0	4286	tags=46%, list=36%, signal=70%
GOCC_LAMELLAR_BODY	GOCC_LAMELLAR_BODY		7	-0.5477323	-1.1961744	0.2572877	0.7695344	1.0	2949	tags=71%, list=25%, signal=95%
GOBP_NEGATIVE_REGULATION_OF_RELEASE_OF_CYTOCHROME_C_FROM_MITOCHONDRIA	GOBP_NEGATIVE_REGULATION_OF_RELEASE_OF_CYTOCHROME_C_FROM_MITOCHONDRIA		12	-0.46299294	-1.1960572	0.23327541	0.76925254	1.0	3602	tags=50%, list=30%, signal=71%
GOBP_ALPHA_AMINO_ACID_CATABOLIC_PROCESS	GOBP_ALPHA_AMINO_ACID_CATABOLIC_PROCESS		62	-0.31168747	-1.1959172	0.1611304	0.76904714	1.0	2099	tags=27%, list=17%, signal=33%
GOBP_NEGATIVE_REGULATION_OF_RESPONSE_TO_OXIDATIVE_STRESS	GOBP_NEGATIVE_REGULATION_OF_RESPONSE_TO_OXIDATIVE_STRESS		16	-0.42449033	-1.195823	0.22703412	0.7686871	1.0	1290	tags=31%, list=11%, signal=35%
GOBP_POSITIVE_REGULATION_OF_CYTOSOLIC_CALCIUM_ION_CONCENTRATION_INVOLVED_IN_PHOSPHOLIPASE_C_ACTIVATING_G_PROTEIN_COUPLED_SIGNALING_PATHWAY	GOBP_POSITIVE_REGULATION_OF_CYTOSOLIC_CALCIUM_ION_CONCENTRATION_INVOLVED_IN_PHOSPHOLIPASE_C_ACTIVATING_G_PROTEIN_COUPLED_SIGNALING_PATHWAY		25	-0.3803869	-1.1956729	0.21225983	0.76849645	1.0	1545	tags=32%, list=13%, signal=37%
GOBP_LIPID_HYDROXYLATION	GOBP_LIPID_HYDROXYLATION		3	-0.70711195	-1.1954213	0.26086956	0.7686664	1.0	3521	tags=100%, list=29%, signal=141%
GOBP_REGULATION_OF_PLATELET_DERIVED_GROWTH_FACTOR_RECEPTOR_SIGNALING_PATHWAY	GOBP_REGULATION_OF_PLATELET_DERIVED_GROWTH_FACTOR_RECEPTOR_SIGNALING_PATHWAY		21	-0.39893523	-1.1952014	0.22441652	0.7687119	1.0	771	tags=14%, list=6%, signal=15%
GOBP_CHAPERONE_MEDIATED_AUTOPHAGY	GOBP_CHAPERONE_MEDIATED_AUTOPHAGY		13	-0.4532976	-1.1947453	0.23708206	0.7695121	1.0	2305	tags=38%, list=19%, signal=48%
GOMF_BH_DOMAIN_BINDING	GOMF_BH_DOMAIN_BINDING		8	-0.5234795	-1.1944977	0.25888324	0.7696375	1.0	1403	tags=38%, list=12%, signal=42%
GOBP_REGULATION_OF_OSTEOCLAST_DEVELOPMENT	GOBP_REGULATION_OF_OSTEOCLAST_DEVELOPMENT		6	-0.57356244	-1.1943939	0.28156146	0.7693129	1.0	3161	tags=83%, list=26%, signal=113%
GOBP_ESTROGEN_BIOSYNTHETIC_PROCESS	GOBP_ESTROGEN_BIOSYNTHETIC_PROCESS		5	-0.6056476	-1.194365	0.2795699	0.76874185	1.0	322	tags=40%, list=3%, signal=41%
GOBP_REGULATION_OF_ANIMAL_ORGAN_MORPHOGENESIS	GOBP_REGULATION_OF_ANIMAL_ORGAN_MORPHOGENESIS		121	-0.27691686	-1.1941892	0.12824675	0.7686438	1.0	2284	tags=21%, list=19%, signal=26%
GOBP_NEGATIVE_REGULATION_OF_INTRINSIC_APOPTOTIC_SIGNALING_PATHWAY	GOBP_NEGATIVE_REGULATION_OF_INTRINSIC_APOPTOTIC_SIGNALING_PATHWAY		66	-0.30757263	-1.1940492	0.16469377	0.7684468	1.0	3011	tags=30%, list=25%, signal=40%
GOCC_INTRINSIC_COMPONENT_OF_PLASMA_MEMBRANE	GOCC_INTRINSIC_COMPONENT_OF_PLASMA_MEMBRANE		918	-0.2239062	-1.1935691	0.008303678	0.76932526	1.0	1725	tags=19%, list=14%, signal=21%
GOCC_MRNA_CLEAVAGE_FACTOR_COMPLEX	GOCC_MRNA_CLEAVAGE_FACTOR_COMPLEX		17	-0.4223789	-1.1933063	0.23056653	0.7694996	1.0	3103	tags=35%, list=26%, signal=48%
GOCC_INTRINSIC_COMPONENT_OF_SYNAPTIC_VESICLE_MEMBRANE	GOCC_INTRINSIC_COMPONENT_OF_SYNAPTIC_VESICLE_MEMBRANE		28	-0.37280223	-1.1932445	0.208708	0.7690436	1.0	1257	tags=21%, list=10%, signal=24%
GOBP_GLOMERULAR_MESANGIAL_CELL_PROLIFERATION	GOBP_GLOMERULAR_MESANGIAL_CELL_PROLIFERATION		8	-0.52255815	-1.1932396	0.2593842	0.7684026	1.0	1051	tags=25%, list=9%, signal=27%
GOMF_COPPER_CHAPERONE_ACTIVITY	GOMF_COPPER_CHAPERONE_ACTIVITY		5	-0.6019136	-1.1932212	0.2749085	0.76780754	1.0	3508	tags=80%, list=29%, signal=113%
GOBP_AROMATIC_AMINO_ACID_FAMILY_METABOLIC_PROCESS	GOBP_AROMATIC_AMINO_ACID_FAMILY_METABOLIC_PROCESS		17	-0.4176015	-1.1931715	0.23161604	0.76731616	1.0	3078	tags=47%, list=26%, signal=63%
GOMF_UBIQUITINATION_LIKE_MODIFICATION_DEPENDENT_PROTEIN_BINDING	GOMF_UBIQUITINATION_LIKE_MODIFICATION_DEPENDENT_PROTEIN_BINDING		10	-0.4894544	-1.1924759	0.24618071	0.7689106	1.0	3639	tags=50%, list=30%, signal=72%
GOBP_TRACHEA_CARTILAGE_DEVELOPMENT	GOBP_TRACHEA_CARTILAGE_DEVELOPMENT		4	-0.6472856	-1.1924442	0.27931172	0.7683602	1.0	4191	tags=75%, list=35%, signal=115%
GOCC_MKS_COMPLEX	GOCC_MKS_COMPLEX		12	-0.46756044	-1.1921747	0.24922119	0.76855135	1.0	3710	tags=58%, list=31%, signal=84%
GOBP_NEGATIVE_REGULATION_OF_PROTEIN_DEPHOSPHORYLATION	GOBP_NEGATIVE_REGULATION_OF_PROTEIN_DEPHOSPHORYLATION		39	-0.3422649	-1.1909577	0.20009483	0.7718168	1.0	3754	tags=46%, list=31%, signal=67%
GOMF_FLOPPASE_ACTIVITY	GOMF_FLOPPASE_ACTIVITY		4	-0.64543825	-1.1903431	0.27879798	0.77313733	1.0	3447	tags=75%, list=29%, signal=105%
GOMF_CARBOHYDRATE_DERIVATIVE_TRANSMEMBRANE_TRANSPORTER_ACTIVITY	GOMF_CARBOHYDRATE_DERIVATIVE_TRANSMEMBRANE_TRANSPORTER_ACTIVITY		33	-0.3568817	-1.1902002	0.20414746	0.7729264	1.0	2985	tags=52%, list=25%, signal=68%
GOMF_UBIQUITIN_PROTEIN_TRANSFERASE_ACTIVATOR_ACTIVITY	GOMF_UBIQUITIN_PROTEIN_TRANSFERASE_ACTIVATOR_ACTIVITY		7	-0.5496062	-1.190121	0.27540565	0.77253366	1.0	3161	tags=57%, list=26%, signal=78%
GOBP_REGULATION_OF_MITOCHONDRIAL_FISSION	GOBP_REGULATION_OF_MITOCHONDRIAL_FISSION		21	-0.40074658	-1.1899762	0.23009624	0.7723273	1.0	1430	tags=33%, list=12%, signal=38%
GOBP_CELLULAR_AMINO_ACID_CATABOLIC_PROCESS	GOBP_CELLULAR_AMINO_ACID_CATABOLIC_PROCESS		76	-0.29723668	-1.1898348	0.15557884	0.7721307	1.0	2025	tags=26%, list=17%, signal=31%
GOCC_SMALL_SUBUNIT_PROCESSOME	GOCC_SMALL_SUBUNIT_PROCESSOME		30	-0.36185533	-1.1892141	0.21243523	0.77346575	1.0	3796	tags=53%, list=32%, signal=78%
GOBP_ANTIVIRAL_INNATE_IMMUNE_RESPONSE	GOBP_ANTIVIRAL_INNATE_IMMUNE_RESPONSE		3	-0.697535	-1.1892035	0.27202284	0.7728465	1.0	3636	tags=100%, list=30%, signal=143%
GOCC_PRESYNAPTIC_CYTOSOL	GOCC_PRESYNAPTIC_CYTOSOL		10	-0.48430768	-1.1892002	0.25922745	0.7722036	1.0	2699	tags=40%, list=22%, signal=52%
GOBP_PROTEIN_TARGETING_TO_MITOCHONDRION	GOBP_PROTEIN_TARGETING_TO_MITOCHONDRION		77	-0.29661357	-1.1888435	0.16006097	0.77267444	1.0	3411	tags=43%, list=28%, signal=59%
GOCC_MITOCHONDRIAL_OUTER_MEMBRANE_TRANSLOCASE_COMPLEX	GOCC_MITOCHONDRIAL_OUTER_MEMBRANE_TRANSLOCASE_COMPLEX		5	-0.6000219	-1.1887459	0.2725731	0.7723237	1.0	1820	tags=60%, list=15%, signal=71%
GOBP_ZINC_ION_IMPORT_ACROSS_PLASMA_MEMBRANE	GOBP_ZINC_ION_IMPORT_ACROSS_PLASMA_MEMBRANE		4	-0.6435292	-1.1886957	0.2857143	0.77183676	1.0	1774	tags=50%, list=15%, signal=59%
GOBP_REGULATION_OF_MRNA_EXPORT_FROM_NUCLEUS	GOBP_REGULATION_OF_MRNA_EXPORT_FROM_NUCLEUS		5	-0.6008662	-1.1881583	0.28836635	0.7729162	1.0	4798	tags=100%, list=40%, signal=166%
GOBP_CELLULAR_RESPONSE_TO_CADMIUM_ION	GOBP_CELLULAR_RESPONSE_TO_CADMIUM_ION		17	-0.42217246	-1.187964	0.24250105	0.7728884	1.0	660	tags=18%, list=5%, signal=19%
GOBP_PROTEIN_LOCALIZATION_TO_ORGANELLE	GOBP_PROTEIN_LOCALIZATION_TO_ORGANELLE		763	-0.2254969	-1.1878484	0.013771187	0.7726068	1.0	3128	tags=31%, list=26%, signal=39%
GOBP_TONGUE_MORPHOGENESIS	GOBP_TONGUE_MORPHOGENESIS		3	-0.7113126	-1.1876848	0.27472985	0.7724859	1.0	2317	tags=67%, list=19%, signal=83%
GOBP_REGULATION_OF_PEPTIDYL_LYSINE_ACETYLATION	GOBP_REGULATION_OF_PEPTIDYL_LYSINE_ACETYLATION		49	-0.32609853	-1.1873558	0.18931808	0.7728982	1.0	2974	tags=41%, list=25%, signal=54%
GOBP_REGULATION_OF_ANDROGEN_RECEPTOR_SIGNALING_PATHWAY	GOBP_REGULATION_OF_ANDROGEN_RECEPTOR_SIGNALING_PATHWAY		18	-0.40930218	-1.1871592	0.24472384	0.77287763	1.0	2505	tags=33%, list=21%, signal=42%
GOCC_MITOCHONDRIAL_LARGE_RIBOSOMAL_SUBUNIT	GOCC_MITOCHONDRIAL_LARGE_RIBOSOMAL_SUBUNIT		50	-0.32412022	-1.1866843	0.18570058	0.7737887	1.0	4653	tags=52%, list=39%, signal=85%
GOMF_RNA_METHYLTRANSFERASE_ACTIVITY	GOMF_RNA_METHYLTRANSFERASE_ACTIVITY		52	-0.32195613	-1.1866224	0.20019773	0.7733295	1.0	3120	tags=38%, list=26%, signal=52%
GOBP_SYNAPSE_MATURATION	GOBP_SYNAPSE_MATURATION		16	-0.42067027	-1.1858498	0.24482606	0.7751807	1.0	2822	tags=38%, list=23%, signal=49%
GOBP_POSTSYNAPSE_TO_NUCLEUS_SIGNALING_PATHWAY	GOBP_POSTSYNAPSE_TO_NUCLEUS_SIGNALING_PATHWAY		6	-0.5679222	-1.1857051	0.26708335	0.77500874	1.0	188	tags=17%, list=2%, signal=17%
GOBP_CELLULAR_HOMEOSTASIS	GOBP_CELLULAR_HOMEOSTASIS		606	-0.22825347	-1.1854427	0.018060837	0.7752003	1.0	1903	tags=22%, list=16%, signal=24%
GOBP_NEUROTRANSMITTER_SECRETION	GOBP_NEUROTRANSMITTER_SECRETION		104	-0.2814046	-1.1852819	0.14672217	0.7750777	1.0	1711	tags=25%, list=14%, signal=29%
GOMF_UBIQUITIN_DEPENDENT_PROTEIN_BINDING	GOMF_UBIQUITIN_DEPENDENT_PROTEIN_BINDING		10	-0.4894544	-1.185158	0.26482874	0.7748364	1.0	3639	tags=50%, list=30%, signal=72%
GOMF_COMPLEMENT_RECEPTOR_ACTIVITY	GOMF_COMPLEMENT_RECEPTOR_ACTIVITY		3	-0.7027264	-1.1849307	0.2757515	0.77491987	1.0	2995	tags=67%, list=25%, signal=89%
GOMF_G_PROTEIN_COUPLED_RECEPTOR_KINASE_ACTIVITY	GOMF_G_PROTEIN_COUPLED_RECEPTOR_KINASE_ACTIVITY		5	-0.5945502	-1.1848483	0.2869748	0.77454257	1.0	4271	tags=80%, list=36%, signal=124%
GOBP_REGULATION_OF_ODONTOGENESIS	GOBP_REGULATION_OF_ODONTOGENESIS		8	-0.5214462	-1.1844046	0.2677618	0.7753305	1.0	156	tags=25%, list=1%, signal=25%
GOBP_HOMOPHILIC_CELL_ADHESION_VIA_PLASMA_MEMBRANE_ADHESION_MOLECULES	GOBP_HOMOPHILIC_CELL_ADHESION_VIA_PLASMA_MEMBRANE_ADHESION_MOLECULES		76	-0.29587817	-1.184293	0.16048092	0.77502906	1.0	2334	tags=32%, list=19%, signal=39%
GOCC_INCLUSION_BODY	GOCC_INCLUSION_BODY		57	-0.31512037	-1.1842359	0.17520742	0.7745683	1.0	3388	tags=46%, list=28%, signal=63%
GOBP_NEGATIVE_REGULATION_OF_MUSCLE_CELL_APOPTOTIC_PROCESS	GOBP_NEGATIVE_REGULATION_OF_MUSCLE_CELL_APOPTOTIC_PROCESS		21	-0.39806503	-1.1839544	0.22232063	0.7748325	1.0	629	tags=19%, list=5%, signal=20%
GOBP_EXCRETION	GOBP_EXCRETION		35	-0.3472244	-1.1835395	0.21545106	0.7755244	1.0	1396	tags=26%, list=12%, signal=29%
GOMF_UBIQUINONE_BINDING	GOMF_UBIQUINONE_BINDING		5	-0.59861255	-1.1823405	0.2892704	0.7786689	1.0	2036	tags=40%, list=17%, signal=48%
GOBP_REGULATION_OF_INTRINSIC_APOPTOTIC_SIGNALING_PATHWAY_BY_P53_CLASS_MEDIATOR	GOBP_REGULATION_OF_INTRINSIC_APOPTOTIC_SIGNALING_PATHWAY_BY_P53_CLASS_MEDIATOR		17	-0.4188222	-1.1816548	0.24151967	0.7802291	1.0	2986	tags=41%, list=25%, signal=55%
GOBP_VITAMIN_B6_METABOLIC_PROCESS	GOBP_VITAMIN_B6_METABOLIC_PROCESS		5	-0.60006505	-1.1812034	0.2847049	0.78102076	1.0	3261	tags=60%, list=27%, signal=82%
GOBP_REGULATION_OF_VENTRICULAR_CARDIAC_MUSCLE_CELL_MEMBRANE_DEPOLARIZATION	GOBP_REGULATION_OF_VENTRICULAR_CARDIAC_MUSCLE_CELL_MEMBRANE_DEPOLARIZATION		4	-0.64409703	-1.1808515	0.29683596	0.7815065	1.0	713	tags=25%, list=6%, signal=27%
GOBP_CELLULAR_RESPONSE_TO_CAMP	GOBP_CELLULAR_RESPONSE_TO_CAMP		36	-0.34630227	-1.1808494	0.20944366	0.78086746	1.0	1003	tags=17%, list=8%, signal=18%
GOBP_NEGATIVE_REGULATION_OF_CELL_KILLING	GOBP_NEGATIVE_REGULATION_OF_CELL_KILLING		6	-0.5700054	-1.1805229	0.27990034	0.7812993	1.0	5090	tags=67%, list=42%, signal=116%
GOBP_KETONE_CATABOLIC_PROCESS	GOBP_KETONE_CATABOLIC_PROCESS		8	-0.5174497	-1.18025	0.27257168	0.78153324	1.0	2505	tags=50%, list=21%, signal=63%
GOMF_ISOCITRATE_DEHYDROGENASE_ACTIVITY	GOMF_ISOCITRATE_DEHYDROGENASE_ACTIVITY		4	-0.6397662	-1.1797394	0.2954823	0.7825522	1.0	2591	tags=50%, list=22%, signal=64%
GOBP_REGULATION_OF_SODIUM_DEPENDENT_PHOSPHATE_TRANSPORT	GOBP_REGULATION_OF_SODIUM_DEPENDENT_PHOSPHATE_TRANSPORT		3	-0.70032	-1.1796414	0.2879039	0.78222334	1.0	3407	tags=67%, list=28%, signal=93%
GOBP_REGULATION_OF_VASCULAR_ENDOTHELIAL_GROWTH_FACTOR_RECEPTOR_SIGNALING_PATHWAY	GOBP_REGULATION_OF_VASCULAR_ENDOTHELIAL_GROWTH_FACTOR_RECEPTOR_SIGNALING_PATHWAY		21	-0.39196032	-1.1795765	0.22820629	0.78178734	1.0	1418	tags=24%, list=12%, signal=27%
GOBP_ROUNDABOUT_SIGNALING_PATHWAY	GOBP_ROUNDABOUT_SIGNALING_PATHWAY		5	-0.59408766	-1.1794728	0.28312758	0.7814818	1.0	197	tags=20%, list=2%, signal=20%
GOBP_BEHAVIOR	GOBP_BEHAVIOR		325	-0.24099569	-1.1793356	0.06488825	0.7812827	1.0	2320	tags=25%, list=19%, signal=30%
GOBP_ISOCITRATE_METABOLIC_PROCESS	GOBP_ISOCITRATE_METABOLIC_PROCESS		4	-0.6397662	-1.1787435	0.2962963	0.7825357	1.0	2591	tags=50%, list=22%, signal=64%
GOBP_NEURON_DEATH_IN_RESPONSE_TO_HYDROGEN_PEROXIDE	GOBP_NEURON_DEATH_IN_RESPONSE_TO_HYDROGEN_PEROXIDE		3	-0.6961856	-1.1785457	0.28407225	0.782538	1.0	2505	tags=67%, list=21%, signal=84%
GOMF_HYDROLASE_ACTIVITY_ACTING_ON_CARBON_NITROGEN_BUT_NOT_PEPTIDE_BONDS_IN_CYCLIC_AMIDES	GOMF_HYDROLASE_ACTIVITY_ACTING_ON_CARBON_NITROGEN_BUT_NOT_PEPTIDE_BONDS_IN_CYCLIC_AMIDES		4	-0.6394603	-1.1782186	0.3012872	0.7829447	1.0	4334	tags=100%, list=36%, signal=156%
GOCC_EUKARYOTIC_TRANSLATION_INITIATION_FACTOR_2_COMPLEX	GOCC_EUKARYOTIC_TRANSLATION_INITIATION_FACTOR_2_COMPLEX		4	-0.6389667	-1.1776482	0.2971837	0.78411955	1.0	598	tags=25%, list=5%, signal=26%
GOBP_METHYLGLYOXAL_METABOLIC_PROCESS	GOBP_METHYLGLYOXAL_METABOLIC_PROCESS		5	-0.59912866	-1.1775033	0.27885392	0.78393674	1.0	2505	tags=60%, list=21%, signal=76%
GOBP_DETECTION_OF_MOLECULE_OF_BACTERIAL_ORIGIN	GOBP_DETECTION_OF_MOLECULE_OF_BACTERIAL_ORIGIN		6	-0.5553153	-1.1774325	0.2893971	0.78352123	1.0	4929	tags=67%, list=41%, signal=113%
GOBP_POSITIVE_REGULATION_OF_MAP_KINASE_ACTIVITY	GOBP_POSITIVE_REGULATION_OF_MAP_KINASE_ACTIVITY		166	-0.25911456	-1.1769316	0.11588235	0.7844967	1.0	3022	tags=30%, list=25%, signal=39%
GOMF_MONOCARBOXYLIC_ACID_BINDING	GOMF_MONOCARBOXYLIC_ACID_BINDING		40	-0.33281285	-1.17682	0.21001926	0.7842046	1.0	1531	tags=30%, list=13%, signal=34%
GOBP_NEGATIVE_REGULATION_OF_NEURON_APOPTOTIC_PROCESS	GOBP_NEGATIVE_REGULATION_OF_NEURON_APOPTOTIC_PROCESS		79	-0.2897159	-1.1764039	0.17363684	0.78491783	1.0	2881	tags=34%, list=24%, signal=45%
GOBP_POSITIVE_REGULATION_OF_STRIATED_MUSCLE_CONTRACTION	GOBP_POSITIVE_REGULATION_OF_STRIATED_MUSCLE_CONTRACTION		5	-0.5985518	-1.1763827	0.30148885	0.7843462	1.0	13	tags=20%, list=0%, signal=20%
GOCC_EXORIBONUCLEASE_COMPLEX	GOCC_EXORIBONUCLEASE_COMPLEX		22	-0.38926762	-1.1763483	0.23455119	0.78381485	1.0	3209	tags=36%, list=27%, signal=50%
GOBP_L_ASCORBIC_ACID_METABOLIC_PROCESS	GOBP_L_ASCORBIC_ACID_METABOLIC_PROCESS		7	-0.53794837	-1.1763041	0.2928994	0.78331864	1.0	2785	tags=71%, list=23%, signal=93%
GOCC_RESPIRATORY_CHAIN_COMPLEX_IV	GOCC_RESPIRATORY_CHAIN_COMPLEX_IV		8	-0.51472354	-1.1762806	0.27895182	0.78275913	1.0	4801	tags=63%, list=40%, signal=104%
GOBP_TAURINE_TRANSPORT	GOBP_TAURINE_TRANSPORT		5	-0.5924248	-1.1760025	0.29235318	0.7830266	1.0	228	tags=20%, list=2%, signal=20%
GOBP_POSITIVE_REGULATION_OF_ACTION_POTENTIAL	GOBP_POSITIVE_REGULATION_OF_ACTION_POTENTIAL		3	-0.69632244	-1.1758615	0.28370786	0.7828408	1.0	713	tags=67%, list=6%, signal=71%
GOCC_PREFOLDIN_COMPLEX	GOCC_PREFOLDIN_COMPLEX		5	-0.5965397	-1.1757241	0.2894951	0.78265244	1.0	3614	tags=60%, list=30%, signal=86%
GOBP_POSITIVE_REGULATION_OF_CARDIAC_MUSCLE_CONTRACTION	GOBP_POSITIVE_REGULATION_OF_CARDIAC_MUSCLE_CONTRACTION		4	-0.6439097	-1.1756067	0.29450914	0.78238755	1.0	13	tags=25%, list=0%, signal=25%
GOBP_GLYCOSYL_COMPOUND_CATABOLIC_PROCESS	GOBP_GLYCOSYL_COMPOUND_CATABOLIC_PROCESS		28	-0.36522874	-1.1750852	0.22953904	0.7834364	1.0	2825	tags=50%, list=24%, signal=65%
GOMF_G_PROTEIN_COUPLED_RECEPTOR_ACTIVITY	GOMF_G_PROTEIN_COUPLED_RECEPTOR_ACTIVITY		196	-0.253079	-1.1740955	0.101519756	0.7859704	1.0	1627	tags=23%, list=14%, signal=27%
GOBP_METANEPHRIC_NEPHRON_TUBULE_MORPHOGENESIS	GOBP_METANEPHRIC_NEPHRON_TUBULE_MORPHOGENESIS		5	-0.5974637	-1.1739489	0.29478365	0.7857867	1.0	141	tags=20%, list=1%, signal=20%
GOCC_BOX_H_ACA_TELOMERASE_RNP_COMPLEX	GOCC_BOX_H_ACA_TELOMERASE_RNP_COMPLEX		3	-0.6926151	-1.1729892	0.2941653	0.78821605	1.0	621	tags=33%, list=5%, signal=35%
GOBP_REGULATION_OF_NEUROTRANSMITTER_LEVELS	GOBP_REGULATION_OF_NEUROTRANSMITTER_LEVELS		139	-0.26499313	-1.1724699	0.13329487	0.7892151	1.0	2656	tags=33%, list=22%, signal=42%
GOBP_PHOSPHATIDYLGLYCEROL_METABOLIC_PROCESS	GOBP_PHOSPHATIDYLGLYCEROL_METABOLIC_PROCESS		24	-0.37766686	-1.1718645	0.23062982	0.7905154	1.0	1872	tags=38%, list=16%, signal=44%
GOCC_CHLORIDE_CHANNEL_COMPLEX	GOCC_CHLORIDE_CHANNEL_COMPLEX		16	-0.42086333	-1.1709933	0.25335643	0.7927266	1.0	254	tags=25%, list=2%, signal=26%
GOBP_PERIPHERAL_NERVOUS_SYSTEM_MYELIN_MAINTENANCE	GOBP_PERIPHERAL_NERVOUS_SYSTEM_MYELIN_MAINTENANCE		5	-0.59343415	-1.1709303	0.3048631	0.79227525	1.0	3727	tags=60%, list=31%, signal=87%
GOBP_RENAL_SODIUM_EXCRETION	GOBP_RENAL_SODIUM_EXCRETION		10	-0.48114958	-1.17092	0.27877462	0.7916754	1.0	12	tags=10%, list=0%, signal=10%
GOBP_C21_STEROID_HORMONE_METABOLIC_PROCESS	GOBP_C21_STEROID_HORMONE_METABOLIC_PROCESS		22	-0.38532782	-1.1707733	0.2347032	0.7915176	1.0	1455	tags=27%, list=12%, signal=31%
GOBP_REGULATION_OF_SYSTEMIC_ARTERIAL_BLOOD_PRESSURE_MEDIATED_BY_A_CHEMICAL_SIGNAL	GOBP_REGULATION_OF_SYSTEMIC_ARTERIAL_BLOOD_PRESSURE_MEDIATED_BY_A_CHEMICAL_SIGNAL		31	-0.3573276	-1.1704757	0.22691777	0.7918355	1.0	1514	tags=26%, list=13%, signal=29%
GOMF_RRNA_ADENINE_METHYLTRANSFERASE_ACTIVITY	GOMF_RRNA_ADENINE_METHYLTRANSFERASE_ACTIVITY		9	-0.49639663	-1.1699076	0.27810904	0.7929885	1.0	5088	tags=78%, list=42%, signal=135%
GOBP_POSITIVE_REGULATION_OF_PEPTIDYL_LYSINE_ACETYLATION	GOBP_POSITIVE_REGULATION_OF_PEPTIDYL_LYSINE_ACETYLATION		23	-0.38342392	-1.1696892	0.2459472	0.7930615	1.0	2908	tags=48%, list=24%, signal=63%
GOBP_BRANCHING_INVOLVED_IN_SALIVARY_GLAND_MORPHOGENESIS	GOBP_BRANCHING_INVOLVED_IN_SALIVARY_GLAND_MORPHOGENESIS		18	-0.4078264	-1.1696188	0.26022473	0.7926525	1.0	605	tags=17%, list=5%, signal=18%
GOCC_H4_HISTONE_ACETYLTRANSFERASE_COMPLEX	GOCC_H4_HISTONE_ACETYLTRANSFERASE_COMPLEX		39	-0.33852097	-1.1695418	0.21771914	0.7922658	1.0	3869	tags=38%, list=32%, signal=57%
GOCC_MICROBODY	GOCC_MICROBODY		109	-0.2754295	-1.1690102	0.16357861	0.793348	1.0	1915	tags=27%, list=16%, signal=31%
GOBP_EMBRYONIC_MORPHOGENESIS	GOBP_EMBRYONIC_MORPHOGENESIS		366	-0.23498167	-1.1690087	0.068939395	0.7927191	1.0	2363	tags=25%, list=20%, signal=30%
GOBP_FOREBRAIN_RADIAL_GLIAL_CELL_DIFFERENTIATION	GOBP_FOREBRAIN_RADIAL_GLIAL_CELL_DIFFERENTIATION		5	-0.5884754	-1.168434	0.29411766	0.79396814	1.0	3362	tags=60%, list=28%, signal=83%
GOCC_POSTSYNAPTIC_SPECIALIZATION_MEMBRANE	GOCC_POSTSYNAPTIC_SPECIALIZATION_MEMBRANE		46	-0.32109153	-1.1683968	0.20859489	0.7934568	1.0	2634	tags=33%, list=22%, signal=42%
GOMF_MITOCHONDRION_TARGETING_SEQUENCE_BINDING	GOMF_MITOCHONDRION_TARGETING_SEQUENCE_BINDING		4	-0.63419414	-1.1678972	0.30591154	0.7944564	1.0	2134	tags=75%, list=18%, signal=91%
GOBP_MRNA_METABOLIC_PROCESS	GOBP_MRNA_METABOLIC_PROCESS		647	-0.22323997	-1.1673468	0.026827011	0.7955933	1.0	2480	tags=21%, list=21%, signal=25%
GOBP_SYNAPTIC_SIGNALING	GOBP_SYNAPTIC_SIGNALING		398	-0.23394874	-1.1672105	0.055474453	0.7953902	1.0	1717	tags=20%, list=14%, signal=22%
GOMF_XENOBIOTIC_TRANSMEMBRANE_TRANSPORTER_ACTIVITY	GOMF_XENOBIOTIC_TRANSMEMBRANE_TRANSPORTER_ACTIVITY		22	-0.38477919	-1.1671114	0.23652016	0.79507726	1.0	2985	tags=55%, list=25%, signal=72%
GOBP_REGULATION_OF_VESICLE_FUSION	GOBP_REGULATION_OF_VESICLE_FUSION		15	-0.42334193	-1.1667619	0.2631111	0.79556185	1.0	1353	tags=33%, list=11%, signal=38%
GOBP_RESPONSE_TO_FUNGUS	GOBP_RESPONSE_TO_FUNGUS		18	-0.40217316	-1.1666844	0.2626079	0.7951745	1.0	2874	tags=44%, list=24%, signal=58%
GOBP_POSITIVE_REGULATION_OF_HUMORAL_IMMUNE_RESPONSE	GOBP_POSITIVE_REGULATION_OF_HUMORAL_IMMUNE_RESPONSE		9	-0.49373242	-1.1663451	0.28721175	0.79561764	1.0	3636	tags=67%, list=30%, signal=96%
GOBP_PYRIMIDINE_RIBONUCLEOTIDE_BIOSYNTHETIC_PROCESS	GOBP_PYRIMIDINE_RIBONUCLEOTIDE_BIOSYNTHETIC_PROCESS		17	-0.41366413	-1.166327	0.24988765	0.7950431	1.0	834	tags=35%, list=7%, signal=38%
GOCC_INTEGRAL_COMPONENT_OF_SYNAPTIC_VESICLE_MEMBRANE	GOCC_INTEGRAL_COMPONENT_OF_SYNAPTIC_VESICLE_MEMBRANE		18	-0.40573996	-1.1657202	0.2593097	0.79632896	1.0	1169	tags=22%, list=10%, signal=25%
GOBP_IRON_ION_TRANSPORT	GOBP_IRON_ION_TRANSPORT		55	-0.30945763	-1.16566	0.20689656	0.79589516	1.0	2527	tags=33%, list=21%, signal=41%
GOMF_POTASSIUM_ION_TRANSMEMBRANE_TRANSPORTER_ACTIVITY	GOMF_POTASSIUM_ION_TRANSMEMBRANE_TRANSPORTER_ACTIVITY		78	-0.2912186	-1.1655173	0.18986695	0.79572856	1.0	1943	tags=27%, list=16%, signal=32%
GOMF_MACROLIDE_BINDING	GOMF_MACROLIDE_BINDING		8	-0.51274884	-1.1653725	0.29613915	0.7955775	1.0	5344	tags=75%, list=44%, signal=135%
GOMF_FK506_BINDING	GOMF_FK506_BINDING		7	-0.5259347	-1.1653078	0.29326513	0.79516035	1.0	1924	tags=29%, list=16%, signal=34%
GOBP_DNA_DEALKYLATION	GOBP_DNA_DEALKYLATION		20	-0.39113012	-1.1649711	0.24898511	0.79560035	1.0	2402	tags=50%, list=20%, signal=62%
GOBP_REGULATION_OF_GLOMERULAR_FILTRATION	GOBP_REGULATION_OF_GLOMERULAR_FILTRATION		9	-0.4939088	-1.1645364	0.29175565	0.7963609	1.0	1630	tags=33%, list=14%, signal=39%
GOBP_POSITIVE_REGULATION_OF_G1_S_TRANSITION_OF_MITOTIC_CELL_CYCLE	GOBP_POSITIVE_REGULATION_OF_G1_S_TRANSITION_OF_MITOTIC_CELL_CYCLE		28	-0.36369547	-1.1637516	0.25	0.7982506	1.0	2417	tags=32%, list=20%, signal=40%
GOCC_SUPER_ELONGATION_COMPLEX	GOCC_SUPER_ELONGATION_COMPLEX		5	-0.59420806	-1.1634573	0.29839042	0.79856753	1.0	1254	tags=40%, list=10%, signal=45%
GOBP_SEQUESTERING_OF_EXTRACELLULAR_LIGAND_FROM_RECEPTOR	GOBP_SEQUESTERING_OF_EXTRACELLULAR_LIGAND_FROM_RECEPTOR		7	-0.5307005	-1.1633402	0.29841402	0.7982973	1.0	2211	tags=57%, list=18%, signal=70%
GOMF_GPI_LINKED_EPHRIN_RECEPTOR_ACTIVITY	GOMF_GPI_LINKED_EPHRIN_RECEPTOR_ACTIVITY		4	-0.6274264	-1.1627333	0.3123467	0.79961556	1.0	27	tags=25%, list=0%, signal=25%
GOBP_RDNA_HETEROCHROMATIN_ASSEMBLY	GOBP_RDNA_HETEROCHROMATIN_ASSEMBLY		7	-0.5269738	-1.1627262	0.28704488	0.7990135	1.0	4125	tags=71%, list=34%, signal=109%
GOMF_OXIDOREDUCTASE_ACTIVITY_ACTING_ON_THE_CH_CH_GROUP_OF_DONORS	GOMF_OXIDOREDUCTASE_ACTIVITY_ACTING_ON_THE_CH_CH_GROUP_OF_DONORS		48	-0.3179201	-1.1627011	0.21055202	0.79846334	1.0	1831	tags=29%, list=15%, signal=34%
GOBP_OLFACTORY_BULB_INTERNEURON_DIFFERENTIATION	GOBP_OLFACTORY_BULB_INTERNEURON_DIFFERENTIATION		5	-0.59093106	-1.1623259	0.30897704	0.79904187	1.0	1489	tags=40%, list=12%, signal=46%
GOBP_RENAL_SYSTEM_PROCESS_INVOLVED_IN_REGULATION_OF_BLOOD_VOLUME	GOBP_RENAL_SYSTEM_PROCESS_INVOLVED_IN_REGULATION_OF_BLOOD_VOLUME		9	-0.4939088	-1.1618614	0.2810171	0.79989564	1.0	1630	tags=33%, list=14%, signal=39%
GOBP_MYOFIBRIL_ASSEMBLY	GOBP_MYOFIBRIL_ASSEMBLY		33	-0.34695953	-1.161256	0.23645784	0.80121046	1.0	1269	tags=18%, list=11%, signal=20%
GOMF_S_METHYLTRANSFERASE_ACTIVITY	GOMF_S_METHYLTRANSFERASE_ACTIVITY		4	-0.6343317	-1.1611824	0.31476998	0.800818	1.0	2377	tags=75%, list=20%, signal=93%
GOBP_RESPONSE_TO_OXYGEN_RADICAL	GOBP_RESPONSE_TO_OXYGEN_RADICAL		17	-0.4108268	-1.1611716	0.26844445	0.80022883	1.0	1188	tags=29%, list=10%, signal=33%
GOBP_REGULATION_OF_MELANOCYTE_DIFFERENTIATION	GOBP_REGULATION_OF_MELANOCYTE_DIFFERENTIATION		5	-0.58802044	-1.1608223	0.30525884	0.8007204	1.0	1449	tags=40%, list=12%, signal=45%
GOBP_BRADYKININ_CATABOLIC_PROCESS	GOBP_BRADYKININ_CATABOLIC_PROCESS		5	-0.58899796	-1.1606867	0.309025	0.80051535	1.0	3216	tags=60%, list=27%, signal=82%
GOBP_VASOCONSTRICTION	GOBP_VASOCONSTRICTION		62	-0.30345374	-1.1605996	0.19818456	0.8001826	1.0	1514	tags=24%, list=13%, signal=28%
GOCC_MAST_CELL_GRANULE	GOCC_MAST_CELL_GRANULE		3	-0.6826386	-1.1601356	0.3184403	0.8010247	1.0	44	tags=33%, list=0%, signal=33%
GOMF_PROTEIN_CARBOXYL_O_METHYLTRANSFERASE_ACTIVITY	GOMF_PROTEIN_CARBOXYL_O_METHYLTRANSFERASE_ACTIVITY		6	-0.5586656	-1.1595409	0.30337077	0.8022752	1.0	1761	tags=33%, list=15%, signal=39%
GOMF_PSEUDOURIDINE_SYNTHASE_ACTIVITY	GOMF_PSEUDOURIDINE_SYNTHASE_ACTIVITY		11	-0.46339953	-1.1592541	0.28270224	0.8025613	1.0	3180	tags=55%, list=26%, signal=74%
GOBP_SYNAPSE_ASSEMBLY	GOBP_SYNAPSE_ASSEMBLY		94	-0.27873692	-1.1592209	0.17138281	0.80204374	1.0	2822	tags=33%, list=23%, signal=43%
GOBP_NUCLEOLUS_ORGANIZATION	GOBP_NUCLEOLUS_ORGANIZATION		5	-0.58552504	-1.1585928	0.30921054	0.8034156	1.0	2925	tags=60%, list=24%, signal=79%
GOCC_GATOR2_COMPLEX	GOCC_GATOR2_COMPLEX		9	-0.49224985	-1.1585846	0.28559637	0.8028166	1.0	2738	tags=44%, list=23%, signal=58%
GOMF_TRNA_METHYLTRANSFERASE_ACTIVITY	GOMF_TRNA_METHYLTRANSFERASE_ACTIVITY		27	-0.3611863	-1.1580895	0.2477148	0.8037642	1.0	3120	tags=37%, list=26%, signal=50%
GOCC_INTRINSIC_COMPONENT_OF_POSTSYNAPTIC_DENSITY_MEMBRANE	GOCC_INTRINSIC_COMPONENT_OF_POSTSYNAPTIC_DENSITY_MEMBRANE		21	-0.38946763	-1.1580352	0.26304254	0.8033212	1.0	2479	tags=33%, list=21%, signal=42%
GOBP_POSITIVE_REGULATION_OF_NEUROGENESIS	GOBP_POSITIVE_REGULATION_OF_NEUROGENESIS		157	-0.25882462	-1.157406	0.14086956	0.8047234	1.0	2881	tags=29%, list=24%, signal=38%
GOBP_RESPONSE_TO_VITAMIN_D	GOBP_RESPONSE_TO_VITAMIN_D		23	-0.37655854	-1.1573052	0.25160402	0.8044296	1.0	1012	tags=30%, list=8%, signal=33%
GOMF_PEROXISOME_TARGETING_SEQUENCE_BINDING	GOMF_PEROXISOME_TARGETING_SEQUENCE_BINDING		3	-0.6876865	-1.1568073	0.30655226	0.8054123	1.0	1896	tags=33%, list=16%, signal=40%
GOBP_MITOCHONDRIAL_RNA_3_END_PROCESSING	GOBP_MITOCHONDRIAL_RNA_3_END_PROCESSING		5	-0.5883879	-1.1567903	0.31054607	0.8048487	1.0	4309	tags=80%, list=36%, signal=125%
GOBP_REGULATION_OF_INORGANIC_ANION_TRANSMEMBRANE_TRANSPORT	GOBP_REGULATION_OF_INORGANIC_ANION_TRANSMEMBRANE_TRANSPORT		4	-0.62773323	-1.1565614	0.31611067	0.80496943	1.0	3485	tags=75%, list=29%, signal=106%
GOCC_ESC_E_Z_COMPLEX	GOCC_ESC_E_Z_COMPLEX		12	-0.44728842	-1.156524	0.27535605	0.8044734	1.0	2317	tags=42%, list=19%, signal=52%
GOBP_SPLICEOSOMAL_TRI_SNRNP_COMPLEX_ASSEMBLY	GOBP_SPLICEOSOMAL_TRI_SNRNP_COMPLEX_ASSEMBLY		9	-0.49015146	-1.1563811	0.28547224	0.80430883	1.0	848	tags=22%, list=7%, signal=24%
GOCC_CYTOPLASMIC_SIDE_OF_ENDOPLASMIC_RETICULUM_MEMBRANE	GOCC_CYTOPLASMIC_SIDE_OF_ENDOPLASMIC_RETICULUM_MEMBRANE		13	-0.43965214	-1.1562513	0.28084555	0.80410945	1.0	1679	tags=31%, list=14%, signal=36%
GOMF_PYRUVATE_DEHYDROGENASE_ACTIVITY	GOMF_PYRUVATE_DEHYDROGENASE_ACTIVITY		5	-0.58297414	-1.1559482	0.31955352	0.8044642	1.0	4007	tags=60%, list=33%, signal=90%
GOBP_SERINE_FAMILY_AMINO_ACID_METABOLIC_PROCESS	GOBP_SERINE_FAMILY_AMINO_ACID_METABOLIC_PROCESS		29	-0.35423088	-1.1556808	0.23975791	0.8047035	1.0	2099	tags=31%, list=17%, signal=38%
GOBP_PERICARDIUM_MORPHOGENESIS	GOBP_PERICARDIUM_MORPHOGENESIS		8	-0.5057089	-1.1553582	0.29578677	0.8051265	1.0	350	tags=25%, list=3%, signal=26%
GOMF_CARDIOLIPIN_BINDING	GOMF_CARDIOLIPIN_BINDING		7	-0.52908134	-1.1551583	0.30613962	0.80513906	1.0	700	tags=29%, list=6%, signal=30%
GOBP_DNA_METHYLATION_DEPENDENT_HETEROCHROMATIN_ASSEMBLY	GOBP_DNA_METHYLATION_DEPENDENT_HETEROCHROMATIN_ASSEMBLY		12	-0.44913563	-1.1549582	0.2743478	0.8051707	1.0	2579	tags=42%, list=21%, signal=53%
GOBP_POSITIVE_REGULATION_OF_MUSCLE_ADAPTATION	GOBP_POSITIVE_REGULATION_OF_MUSCLE_ADAPTATION		4	-0.6218537	-1.1549091	0.32400474	0.80471545	1.0	437	tags=25%, list=4%, signal=26%
GOMF_3_HYDROXYACYL_COA_DEHYDRATASE_ACTIVITY	GOMF_3_HYDROXYACYL_COA_DEHYDRATASE_ACTIVITY		5	-0.5825692	-1.1544579	0.31639817	0.80555034	1.0	2083	tags=40%, list=17%, signal=48%
GOMF_OXIDOREDUCTASE_ACTIVITY_ACTING_ON_NAD_P_H	GOMF_OXIDOREDUCTASE_ACTIVITY_ACTING_ON_NAD_P_H		73	-0.29281354	-1.1536638	0.20233859	0.8074525	1.0	4173	tags=47%, list=35%, signal=71%
GOBP_TOR_SIGNALING	GOBP_TOR_SIGNALING		93	-0.27939528	-1.153538	0.19494584	0.8072384	1.0	3108	tags=34%, list=26%, signal=46%
GOBP_SPERM_EGG_RECOGNITION	GOBP_SPERM_EGG_RECOGNITION		21	-0.38416165	-1.1530707	0.25114363	0.8080887	1.0	651	tags=14%, list=5%, signal=15%
GOCC_SPERM_PRINCIPAL_PIECE	GOCC_SPERM_PRINCIPAL_PIECE		9	-0.4857964	-1.152164	0.288277	0.8103566	1.0	2719	tags=44%, list=23%, signal=57%
GOBP_RRNA_5_END_PROCESSING	GOBP_RRNA_5_END_PROCESSING		3	-0.6867398	-1.1521546	0.32437852	0.8097709	1.0	1456	tags=33%, list=12%, signal=38%
GOMF_N_ACYLSPHINGOSINE_AMIDOHYDROLASE_ACTIVITY	GOMF_N_ACYLSPHINGOSINE_AMIDOHYDROLASE_ACTIVITY		5	-0.5876052	-1.1521115	0.3125789	0.8092948	1.0	762	tags=40%, list=6%, signal=43%
GOBP_REGULATION_OF_MEMBRANE_POTENTIAL	GOBP_REGULATION_OF_MEMBRANE_POTENTIAL		231	-0.24398257	-1.1518766	0.11402947	0.8094282	1.0	1472	tags=19%, list=12%, signal=21%
GOBP_LYTIC_VACUOLE_ORGANIZATION	GOBP_LYTIC_VACUOLE_ORGANIZATION		55	-0.3069516	-1.1512076	0.222333	0.8109565	1.0	3037	tags=38%, list=25%, signal=51%
GOMF_PHOSPHOTRANSFERASE_ACTIVITY_NITROGENOUS_GROUP_AS_ACCEPTOR	GOMF_PHOSPHOTRANSFERASE_ACTIVITY_NITROGENOUS_GROUP_AS_ACCEPTOR		4	-0.628384	-1.1510665	0.32260692	0.8107877	1.0	792	tags=25%, list=7%, signal=27%
GOBP_SPERMIDINE_METABOLIC_PROCESS	GOBP_SPERMIDINE_METABOLIC_PROCESS		5	-0.5879175	-1.1508099	0.31391987	0.8110044	1.0	1791	tags=40%, list=15%, signal=47%
GOBP_NEGATIVE_REGULATION_OF_PROTEASOMAL_UBIQUITIN_DEPENDENT_PROTEIN_CATABOLIC_PROCESS	GOBP_NEGATIVE_REGULATION_OF_PROTEASOMAL_UBIQUITIN_DEPENDENT_PROTEIN_CATABOLIC_PROCESS		27	-0.35951498	-1.1506283	0.25719425	0.81097615	1.0	2505	tags=26%, list=21%, signal=33%
GOBP_POSITIVE_REGULATION_OF_VASCULATURE_DEVELOPMENT	GOBP_POSITIVE_REGULATION_OF_VASCULATURE_DEVELOPMENT		109	-0.27193367	-1.1505859	0.1724692	0.81049585	1.0	2798	tags=37%, list=23%, signal=47%
GOBP_POSITIVE_REGULATION_OF_GUANYLATE_CYCLASE_ACTIVITY	GOBP_POSITIVE_REGULATION_OF_GUANYLATE_CYCLASE_ACTIVITY		3	-0.67811334	-1.150535	0.3222904	0.8100546	1.0	2936	tags=67%, list=24%, signal=88%
GOCC_CHAPERONIN_CONTAINING_T_COMPLEX	GOCC_CHAPERONIN_CONTAINING_T_COMPLEX		8	-0.5070239	-1.150392	0.30187073	0.80988044	1.0	5474	tags=88%, list=46%, signal=161%
GOBP_REGULATION_OF_CARDIAC_MUSCLE_CELL_MEMBRANE_REPOLARIZATION	GOBP_REGULATION_OF_CARDIAC_MUSCLE_CELL_MEMBRANE_REPOLARIZATION		16	-0.41116938	-1.150369	0.28007263	0.8093406	1.0	728	tags=19%, list=6%, signal=20%
GOBP_POSITIVE_REGULATION_OF_ANOIKIS	GOBP_POSITIVE_REGULATION_OF_ANOIKIS		4	-0.62575674	-1.1501944	0.33346823	0.80927634	1.0	1735	tags=75%, list=14%, signal=88%
GOBP_DETECTION_OF_TEMPERATURE_STIMULUS	GOBP_DETECTION_OF_TEMPERATURE_STIMULUS		11	-0.45959213	-1.1499386	0.2879513	0.80948323	1.0	970	tags=36%, list=8%, signal=40%
GOBP_NEGATIVE_REGULATION_OF_RECEPTOR_INTERNALIZATION	GOBP_NEGATIVE_REGULATION_OF_RECEPTOR_INTERNALIZATION		9	-0.4899276	-1.1498884	0.3102874	0.8090384	1.0	3639	tags=44%, list=30%, signal=64%
GOBP_NEGATIVE_REGULATION_OF_EXTRACELLULAR_MATRIX_ORGANIZATION	GOBP_NEGATIVE_REGULATION_OF_EXTRACELLULAR_MATRIX_ORGANIZATION		9	-0.49074164	-1.1496598	0.2979906	0.80915433	1.0	2040	tags=44%, list=17%, signal=53%
GOCC_RIBONUCLEASE_P_COMPLEX	GOCC_RIBONUCLEASE_P_COMPLEX		8	-0.5001471	-1.1496265	0.29961422	0.8086476	1.0	4530	tags=63%, list=38%, signal=100%
GOBP_INTERLEUKIN_13_PRODUCTION	GOBP_INTERLEUKIN_13_PRODUCTION		9	-0.48929396	-1.1495825	0.29632792	0.8081785	1.0	1380	tags=33%, list=11%, signal=38%
GOBP_REGULATION_OF_SKELETAL_MUSCLE_TISSUE_GROWTH	GOBP_REGULATION_OF_SKELETAL_MUSCLE_TISSUE_GROWTH		6	-0.55224055	-1.1490659	0.30660573	0.8091989	1.0	38	tags=17%, list=0%, signal=17%
GOBP_DISTAL_TUBULE_DEVELOPMENT	GOBP_DISTAL_TUBULE_DEVELOPMENT		6	-0.55308026	-1.1489798	0.3249681	0.8088624	1.0	4056	tags=50%, list=34%, signal=75%
GOBP_CELLULAR_RESPONSE_TO_ETHER	GOBP_CELLULAR_RESPONSE_TO_ETHER		5	-0.5860403	-1.148711	0.31785563	0.8091229	1.0	4976	tags=100%, list=41%, signal=171%
GOBP_REGULATION_OF_CYTOSOLIC_CALCIUM_ION_CONCENTRATION	GOBP_REGULATION_OF_CYTOSOLIC_CALCIUM_ION_CONCENTRATION		209	-0.24566	-1.1484172	0.13578756	0.80940604	1.0	1545	tags=21%, list=13%, signal=24%
GOMF_IRON_ION_BINDING	GOMF_IRON_ION_BINDING		87	-0.28032258	-1.1481369	0.18833163	0.80969334	1.0	1055	tags=22%, list=9%, signal=24%
GOMF_PROSTANOID_RECEPTOR_ACTIVITY	GOMF_PROSTANOID_RECEPTOR_ACTIVITY		7	-0.52657473	-1.1473906	0.3041841	0.8114617	1.0	3297	tags=57%, list=27%, signal=79%
GOCC_CLATHRIN_COATED_VESICLE	GOCC_CLATHRIN_COATED_VESICLE		126	-0.2646545	-1.1469557	0.16366704	0.8122328	1.0	1747	tags=19%, list=15%, signal=22%
GOBP_ACTIVATION_OF_PROTEIN_KINASE_C_ACTIVITY	GOBP_ACTIVATION_OF_PROTEIN_KINASE_C_ACTIVITY		4	-0.6218888	-1.1459167	0.331931	0.81492984	1.0	3636	tags=75%, list=30%, signal=108%
GOMF_HISTONE_ACETYLTRANSFERASE_ACTIVITY_H3_K23_SPECIFIC	GOMF_HISTONE_ACETYLTRANSFERASE_ACTIVITY_H3_K23_SPECIFIC		5	-0.57908714	-1.1456108	0.3298969	0.8152743	1.0	1929	tags=60%, list=16%, signal=71%
GOMF_S_ADENOSYL_L_METHIONINE_BINDING	GOMF_S_ADENOSYL_L_METHIONINE_BINDING		13	-0.43427506	-1.1454562	0.29239765	0.8151674	1.0	1141	tags=23%, list=9%, signal=25%
GOCC_MICOS_COMPLEX	GOCC_MICOS_COMPLEX		7	-0.52192885	-1.1449606	0.31153533	0.81614715	1.0	3110	tags=43%, list=26%, signal=58%
GOBP_REGULATION_OF_SNRNA_TRANSCRIPTION_BY_RNA_POLYMERASE_II	GOBP_REGULATION_OF_SNRNA_TRANSCRIPTION_BY_RNA_POLYMERASE_II		4	-0.61889887	-1.1447704	0.33182937	0.81615394	1.0	4086	tags=75%, list=34%, signal=114%
GOMF_COMPLEMENT_COMPONENT_C3B_BINDING	GOMF_COMPLEMENT_COMPONENT_C3B_BINDING		4	-0.61584353	-1.1446193	0.33225808	0.816023	1.0	4071	tags=75%, list=34%, signal=113%
GOBP_POSITIVE_REGULATION_OF_WNT_SIGNALING_PATHWAY_PLANAR_CELL_POLARITY_PATHWAY	GOBP_POSITIVE_REGULATION_OF_WNT_SIGNALING_PATHWAY_PLANAR_CELL_POLARITY_PATHWAY		7	-0.5283952	-1.144581	0.31058726	0.8155441	1.0	2230	tags=43%, list=19%, signal=53%
GOBP_CEREBELLAR_PURKINJE_CELL_GRANULE_CELL_PRECURSOR_CELL_SIGNALING_INVOLVED_IN_REGULATION_OF_GRANULE_CELL_PRECURSOR_CELL_PROLIFERATION	GOBP_CEREBELLAR_PURKINJE_CELL_GRANULE_CELL_PRECURSOR_CELL_SIGNALING_INVOLVED_IN_REGULATION_OF_GRANULE_CELL_PRECURSOR_CELL_PROLIFERATION		5	-0.57643443	-1.1445205	0.33031303	0.81512254	1.0	4988	tags=80%, list=42%, signal=137%
GOBP_HISTONE_H3_K23_ACETYLATION	GOBP_HISTONE_H3_K23_ACETYLATION		5	-0.57908714	-1.1443493	0.32989267	0.81505215	1.0	1929	tags=60%, list=16%, signal=71%
GOCC_CUL5_RING_UBIQUITIN_LIGASE_COMPLEX	GOCC_CUL5_RING_UBIQUITIN_LIGASE_COMPLEX		4	-0.62024873	-1.1442627	0.3378867	0.8147262	1.0	3792	tags=75%, list=32%, signal=110%
GOBP_POSITIVE_REGULATION_OF_HEART_RATE	GOBP_POSITIVE_REGULATION_OF_HEART_RATE		18	-0.39674276	-1.1440879	0.2735807	0.8146732	1.0	363	tags=17%, list=3%, signal=17%
GOBP_DICARBOXYLIC_ACID_CATABOLIC_PROCESS	GOBP_DICARBOXYLIC_ACID_CATABOLIC_PROCESS		12	-0.44703257	-1.144074	0.2987013	0.81411606	1.0	1710	tags=33%, list=14%, signal=39%
GOBP_REGULATION_OF_TUBE_SIZE	GOBP_REGULATION_OF_TUBE_SIZE		91	-0.27796316	-1.1434841	0.19916797	0.8153667	1.0	1514	tags=22%, list=13%, signal=25%
GOCC_SCHMIDT_LANTERMAN_INCISURE	GOCC_SCHMIDT_LANTERMAN_INCISURE		8	-0.50010055	-1.1434157	0.30059272	0.8149795	1.0	44	tags=13%, list=0%, signal=13%
GOBP_HEPARAN_SULFATE_PROTEOGLYCAN_BIOSYNTHETIC_PROCESS_ENZYMATIC_MODIFICATION	GOBP_HEPARAN_SULFATE_PROTEOGLYCAN_BIOSYNTHETIC_PROCESS_ENZYMATIC_MODIFICATION		4	-0.61933833	-1.143216	0.34021872	0.8150178	1.0	1162	tags=75%, list=10%, signal=83%
GOBP_PURINE_RIBONUCLEOSIDE_SALVAGE	GOBP_PURINE_RIBONUCLEOSIDE_SALVAGE		5	-0.58621514	-1.1431769	0.332088	0.81453365	1.0	2219	tags=40%, list=18%, signal=49%
GOBP_TONGUE_DEVELOPMENT	GOBP_TONGUE_DEVELOPMENT		10	-0.47331274	-1.1431352	0.30551934	0.8140659	1.0	2317	tags=40%, list=19%, signal=50%
GOBP_CELLULAR_RESPONSE_TO_OXYGEN_RADICAL	GOBP_CELLULAR_RESPONSE_TO_OXYGEN_RADICAL		15	-0.41838282	-1.142802	0.2846392	0.81450313	1.0	1188	tags=33%, list=10%, signal=37%
GOMF_OXYGEN_BINDING	GOMF_OXYGEN_BINDING		15	-0.4194977	-1.1426117	0.29069766	0.81451786	1.0	484	tags=20%, list=4%, signal=21%
GOBP_GENERATION_OF_PRECURSOR_METABOLITES_AND_ENERGY	GOBP_GENERATION_OF_PRECURSOR_METABOLITES_AND_ENERGY		350	-0.23061278	-1.142348	0.08502907	0.81475353	1.0	2886	tags=27%, list=24%, signal=35%
GOBP_NEGATIVE_REGULATION_OF_INTERLEUKIN_12_PRODUCTION	GOBP_NEGATIVE_REGULATION_OF_INTERLEUKIN_12_PRODUCTION		7	-0.52144367	-1.1422278	0.31541067	0.8145291	1.0	3883	tags=57%, list=32%, signal=84%
GOBP_POSITIVE_REGULATION_OF_TRANSCRIPTION_FROM_RNA_POLYMERASE_II_PROMOTER_IN_RESPONSE_TO_STRESS	GOBP_POSITIVE_REGULATION_OF_TRANSCRIPTION_FROM_RNA_POLYMERASE_II_PROMOTER_IN_RESPONSE_TO_STRESS		18	-0.396022	-1.1421802	0.27075973	0.81407404	1.0	1418	tags=33%, list=12%, signal=38%
GOBP_SKELETAL_MUSCLE_TISSUE_GROWTH	GOBP_SKELETAL_MUSCLE_TISSUE_GROWTH		6	-0.55224055	-1.1421281	0.32367548	0.8136367	1.0	38	tags=17%, list=0%, signal=17%
GOBP_POSITIVE_REGULATION_OF_GLIOGENESIS	GOBP_POSITIVE_REGULATION_OF_GLIOGENESIS		45	-0.31885752	-1.1417304	0.24409069	0.81425315	1.0	2881	tags=36%, list=24%, signal=47%
GOMF_CALCIUM_POTASSIUM_SODIUM_ANTIPORTER_ACTIVITY	GOMF_CALCIUM_POTASSIUM_SODIUM_ANTIPORTER_ACTIVITY		3	-0.67846435	-1.1413977	0.33538842	0.81468153	1.0	3865	tags=100%, list=32%, signal=147%
GOBP_POSTSYNAPTIC_SIGNAL_TRANSDUCTION	GOBP_POSTSYNAPTIC_SIGNAL_TRANSDUCTION		24	-0.36819646	-1.1411779	0.26585695	0.8147662	1.0	2530	tags=29%, list=21%, signal=37%
GOBP_POTASSIUM_ION_EXPORT_ACROSS_PLASMA_MEMBRANE	GOBP_POTASSIUM_ION_EXPORT_ACROSS_PLASMA_MEMBRANE		9	-0.48924923	-1.1410012	0.30881095	0.81473607	1.0	1396	tags=33%, list=12%, signal=38%
GOBP_MITOCHONDRIAL_RNA_CATABOLIC_PROCESS	GOBP_MITOCHONDRIAL_RNA_CATABOLIC_PROCESS		6	-0.5507946	-1.1409862	0.3227535	0.8141836	1.0	4689	tags=83%, list=39%, signal=137%
GOBP_NEGATIVE_REGULATION_BY_HOST_OF_VIRAL_PROCESS	GOBP_NEGATIVE_REGULATION_BY_HOST_OF_VIRAL_PROCESS		9	-0.48221043	-1.1408572	0.30179027	0.81397885	1.0	2516	tags=44%, list=21%, signal=56%
GOBP_DOPAMINE_CATABOLIC_PROCESS	GOBP_DOPAMINE_CATABOLIC_PROCESS		3	-0.6691889	-1.1406915	0.33990535	0.8139031	1.0	1044	tags=33%, list=9%, signal=36%
GOBP_PROTEIN_LOCALIZATION_TO_AXON	GOBP_PROTEIN_LOCALIZATION_TO_AXON		5	-0.5775705	-1.1406358	0.33166668	0.8134889	1.0	154	tags=20%, list=1%, signal=20%
GOBP_MESONEPHROS_DEVELOPMENT	GOBP_MESONEPHROS_DEVELOPMENT		66	-0.29319867	-1.1404302	0.22216797	0.81355464	1.0	669	tags=14%, list=6%, signal=14%
GOBP_POSITIVE_REGULATION_OF_POTASSIUM_ION_TRANSMEMBRANE_TRANSPORT	GOBP_POSITIVE_REGULATION_OF_POTASSIUM_ION_TRANSMEMBRANE_TRANSPORT		21	-0.38057598	-1.1402806	0.27232537	0.8134322	1.0	894	tags=19%, list=7%, signal=21%
GOMF_U4_SNRNA_BINDING	GOMF_U4_SNRNA_BINDING		3	-0.66988677	-1.1398906	0.3493927	0.81405884	1.0	3968	tags=100%, list=33%, signal=149%
GOMF_BH3_DOMAIN_BINDING	GOMF_BH3_DOMAIN_BINDING		4	-0.6251848	-1.1396905	0.33669186	0.81408805	1.0	1403	tags=50%, list=12%, signal=57%
GOBP_ICOSANOID_CATABOLIC_PROCESS	GOBP_ICOSANOID_CATABOLIC_PROCESS		3	-0.67116725	-1.1396774	0.32841182	0.8135355	1.0	2005	tags=67%, list=17%, signal=80%
GOBP_CIRCADIAN_SLEEP_WAKE_CYCLE_SLEEP	GOBP_CIRCADIAN_SLEEP_WAKE_CYCLE_SLEEP		10	-0.47018814	-1.1393621	0.30463004	0.81394154	1.0	1677	tags=40%, list=14%, signal=46%
GOBP_MAINTENANCE_OF_DNA_METHYLATION	GOBP_MAINTENANCE_OF_DNA_METHYLATION		6	-0.54693186	-1.1388661	0.3210348	0.8149369	1.0	1945	tags=33%, list=16%, signal=40%
GOMF_OPIOID_RECEPTOR_BINDING	GOMF_OPIOID_RECEPTOR_BINDING		5	-0.57418025	-1.1387705	0.3361274	0.81464654	1.0	731	tags=20%, list=6%, signal=21%
GOBP_KIDNEY_EPITHELIUM_DEVELOPMENT	GOBP_KIDNEY_EPITHELIUM_DEVELOPMENT		93	-0.2724485	-1.1387461	0.20158312	0.8141299	1.0	2042	tags=23%, list=17%, signal=27%
GOBP_ANTIMICROBIAL_HUMORAL_RESPONSE	GOBP_ANTIMICROBIAL_HUMORAL_RESPONSE		28	-0.35861355	-1.1379946	0.27681026	0.815881	1.0	3222	tags=46%, list=27%, signal=63%
GOBP_NEGATIVE_REGULATION_OF_BLOOD_CIRCULATION	GOBP_NEGATIVE_REGULATION_OF_BLOOD_CIRCULATION		13	-0.4303393	-1.1378753	0.29726315	0.8156653	1.0	12	tags=8%, list=0%, signal=8%
GOMF_NAD_DEPENDENT_PROTEIN_DEACETYLASE_ACTIVITY	GOMF_NAD_DEPENDENT_PROTEIN_DEACETYLASE_ACTIVITY		14	-0.4197145	-1.1377727	0.29568964	0.8153977	1.0	2783	tags=50%, list=23%, signal=65%
GOCC_KICSTOR_COMPLEX	GOCC_KICSTOR_COMPLEX		4	-0.6229699	-1.137518	0.34029484	0.8155981	1.0	4532	tags=100%, list=38%, signal=161%
GOBP_NEURAL_FOLD_FORMATION	GOBP_NEURAL_FOLD_FORMATION		5	-0.57933	-1.1369889	0.330855	0.81667024	1.0	1418	tags=60%, list=12%, signal=68%
GOBP_SYNAPTIC_TRANSMISSION_DOPAMINERGIC	GOBP_SYNAPTIC_TRANSMISSION_DOPAMINERGIC		13	-0.4356258	-1.1367358	0.30541238	0.8168965	1.0	1644	tags=46%, list=14%, signal=53%
GOBP_REGULATION_OF_DENDRITIC_CELL_DIFFERENTIATION	GOBP_REGULATION_OF_DENDRITIC_CELL_DIFFERENTIATION		3	-0.66688454	-1.1366179	0.34546214	0.81668544	1.0	3844	tags=67%, list=32%, signal=98%
GOCC_INTRINSIC_COMPONENT_OF_MITOCHONDRIAL_INNER_MEMBRANE	GOCC_INTRINSIC_COMPONENT_OF_MITOCHONDRIAL_INNER_MEMBRANE		43	-0.31929055	-1.1365638	0.25450122	0.8162734	1.0	3110	tags=37%, list=26%, signal=50%
GOBP_REGULATION_OF_RESTING_MEMBRANE_POTENTIAL	GOBP_REGULATION_OF_RESTING_MEMBRANE_POTENTIAL		5	-0.57651883	-1.136301	0.32449496	0.8165105	1.0	3937	tags=80%, list=33%, signal=119%
GOBP_MYELOID_CELL_DEVELOPMENT	GOBP_MYELOID_CELL_DEVELOPMENT		46	-0.31115654	-1.1360173	0.2529663	0.81681234	1.0	3161	tags=39%, list=26%, signal=53%
GOBP_B_1_B_CELL_DIFFERENTIATION	GOBP_B_1_B_CELL_DIFFERENTIATION		3	-0.6745503	-1.1357187	0.34399343	0.81714594	1.0	3912	tags=100%, list=33%, signal=148%
GOBP_HISTONE_H2A_ACETYLATION	GOBP_HISTONE_H2A_ACETYLATION		13	-0.43431202	-1.1351126	0.3041973	0.8184835	1.0	5494	tags=62%, list=46%, signal=113%
GOBP_POSITIVE_REGULATION_OF_B_CELL_ACTIVATION	GOBP_POSITIVE_REGULATION_OF_B_CELL_ACTIVATION		52	-0.3062914	-1.1350467	0.2309217	0.8181018	1.0	3223	tags=50%, list=27%, signal=68%
GOMF_DNA_APURINIC_OR_APYRIMIDINIC_SITE_ENDONUCLEASE_ACTIVITY	GOMF_DNA_APURINIC_OR_APYRIMIDINIC_SITE_ENDONUCLEASE_ACTIVITY		8	-0.5009721	-1.1349069	0.31656185	0.8179542	1.0	1616	tags=38%, list=13%, signal=43%
GOMF_ABC_TYPE_GLUTATHIONE_S_CONJUGATE_TRANSPORTER_ACTIVITY	GOMF_ABC_TYPE_GLUTATHIONE_S_CONJUGATE_TRANSPORTER_ACTIVITY		5	-0.5776231	-1.1348509	0.33737966	0.817548	1.0	2256	tags=80%, list=19%, signal=98%
GOBP_CELLULAR_RESPONSE_TO_ESTROGEN_STIMULUS	GOBP_CELLULAR_RESPONSE_TO_ESTROGEN_STIMULUS		11	-0.4516064	-1.1345432	0.31166595	0.81794393	1.0	755	tags=27%, list=6%, signal=29%
GOBP_TRANSMEMBRANE_TRANSPORT	GOBP_TRANSMEMBRANE_TRANSPORT		959	-0.21173722	-1.1340895	0.028465347	0.8187744	1.0	1501	tags=17%, list=12%, signal=18%
GOBP_SERINE_TRANSPORT	GOBP_SERINE_TRANSPORT		7	-0.5170541	-1.1336362	0.32025588	0.8196373	1.0	1140	tags=43%, list=9%, signal=47%
GOCC_EXOCYTIC_VESICLE	GOCC_EXOCYTIC_VESICLE		143	-0.25574186	-1.1336311	0.17859188	0.8190653	1.0	2361	tags=27%, list=20%, signal=33%
GOBP_MAGNESIUM_ION_HOMEOSTASIS	GOBP_MAGNESIUM_ION_HOMEOSTASIS		6	-0.53873783	-1.1334502	0.32171357	0.8190281	1.0	2981	tags=33%, list=25%, signal=44%
GOBP_COP9_SIGNALOSOME_ASSEMBLY	GOBP_COP9_SIGNALOSOME_ASSEMBLY		4	-0.6148913	-1.1330299	0.34385112	0.8197628	1.0	4629	tags=100%, list=39%, signal=163%
GOCC_MITOCHONDRIAL_ENVELOPE	GOCC_MITOCHONDRIAL_ENVELOPE		559	-0.21992923	-1.1330138	0.06949458	0.81922954	1.0	3154	tags=30%, list=26%, signal=39%
GOBP_CELLULAR_RESPONSE_TO_LEPTIN_STIMULUS	GOBP_CELLULAR_RESPONSE_TO_LEPTIN_STIMULUS		15	-0.41515517	-1.1329584	0.29706928	0.81881535	1.0	2586	tags=40%, list=22%, signal=51%
GOBP_STRESS_RESPONSE_TO_METAL_ION	GOBP_STRESS_RESPONSE_TO_METAL_ION		5	-0.5740885	-1.1327977	0.34386694	0.81875473	1.0	109	tags=40%, list=1%, signal=40%
GOBP_SNO_S_RNA_METABOLIC_PROCESS	GOBP_SNO_S_RNA_METABOLIC_PROCESS		10	-0.4639317	-1.1323607	0.32388496	0.81951743	1.0	3711	tags=50%, list=31%, signal=72%
GOBP_PROTEIN_ACETYLATION	GOBP_PROTEIN_ACETYLATION		152	-0.25378942	-1.1321659	0.16838488	0.8195382	1.0	2541	tags=24%, list=21%, signal=30%
GOBP_PHOSPHOLIPASE_C_ACTIVATING_G_PROTEIN_COUPLED_RECEPTOR_SIGNALING_PATHWAY	GOBP_PHOSPHOLIPASE_C_ACTIVATING_G_PROTEIN_COUPLED_RECEPTOR_SIGNALING_PATHWAY		58	-0.29712167	-1.1319963	0.24202898	0.8194721	1.0	1701	tags=29%, list=14%, signal=34%
GOMF_NERVE_GROWTH_FACTOR_BINDING	GOMF_NERVE_GROWTH_FACTOR_BINDING		4	-0.61164874	-1.1317233	0.34120083	0.8197406	1.0	156	tags=25%, list=1%, signal=25%
GOBP_POSITIVE_REGULATION_OF_TAU_PROTEIN_KINASE_ACTIVITY	GOBP_POSITIVE_REGULATION_OF_TAU_PROTEIN_KINASE_ACTIVITY		4	-0.6126022	-1.1317074	0.34670374	0.8192074	1.0	407	tags=25%, list=3%, signal=26%
GOBP_RESPONSE_TO_IRON_II_ION	GOBP_RESPONSE_TO_IRON_II_ION		4	-0.615002	-1.1316742	0.34125707	0.8187299	1.0	1808	tags=50%, list=15%, signal=59%
GOBP_POSITIVE_REGULATION_OF_CARDIAC_MUSCLE_CELL_DIFFERENTIATION	GOBP_POSITIVE_REGULATION_OF_CARDIAC_MUSCLE_CELL_DIFFERENTIATION		7	-0.51051384	-1.131339	0.31696996	0.81919026	1.0	3543	tags=71%, list=29%, signal=101%
GOBP_BONE_CELL_DEVELOPMENT	GOBP_BONE_CELL_DEVELOPMENT		21	-0.37836722	-1.1309513	0.2863575	0.8198132	1.0	3161	tags=48%, list=26%, signal=65%
GOBP_POSITIVE_REGULATION_OF_DENDRITIC_CELL_CYTOKINE_PRODUCTION	GOBP_POSITIVE_REGULATION_OF_DENDRITIC_CELL_CYTOKINE_PRODUCTION		4	-0.60522896	-1.1308367	0.34295416	0.8195818	1.0	1089	tags=25%, list=9%, signal=27%
GOBP_HUMORAL_IMMUNE_RESPONSE	GOBP_HUMORAL_IMMUNE_RESPONSE		92	-0.27279598	-1.1306673	0.19874804	0.8195401	1.0	3223	tags=47%, list=27%, signal=63%
GOMF_ACTIVIN_RECEPTOR_ACTIVITY_TYPE_I	GOMF_ACTIVIN_RECEPTOR_ACTIVITY_TYPE_I		4	-0.6147169	-1.1304659	0.3445693	0.8195901	1.0	4513	tags=75%, list=38%, signal=120%
GOBP_SPINAL_CORD_MOTOR_NEURON_CELL_FATE_SPECIFICATION	GOBP_SPINAL_CORD_MOTOR_NEURON_CELL_FATE_SPECIFICATION		6	-0.54006875	-1.1303424	0.33166248	0.81940156	1.0	9	tags=17%, list=0%, signal=17%
GOBP_NEGATIVE_REGULATION_OF_LOW_DENSITY_LIPOPROTEIN_PARTICLE_CLEARANCE	GOBP_NEGATIVE_REGULATION_OF_LOW_DENSITY_LIPOPROTEIN_PARTICLE_CLEARANCE		3	-0.6677234	-1.130123	0.35354784	0.81950474	1.0	935	tags=33%, list=8%, signal=36%
GOBP_LUNG_ASSOCIATED_MESENCHYME_DEVELOPMENT	GOBP_LUNG_ASSOCIATED_MESENCHYME_DEVELOPMENT		4	-0.6101844	-1.1300888	0.34115225	0.8190283	1.0	1656	tags=50%, list=14%, signal=58%
GOBP_NEGATIVE_REGULATION_OF_ENDOTHELIAL_CELL_APOPTOTIC_PROCESS	GOBP_NEGATIVE_REGULATION_OF_ENDOTHELIAL_CELL_APOPTOTIC_PROCESS		21	-0.37851363	-1.1300375	0.29300484	0.81861395	1.0	1130	tags=19%, list=9%, signal=21%
GOBP_2FE_2S_CLUSTER_ASSEMBLY	GOBP_2FE_2S_CLUSTER_ASSEMBLY		4	-0.6119763	-1.1300075	0.36179686	0.8181317	1.0	4664	tags=100%, list=39%, signal=163%
GOMF_G_PROTEIN_COUPLED_AMINE_RECEPTOR_ACTIVITY	GOMF_G_PROTEIN_COUPLED_AMINE_RECEPTOR_ACTIVITY		18	-0.39258513	-1.1298771	0.29096547	0.81796366	1.0	1701	tags=28%, list=14%, signal=32%
GOBP_ANTERIOR_POSTERIOR_AXIS_SPECIFICATION	GOBP_ANTERIOR_POSTERIOR_AXIS_SPECIFICATION		26	-0.35802644	-1.1297623	0.2749004	0.81774706	1.0	2230	tags=38%, list=19%, signal=47%
GOBP_REGULATION_OF_UBIQUITIN_DEPENDENT_PROTEIN_CATABOLIC_PROCESS	GOBP_REGULATION_OF_UBIQUITIN_DEPENDENT_PROTEIN_CATABOLIC_PROCESS		120	-0.26218322	-1.1295223	0.20304568	0.8179205	1.0	2842	tags=28%, list=24%, signal=37%
GOBP_CILIUM_OR_FLAGELLUM_DEPENDENT_CELL_MOTILITY	GOBP_CILIUM_OR_FLAGELLUM_DEPENDENT_CELL_MOTILITY		53	-0.3012469	-1.1287369	0.24534942	0.8197806	1.0	2803	tags=30%, list=23%, signal=39%
GOBP_INOSITOL_PHOSPHATE_METABOLIC_PROCESS	GOBP_INOSITOL_PHOSPHATE_METABOLIC_PROCESS		55	-0.29946184	-1.12831	0.2487733	0.82050765	1.0	1577	tags=25%, list=13%, signal=29%
GOCC_PARALLEL_FIBER_TO_PURKINJE_CELL_SYNAPSE	GOCC_PARALLEL_FIBER_TO_PURKINJE_CELL_SYNAPSE		7	-0.5197113	-1.1282526	0.32802013	0.82010955	1.0	1092	tags=29%, list=9%, signal=31%
GOBP_MUSCLE_CELL_CELLULAR_HOMEOSTASIS	GOBP_MUSCLE_CELL_CELLULAR_HOMEOSTASIS		14	-0.42217836	-1.128139	0.29982442	0.8198852	1.0	1894	tags=36%, list=16%, signal=42%
GOMF_SODIUM_ION_BINDING	GOMF_SODIUM_ION_BINDING		6	-0.53731936	-1.1279546	0.33783215	0.8198894	1.0	3609	tags=67%, list=30%, signal=95%
GOBP_DIADENOSINE_POLYPHOSPHATE_METABOLIC_PROCESS	GOBP_DIADENOSINE_POLYPHOSPHATE_METABOLIC_PROCESS		3	-0.66379684	-1.1279001	0.35124457	0.8194833	1.0	2359	tags=67%, list=20%, signal=83%
GOBP_HORMONE_BIOSYNTHETIC_PROCESS	GOBP_HORMONE_BIOSYNTHETIC_PROCESS		40	-0.3217292	-1.1278385	0.25847048	0.81910026	1.0	1418	tags=25%, list=12%, signal=28%
GOBP_DRUG_CATABOLIC_PROCESS	GOBP_DRUG_CATABOLIC_PROCESS		9	-0.47269556	-1.1276416	0.32416165	0.81912965	1.0	112	tags=22%, list=1%, signal=22%
GOBP_SULFUR_COMPOUND_CATABOLIC_PROCESS	GOBP_SULFUR_COMPOUND_CATABOLIC_PROCESS		37	-0.32780963	-1.127239	0.2572104	0.81981784	1.0	1744	tags=22%, list=15%, signal=25%
GOBP_ATP_BIOSYNTHETIC_PROCESS	GOBP_ATP_BIOSYNTHETIC_PROCESS		22	-0.370554	-1.127112	0.2852622	0.81963915	1.0	2974	tags=41%, list=25%, signal=54%
GOCC_SWR1_COMPLEX	GOCC_SWR1_COMPLEX		9	-0.47820893	-1.127089	0.3116554	0.8191384	1.0	5318	tags=67%, list=44%, signal=120%
GOBP_NEGATIVE_REGULATION_OF_CLATHRIN_DEPENDENT_ENDOCYTOSIS	GOBP_NEGATIVE_REGULATION_OF_CLATHRIN_DEPENDENT_ENDOCYTOSIS		4	-0.6080854	-1.1270543	0.35213605	0.8186784	1.0	2055	tags=50%, list=17%, signal=60%
GOBP_MICROTUBULE_BUNDLE_FORMATION	GOBP_MICROTUBULE_BUNDLE_FORMATION		52	-0.3039786	-1.1266779	0.25290257	0.8192727	1.0	2435	tags=29%, list=20%, signal=36%
GOBP_MYELOID_DENDRITIC_CELL_CYTOKINE_PRODUCTION	GOBP_MYELOID_DENDRITIC_CELL_CYTOKINE_PRODUCTION		4	-0.60522896	-1.126567	0.354399	0.81903756	1.0	1089	tags=25%, list=9%, signal=27%
GOBP_POSITIVE_REGULATION_OF_B_CELL_MEDIATED_IMMUNITY	GOBP_POSITIVE_REGULATION_OF_B_CELL_MEDIATED_IMMUNITY		22	-0.37187666	-1.1265299	0.29634523	0.8185801	1.0	3209	tags=55%, list=27%, signal=74%
GOBP_PROTEIN_IMPORT_INTO_PEROXISOME_MATRIX	GOBP_PROTEIN_IMPORT_INTO_PEROXISOME_MATRIX		12	-0.4357656	-1.1264721	0.3121438	0.8181862	1.0	1896	tags=25%, list=16%, signal=30%
GOCC_GPI_ANCHOR_TRANSAMIDASE_COMPLEX	GOCC_GPI_ANCHOR_TRANSAMIDASE_COMPLEX		4	-0.61286354	-1.1261833	0.35667753	0.81852144	1.0	3465	tags=75%, list=29%, signal=105%
GOMF_BOX_H_ACA_SNORNA_BINDING	GOMF_BOX_H_ACA_SNORNA_BINDING		4	-0.6076286	-1.125966	0.35734752	0.818644	1.0	621	tags=25%, list=5%, signal=26%
GOBP_SMOOTHENED_SIGNALING_PATHWAY_INVOLVED_IN_REGULATION_OF_CEREBELLAR_GRANULE_CELL_PRECURSOR_CELL_PROLIFERATION	GOBP_SMOOTHENED_SIGNALING_PATHWAY_INVOLVED_IN_REGULATION_OF_CEREBELLAR_GRANULE_CELL_PRECURSOR_CELL_PROLIFERATION		5	-0.57643443	-1.125707	0.35064396	0.81888735	1.0	4988	tags=80%, list=42%, signal=137%
GOBP_POSITIVE_REGULATION_OF_VIRAL_TRANSCRIPTION	GOBP_POSITIVE_REGULATION_OF_VIRAL_TRANSCRIPTION		22	-0.37363273	-1.1256258	0.29176047	0.8185692	1.0	3741	tags=41%, list=31%, signal=59%
GOBP_URETER_MORPHOGENESIS	GOBP_URETER_MORPHOGENESIS		5	-0.5694214	-1.125303	0.36684233	0.81903	1.0	141	tags=20%, list=1%, signal=20%
GOCC_PARANODAL_JUNCTION	GOCC_PARANODAL_JUNCTION		7	-0.5158549	-1.1252972	0.3367742	0.81848156	1.0	1286	tags=29%, list=11%, signal=32%
GOBP_SENSORY_PERCEPTION_OF_TASTE	GOBP_SENSORY_PERCEPTION_OF_TASTE		17	-0.40142763	-1.1251065	0.30212954	0.8185019	1.0	2170	tags=41%, list=18%, signal=50%
GOBP_RESPONSE_TO_LEAD_ION	GOBP_RESPONSE_TO_LEAD_ION		16	-0.40223542	-1.1249267	0.29341316	0.8185017	1.0	4517	tags=63%, list=38%, signal=100%
GOBP_REGULATION_OF_B_CELL_ACTIVATION	GOBP_REGULATION_OF_B_CELL_ACTIVATION		81	-0.27802458	-1.1246312	0.22171487	0.81885004	1.0	3223	tags=43%, list=27%, signal=59%
GOBP_NEPHRON_TUBULE_FORMATION	GOBP_NEPHRON_TUBULE_FORMATION		5	-0.57012224	-1.1238066	0.34687892	0.8208454	1.0	2042	tags=40%, list=17%, signal=48%
GOBP_NEGATIVE_REGULATION_OF_HEMATOPOIETIC_PROGENITOR_CELL_DIFFERENTIATION	GOBP_NEGATIVE_REGULATION_OF_HEMATOPOIETIC_PROGENITOR_CELL_DIFFERENTIATION		6	-0.5385338	-1.123593	0.33842975	0.8209485	1.0	3624	tags=50%, list=30%, signal=72%
GOBP_PROTEASOME_ASSEMBLY	GOBP_PROTEASOME_ASSEMBLY		11	-0.45294797	-1.1233484	0.3234536	0.8211448	1.0	4541	tags=64%, list=38%, signal=102%
GOBP_NEGATIVE_REGULATION_OF_TRIGLYCERIDE_METABOLIC_PROCESS	GOBP_NEGATIVE_REGULATION_OF_TRIGLYCERIDE_METABOLIC_PROCESS		5	-0.56614834	-1.1231728	0.34898213	0.8211376	1.0	3527	tags=80%, list=29%, signal=113%
GOMF_ANION_CHANNEL_ACTIVITY	GOMF_ANION_CHANNEL_ACTIVITY		37	-0.32464197	-1.1228929	0.2743614	0.8214416	1.0	591	tags=16%, list=5%, signal=17%
GOBP_APPENDAGE_DEVELOPMENT	GOBP_APPENDAGE_DEVELOPMENT		106	-0.26536536	-1.1228269	0.20824635	0.82107687	1.0	2355	tags=28%, list=20%, signal=35%
GOBP_ACTIVATION_OF_MAPK_ACTIVITY	GOBP_ACTIVATION_OF_MAPK_ACTIVITY		107	-0.2639801	-1.1227702	0.21799679	0.82069206	1.0	3022	tags=30%, list=25%, signal=40%
GOMF_ORGANOPHOSPHATE_ESTER_TRANSMEMBRANE_TRANSPORTER_ACTIVITY	GOMF_ORGANOPHOSPHATE_ESTER_TRANSMEMBRANE_TRANSPORTER_ACTIVITY		22	-0.36535332	-1.1226727	0.2861023	0.82042617	1.0	2911	tags=45%, list=24%, signal=60%
GOMF_NUCLEAR_LOCALIZATION_SEQUENCE_BINDING	GOMF_NUCLEAR_LOCALIZATION_SEQUENCE_BINDING		19	-0.3844403	-1.1225079	0.29978022	0.8203694	1.0	3122	tags=37%, list=26%, signal=50%
GOBP_POSITIVE_REGULATION_OF_COLLATERAL_SPROUTING	GOBP_POSITIVE_REGULATION_OF_COLLATERAL_SPROUTING		5	-0.5708392	-1.1223704	0.34363413	0.82022625	1.0	71	tags=20%, list=1%, signal=20%
GOBP_PROTEIN_LOCALIZATION_TO_MEMBRANE	GOBP_PROTEIN_LOCALIZATION_TO_MEMBRANE		477	-0.22094499	-1.1223552	0.0942029	0.8197105	1.0	1488	tags=18%, list=12%, signal=20%
GOBP_POSITIVE_REGULATION_OF_CELL_CYCLE_G1_S_PHASE_TRANSITION	GOBP_POSITIVE_REGULATION_OF_CELL_CYCLE_G1_S_PHASE_TRANSITION		36	-0.3253921	-1.1221377	0.27825692	0.8198234	1.0	2417	tags=28%, list=20%, signal=35%
GOBP_MITOCHONDRIAL_TRANSPORT	GOBP_MITOCHONDRIAL_TRANSPORT		185	-0.24379483	-1.1219984	0.17463127	0.81970936	1.0	3005	tags=35%, list=25%, signal=45%
GOBP_REGULATION_OF_CHAPERONE_MEDIATED_AUTOPHAGY	GOBP_REGULATION_OF_CHAPERONE_MEDIATED_AUTOPHAGY		6	-0.5409383	-1.1216539	0.34238684	0.82019615	1.0	1713	tags=50%, list=14%, signal=58%
GOBP_MORPHOGENESIS_OF_A_POLARIZED_EPITHELIUM	GOBP_MORPHOGENESIS_OF_A_POLARIZED_EPITHELIUM		104	-0.26567724	-1.1214162	0.21066388	0.82036054	1.0	2288	tags=18%, list=19%, signal=22%
GOBP_REGULATION_OF_NEUROBLAST_PROLIFERATION	GOBP_REGULATION_OF_NEUROBLAST_PROLIFERATION		20	-0.37768018	-1.1213901	0.2935368	0.8198838	1.0	2789	tags=40%, list=23%, signal=52%
GOMF_CATECHOLAMINE_BINDING	GOMF_CATECHOLAMINE_BINDING		8	-0.49114135	-1.1213509	0.32598752	0.8194441	1.0	1604	tags=38%, list=13%, signal=43%
GOBP_NEGATIVE_REGULATION_OF_LEUKOCYTE_MEDIATED_CYTOTOXICITY	GOBP_NEGATIVE_REGULATION_OF_LEUKOCYTE_MEDIATED_CYTOTOXICITY		5	-0.5670566	-1.121115	0.35026628	0.81960136	1.0	5090	tags=60%, list=42%, signal=104%
GOBP_NEGATIVE_REGULATION_OF_CELL_JUNCTION_ASSEMBLY	GOBP_NEGATIVE_REGULATION_OF_CELL_JUNCTION_ASSEMBLY		26	-0.35408658	-1.1210666	0.29342404	0.8191937	1.0	2052	tags=27%, list=17%, signal=32%
GOBP_UBIQUITIN_RECYCLING	GOBP_UBIQUITIN_RECYCLING		5	-0.5692429	-1.1209608	0.34520438	0.8189589	1.0	3216	tags=60%, list=27%, signal=82%
GOBP_DIADENOSINE_POLYPHOSPHATE_CATABOLIC_PROCESS	GOBP_DIADENOSINE_POLYPHOSPHATE_CATABOLIC_PROCESS		3	-0.66379684	-1.1209323	0.36159602	0.8184889	1.0	2359	tags=67%, list=20%, signal=83%
GOBP_NEGATIVE_REGULATION_OF_DEFENSE_RESPONSE_TO_BACTERIUM	GOBP_NEGATIVE_REGULATION_OF_DEFENSE_RESPONSE_TO_BACTERIUM		3	-0.6620363	-1.1205624	0.36491936	0.81907815	1.0	280	tags=33%, list=2%, signal=34%
GOMF_HISTONE_DEMETHYLASE_ACTIVITY_H3_K4_SPECIFIC	GOMF_HISTONE_DEMETHYLASE_ACTIVITY_H3_K4_SPECIFIC		4	-0.6129758	-1.1205324	0.3650332	0.81860673	1.0	4652	tags=100%, list=39%, signal=163%
GOBP_CELLULAR_RESPONSE_TO_ALDEHYDE	GOBP_CELLULAR_RESPONSE_TO_ALDEHYDE		10	-0.46204814	-1.1201123	0.3225383	0.8193399	1.0	244	tags=20%, list=2%, signal=20%
GOBP_GASTRO_INTESTINAL_SYSTEM_SMOOTH_MUSCLE_CONTRACTION	GOBP_GASTRO_INTESTINAL_SYSTEM_SMOOTH_MUSCLE_CONTRACTION		9	-0.46662688	-1.1200656	0.33148226	0.8189246	1.0	536	tags=22%, list=4%, signal=23%
GOBP_CELLULAR_RESPONSE_TO_PEPTIDOGLYCAN	GOBP_CELLULAR_RESPONSE_TO_PEPTIDOGLYCAN		3	-0.66557294	-1.1198916	0.36626017	0.8189071	1.0	3937	tags=67%, list=33%, signal=99%
GOBP_GLIAL_CELL_FATE_COMMITMENT	GOBP_GLIAL_CELL_FATE_COMMITMENT		5	-0.5674426	-1.1196787	0.3456638	0.81901044	1.0	514	tags=40%, list=4%, signal=42%
GOBP_REGULATION_OF_OXIDATIVE_PHOSPHORYLATION	GOBP_REGULATION_OF_OXIDATIVE_PHOSPHORYLATION		10	-0.46282426	-1.1195588	0.32692307	0.8188217	1.0	3284	tags=70%, list=27%, signal=96%
GOCC_MOTILE_CILIUM	GOCC_MOTILE_CILIUM		80	-0.27788773	-1.1193764	0.23896104	0.818815	1.0	2803	tags=30%, list=23%, signal=39%
GOBP_DISACCHARIDE_BIOSYNTHETIC_PROCESS	GOBP_DISACCHARIDE_BIOSYNTHETIC_PROCESS		3	-0.65850055	-1.1193403	0.36641523	0.81836957	1.0	3656	tags=67%, list=30%, signal=96%
GOBP_REGULATION_OF_TYPE_B_PANCREATIC_CELL_PROLIFERATION	GOBP_REGULATION_OF_TYPE_B_PANCREATIC_CELL_PROLIFERATION		8	-0.49066424	-1.1192101	0.33546463	0.8182209	1.0	1932	tags=38%, list=16%, signal=45%
GOBP_PROGESTERONE_BIOSYNTHETIC_PROCESS	GOBP_PROGESTERONE_BIOSYNTHETIC_PROCESS		4	-0.6081241	-1.1191988	0.37357724	0.81770074	1.0	878	tags=50%, list=7%, signal=54%
GOMF_PEPTIDOGLYCAN_MURALYTIC_ACTIVITY	GOMF_PEPTIDOGLYCAN_MURALYTIC_ACTIVITY		3	-0.65559834	-1.1189151	0.3636725	0.8180275	1.0	3222	tags=67%, list=27%, signal=91%
GOBP_ESTABLISHMENT_OF_PROTEIN_LOCALIZATION_TO_POSTSYNAPTIC_MEMBRANE	GOBP_ESTABLISHMENT_OF_PROTEIN_LOCALIZATION_TO_POSTSYNAPTIC_MEMBRANE		10	-0.46057084	-1.118775	0.32718697	0.8179032	1.0	617	tags=20%, list=5%, signal=21%
GOMF_CYSTEINE_TYPE_EXOPEPTIDASE_ACTIVITY	GOMF_CYSTEINE_TYPE_EXOPEPTIDASE_ACTIVITY		3	-0.6616065	-1.1187053	0.36806116	0.817574	1.0	3253	tags=67%, list=27%, signal=91%
GOCC_CATION_CHANNEL_COMPLEX	GOCC_CATION_CHANNEL_COMPLEX		110	-0.26430216	-1.118609	0.22652839	0.81732666	1.0	1385	tags=19%, list=12%, signal=21%
GOBP_PHOSPHATIDYLINOSITOL_BIOSYNTHETIC_PROCESS	GOBP_PHOSPHATIDYLINOSITOL_BIOSYNTHETIC_PROCESS		100	-0.26787603	-1.1185704	0.22508039	0.81689644	1.0	2867	tags=34%, list=24%, signal=44%
GOBP_PYRIMIDINE_DIMER_REPAIR	GOBP_PYRIMIDINE_DIMER_REPAIR		7	-0.5091305	-1.1184564	0.3361274	0.81669295	1.0	2167	tags=29%, list=18%, signal=35%
GOBP_POSTSYNAPTIC_MEMBRANE_ORGANIZATION	GOBP_POSTSYNAPTIC_MEMBRANE_ORGANIZATION		21	-0.36939633	-1.1175332	0.2939621	0.81896484	1.0	3477	tags=48%, list=29%, signal=67%
GOMF_EXOGENOUS_PROTEIN_BINDING	GOMF_EXOGENOUS_PROTEIN_BINDING		47	-0.30804798	-1.1174247	0.26853216	0.8187549	1.0	2159	tags=34%, list=18%, signal=41%
GOCC_BOX_H_ACA_SNORNP_COMPLEX	GOCC_BOX_H_ACA_SNORNP_COMPLEX		4	-0.6076286	-1.1173625	0.36017805	0.8183901	1.0	621	tags=25%, list=5%, signal=26%
GOBP_RESPONSE_TO_UV_A	GOBP_RESPONSE_TO_UV_A		8	-0.48664802	-1.1171055	0.33305684	0.8186161	1.0	295	tags=13%, list=2%, signal=13%
GOBP_LEPTIN_MEDIATED_SIGNALING_PATHWAY	GOBP_LEPTIN_MEDIATED_SIGNALING_PATHWAY		9	-0.4749727	-1.1170659	0.34017467	0.81819063	1.0	2586	tags=56%, list=22%, signal=71%
GOBP_RIBOSE_PHOSPHATE_BIOSYNTHETIC_PROCESS	GOBP_RIBOSE_PHOSPHATE_BIOSYNTHETIC_PROCESS		125	-0.25674608	-1.11692	0.20693512	0.8180872	1.0	2669	tags=31%, list=22%, signal=40%
GOCC_BOX_H_ACA_RNP_COMPLEX	GOCC_BOX_H_ACA_RNP_COMPLEX		4	-0.6076286	-1.116864	0.36228287	0.81770647	1.0	621	tags=25%, list=5%, signal=26%
GOBP_REGULATION_OF_STEM_CELL_DIVISION	GOBP_REGULATION_OF_STEM_CELL_DIVISION		6	-0.5360132	-1.1167574	0.34784445	0.8174847	1.0	629	tags=33%, list=5%, signal=35%
GOCC_PRE_SNORNP_COMPLEX	GOCC_PRE_SNORNP_COMPLEX		6	-0.53454214	-1.1162941	0.357202	0.81835765	1.0	2464	tags=50%, list=21%, signal=63%
GOBP_RNA_SECONDARY_STRUCTURE_UNWINDING	GOBP_RNA_SECONDARY_STRUCTURE_UNWINDING		5	-0.5628019	-1.116111	0.3539232	0.818376	1.0	5255	tags=100%, list=44%, signal=178%
GOBP_NEGATIVE_REGULATION_OF_GRANULOCYTE_DIFFERENTIATION	GOBP_NEGATIVE_REGULATION_OF_GRANULOCYTE_DIFFERENTIATION		7	-0.50840646	-1.1155641	0.34534785	0.81952053	1.0	2583	tags=57%, list=22%, signal=73%
GOBP_ATP_TRANSPORT	GOBP_ATP_TRANSPORT		12	-0.43557855	-1.1152455	0.3185345	0.819944	1.0	2911	tags=50%, list=24%, signal=66%
GOBP_POSITIVE_REGULATION_OF_I_KAPPAB_PHOSPHORYLATION	GOBP_POSITIVE_REGULATION_OF_I_KAPPAB_PHOSPHORYLATION		5	-0.5598784	-1.1152089	0.35679415	0.8195111	1.0	351	tags=20%, list=3%, signal=21%
GOBP_NEGATIVE_REGULATION_OF_SMOOTH_MUSCLE_CELL_APOPTOTIC_PROCESS	GOBP_NEGATIVE_REGULATION_OF_SMOOTH_MUSCLE_CELL_APOPTOTIC_PROCESS		5	-0.56415975	-1.1147729	0.36225328	0.82032096	1.0	3506	tags=60%, list=29%, signal=85%
GOBP_NUCLEOTIDE_EXCISION_REPAIR_DNA_DAMAGE_RECOGNITION	GOBP_NUCLEOTIDE_EXCISION_REPAIR_DNA_DAMAGE_RECOGNITION		21	-0.3696437	-1.1147196	0.31154683	0.8199388	1.0	4882	tags=57%, list=41%, signal=96%
GOBP_POSITIVE_REGULATION_OF_CORTICOSTEROID_HORMONE_SECRETION	GOBP_POSITIVE_REGULATION_OF_CORTICOSTEROID_HORMONE_SECRETION		4	-0.60975885	-1.1146138	0.37535816	0.81971514	1.0	12	tags=25%, list=0%, signal=25%
GOBP_REGULATION_OF_HEXOKINASE_ACTIVITY	GOBP_REGULATION_OF_HEXOKINASE_ACTIVITY		6	-0.5293582	-1.1145713	0.3594276	0.8193075	1.0	5461	tags=83%, list=45%, signal=153%
GOBP_REGULATION_OF_DEFENSE_RESPONSE_TO_BACTERIUM	GOBP_REGULATION_OF_DEFENSE_RESPONSE_TO_BACTERIUM		8	-0.4906619	-1.1145555	0.3381503	0.81880933	1.0	4125	tags=63%, list=34%, signal=95%
GOBP_CENTRAL_NERVOUS_SYSTEM_MATURATION	GOBP_CENTRAL_NERVOUS_SYSTEM_MATURATION		4	-0.60314816	-1.1145434	0.3690763	0.8183018	1.0	4770	tags=100%, list=40%, signal=166%
GOBP_SPERM_AXONEME_ASSEMBLY	GOBP_SPERM_AXONEME_ASSEMBLY		15	-0.40508404	-1.1141337	0.32156694	0.8190028	1.0	2803	tags=47%, list=23%, signal=61%
GOCC_COMPACT_MYELIN	GOCC_COMPACT_MYELIN		9	-0.47005895	-1.1137872	0.34329632	0.81951374	1.0	44	tags=11%, list=0%, signal=11%
GOBP_VITAMIN_TRANSMEMBRANE_TRANSPORT	GOBP_VITAMIN_TRANSMEMBRANE_TRANSPORT		12	-0.43576524	-1.1134526	0.32444063	0.819988	1.0	1001	tags=25%, list=8%, signal=27%
GOBP_IRON_SULFUR_CLUSTER_ASSEMBLY	GOBP_IRON_SULFUR_CLUSTER_ASSEMBLY		18	-0.38708332	-1.1134456	0.30555555	0.81946313	1.0	4664	tags=61%, list=39%, signal=100%
GOBP_AMELOGENESIS	GOBP_AMELOGENESIS		13	-0.42247617	-1.1130927	0.3262102	0.8200096	1.0	2508	tags=46%, list=21%, signal=58%
GOBP_HYDROGEN_PEROXIDE_METABOLIC_PROCESS	GOBP_HYDROGEN_PEROXIDE_METABOLIC_PROCESS		28	-0.3472784	-1.1128191	0.28841716	0.8203033	1.0	1300	tags=21%, list=11%, signal=24%
GOBP_POSITIVE_REGULATION_OF_SYNAPTIC_TRANSMISSION	GOBP_POSITIVE_REGULATION_OF_SYNAPTIC_TRANSMISSION		83	-0.2738352	-1.1128024	0.24804305	0.81980985	1.0	2563	tags=30%, list=21%, signal=38%
GOBP_VERY_LONG_CHAIN_FATTY_ACID_CATABOLIC_PROCESS	GOBP_VERY_LONG_CHAIN_FATTY_ACID_CATABOLIC_PROCESS		5	-0.5595949	-1.112623	0.36474547	0.81980866	1.0	3695	tags=60%, list=31%, signal=87%
GOBP_PROTEIN_IMPORT	GOBP_PROTEIN_IMPORT		145	-0.24945077	-1.1122351	0.21234427	0.8204237	1.0	3484	tags=33%, list=29%, signal=46%
GOBP_CONVERGENT_EXTENSION_INVOLVED_IN_ORGANOGENESIS	GOBP_CONVERGENT_EXTENSION_INVOLVED_IN_ORGANOGENESIS		4	-0.6038624	-1.1120248	0.36848533	0.8205085	1.0	677	tags=25%, list=6%, signal=26%
GOBP_BIOLOGICAL_PROCESS_INVOLVED_IN_SYMBIOTIC_INTERACTION	GOBP_BIOLOGICAL_PROCESS_INVOLVED_IN_SYMBIOTIC_INTERACTION		713	-0.21165872	-1.1120218	0.083576284	0.81997555	1.0	2662	tags=27%, list=22%, signal=33%
GOCC_MITOCHONDRIAL_PYRUVATE_DEHYDROGENASE_COMPLEX	GOCC_MITOCHONDRIAL_PYRUVATE_DEHYDROGENASE_COMPLEX		4	-0.6037243	-1.11124	0.36805555	0.82180256	1.0	4007	tags=75%, list=33%, signal=113%
GOBP_POSITIVE_REGULATION_OF_TRANSCRIPTION_BY_RNA_POLYMERASE_I	GOBP_POSITIVE_REGULATION_OF_TRANSCRIPTION_BY_RNA_POLYMERASE_I		18	-0.38681573	-1.1108121	0.30912393	0.82260376	1.0	2541	tags=50%, list=21%, signal=63%
GOBP_REGULATION_OF_INCLUSION_BODY_ASSEMBLY	GOBP_REGULATION_OF_INCLUSION_BODY_ASSEMBLY		10	-0.45229912	-1.110812	0.33863133	0.82206106	1.0	3317	tags=40%, list=28%, signal=55%
GOBP_POSITIVE_REGULATION_OF_STEROID_HORMONE_SECRETION	GOBP_POSITIVE_REGULATION_OF_STEROID_HORMONE_SECRETION		4	-0.60975885	-1.110726	0.3663879	0.8217761	1.0	12	tags=25%, list=0%, signal=25%
GOCC_INTRINSIC_COMPONENT_OF_POSTSYNAPTIC_MEMBRANE	GOCC_INTRINSIC_COMPONENT_OF_POSTSYNAPTIC_MEMBRANE		47	-0.30512166	-1.1106184	0.26207906	0.8215705	1.0	2575	tags=36%, list=21%, signal=46%
GOBP_DEVELOPMENTAL_GROWTH_INVOLVED_IN_MORPHOGENESIS	GOBP_DEVELOPMENTAL_GROWTH_INVOLVED_IN_MORPHOGENESIS		162	-0.24631575	-1.1104755	0.2064632	0.8214686	1.0	1133	tags=14%, list=9%, signal=15%
GOBP_NEGATIVE_REGULATION_OF_OXIDATIVE_STRESS_INDUCED_NEURON_INTRINSIC_APOPTOTIC_SIGNALING_PATHWAY	GOBP_NEGATIVE_REGULATION_OF_OXIDATIVE_STRESS_INDUCED_NEURON_INTRINSIC_APOPTOTIC_SIGNALING_PATHWAY		3	-0.65864426	-1.1104435	0.3640477	0.8210298	1.0	4103	tags=100%, list=34%, signal=152%
GOBP_POSITIVE_REGULATION_OF_INTRACELLULAR_STEROID_HORMONE_RECEPTOR_SIGNALING_PATHWAY	GOBP_POSITIVE_REGULATION_OF_INTRACELLULAR_STEROID_HORMONE_RECEPTOR_SIGNALING_PATHWAY		9	-0.47483808	-1.1103592	0.33888176	0.8207537	1.0	3561	tags=78%, list=30%, signal=110%
GOBP_MAINTENANCE_OF_PROTEIN_LOCATION_IN_NUCLEUS	GOBP_MAINTENANCE_OF_PROTEIN_LOCATION_IN_NUCLEUS		17	-0.39691836	-1.1100339	0.32059354	0.8212072	1.0	3415	tags=53%, list=28%, signal=74%
GOBP_NEGATIVE_REGULATION_OF_CELL_GROWTH	GOBP_NEGATIVE_REGULATION_OF_CELL_GROWTH		128	-0.25354084	-1.1097474	0.2131419	0.8215409	1.0	2042	tags=23%, list=17%, signal=27%
GOBP_NERVE_DEVELOPMENT	GOBP_NERVE_DEVELOPMENT		41	-0.31359243	-1.1096697	0.2869081	0.8212425	1.0	1245	tags=22%, list=10%, signal=24%
GOCC_9PLUS2_MOTILE_CILIUM	GOCC_9PLUS2_MOTILE_CILIUM		44	-0.310577	-1.1095983	0.28694403	0.82092386	1.0	664	tags=11%, list=6%, signal=12%
GOBP_REGULATION_OF_RENAL_SYSTEM_PROCESS	GOBP_REGULATION_OF_RENAL_SYSTEM_PROCESS		20	-0.3755799	-1.1095793	0.32204175	0.8204439	1.0	1630	tags=20%, list=14%, signal=23%
GOBP_NEGATIVE_REGULATION_OF_T_CELL_MEDIATED_CYTOTOXICITY	GOBP_NEGATIVE_REGULATION_OF_T_CELL_MEDIATED_CYTOTOXICITY		3	-0.6628839	-1.1094668	0.3601763	0.82024956	1.0	3969	tags=67%, list=33%, signal=100%
GOMF_ENDORIBONUCLEASE_ACTIVITY_PRODUCING_3_PHOSPHOMONOESTERS	GOMF_ENDORIBONUCLEASE_ACTIVITY_PRODUCING_3_PHOSPHOMONOESTERS		3	-0.6567362	-1.1091313	0.37593052	0.8207246	1.0	3067	tags=67%, list=26%, signal=90%
GOBP_PHAGOSOME_MATURATION	GOBP_PHAGOSOME_MATURATION		37	-0.32329878	-1.1090419	0.29061458	0.82046425	1.0	2055	tags=22%, list=17%, signal=26%
GOBP_SA_NODE_CELL_TO_ATRIAL_CARDIAC_MUSCLE_CELL_SIGNALING	GOBP_SA_NODE_CELL_TO_ATRIAL_CARDIAC_MUSCLE_CELL_SIGNALING		6	-0.5340306	-1.1087568	0.3572621	0.8207888	1.0	1316	tags=50%, list=11%, signal=56%
GOBP_GENETIC_IMPRINTING	GOBP_GENETIC_IMPRINTING		14	-0.4115176	-1.1083273	0.32024434	0.8215759	1.0	13	tags=7%, list=0%, signal=7%
GOBP_ASPARTATE_FAMILY_AMINO_ACID_CATABOLIC_PROCESS	GOBP_ASPARTATE_FAMILY_AMINO_ACID_CATABOLIC_PROCESS		22	-0.36557853	-1.1081523	0.30460557	0.82157904	1.0	521	tags=18%, list=4%, signal=19%
GOMF_G_PROTEIN_BETA_SUBUNIT_BINDING	GOMF_G_PROTEIN_BETA_SUBUNIT_BINDING		13	-0.41713676	-1.1078137	0.331565	0.8220746	1.0	4157	tags=62%, list=35%, signal=94%
GOCC_MYELIN_SHEATH	GOCC_MYELIN_SHEATH		30	-0.3377073	-1.10744	0.28910613	0.82267416	1.0	1595	tags=20%, list=13%, signal=23%
GOBP_TRNA_METHYLATION	GOBP_TRNA_METHYLATION		31	-0.33610708	-1.1072365	0.30312788	0.82275707	1.0	3843	tags=45%, list=32%, signal=66%
GOMF_PROTON_TRANSPORTING_ATP_SYNTHASE_ACTIVITY_ROTATIONAL_MECHANISM	GOMF_PROTON_TRANSPORTING_ATP_SYNTHASE_ACTIVITY_ROTATIONAL_MECHANISM		3	-0.6587271	-1.1070302	0.3924311	0.82284397	1.0	3530	tags=67%, list=29%, signal=94%
GOBP_RECEPTOR_LOCALIZATION_TO_NON_MOTILE_CILIUM	GOBP_RECEPTOR_LOCALIZATION_TO_NON_MOTILE_CILIUM		4	-0.5986672	-1.1069976	0.36819258	0.8224063	1.0	2151	tags=50%, list=18%, signal=61%
GOMF_NUCLEOBASE_CONTAINING_COMPOUND_KINASE_ACTIVITY	GOMF_NUCLEOBASE_CONTAINING_COMPOUND_KINASE_ACTIVITY		31	-0.33443525	-1.1069288	0.30294397	0.82207954	1.0	1626	tags=32%, list=14%, signal=37%
GOMF_SPHINGOSINE_1_PHOSPHATE_RECEPTOR_ACTIVITY	GOMF_SPHINGOSINE_1_PHOSPHATE_RECEPTOR_ACTIVITY		5	-0.55579484	-1.106594	0.37298638	0.8225476	1.0	1338	tags=40%, list=11%, signal=45%
GOCC_EXTERNAL_SIDE_OF_PLASMA_MEMBRANE	GOCC_EXTERNAL_SIDE_OF_PLASMA_MEMBRANE		183	-0.24032621	-1.1065431	0.1910828	0.8221625	1.0	1989	tags=24%, list=17%, signal=28%
GOBP_NEGATIVE_REGULATION_OF_MYOTUBE_DIFFERENTIATION	GOBP_NEGATIVE_REGULATION_OF_MYOTUBE_DIFFERENTIATION		8	-0.48411617	-1.1065233	0.34649682	0.82168883	1.0	1482	tags=38%, list=12%, signal=43%
GOMF_UDP_N_ACETYLGLUCOSAMINE_TRANSMEMBRANE_TRANSPORTER_ACTIVITY	GOMF_UDP_N_ACETYLGLUCOSAMINE_TRANSMEMBRANE_TRANSPORTER_ACTIVITY		3	-0.65251315	-1.1062499	0.37630105	0.82198036	1.0	185	tags=33%, list=2%, signal=34%
GOBP_NEGATIVE_REGULATION_OF_STRIATED_MUSCLE_CONTRACTION	GOBP_NEGATIVE_REGULATION_OF_STRIATED_MUSCLE_CONTRACTION		5	-0.55638844	-1.1061074	0.36374745	0.82187563	1.0	5332	tags=100%, list=44%, signal=180%
GOCC_PROTON_TRANSPORTING_V_TYPE_ATPASE_V1_DOMAIN	GOCC_PROTON_TRANSPORTING_V_TYPE_ATPASE_V1_DOMAIN		6	-0.5276724	-1.1060896	0.36210525	0.82139385	1.0	3730	tags=67%, list=31%, signal=97%
GOMF_RNA_POLYMERASE_CORE_ENZYME_BINDING	GOMF_RNA_POLYMERASE_CORE_ENZYME_BINDING		35	-0.32405898	-1.1060342	0.29748935	0.82103616	1.0	1465	tags=14%, list=12%, signal=16%
GOBP_HISTONE_H2A_PHOSPHORYLATION	GOBP_HISTONE_H2A_PHOSPHORYLATION		5	-0.5592204	-1.1059912	0.3612245	0.820636	1.0	5298	tags=100%, list=44%, signal=179%
GOBP_CALCIUM_ACTIVATED_PHOSPHOLIPID_SCRAMBLING	GOBP_CALCIUM_ACTIVATED_PHOSPHOLIPID_SCRAMBLING		3	-0.65440625	-1.1058182	0.38615888	0.82062626	1.0	103	tags=33%, list=1%, signal=34%
GOBP_CELLULAR_DETOXIFICATION_OF_ALDEHYDE	GOBP_CELLULAR_DETOXIFICATION_OF_ALDEHYDE		6	-0.53505564	-1.1057432	0.36379236	0.8203306	1.0	3725	tags=83%, list=31%, signal=121%
GOCC_SCHAFFER_COLLATERAL_CA1_SYNAPSE	GOCC_SCHAFFER_COLLATERAL_CA1_SYNAPSE		40	-0.31649294	-1.1057351	0.29947793	0.8198275	1.0	2479	tags=25%, list=21%, signal=31%
GOBP_REGULATION_OF_VASCULAR_WOUND_HEALING	GOBP_REGULATION_OF_VASCULAR_WOUND_HEALING		6	-0.5227861	-1.1056651	0.35933033	0.8195072	1.0	970	tags=17%, list=8%, signal=18%
GOMF_ALPHA_N_ACETYLNEURAMINATE_ALPHA_2_8_SIALYLTRANSFERASE_ACTIVITY	GOMF_ALPHA_N_ACETYLNEURAMINATE_ALPHA_2_8_SIALYLTRANSFERASE_ACTIVITY		4	-0.6053634	-1.105504	0.37899545	0.81945467	1.0	2870	tags=50%, list=24%, signal=66%
GOCC_MSL_COMPLEX	GOCC_MSL_COMPLEX		3	-0.656472	-1.1053932	0.37459016	0.8192604	1.0	3869	tags=67%, list=32%, signal=98%
GOMF_WNT_PROTEIN_BINDING	GOMF_WNT_PROTEIN_BINDING		25	-0.35524207	-1.104842	0.30595294	0.82042086	1.0	2226	tags=24%, list=19%, signal=29%
GOMF_DEACETYLASE_ACTIVITY	GOMF_DEACETYLASE_ACTIVITY		29	-0.3368981	-1.1047289	0.3148148	0.8202294	1.0	2783	tags=41%, list=23%, signal=54%
GOBP_NADP_METABOLIC_PROCESS	GOBP_NADP_METABOLIC_PROCESS		26	-0.35198963	-1.104123	0.32119817	0.8215319	1.0	1720	tags=23%, list=14%, signal=27%
GOBP_REGULATION_OF_GTP_BINDING	GOBP_REGULATION_OF_GTP_BINDING		11	-0.44216073	-1.1035205	0.34553376	0.82280654	1.0	1190	tags=27%, list=10%, signal=30%
GOBP_CELL_CELL_SIGNALING_INVOLVED_IN_CARDIAC_CONDUCTION	GOBP_CELL_CELL_SIGNALING_INVOLVED_IN_CARDIAC_CONDUCTION		19	-0.37722734	-1.1028876	0.33062696	0.82420194	1.0	1424	tags=32%, list=12%, signal=36%
GOMF_RNA_POLYMERASE_III_TRANSCRIPTION_REGULATORY_REGION_SEQUENCE_SPECIFIC_DNA_BINDING	GOMF_RNA_POLYMERASE_III_TRANSCRIPTION_REGULATORY_REGION_SEQUENCE_SPECIFIC_DNA_BINDING		6	-0.53061384	-1.1028495	0.36715177	0.8237872	1.0	2912	tags=50%, list=24%, signal=66%
GOBP_UDP_N_ACETYLGLUCOSAMINE_TRANSMEMBRANE_TRANSPORT	GOBP_UDP_N_ACETYLGLUCOSAMINE_TRANSMEMBRANE_TRANSPORT		3	-0.65251315	-1.102325	0.4008032	0.82484514	1.0	185	tags=33%, list=2%, signal=34%
GOBP_CARDIAC_MYOFIBRIL_ASSEMBLY	GOBP_CARDIAC_MYOFIBRIL_ASSEMBLY		10	-0.45722875	-1.1020794	0.3397236	0.82507735	1.0	1013	tags=30%, list=8%, signal=33%
GOMF_GLUCURONOSYLTRANSFERASE_ACTIVITY	GOMF_GLUCURONOSYLTRANSFERASE_ACTIVITY		13	-0.4201662	-1.1020281	0.34094828	0.82470334	1.0	1967	tags=31%, list=16%, signal=37%
GOBP_REGULATION_OF_HISTONE_H3_K36_METHYLATION	GOBP_REGULATION_OF_HISTONE_H3_K36_METHYLATION		5	-0.5622402	-1.1016152	0.37322176	0.82543665	1.0	3394	tags=60%, list=28%, signal=84%
GOBP_SULFUR_AMINO_ACID_BIOSYNTHETIC_PROCESS	GOBP_SULFUR_AMINO_ACID_BIOSYNTHETIC_PROCESS		14	-0.40847808	-1.1015769	0.32836476	0.825025	1.0	821	tags=21%, list=7%, signal=23%
GOBP_ASPARTATE_FAMILY_AMINO_ACID_METABOLIC_PROCESS	GOBP_ASPARTATE_FAMILY_AMINO_ACID_METABOLIC_PROCESS		42	-0.3096531	-1.1014274	0.2900433	0.8249522	1.0	821	tags=14%, list=7%, signal=15%
GOBP_DIVALENT_INORGANIC_CATION_HOMEOSTASIS	GOBP_DIVALENT_INORGANIC_CATION_HOMEOSTASIS		298	-0.22667213	-1.1013628	0.1714876	0.82461846	1.0	1571	tags=20%, list=13%, signal=23%
GOMF_PROTEIN_TYROSINE_SERINE_THREONINE_PHOSPHATASE_ACTIVITY	GOMF_PROTEIN_TYROSINE_SERINE_THREONINE_PHOSPHATASE_ACTIVITY		32	-0.33249328	-1.1012673	0.311507	0.8243835	1.0	2155	tags=22%, list=18%, signal=27%
GOBP_REGULATION_OF_ATRIAL_CARDIAC_MUSCLE_CELL_MEMBRANE_DEPOLARIZATION	GOBP_REGULATION_OF_ATRIAL_CARDIAC_MUSCLE_CELL_MEMBRANE_DEPOLARIZATION		4	-0.59538287	-1.1011119	0.38996297	0.82432705	1.0	1316	tags=50%, list=11%, signal=56%
GOBP_N_TERMINAL_PEPTIDYL_METHIONINE_ACETYLATION	GOBP_N_TERMINAL_PEPTIDYL_METHIONINE_ACETYLATION		6	-0.5284389	-1.1009498	0.3551244	0.8242845	1.0	5463	tags=83%, list=45%, signal=153%
GOBP_NEURONAL_ACTION_POTENTIAL	GOBP_NEURONAL_ACTION_POTENTIAL		16	-0.39440164	-1.1008254	0.32872435	0.8241294	1.0	1472	tags=38%, list=12%, signal=43%
GOCC_PROTON_TRANSPORTING_TWO_SECTOR_ATPASE_COMPLEX_CATALYTIC_DOMAIN	GOCC_PROTON_TRANSPORTING_TWO_SECTOR_ATPASE_COMPLEX_CATALYTIC_DOMAIN		7	-0.5074229	-1.1005714	0.34955937	0.824361	1.0	3730	tags=57%, list=31%, signal=83%
GOMF_ISOMERASE_ACTIVITY	GOMF_ISOMERASE_ACTIVITY		116	-0.2585034	-1.1003788	0.24183007	0.8244042	1.0	1924	tags=27%, list=16%, signal=32%
GOBP_TRANSMISSION_OF_NERVE_IMPULSE	GOBP_TRANSMISSION_OF_NERVE_IMPULSE		29	-0.33694872	-1.1003568	0.31534344	0.82394433	1.0	1472	tags=28%, list=12%, signal=31%
GOBP_POSITIVE_REGULATION_OF_COAGULATION	GOBP_POSITIVE_REGULATION_OF_COAGULATION		16	-0.39593703	-1.1000121	0.3309545	0.82446283	1.0	581	tags=13%, list=5%, signal=13%
GOBP_REGULATION_OF_CHLORIDE_TRANSPORT	GOBP_REGULATION_OF_CHLORIDE_TRANSPORT		7	-0.504766	-1.0997779	0.35847458	0.82465893	1.0	254	tags=29%, list=2%, signal=29%
GOCC_TORC2_COMPLEX	GOCC_TORC2_COMPLEX		12	-0.425904	-1.0997616	0.34453425	0.82418305	1.0	1344	tags=25%, list=11%, signal=28%
GOBP_NEURONAL_ION_CHANNEL_CLUSTERING	GOBP_NEURONAL_ION_CHANNEL_CLUSTERING		8	-0.47751027	-1.0995631	0.34868976	0.8242596	1.0	611	tags=25%, list=5%, signal=26%
GOMF_RETINAL_BINDING	GOMF_RETINAL_BINDING		8	-0.48229375	-1.099503	0.3563715	0.823914	1.0	244	tags=25%, list=2%, signal=26%
GOBP_REGULATION_OF_CYTOPLASMIC_TRANSLATIONAL_INITIATION	GOBP_REGULATION_OF_CYTOPLASMIC_TRANSLATIONAL_INITIATION		4	-0.5944487	-1.0994465	0.38066342	0.8235629	1.0	2352	tags=50%, list=20%, signal=62%
GOBP_PYRIMIDINE_RIBONUCLEOTIDE_METABOLIC_PROCESS	GOBP_PYRIMIDINE_RIBONUCLEOTIDE_METABOLIC_PROCESS		23	-0.35468116	-1.0987978	0.3231401	0.8249844	1.0	1922	tags=39%, list=16%, signal=46%
GOBP_NEGATIVE_REGULATION_OF_PROTEIN_LOCALIZATION_TO_CELL_SURFACE	GOBP_NEGATIVE_REGULATION_OF_PROTEIN_LOCALIZATION_TO_CELL_SURFACE		11	-0.43617517	-1.0983311	0.36050954	0.8258677	1.0	4	tags=9%, list=0%, signal=9%
GOBP_POSITIVE_REGULATION_OF_ALCOHOL_BIOSYNTHETIC_PROCESS	GOBP_POSITIVE_REGULATION_OF_ALCOHOL_BIOSYNTHETIC_PROCESS		14	-0.41209674	-1.0979838	0.33762333	0.8263988	1.0	1154	tags=36%, list=10%, signal=39%
GOBP_L_PHENYLALANINE_METABOLIC_PROCESS	GOBP_L_PHENYLALANINE_METABOLIC_PROCESS		6	-0.53026897	-1.0977257	0.36065573	0.8266677	1.0	4517	tags=83%, list=38%, signal=133%
GOBP_REGULATION_OF_NEUROTRANSMITTER_TRANSPORT	GOBP_REGULATION_OF_NEUROTRANSMITTER_TRANSPORT		73	-0.2755499	-1.0976977	0.259799	0.82622796	1.0	2617	tags=36%, list=22%, signal=45%
GOBP_NEGATIVE_REGULATION_OF_LEUKOCYTE_CHEMOTAXIS	GOBP_NEGATIVE_REGULATION_OF_LEUKOCYTE_CHEMOTAXIS		12	-0.4275575	-1.0976135	0.33762333	0.82596606	1.0	2042	tags=42%, list=17%, signal=50%
GOBP_POSITIVE_REGULATION_OF_SEQUESTERING_OF_CALCIUM_ION	GOBP_POSITIVE_REGULATION_OF_SEQUESTERING_OF_CALCIUM_ION		9	-0.4664414	-1.0974811	0.3525641	0.825854	1.0	1815	tags=33%, list=15%, signal=39%
GOBP_METANEPHRIC_TUBULE_MORPHOGENESIS	GOBP_METANEPHRIC_TUBULE_MORPHOGENESIS		6	-0.52952224	-1.0972958	0.37558687	0.8258881	1.0	141	tags=17%, list=1%, signal=17%
GOBP_DORSAL_SPINAL_CORD_DEVELOPMENT	GOBP_DORSAL_SPINAL_CORD_DEVELOPMENT		8	-0.47686073	-1.0971574	0.347479	0.8257815	1.0	669	tags=25%, list=6%, signal=26%
GOBP_GDP_MANNOSE_METABOLIC_PROCESS	GOBP_GDP_MANNOSE_METABOLIC_PROCESS		5	-0.55760336	-1.096981	0.38240272	0.82581043	1.0	1676	tags=40%, list=14%, signal=46%
GOBP_REGULATION_OF_MAP_KINASE_ACTIVITY	GOBP_REGULATION_OF_MAP_KINASE_ACTIVITY		220	-0.23217519	-1.096708	0.2013889	0.82610106	1.0	3022	tags=27%, list=25%, signal=36%
GOBP_RESPONSE_TO_NITRIC_OXIDE	GOBP_RESPONSE_TO_NITRIC_OXIDE		15	-0.40077978	-1.0964258	0.3474686	0.8264321	1.0	1290	tags=20%, list=11%, signal=22%
GOBP_PURINE_CONTAINING_COMPOUND_BIOSYNTHETIC_PROCESS	GOBP_PURINE_CONTAINING_COMPOUND_BIOSYNTHETIC_PROCESS		127	-0.25177932	-1.0963138	0.24681793	0.82624316	1.0	2625	tags=28%, list=22%, signal=36%
GOBP_EXTRACELLULAR_REGULATION_OF_SIGNAL_TRANSDUCTION	GOBP_EXTRACELLULAR_REGULATION_OF_SIGNAL_TRANSDUCTION		9	-0.47095904	-1.0959513	0.35441977	0.82680005	1.0	2211	tags=44%, list=18%, signal=54%
GOBP_INOSITOL_PHOSPHATE_BIOSYNTHETIC_PROCESS	GOBP_INOSITOL_PHOSPHATE_BIOSYNTHETIC_PROCESS		18	-0.37869787	-1.0955403	0.32365686	0.8275164	1.0	1920	tags=44%, list=16%, signal=53%
GOBP_NEUROTRANSMITTER_TRANSPORT	GOBP_NEUROTRANSMITTER_TRANSPORT		135	-0.24844347	-1.0953039	0.2434686	0.82770246	1.0	1711	tags=23%, list=14%, signal=26%
GOCC_OUTER_MITOCHONDRIAL_MEMBRANE_PROTEIN_COMPLEX	GOCC_OUTER_MITOCHONDRIAL_MEMBRANE_PROTEIN_COMPLEX		16	-0.3919223	-1.0950263	0.34427685	0.8280055	1.0	3110	tags=38%, list=26%, signal=51%
GOBP_DETECTION_OF_CHEMICAL_STIMULUS	GOBP_DETECTION_OF_CHEMICAL_STIMULUS		25	-0.34990087	-1.0948621	0.31722596	0.82797325	1.0	2170	tags=36%, list=18%, signal=44%
GOBP_B_CELL_ACTIVATION	GOBP_B_CELL_ACTIVATION		168	-0.2412548	-1.0947447	0.23588236	0.82781106	1.0	3223	tags=39%, list=27%, signal=52%
GOBP_CELLULAR_BIOGENIC_AMINE_METABOLIC_PROCESS	GOBP_CELLULAR_BIOGENIC_AMINE_METABOLIC_PROCESS		62	-0.28448156	-1.0946763	0.2874016	0.8275001	1.0	2300	tags=34%, list=19%, signal=42%
GOBP_REGULATION_OF_RECEPTOR_BINDING	GOBP_REGULATION_OF_RECEPTOR_BINDING		14	-0.40104744	-1.0946392	0.34349152	0.82708734	1.0	1927	tags=43%, list=16%, signal=51%
GOBP_POSITIVE_REGULATION_OF_MYELOID_LEUKOCYTE_DIFFERENTIATION	GOBP_POSITIVE_REGULATION_OF_MYELOID_LEUKOCYTE_DIFFERENTIATION		35	-0.32380304	-1.0944924	0.31681752	0.8269961	1.0	2986	tags=46%, list=25%, signal=61%
GOBP_NERVOUS_SYSTEM_PROCESS	GOBP_NERVOUS_SYSTEM_PROCESS		479	-0.2154781	-1.0942574	0.14083333	0.82720417	1.0	1717	tags=19%, list=14%, signal=21%
GOBP_ACTIVATION_OF_JNKK_ACTIVITY	GOBP_ACTIVATION_OF_JNKK_ACTIVITY		6	-0.51817346	-1.0940379	0.3663739	0.8273569	1.0	1574	tags=33%, list=13%, signal=38%
GOBP_DNA_TEMPLATED_TRANSCRIPTION_ELONGATION	GOBP_DNA_TEMPLATED_TRANSCRIPTION_ELONGATION		93	-0.26365376	-1.0938193	0.27196214	0.82750267	1.0	3505	tags=27%, list=29%, signal=38%
GOMF_ATPASE_ACTIVITY_COUPLED_TO_TRANSMEMBRANE_MOVEMENT_OF_IONS_ROTATIONAL_MECHANISM	GOMF_ATPASE_ACTIVITY_COUPLED_TO_TRANSMEMBRANE_MOVEMENT_OF_IONS_ROTATIONAL_MECHANISM		19	-0.37313077	-1.093784	0.33818182	0.82709295	1.0	3769	tags=37%, list=31%, signal=54%
GOBP_ACUTE_PHASE_RESPONSE	GOBP_ACUTE_PHASE_RESPONSE		21	-0.3619825	-1.0937004	0.32635412	0.82681996	1.0	1051	tags=24%, list=9%, signal=26%
GOMF_PATTERN_RECOGNITION_RECEPTOR_ACTIVITY	GOMF_PATTERN_RECOGNITION_RECEPTOR_ACTIVITY		12	-0.4214773	-1.093644	0.34051725	0.826475	1.0	1392	tags=25%, list=12%, signal=28%
GOBP_PHENOL_CONTAINING_COMPOUND_BIOSYNTHETIC_PROCESS	GOBP_PHENOL_CONTAINING_COMPOUND_BIOSYNTHETIC_PROCESS		24	-0.35487708	-1.0933782	0.3145561	0.8267534	1.0	1044	tags=25%, list=9%, signal=27%
GOBP_POSITIVE_REGULATION_BY_HOST_OF_VIRAL_GENOME_REPLICATION	GOBP_POSITIVE_REGULATION_BY_HOST_OF_VIRAL_GENOME_REPLICATION		7	-0.5019361	-1.0928903	0.36068305	0.82772106	1.0	130	tags=14%, list=1%, signal=14%
GOCC_SECRETORY_GRANULE_MEMBRANE	GOCC_SECRETORY_GRANULE_MEMBRANE		197	-0.23650353	-1.0926788	0.22771007	0.8278406	1.0	1975	tags=23%, list=16%, signal=27%
GOBP_CATECHOLAMINE_SECRETION	GOBP_CATECHOLAMINE_SECRETION		34	-0.322613	-1.0923766	0.3084857	0.8282508	1.0	2628	tags=44%, list=22%, signal=56%
GOBP_ENDOTHELIAL_CELL_APOPTOTIC_PROCESS	GOBP_ENDOTHELIAL_CELL_APOPTOTIC_PROCESS		37	-0.3174646	-1.0922716	0.29871976	0.8280541	1.0	1855	tags=24%, list=15%, signal=29%
GOBP_INTRACELLULAR_PROTEIN_TRANSPORT	GOBP_INTRACELLULAR_PROTEIN_TRANSPORT		892	-0.20532827	-1.0921009	0.086313196	0.8280416	1.0	2946	tags=27%, list=25%, signal=33%
GOBP_MAINTENANCE_OF_GASTROINTESTINAL_EPITHELIUM	GOBP_MAINTENANCE_OF_GASTROINTESTINAL_EPITHELIUM		10	-0.44821265	-1.0913863	0.35729754	0.8296782	1.0	6633	tags=100%, list=55%, signal=223%
GOBP_B_CELL_PROLIFERATION_INVOLVED_IN_IMMUNE_RESPONSE	GOBP_B_CELL_PROLIFERATION_INVOLVED_IN_IMMUNE_RESPONSE		4	-0.58928424	-1.0912956	0.38946494	0.829441	1.0	1099	tags=25%, list=9%, signal=28%
GOBP_NEURAL_TUBE_PATTERNING	GOBP_NEURAL_TUBE_PATTERNING		25	-0.34594467	-1.0911375	0.3236217	0.8294002	1.0	3365	tags=48%, list=28%, signal=67%
GOBP_POLYOL_BIOSYNTHETIC_PROCESS	GOBP_POLYOL_BIOSYNTHETIC_PROCESS		46	-0.29983056	-1.0910628	0.2956441	0.8291167	1.0	1920	tags=30%, list=16%, signal=36%
GOBP_NEGATIVE_REGULATION_OF_LIPID_KINASE_ACTIVITY	GOBP_NEGATIVE_REGULATION_OF_LIPID_KINASE_ACTIVITY		6	-0.5218667	-1.0904851	0.38506466	0.83035547	1.0	2732	tags=50%, list=23%, signal=65%
GOCC_CORVET_COMPLEX	GOCC_CORVET_COMPLEX		5	-0.55652314	-1.0904391	0.38373518	0.829972	1.0	2790	tags=60%, list=23%, signal=78%
GOBP_SKELETAL_MUSCLE_TISSUE_REGENERATION	GOBP_SKELETAL_MUSCLE_TISSUE_REGENERATION		21	-0.36542642	-1.0902435	0.34015462	0.8300498	1.0	2255	tags=38%, list=19%, signal=47%
GOBP_REGULATION_OF_GUANYL_NUCLEOTIDE_EXCHANGE_FACTOR_ACTIVITY	GOBP_REGULATION_OF_GUANYL_NUCLEOTIDE_EXCHANGE_FACTOR_ACTIVITY		7	-0.5049456	-1.090206	0.37414676	0.8296474	1.0	1190	tags=29%, list=10%, signal=32%
GOBP_BONE_RESORPTION	GOBP_BONE_RESORPTION		45	-0.30322662	-1.0900404	0.31640625	0.829627	1.0	1300	tags=29%, list=11%, signal=32%
GOCC_SNO_S_RNA_CONTAINING_RIBONUCLEOPROTEIN_COMPLEX	GOCC_SNO_S_RNA_CONTAINING_RIBONUCLEOPROTEIN_COMPLEX		16	-0.39004305	-1.089812	0.3336323	0.8297921	1.0	2464	tags=38%, list=21%, signal=47%
GOBP_REGULATION_OF_INOSITOL_PHOSPHATE_BIOSYNTHETIC_PROCESS	GOBP_REGULATION_OF_INOSITOL_PHOSPHATE_BIOSYNTHETIC_PROCESS		9	-0.46187702	-1.0897336	0.36223426	0.82951975	1.0	1920	tags=44%, list=16%, signal=53%
GOBP_CELLULAR_RESPONSE_TO_ETHANOL	GOBP_CELLULAR_RESPONSE_TO_ETHANOL		13	-0.4110899	-1.0893258	0.33919156	0.83025134	1.0	1213	tags=31%, list=10%, signal=34%
GOBP_CD40_SIGNALING_PATHWAY	GOBP_CD40_SIGNALING_PATHWAY		11	-0.43150428	-1.0891184	0.35093847	0.8303642	1.0	4370	tags=64%, list=36%, signal=100%
GOMF_EXCITATORY_EXTRACELLULAR_LIGAND_GATED_ION_CHANNEL_ACTIVITY	GOMF_EXCITATORY_EXTRACELLULAR_LIGAND_GATED_ION_CHANNEL_ACTIVITY		11	-0.4330714	-1.088698	0.3477891	0.83111525	1.0	2170	tags=64%, list=18%, signal=78%
GOBP_STEM_CELL_FATE_COMMITMENT	GOBP_STEM_CELL_FATE_COMMITMENT		4	-0.591042	-1.0886713	0.40284756	0.8306818	1.0	166	tags=25%, list=1%, signal=25%
GOBP_BRANCHED_CHAIN_AMINO_ACID_BIOSYNTHETIC_PROCESS	GOBP_BRANCHED_CHAIN_AMINO_ACID_BIOSYNTHETIC_PROCESS		3	-0.6480419	-1.0883731	0.40614617	0.8310566	1.0	3167	tags=67%, list=26%, signal=91%
GOBP_ADENYLATE_CYCLASE_ACTIVATING_DOPAMINE_RECEPTOR_SIGNALING_PATHWAY	GOBP_ADENYLATE_CYCLASE_ACTIVATING_DOPAMINE_RECEPTOR_SIGNALING_PATHWAY		7	-0.50029373	-1.0880016	0.37199312	0.8316849	1.0	1289	tags=43%, list=11%, signal=48%
GOBP_RETINAL_GANGLION_CELL_AXON_GUIDANCE	GOBP_RETINAL_GANGLION_CELL_AXON_GUIDANCE		15	-0.39675373	-1.0878341	0.33362293	0.83168256	1.0	2052	tags=40%, list=17%, signal=48%
GOBP_NEGATIVE_REGULATION_OF_CHOLESTEROL_METABOLIC_PROCESS	GOBP_NEGATIVE_REGULATION_OF_CHOLESTEROL_METABOLIC_PROCESS		4	-0.5863509	-1.0876822	0.40032548	0.8316482	1.0	1894	tags=50%, list=16%, signal=59%
GOBP_POSITIVE_REGULATION_OF_ADIPOSE_TISSUE_DEVELOPMENT	GOBP_POSITIVE_REGULATION_OF_ADIPOSE_TISSUE_DEVELOPMENT		3	-0.63765824	-1.0875392	0.40882838	0.8315755	1.0	4355	tags=100%, list=36%, signal=157%
GOCC_NADH_DEHYDROGENASE_COMPLEX	GOCC_NADH_DEHYDROGENASE_COMPLEX		37	-0.3202166	-1.0874937	0.32559243	0.8311944	1.0	4520	tags=49%, list=38%, signal=78%
GOBP_CATECHOL_CONTAINING_COMPOUND_METABOLIC_PROCESS	GOBP_CATECHOL_CONTAINING_COMPOUND_METABOLIC_PROCESS		29	-0.33374605	-1.0870594	0.31281123	0.83199286	1.0	2505	tags=41%, list=21%, signal=52%
GOBP_NEGATIVE_REGULATION_OF_DOUBLE_STRAND_BREAK_REPAIR_VIA_NONHOMOLOGOUS_END_JOINING	GOBP_NEGATIVE_REGULATION_OF_DOUBLE_STRAND_BREAK_REPAIR_VIA_NONHOMOLOGOUS_END_JOINING		4	-0.59273756	-1.0870166	0.39291736	0.83161885	1.0	4895	tags=100%, list=41%, signal=169%
GOBP_CELLULAR_RESPONSE_TO_UV_A	GOBP_CELLULAR_RESPONSE_TO_UV_A		5	-0.54929703	-1.0867163	0.3866612	0.83201146	1.0	295	tags=20%, list=2%, signal=20%
GOBP_REGULATION_OF_TOR_SIGNALING	GOBP_REGULATION_OF_TOR_SIGNALING		74	-0.27435696	-1.0866759	0.28799587	0.83162385	1.0	2974	tags=34%, list=25%, signal=45%
GOMF_EFFLUX_TRANSMEMBRANE_TRANSPORTER_ACTIVITY	GOMF_EFFLUX_TRANSMEMBRANE_TRANSPORTER_ACTIVITY		12	-0.42357224	-1.0864658	0.36272806	0.83175373	1.0	1902	tags=42%, list=16%, signal=49%
GOCC_A_BAND	GOCC_A_BAND		25	-0.34542412	-1.0862842	0.33587444	0.831796	1.0	626	tags=20%, list=5%, signal=21%
GOBP_REGULATION_OF_PHOSPHATIDYLINOSITOL_BIOSYNTHETIC_PROCESS	GOBP_REGULATION_OF_PHOSPHATIDYLINOSITOL_BIOSYNTHETIC_PROCESS		4	-0.58771783	-1.0862639	0.4053046	0.83134997	1.0	49	tags=25%, list=0%, signal=25%
GOBP_NEGATIVE_REGULATION_OF_VASOCONSTRICTION	GOBP_NEGATIVE_REGULATION_OF_VASOCONSTRICTION		6	-0.5217985	-1.0854821	0.38156798	0.83317846	1.0	363	tags=33%, list=3%, signal=34%
GOBP_BRONCHUS_DEVELOPMENT	GOBP_BRONCHUS_DEVELOPMENT		7	-0.49861562	-1.0852354	0.37835535	0.83342	1.0	382	tags=14%, list=3%, signal=15%
GOBP_POSITIVE_REGULATION_OF_ENDOTHELIAL_CELL_PROLIFERATION	GOBP_POSITIVE_REGULATION_OF_ENDOTHELIAL_CELL_PROLIFERATION		70	-0.2749574	-1.0841942	0.30520466	0.8360281	1.0	2783	tags=30%, list=23%, signal=39%
GOBP_NEUROPEPTIDE_SIGNALING_PATHWAY	GOBP_NEUROPEPTIDE_SIGNALING_PATHWAY		33	-0.3215493	-1.0840478	0.31805426	0.8359449	1.0	1311	tags=27%, list=11%, signal=31%
GOBP_WATER_SOLUBLE_VITAMIN_BIOSYNTHETIC_PROCESS	GOBP_WATER_SOLUBLE_VITAMIN_BIOSYNTHETIC_PROCESS		6	-0.5139131	-1.0837368	0.3891646	0.836362	1.0	3725	tags=50%, list=31%, signal=72%
GOBP_NEGATIVE_REGULATION_OF_NERVOUS_SYSTEM_DEVELOPMENT	GOBP_NEGATIVE_REGULATION_OF_NERVOUS_SYSTEM_DEVELOPMENT		90	-0.26240677	-1.0837085	0.28851965	0.835937	1.0	674	tags=11%, list=6%, signal=12%
GOBP_POSITIVE_REGULATION_OF_MAMMARY_GLAND_EPITHELIAL_CELL_PROLIFERATION	GOBP_POSITIVE_REGULATION_OF_MAMMARY_GLAND_EPITHELIAL_CELL_PROLIFERATION		7	-0.49671218	-1.0835451	0.38745847	0.835912	1.0	1589	tags=29%, list=13%, signal=33%
GOMF_DNA_POLYMERASE_ACTIVITY	GOMF_DNA_POLYMERASE_ACTIVITY		22	-0.35560203	-1.0834647	0.3336311	0.8356339	1.0	1130	tags=23%, list=9%, signal=25%
GOBP_CELLULAR_RESPONSE_TO_ESTRADIOL_STIMULUS	GOBP_CELLULAR_RESPONSE_TO_ESTRADIOL_STIMULUS		23	-0.3511187	-1.083329	0.33513513	0.83552974	1.0	878	tags=22%, list=7%, signal=23%
GOBP_T_CELL_TOLERANCE_INDUCTION	GOBP_T_CELL_TOLERANCE_INDUCTION		6	-0.5180191	-1.0825522	0.38111442	0.83737856	1.0	3138	tags=33%, list=26%, signal=45%
GOBP_MAMMALIAN_OOGENESIS_STAGE	GOBP_MAMMALIAN_OOGENESIS_STAGE		5	-0.5498089	-1.0823421	0.3845515	0.83748037	1.0	3765	tags=80%, list=31%, signal=116%
GOBP_NUCLEOSIDE_METABOLIC_PROCESS	GOBP_NUCLEOSIDE_METABOLIC_PROCESS		77	-0.26963532	-1.0821583	0.290625	0.8375302	1.0	2070	tags=30%, list=17%, signal=36%
GOBP_REGULATION_OF_HUMORAL_IMMUNE_RESPONSE	GOBP_REGULATION_OF_HUMORAL_IMMUNE_RESPONSE		38	-0.3137526	-1.0819932	0.3264346	0.8375233	1.0	3133	tags=50%, list=26%, signal=67%
GOMF_LIGAND_GATED_ION_CHANNEL_ACTIVITY	GOMF_LIGAND_GATED_ION_CHANNEL_ACTIVITY		59	-0.28361362	-1.0817064	0.3043478	0.83788	1.0	1691	tags=25%, list=14%, signal=29%
GOBP_NEGATIVE_REGULATION_OF_ANDROGEN_RECEPTOR_SIGNALING_PATHWAY	GOBP_NEGATIVE_REGULATION_OF_ANDROGEN_RECEPTOR_SIGNALING_PATHWAY		12	-0.41978127	-1.0813153	0.36057898	0.8385452	1.0	2144	tags=33%, list=18%, signal=41%
GOBP_LEUCINE_METABOLIC_PROCESS	GOBP_LEUCINE_METABOLIC_PROCESS		7	-0.49365678	-1.0812206	0.3832853	0.8383247	1.0	1543	tags=43%, list=13%, signal=49%
GOBP_NEGATIVE_REGULATION_OF_GLYCOPROTEIN_METABOLIC_PROCESS	GOBP_NEGATIVE_REGULATION_OF_GLYCOPROTEIN_METABOLIC_PROCESS		13	-0.41267124	-1.0811594	0.36045495	0.8380053	1.0	1958	tags=38%, list=16%, signal=46%
GOBP_REGULATION_OF_MYOTUBE_DIFFERENTIATION	GOBP_REGULATION_OF_MYOTUBE_DIFFERENTIATION		19	-0.370325	-1.0810769	0.34946713	0.8377422	1.0	1861	tags=37%, list=15%, signal=44%
GOMF_DOPAMINE_BINDING	GOMF_DOPAMINE_BINDING		3	-0.63600177	-1.0809113	0.41957211	0.8377222	1.0	1289	tags=67%, list=11%, signal=75%
GOMF_MRF_BINDING	GOMF_MRF_BINDING		5	-0.5523305	-1.0803881	0.3973619	0.8387984	1.0	1209	tags=40%, list=10%, signal=44%
GOBP_CELLULAR_RESPONSE_TO_THYROID_HORMONE_STIMULUS	GOBP_CELLULAR_RESPONSE_TO_THYROID_HORMONE_STIMULUS		12	-0.42097056	-1.0801737	0.36568752	0.83891976	1.0	3654	tags=42%, list=30%, signal=60%
GOCC_EUKARYOTIC_TRANSLATION_INITIATION_FACTOR_4F_COMPLEX	GOCC_EUKARYOTIC_TRANSLATION_INITIATION_FACTOR_4F_COMPLEX		9	-0.46188203	-1.0798855	0.36551723	0.83930874	1.0	3019	tags=44%, list=25%, signal=59%
GOBP_SEQUESTERING_OF_IRON_ION	GOBP_SEQUESTERING_OF_IRON_ION		3	-0.6341606	-1.0796846	0.40921956	0.8394171	1.0	4397	tags=100%, list=37%, signal=158%
GOBP_REGULATION_OF_THE_FORCE_OF_HEART_CONTRACTION	GOBP_REGULATION_OF_THE_FORCE_OF_HEART_CONTRACTION		17	-0.3824122	-1.0796193	0.3512798	0.83910334	1.0	363	tags=18%, list=3%, signal=18%
GOBP_NEGATIVE_REGULATION_OF_MACROPHAGE_DERIVED_FOAM_CELL_DIFFERENTIATION	GOBP_NEGATIVE_REGULATION_OF_MACROPHAGE_DERIVED_FOAM_CELL_DIFFERENTIATION		11	-0.42801818	-1.0794202	0.36234993	0.83919847	1.0	2337	tags=36%, list=19%, signal=45%
GOBP_MESONEPHRIC_TUBULE_MORPHOGENESIS	GOBP_MESONEPHRIC_TUBULE_MORPHOGENESIS		40	-0.3081015	-1.0791953	0.3330241	0.83936995	1.0	2230	tags=28%, list=19%, signal=34%
GOBP_REGULATION_OF_INNER_EAR_AUDITORY_RECEPTOR_CELL_DIFFERENTIATION	GOBP_REGULATION_OF_INNER_EAR_AUDITORY_RECEPTOR_CELL_DIFFERENTIATION		6	-0.51702803	-1.0791274	0.3821839	0.83906996	1.0	3624	tags=50%, list=30%, signal=72%
GOBP_REGULATION_OF_URINE_VOLUME	GOBP_REGULATION_OF_URINE_VOLUME		14	-0.39976937	-1.0790585	0.3591979	0.83876574	1.0	1759	tags=29%, list=15%, signal=33%
GOBP_PROTON_TRANSPORTING_ATP_SYNTHASE_COMPLEX_ASSEMBLY	GOBP_PROTON_TRANSPORTING_ATP_SYNTHASE_COMPLEX_ASSEMBLY		5	-0.54864234	-1.0787613	0.39531058	0.8391426	1.0	5425	tags=100%, list=45%, signal=182%
GOBP_CELLULAR_RESPONSE_TO_DRUG	GOBP_CELLULAR_RESPONSE_TO_DRUG		49	-0.29380074	-1.0784082	0.31822565	0.83968306	1.0	979	tags=16%, list=8%, signal=18%
GOBP_REGULATION_OF_INTRINSIC_APOPTOTIC_SIGNALING_PATHWAY	GOBP_REGULATION_OF_INTRINSIC_APOPTOTIC_SIGNALING_PATHWAY		108	-0.25380328	-1.0778698	0.27603585	0.8407905	1.0	2625	tags=28%, list=22%, signal=35%
GOBP_NUCLEAR_TRANSCRIBED_MRNA_CATABOLIC_PROCESS_EXONUCLEOLYTIC_3_5	GOBP_NUCLEAR_TRANSCRIBED_MRNA_CATABOLIC_PROCESS_EXONUCLEOLYTIC_3_5		10	-0.4415285	-1.0776775	0.36648327	0.84086764	1.0	3711	tags=50%, list=31%, signal=72%
GOBP_SCARNA_LOCALIZATION_TO_CAJAL_BODY	GOBP_SCARNA_LOCALIZATION_TO_CAJAL_BODY		4	-0.5802737	-1.0772401	0.40585604	0.84167755	1.0	621	tags=25%, list=5%, signal=26%
GOMF_HSP70_PROTEIN_BINDING	GOMF_HSP70_PROTEIN_BINDING		27	-0.3355895	-1.0770524	0.33714548	0.84172	1.0	1684	tags=26%, list=14%, signal=30%
GOBP_INOSITOL_PHOSPHATE_CATABOLIC_PROCESS	GOBP_INOSITOL_PHOSPHATE_CATABOLIC_PROCESS		17	-0.3795897	-1.0768365	0.35606733	0.8418527	1.0	1084	tags=18%, list=9%, signal=19%
GOBP_NEPHRON_MORPHOGENESIS	GOBP_NEPHRON_MORPHOGENESIS		46	-0.29691648	-1.0767605	0.3325359	0.8415719	1.0	2230	tags=28%, list=19%, signal=35%
GOBP_INNER_DYNEIN_ARM_ASSEMBLY	GOBP_INNER_DYNEIN_ARM_ASSEMBLY		4	-0.5842876	-1.0766579	0.4109136	0.8413795	1.0	279	tags=25%, list=2%, signal=26%
GOBP_PROTEIN_ACYLATION	GOBP_PROTEIN_ACYLATION		182	-0.23430872	-1.0764318	0.263382	0.8415582	1.0	2541	tags=23%, list=21%, signal=29%
GOBP_DOPAMINERGIC_NEURON_DIFFERENTIATION	GOBP_DOPAMINERGIC_NEURON_DIFFERENTIATION		20	-0.36385378	-1.076399	0.34755278	0.84115845	1.0	1656	tags=25%, list=14%, signal=29%
GOBP_BRANCHING_INVOLVED_IN_PROSTATE_GLAND_MORPHOGENESIS	GOBP_BRANCHING_INVOLVED_IN_PROSTATE_GLAND_MORPHOGENESIS		10	-0.44031942	-1.076335	0.36229438	0.8408527	1.0	350	tags=20%, list=3%, signal=21%
GOBP_POSITIVE_REGULATION_OF_CELL_GROWTH_INVOLVED_IN_CARDIAC_MUSCLE_CELL_DEVELOPMENT	GOBP_POSITIVE_REGULATION_OF_CELL_GROWTH_INVOLVED_IN_CARDIAC_MUSCLE_CELL_DEVELOPMENT		5	-0.5436113	-1.076158	0.40708333	0.8408638	1.0	2255	tags=40%, list=19%, signal=49%
GOBP_REGULATION_OF_FAT_CELL_DIFFERENTIATION	GOBP_REGULATION_OF_FAT_CELL_DIFFERENTIATION		89	-0.26198348	-1.0757449	0.2995368	0.8415982	1.0	980	tags=13%, list=8%, signal=15%
GOCC_MANCHETTE	GOCC_MANCHETTE		5	-0.5439972	-1.0757308	0.39650264	0.84114176	1.0	1711	tags=40%, list=14%, signal=47%
GOBP_PEROXISOMAL_MEMBRANE_TRANSPORT	GOBP_PEROXISOMAL_MEMBRANE_TRANSPORT		17	-0.3812417	-1.0755631	0.36098656	0.84113914	1.0	3187	tags=35%, list=27%, signal=48%
GOBP_PHOSPHATIDYLINOSITOL_METABOLIC_PROCESS	GOBP_PHOSPHATIDYLINOSITOL_METABOLIC_PROCESS		143	-0.24249715	-1.075466	0.27348992	0.8409252	1.0	2867	tags=33%, list=24%, signal=43%
GOBP_NEGATIVE_REGULATION_OF_B_CELL_DIFFERENTIATION	GOBP_NEGATIVE_REGULATION_OF_B_CELL_DIFFERENTIATION		4	-0.5786911	-1.0753675	0.40887097	0.8407234	1.0	166	tags=25%, list=1%, signal=25%
GOBP_REGULATION_OF_OXIDATIVE_STRESS_INDUCED_CELL_DEATH	GOBP_REGULATION_OF_OXIDATIVE_STRESS_INDUCED_CELL_DEATH		43	-0.30353418	-1.0752472	0.32803738	0.8405848	1.0	2625	tags=33%, list=22%, signal=42%
GOBP_HETEROPHILIC_CELL_CELL_ADHESION_VIA_PLASMA_MEMBRANE_CELL_ADHESION_MOLECULES	GOBP_HETEROPHILIC_CELL_CELL_ADHESION_VIA_PLASMA_MEMBRANE_CELL_ADHESION_MOLECULES		26	-0.3411992	-1.0751681	0.3519131	0.840317	1.0	2132	tags=31%, list=18%, signal=37%
GOCC_ACROSOMAL_MEMBRANE	GOCC_ACROSOMAL_MEMBRANE		9	-0.45122775	-1.0749605	0.37193576	0.8404383	1.0	422	tags=22%, list=4%, signal=23%
GOBP_NEUROTRANSMITTER_BIOSYNTHETIC_PROCESS	GOBP_NEUROTRANSMITTER_BIOSYNTHETIC_PROCESS		8	-0.46964055	-1.0747316	0.37314066	0.84062326	1.0	1724	tags=38%, list=14%, signal=44%
GOMF_OLIGOPEPTIDE_BINDING	GOMF_OLIGOPEPTIDE_BINDING		9	-0.4550901	-1.0747222	0.37245762	0.8401563	1.0	740	tags=22%, list=6%, signal=24%
GOMF_NUCLEAR_EXPORT_SIGNAL_RECEPTOR_ACTIVITY	GOMF_NUCLEAR_EXPORT_SIGNAL_RECEPTOR_ACTIVITY		10	-0.44230875	-1.074718	0.37980768	0.83967257	1.0	4390	tags=60%, list=37%, signal=94%
GOMF_FLAVIN_ADENINE_DINUCLEOTIDE_BINDING	GOMF_FLAVIN_ADENINE_DINUCLEOTIDE_BINDING		65	-0.27628025	-1.0747126	0.31256384	0.8391943	1.0	1697	tags=23%, list=14%, signal=27%
GOCC_ZONA_PELLUCIDA_RECEPTOR_COMPLEX	GOCC_ZONA_PELLUCIDA_RECEPTOR_COMPLEX		5	-0.544561	-1.0746211	0.40907198	0.83896905	1.0	5474	tags=100%, list=46%, signal=184%
GOBP_NEGATIVE_REGULATION_OF_SMOOTH_MUSCLE_CONTRACTION	GOBP_NEGATIVE_REGULATION_OF_SMOOTH_MUSCLE_CONTRACTION		11	-0.43042263	-1.0743492	0.3702422	0.8392606	1.0	3142	tags=55%, list=26%, signal=74%
GOBP_POSITIVE_REGULATION_OF_TRANSLATIONAL_ELONGATION	GOBP_POSITIVE_REGULATION_OF_TRANSLATIONAL_ELONGATION		3	-0.6310856	-1.0741361	0.4195002	0.8393887	1.0	1552	tags=67%, list=13%, signal=77%
GOBP_NEGATIVE_REGULATION_OF_CREB_TRANSCRIPTION_FACTOR_ACTIVITY	GOBP_NEGATIVE_REGULATION_OF_CREB_TRANSCRIPTION_FACTOR_ACTIVITY		3	-0.6332178	-1.0741272	0.42361686	0.83892125	1.0	1410	tags=67%, list=12%, signal=76%
GOBP_NEGATIVE_REGULATION_OF_NECROTIC_CELL_DEATH	GOBP_NEGATIVE_REGULATION_OF_NECROTIC_CELL_DEATH		10	-0.43383196	-1.0741214	0.37017995	0.83844334	1.0	428	tags=20%, list=4%, signal=21%
GOBP_MITOCHONDRIAL_TRNA_METHYLATION	GOBP_MITOCHONDRIAL_TRNA_METHYLATION		4	-0.58079505	-1.0729274	0.41680327	0.8414919	1.0	3825	tags=75%, list=32%, signal=110%
GOMF_DOPAMINE_NEUROTRANSMITTER_RECEPTOR_ACTIVITY	GOMF_DOPAMINE_NEUROTRANSMITTER_RECEPTOR_ACTIVITY		3	-0.63600177	-1.072891	0.42880794	0.84110343	1.0	1289	tags=67%, list=11%, signal=75%
GOBP_REGULATION_OF_ANGIOTENSIN_LEVELS_IN_BLOOD	GOBP_REGULATION_OF_ANGIOTENSIN_LEVELS_IN_BLOOD		8	-0.47226194	-1.0728645	0.38099244	0.8406894	1.0	1510	tags=38%, list=13%, signal=43%
GOBP_DENDRITE_SELF_AVOIDANCE	GOBP_DENDRITE_SELF_AVOIDANCE		12	-0.41671905	-1.0722859	0.382906	0.84193736	1.0	422	tags=25%, list=4%, signal=26%
GOBP_AUTONOMIC_NERVOUS_SYSTEM_DEVELOPMENT	GOBP_AUTONOMIC_NERVOUS_SYSTEM_DEVELOPMENT		26	-0.33815888	-1.071167	0.35015917	0.8447745	1.0	640	tags=15%, list=5%, signal=16%
GOMF_H3_HISTONE_ACETYLTRANSFERASE_ACTIVITY	GOMF_H3_HISTONE_ACETYLTRANSFERASE_ACTIVITY		7	-0.48932716	-1.0710815	0.39406604	0.8445343	1.0	1929	tags=43%, list=16%, signal=51%
GOCC_CONNEXIN_COMPLEX	GOCC_CONNEXIN_COMPLEX		8	-0.46681556	-1.0708529	0.3883249	0.8447253	1.0	1424	tags=25%, list=12%, signal=28%
GOBP_ENDONUCLEOLYTIC_CLEAVAGE_IN_5_ETS_OF_TRICISTRONIC_RRNA_TRANSCRIPT_SSU_RRNA_5_8S_RRNA_LSU_RRNA	GOBP_ENDONUCLEOLYTIC_CLEAVAGE_IN_5_ETS_OF_TRICISTRONIC_RRNA_TRANSCRIPT_SSU_RRNA_5_8S_RRNA_LSU_RRNA		5	-0.54162484	-1.0704628	0.40553746	0.84536964	1.0	4068	tags=60%, list=34%, signal=91%
GOBP_NEGATIVE_REGULATION_OF_MONONUCLEAR_CELL_MIGRATION	GOBP_NEGATIVE_REGULATION_OF_MONONUCLEAR_CELL_MIGRATION		15	-0.38857678	-1.070125	0.35276338	0.845885	1.0	2057	tags=40%, list=17%, signal=48%
GOMF_MONOSACCHARIDE_BINDING	GOMF_MONOSACCHARIDE_BINDING		47	-0.2957624	-1.0693275	0.32137594	0.8477816	1.0	2027	tags=32%, list=17%, signal=38%
GOBP_CELL_PROLIFERATION_IN_MIDBRAIN	GOBP_CELL_PROLIFERATION_IN_MIDBRAIN		5	-0.53956366	-1.0687225	0.39974564	0.8490916	1.0	1900	tags=40%, list=16%, signal=47%
GOBP_REGULATION_OF_SUPEROXIDE_ANION_GENERATION	GOBP_REGULATION_OF_SUPEROXIDE_ANION_GENERATION		13	-0.4090048	-1.0686896	0.37097466	0.8486899	1.0	4269	tags=77%, list=36%, signal=119%
GOBP_NEUROTRANSMITTER_GATED_ION_CHANNEL_CLUSTERING	GOBP_NEUROTRANSMITTER_GATED_ION_CHANNEL_CLUSTERING		5	-0.54117054	-1.0686758	0.40499195	0.8482336	1.0	475	tags=20%, list=4%, signal=21%
GOBP_PULMONARY_VALVE_MORPHOGENESIS	GOBP_PULMONARY_VALVE_MORPHOGENESIS		14	-0.3965855	-1.0682368	0.37696335	0.8490508	1.0	2018	tags=29%, list=17%, signal=34%
GOBP_INSEMINATION	GOBP_INSEMINATION		8	-0.46759585	-1.0682077	0.38872528	0.84864235	1.0	521	tags=25%, list=4%, signal=26%
GOBP_PYRIMIDINE_NUCLEOSIDE_TRIPHOSPHATE_METABOLIC_PROCESS	GOBP_PYRIMIDINE_NUCLEOSIDE_TRIPHOSPHATE_METABOLIC_PROCESS		19	-0.36874104	-1.0681914	0.37333906	0.8481946	1.0	834	tags=26%, list=7%, signal=28%
GOBP_REGULATION_OF_OXIDOREDUCTASE_ACTIVITY	GOBP_REGULATION_OF_OXIDOREDUCTASE_ACTIVITY		66	-0.27326608	-1.0678685	0.32760364	0.8486794	1.0	1500	tags=20%, list=12%, signal=22%
GOBP_REGULATION_OF_KETONE_BIOSYNTHETIC_PROCESS	GOBP_REGULATION_OF_KETONE_BIOSYNTHETIC_PROCESS		14	-0.39640996	-1.067797	0.3674804	0.84839755	1.0	878	tags=21%, list=7%, signal=23%
GOMF_JUN_KINASE_KINASE_KINASE_ACTIVITY	GOMF_JUN_KINASE_KINASE_KINASE_ACTIVITY		5	-0.54172194	-1.0675672	0.4134655	0.8485832	1.0	1574	tags=40%, list=13%, signal=46%
GOCC_SYNAPSE	GOCC_SYNAPSE		827	-0.2009055	-1.0672699	0.15876517	0.848967	1.0	1955	tags=20%, list=16%, signal=22%
GOMF_POLYSACCHARIDE_BINDING	GOMF_POLYSACCHARIDE_BINDING		11	-0.42687947	-1.0670282	0.37585324	0.8491966	1.0	3	tags=9%, list=0%, signal=9%
GOMF_RIBOSOMAL_SMALL_SUBUNIT_BINDING	GOMF_RIBOSOMAL_SMALL_SUBUNIT_BINDING		16	-0.38612252	-1.0668132	0.3781223	0.84933937	1.0	2130	tags=31%, list=18%, signal=38%
GOCC_OLIGOSACCHARYLTRANSFERASE_COMPLEX	GOCC_OLIGOSACCHARYLTRANSFERASE_COMPLEX		11	-0.4289482	-1.0663505	0.37558487	0.85022736	1.0	83	tags=9%, list=1%, signal=9%
GOCC_PCG_PROTEIN_COMPLEX	GOCC_PCG_PROTEIN_COMPLEX		37	-0.3093887	-1.06594	0.34173003	0.85094887	1.0	4005	tags=46%, list=33%, signal=69%
GOBP_GLYCOSYL_COMPOUND_BIOSYNTHETIC_PROCESS	GOBP_GLYCOSYL_COMPOUND_BIOSYNTHETIC_PROCESS		33	-0.318275	-1.0657785	0.35824382	0.8509345	1.0	2669	tags=39%, list=22%, signal=51%
GOMF_ENDOPEPTIDASE_ACTIVATOR_ACTIVITY	GOMF_ENDOPEPTIDASE_ACTIVATOR_ACTIVITY		6	-0.50871795	-1.0655257	0.40350878	0.8511813	1.0	3350	tags=67%, list=28%, signal=92%
GOBP_TISSUE_REMODELING	GOBP_TISSUE_REMODELING		109	-0.24946271	-1.0649649	0.30460384	0.8523667	1.0	1061	tags=19%, list=9%, signal=21%
GOBP_AMINOGLYCAN_BIOSYNTHETIC_PROCESS	GOBP_AMINOGLYCAN_BIOSYNTHETIC_PROCESS		83	-0.26278394	-1.0645043	0.31676707	0.8532708	1.0	2087	tags=27%, list=17%, signal=32%
GOBP_DETECTION_OF_MECHANICAL_STIMULUS_INVOLVED_IN_SENSORY_PERCEPTION	GOBP_DETECTION_OF_MECHANICAL_STIMULUS_INVOLVED_IN_SENSORY_PERCEPTION		16	-0.38039425	-1.064475	0.37316018	0.8528603	1.0	2582	tags=44%, list=21%, signal=56%
GOMF_GAP_JUNCTION_CHANNEL_ACTIVITY	GOMF_GAP_JUNCTION_CHANNEL_ACTIVITY		8	-0.46681556	-1.0644015	0.39915255	0.8525954	1.0	1424	tags=25%, list=12%, signal=28%
GOBP_NEGATIVE_CHEMOTAXIS	GOBP_NEGATIVE_CHEMOTAXIS		35	-0.31154	-1.0643466	0.3497044	0.85226715	1.0	674	tags=17%, list=6%, signal=18%
GOBP_POSITIVE_REGULATION_OF_LYASE_ACTIVITY	GOBP_POSITIVE_REGULATION_OF_LYASE_ACTIVITY		13	-0.40618998	-1.0641897	0.38179466	0.8522295	1.0	2936	tags=46%, list=24%, signal=61%
GOBP_CELLULAR_RESPONSE_TO_CAFFEINE	GOBP_CELLULAR_RESPONSE_TO_CAFFEINE		7	-0.4922952	-1.0636543	0.40304184	0.853325	1.0	2804	tags=57%, list=23%, signal=75%
GOBP_REGULATION_OF_G_PROTEIN_COUPLED_RECEPTOR_SIGNALING_PATHWAY	GOBP_REGULATION_OF_G_PROTEIN_COUPLED_RECEPTOR_SIGNALING_PATHWAY		89	-0.25991347	-1.0634967	0.31484503	0.8533078	1.0	947	tags=16%, list=8%, signal=17%
GOBP_STEROID_HORMONE_BIOSYNTHETIC_PROCESS	GOBP_STEROID_HORMONE_BIOSYNTHETIC_PROCESS		29	-0.32678148	-1.0634191	0.37287357	0.8530327	1.0	1171	tags=24%, list=10%, signal=27%
GOBP_SEROTONIN_METABOLIC_PROCESS	GOBP_SEROTONIN_METABOLIC_PROCESS		5	-0.5388323	-1.063251	0.40801984	0.8530348	1.0	471	tags=40%, list=4%, signal=42%
GOBP_MICROGLIAL_CELL_PROLIFERATION	GOBP_MICROGLIAL_CELL_PROLIFERATION		5	-0.53404677	-1.0622898	0.41687658	0.85544133	1.0	964	tags=40%, list=8%, signal=43%
GOBP_MULTI_ORGANISM_CELLULAR_PROCESS	GOBP_MULTI_ORGANISM_CELLULAR_PROCESS		13	-0.40355498	-1.0622813	0.37649572	0.8549724	1.0	1859	tags=31%, list=15%, signal=36%
GOMF_EPHRIN_RECEPTOR_ACTIVITY	GOMF_EPHRIN_RECEPTOR_ACTIVITY		10	-0.43738657	-1.0621978	0.3804671	0.85472804	1.0	885	tags=20%, list=7%, signal=22%
GOBP_CELL_ADHESION_MEDIATED_BY_INTEGRIN	GOBP_CELL_ADHESION_MEDIATED_BY_INTEGRIN		56	-0.28078175	-1.061262	0.35273632	0.85706973	1.0	1557	tags=23%, list=13%, signal=27%
GOBP_CARDIAC_MUSCLE_CELL_MEMBRANE_REPOLARIZATION	GOBP_CARDIAC_MUSCLE_CELL_MEMBRANE_REPOLARIZATION		24	-0.3440726	-1.0612562	0.36403897	0.8565936	1.0	728	tags=17%, list=6%, signal=18%
GOMF_ISOPEPTIDASE_ACTIVITY	GOMF_ISOPEPTIDASE_ACTIVITY		15	-0.38555384	-1.0612309	0.373917	0.85618293	1.0	1934	tags=27%, list=16%, signal=32%
GOCC_CLATHRIN_COATED_VESICLE_MEMBRANE	GOCC_CLATHRIN_COATED_VESICLE_MEMBRANE		76	-0.2660911	-1.0610765	0.32124618	0.8561625	1.0	2986	tags=33%, list=25%, signal=44%
GOBP_FOREBRAIN_NEURON_DEVELOPMENT	GOBP_FOREBRAIN_NEURON_DEVELOPMENT		17	-0.37659612	-1.0609548	0.38266	0.85603774	1.0	2525	tags=35%, list=21%, signal=45%
GOBP_POSITIVE_REGULATION_OF_APOPTOTIC_PROCESS_INVOLVED_IN_DEVELOPMENT	GOBP_POSITIVE_REGULATION_OF_APOPTOTIC_PROCESS_INVOLVED_IN_DEVELOPMENT		3	-0.63615924	-1.0607827	0.44645056	0.85606104	1.0	4373	tags=100%, list=36%, signal=157%
GOBP_POSITIVE_REGULATION_OF_EPITHELIAL_CELL_DIFFERENTIATION	GOBP_POSITIVE_REGULATION_OF_EPITHELIAL_CELL_DIFFERENTIATION		23	-0.34521544	-1.0598947	0.36654645	0.8582084	1.0	2900	tags=35%, list=24%, signal=46%
GOBP_IMMATURE_T_CELL_PROLIFERATION	GOBP_IMMATURE_T_CELL_PROLIFERATION		8	-0.461211	-1.0598562	0.39795917	0.85783297	1.0	1656	tags=38%, list=14%, signal=43%
GOBP_NEGATIVE_REGULATION_OF_NEURON_PROJECTION_DEVELOPMENT	GOBP_NEGATIVE_REGULATION_OF_NEURON_PROJECTION_DEVELOPMENT		93	-0.25514168	-1.0597306	0.31657755	0.85771316	1.0	1329	tags=16%, list=11%, signal=18%
GOMF_DYNEIN_INTERMEDIATE_CHAIN_BINDING	GOMF_DYNEIN_INTERMEDIATE_CHAIN_BINDING		13	-0.40905082	-1.059448	0.3763021	0.85806406	1.0	21	tags=8%, list=0%, signal=8%
GOBP_DETECTION_OF_CHEMICAL_STIMULUS_INVOLVED_IN_SENSORY_PERCEPTION_OF_TASTE	GOBP_DETECTION_OF_CHEMICAL_STIMULUS_INVOLVED_IN_SENSORY_PERCEPTION_OF_TASTE		3	-0.62579334	-1.0590676	0.43847695	0.85870284	1.0	1033	tags=67%, list=9%, signal=73%
GOBP_NEURON_MIGRATION	GOBP_NEURON_MIGRATION		97	-0.25400516	-1.0588309	0.32135418	0.8589272	1.0	1742	tags=18%, list=15%, signal=20%
GOBP_AMINOGLYCAN_METABOLIC_PROCESS	GOBP_AMINOGLYCAN_METABOLIC_PROCESS		121	-0.24414037	-1.0588044	0.31843576	0.85851794	1.0	2087	tags=25%, list=17%, signal=30%
GOBP_POSITIVE_REGULATION_OF_CYCLASE_ACTIVITY	GOBP_POSITIVE_REGULATION_OF_CYCLASE_ACTIVITY		13	-0.4061397	-1.0586561	0.3864035	0.85848385	1.0	902	tags=23%, list=8%, signal=25%
GOCC_CALYX_OF_HELD	GOCC_CALYX_OF_HELD		11	-0.4252177	-1.0586518	0.383917	0.85800594	1.0	1943	tags=45%, list=16%, signal=54%
GOBP_REGULATION_OF_RELAXATION_OF_CARDIAC_MUSCLE	GOBP_REGULATION_OF_RELAXATION_OF_CARDIAC_MUSCLE		4	-0.57670206	-1.0584027	0.42487478	0.8582662	1.0	3048	tags=75%, list=25%, signal=100%
GOMF_NUCLEOTIDYLTRANSFERASE_ACTIVITY	GOMF_NUCLEOTIDYLTRANSFERASE_ACTIVITY		85	-0.2592292	-1.0583297	0.34520122	0.8579914	1.0	2953	tags=32%, list=25%, signal=42%
GOCC_NUCLEOID	GOCC_NUCLEOID		33	-0.317534	-1.0582799	0.35698044	0.85764414	1.0	4649	tags=70%, list=39%, signal=113%
GOBP_CATION_TRANSMEMBRANE_TRANSPORT	GOBP_CATION_TRANSMEMBRANE_TRANSPORT		516	-0.20656195	-1.0581206	0.23633306	0.85763144	1.0	1948	tags=21%, list=16%, signal=23%
GOMF_TRANSFERASE_ACTIVITY_TRANSFERRING_ALKYL_OR_ARYL_OTHER_THAN_METHYL_GROUPS	GOMF_TRANSFERASE_ACTIVITY_TRANSFERRING_ALKYL_OR_ARYL_OTHER_THAN_METHYL_GROUPS		42	-0.2962519	-1.0581135	0.35381064	0.857164	1.0	1888	tags=26%, list=16%, signal=31%
GOBP_CELLULAR_RESPONSE_TO_REACTIVE_NITROGEN_SPECIES	GOBP_CELLULAR_RESPONSE_TO_REACTIVE_NITROGEN_SPECIES		13	-0.4013507	-1.0576949	0.37209302	0.85792863	1.0	878	tags=15%, list=7%, signal=17%
GOBP_CYCLOOXYGENASE_PATHWAY	GOBP_CYCLOOXYGENASE_PATHWAY		8	-0.46160337	-1.0574093	0.39618644	0.8582986	1.0	3292	tags=63%, list=27%, signal=86%
GOBP_L_SERINE_METABOLIC_PROCESS	GOBP_L_SERINE_METABOLIC_PROCESS		7	-0.47926736	-1.0570331	0.41130036	0.8589338	1.0	1595	tags=29%, list=13%, signal=33%
GOBP_ASPARAGINE_METABOLIC_PROCESS	GOBP_ASPARAGINE_METABOLIC_PROCESS		5	-0.53912055	-1.0569707	0.426134	0.8586367	1.0	3726	tags=80%, list=31%, signal=116%
GOBP_REGULATION_OF_CIRCADIAN_SLEEP_WAKE_CYCLE	GOBP_REGULATION_OF_CIRCADIAN_SLEEP_WAKE_CYCLE		9	-0.44725713	-1.0569502	0.38037068	0.8582153	1.0	1769	tags=44%, list=15%, signal=52%
GOBP_MULTI_MULTICELLULAR_ORGANISM_PROCESS	GOBP_MULTI_MULTICELLULAR_ORGANISM_PROCESS		119	-0.24442212	-1.056438	0.31930017	0.8592523	1.0	1670	tags=20%, list=14%, signal=23%
GOBP_METAL_ION_HOMEOSTASIS	GOBP_METAL_ION_HOMEOSTASIS		392	-0.21203522	-1.0563086	0.24382716	0.85913754	1.0	1852	tags=21%, list=15%, signal=24%
GOBP_SKELETAL_MUSCLE_ADAPTATION	GOBP_SKELETAL_MUSCLE_ADAPTATION		14	-0.39125174	-1.0562288	0.38518196	0.858889	1.0	1003	tags=29%, list=8%, signal=31%
GOMF_OPSONIN_BINDING	GOMF_OPSONIN_BINDING		12	-0.40759087	-1.0557083	0.388671	0.8599665	1.0	4116	tags=67%, list=34%, signal=101%
GOBP_REGULATION_OF_SUPEROXIDE_DISMUTASE_ACTIVITY	GOBP_REGULATION_OF_SUPEROXIDE_DISMUTASE_ACTIVITY		4	-0.57054037	-1.0553851	0.44622332	0.8604467	1.0	2505	tags=50%, list=21%, signal=63%
GOBP_COPPER_ION_HOMEOSTASIS	GOBP_COPPER_ION_HOMEOSTASIS		11	-0.41806653	-1.0553595	0.39175257	0.8600391	1.0	1326	tags=18%, list=11%, signal=20%
GOBP_PURINE_NUCLEOSIDE_MONOPHOSPHATE_METABOLIC_PROCESS	GOBP_PURINE_NUCLEOSIDE_MONOPHOSPHATE_METABOLIC_PROCESS		34	-0.3135283	-1.0553077	0.36700648	0.8597028	1.0	1309	tags=24%, list=11%, signal=26%
GOBP_POSITIVE_REGULATION_OF_NEUROBLAST_PROLIFERATION	GOBP_POSITIVE_REGULATION_OF_NEUROBLAST_PROLIFERATION		16	-0.3816443	-1.0552752	0.37799042	0.85931414	1.0	2525	tags=38%, list=21%, signal=47%
GOMF_SEMAPHORIN_RECEPTOR_ACTIVITY	GOMF_SEMAPHORIN_RECEPTOR_ACTIVITY		9	-0.44427234	-1.0548323	0.38765958	0.8601513	1.0	1034	tags=33%, list=9%, signal=36%
GOCC_EXTRINSIC_COMPONENT_OF_ENDOPLASMIC_RETICULUM_MEMBRANE	GOCC_EXTRINSIC_COMPONENT_OF_ENDOPLASMIC_RETICULUM_MEMBRANE		5	-0.5315563	-1.0546234	0.41309825	0.8602912	1.0	624	tags=20%, list=5%, signal=21%
GOMF_SUPEROXIDE_GENERATING_NAD_P_H_OXIDASE_ACTIVITY	GOMF_SUPEROXIDE_GENERATING_NAD_P_H_OXIDASE_ACTIVITY		6	-0.50584596	-1.0545425	0.4088586	0.8600488	1.0	1292	tags=50%, list=11%, signal=56%
GOMF_2_OXOGLUTARATE_DEPENDENT_DIOXYGENASE_ACTIVITY	GOMF_2_OXOGLUTARATE_DEPENDENT_DIOXYGENASE_ACTIVITY		37	-0.30803013	-1.0545384	0.36062557	0.8595767	1.0	2646	tags=38%, list=22%, signal=48%
GOMF_RNA_POLYMERASE_BINDING	GOMF_RNA_POLYMERASE_BINDING		50	-0.28571272	-1.054386	0.35285783	0.8595528	1.0	1465	tags=12%, list=12%, signal=14%
GOBP_VACUOLE_FUSION	GOBP_VACUOLE_FUSION		3	-0.62524813	-1.0543638	0.44920442	0.8591345	1.0	3511	tags=67%, list=29%, signal=94%
GOBP_UBIQUITIN_DEPENDENT_SMAD_PROTEIN_CATABOLIC_PROCESS	GOBP_UBIQUITIN_DEPENDENT_SMAD_PROTEIN_CATABOLIC_PROCESS		6	-0.505339	-1.0543156	0.421501	0.85878813	1.0	2305	tags=33%, list=19%, signal=41%
GOBP_NEGATIVE_REGULATION_OF_REACTIVE_OXYGEN_SPECIES_BIOSYNTHETIC_PROCESS	GOBP_NEGATIVE_REGULATION_OF_REACTIVE_OXYGEN_SPECIES_BIOSYNTHETIC_PROCESS		19	-0.35994467	-1.0542071	0.3781362	0.858613	1.0	507	tags=21%, list=4%, signal=22%
GOMF_CALCIUM_DEPENDENT_PHOSPHOLIPASE_A2_ACTIVITY	GOMF_CALCIUM_DEPENDENT_PHOSPHOLIPASE_A2_ACTIVITY		5	-0.54093975	-1.0538604	0.4339389	0.8591712	1.0	787	tags=40%, list=7%, signal=43%
GOBP_CELLULAR_GLUCURONIDATION	GOBP_CELLULAR_GLUCURONIDATION		4	-0.57424563	-1.0536095	0.4383954	0.859441	1.0	1967	tags=50%, list=16%, signal=60%
GOBP_EPITHELIAL_CELL_CELL_ADHESION	GOBP_EPITHELIAL_CELL_CELL_ADHESION		14	-0.39540875	-1.0536026	0.38512036	0.85897774	1.0	212	tags=21%, list=2%, signal=22%
GOMF_PHOSPHATASE_INHIBITOR_ACTIVITY	GOMF_PHOSPHATASE_INHIBITOR_ACTIVITY		24	-0.34202224	-1.0531114	0.3809524	0.85994154	1.0	3644	tags=46%, list=30%, signal=66%
GOBP_DETECTION_OF_EXTERNAL_BIOTIC_STIMULUS	GOBP_DETECTION_OF_EXTERNAL_BIOTIC_STIMULUS		8	-0.4639812	-1.0525386	0.41186368	0.8611315	1.0	4929	tags=63%, list=41%, signal=106%
GOCC_CUL3_RING_UBIQUITIN_LIGASE_COMPLEX	GOCC_CUL3_RING_UBIQUITIN_LIGASE_COMPLEX		32	-0.31424055	-1.0525357	0.37025023	0.86065954	1.0	1959	tags=19%, list=16%, signal=22%
GOBP_B_CELL_HOMEOSTASIS	GOBP_B_CELL_HOMEOSTASIS		22	-0.34603825	-1.0522608	0.38282648	0.86098987	1.0	3213	tags=50%, list=27%, signal=68%
GOMF_GLYCOLIPID_BINDING	GOMF_GLYCOLIPID_BINDING		17	-0.36885568	-1.0521257	0.37808576	0.8609137	1.0	1875	tags=35%, list=16%, signal=42%
GOMF_AMINOPEPTIDASE_ACTIVITY	GOMF_AMINOPEPTIDASE_ACTIVITY		31	-0.32061428	-1.0519488	0.37303057	0.8609617	1.0	2190	tags=32%, list=18%, signal=39%
GOMF_SH2_DOMAIN_BINDING	GOMF_SH2_DOMAIN_BINDING		28	-0.3263253	-1.051349	0.37458977	0.86224514	1.0	3197	tags=36%, list=27%, signal=49%
GOBP_PH_ELEVATION	GOBP_PH_ELEVATION		6	-0.5048642	-1.0510806	0.41524735	0.8625514	1.0	1403	tags=50%, list=12%, signal=57%
GOBP_CRISTAE_FORMATION	GOBP_CRISTAE_FORMATION		16	-0.37606364	-1.0510482	0.383218	0.86216396	1.0	3599	tags=50%, list=30%, signal=71%
GOBP_REGULATION_OF_ACUTE_INFLAMMATORY_RESPONSE_TO_ANTIGENIC_STIMULUS	GOBP_REGULATION_OF_ACUTE_INFLAMMATORY_RESPONSE_TO_ANTIGENIC_STIMULUS		7	-0.4774923	-1.0506953	0.4032054	0.86273396	1.0	3035	tags=71%, list=25%, signal=96%
GOBP_NEGATIVE_REGULATION_OF_DELAYED_RECTIFIER_POTASSIUM_CHANNEL_ACTIVITY	GOBP_NEGATIVE_REGULATION_OF_DELAYED_RECTIFIER_POTASSIUM_CHANNEL_ACTIVITY		6	-0.500027	-1.0506806	0.42184243	0.8622968	1.0	1002	tags=33%, list=8%, signal=36%
GOCC_CHROMATIN_SILENCING_COMPLEX	GOCC_CHROMATIN_SILENCING_COMPLEX		7	-0.48727074	-1.0504557	0.4173765	0.86249673	1.0	4125	tags=71%, list=34%, signal=109%
GOBP_PROTEIN_TRANSMEMBRANE_TRANSPORT	GOBP_PROTEIN_TRANSMEMBRANE_TRANSPORT		47	-0.288989	-1.0502857	0.3584815	0.8625244	1.0	3284	tags=38%, list=27%, signal=53%
GOBP_CARBON_DIOXIDE_TRANSPORT	GOBP_CARBON_DIOXIDE_TRANSPORT		4	-0.5708366	-1.0501195	0.44773662	0.86253536	1.0	1061	tags=25%, list=9%, signal=27%
GOBP_SA_NODE_CELL_TO_ATRIAL_CARDIAC_MUSCLE_CELL_COMMUNICATION	GOBP_SA_NODE_CELL_TO_ATRIAL_CARDIAC_MUSCLE_CELL_COMMUNICATION		7	-0.47293466	-1.0500811	0.41673538	0.86216885	1.0	1316	tags=43%, list=11%, signal=48%
GOBP_POSITIVE_REGULATION_OF_EPITHELIAL_CELL_PROLIFERATION	GOBP_POSITIVE_REGULATION_OF_EPITHELIAL_CELL_PROLIFERATION		132	-0.2405268	-1.0494692	0.34095982	0.86350137	1.0	2789	tags=30%, list=23%, signal=38%
GOMF_GLUTATHIONE_DISULFIDE_OXIDOREDUCTASE_ACTIVITY	GOMF_GLUTATHIONE_DISULFIDE_OXIDOREDUCTASE_ACTIVITY		4	-0.56637293	-1.0492212	0.43757576	0.8637536	1.0	3324	tags=50%, list=28%, signal=69%
GOBP_RNA_PROCESSING	GOBP_RNA_PROCESSING		712	-0.20064838	-1.0491484	0.23906408	0.86348605	1.0	3230	tags=26%, list=27%, signal=33%
GOBP_MOTOR_NEURON_AXON_GUIDANCE	GOBP_MOTOR_NEURON_AXON_GUIDANCE		17	-0.3712996	-1.0487429	0.3886693	0.86421007	1.0	2052	tags=29%, list=17%, signal=35%
GOCC_H3_HISTONE_ACETYLTRANSFERASE_COMPLEX	GOCC_H3_HISTONE_ACETYLTRANSFERASE_COMPLEX		10	-0.42825705	-1.0485377	0.40458676	0.8643272	1.0	1929	tags=40%, list=16%, signal=48%
GOBP_POSITIVE_REGULATION_OF_RNA_SPLICING	GOBP_POSITIVE_REGULATION_OF_RNA_SPLICING		26	-0.33266565	-1.0480531	0.3886082	0.86529773	1.0	302	tags=8%, list=3%, signal=8%
GOBP_COLUMNAR_CUBOIDAL_EPITHELIAL_CELL_DEVELOPMENT	GOBP_COLUMNAR_CUBOIDAL_EPITHELIAL_CELL_DEVELOPMENT		34	-0.3081433	-1.0472829	0.38108748	0.867117	1.0	1418	tags=18%, list=12%, signal=20%
GOMF_ADENYLATE_KINASE_ACTIVITY	GOMF_ADENYLATE_KINASE_ACTIVITY		4	-0.56797093	-1.047232	0.44399184	0.86678493	1.0	2588	tags=50%, list=22%, signal=64%
GOMF_NF_KAPPAB_BINDING	GOMF_NF_KAPPAB_BINDING		24	-0.3352355	-1.0470277	0.3903108	0.86691445	1.0	3896	tags=46%, list=32%, signal=68%
GOMF_MOLYBDOPTERIN_COFACTOR_BINDING	GOMF_MOLYBDOPTERIN_COFACTOR_BINDING		3	-0.6212204	-1.0462176	0.45473596	0.8688342	1.0	284	tags=33%, list=2%, signal=34%
GOBP_POSITIVE_REGULATION_OF_INTRINSIC_APOPTOTIC_SIGNALING_PATHWAY	GOBP_POSITIVE_REGULATION_OF_INTRINSIC_APOPTOTIC_SIGNALING_PATHWAY		38	-0.30118722	-1.0461922	0.38371548	0.8684251	1.0	2194	tags=32%, list=18%, signal=39%
GOMF_THIOREDOXIN_PEROXIDASE_ACTIVITY	GOMF_THIOREDOXIN_PEROXIDASE_ACTIVITY		3	-0.61523473	-1.0460365	0.46735668	0.8684049	1.0	1188	tags=33%, list=10%, signal=37%
GOMF_PURINE_NUCLEOTIDE_TRANSMEMBRANE_TRANSPORTER_ACTIVITY	GOMF_PURINE_NUCLEOTIDE_TRANSMEMBRANE_TRANSPORTER_ACTIVITY		14	-0.38529396	-1.0460304	0.38518518	0.867941	1.0	2911	tags=50%, list=24%, signal=66%
GOBP_MEMBRANE_REPOLARIZATION_DURING_ACTION_POTENTIAL	GOBP_MEMBRANE_REPOLARIZATION_DURING_ACTION_POTENTIAL		17	-0.36812192	-1.0458143	0.39603525	0.86810184	1.0	611	tags=12%, list=5%, signal=12%
GOBP_REGULATION_OF_PHOSPHOLIPID_BIOSYNTHETIC_PROCESS	GOBP_REGULATION_OF_PHOSPHOLIPID_BIOSYNTHETIC_PROCESS		14	-0.3886544	-1.0455257	0.39388648	0.86847687	1.0	426	tags=14%, list=4%, signal=15%
GOBP_REGULATION_OF_UBIQUITIN_PROTEIN_TRANSFERASE_ACTIVITY	GOBP_REGULATION_OF_UBIQUITIN_PROTEIN_TRANSFERASE_ACTIVITY		45	-0.2889516	-1.0453924	0.37554166	0.8683973	1.0	2672	tags=33%, list=22%, signal=43%
GOBP_SPERM_MOTILITY	GOBP_SPERM_MOTILITY		43	-0.29271758	-1.0449901	0.3785092	0.8691287	1.0	2803	tags=30%, list=23%, signal=39%
GOBP_POSTSYNAPTIC_MEMBRANE_ASSEMBLY	GOBP_POSTSYNAPTIC_MEMBRANE_ASSEMBLY		6	-0.49655938	-1.0444123	0.4244694	0.87037814	1.0	2822	tags=50%, list=23%, signal=65%
GOBP_ALPHA_AMINO_ACID_BIOSYNTHETIC_PROCESS	GOBP_ALPHA_AMINO_ACID_BIOSYNTHETIC_PROCESS		43	-0.29384226	-1.0441238	0.38011697	0.87075514	1.0	1809	tags=19%, list=15%, signal=22%
GOCC_CELL_BODY	GOCC_CELL_BODY		357	-0.21022746	-1.0432682	0.29657796	0.87281775	1.0	1322	tags=14%, list=11%, signal=15%
GOBP_REACTIVE_NITROGEN_SPECIES_METABOLIC_PROCESS	GOBP_REACTIVE_NITROGEN_SPECIES_METABOLIC_PROCESS		51	-0.2823192	-1.0432132	0.36690283	0.87250066	1.0	1445	tags=25%, list=12%, signal=29%
GOBP_POSITIVE_REGULATION_OF_FIBROBLAST_APOPTOTIC_PROCESS	GOBP_POSITIVE_REGULATION_OF_FIBROBLAST_APOPTOTIC_PROCESS		7	-0.4723113	-1.0430746	0.41503823	0.87243533	1.0	1947	tags=43%, list=16%, signal=51%
GOMF_DELAYED_RECTIFIER_POTASSIUM_CHANNEL_ACTIVITY	GOMF_DELAYED_RECTIFIER_POTASSIUM_CHANNEL_ACTIVITY		14	-0.39067394	-1.0430074	0.39851594	0.87215686	1.0	13	tags=7%, list=0%, signal=7%
GOBP_PROTEIN_MATURATION_BY_PROTEIN_FOLDING	GOBP_PROTEIN_MATURATION_BY_PROTEIN_FOLDING		8	-0.45877552	-1.042935	0.42220354	0.87188774	1.0	4483	tags=63%, list=37%, signal=100%
GOMF_T_CELL_RECEPTOR_BINDING	GOMF_T_CELL_RECEPTOR_BINDING		4	-0.5609763	-1.0428219	0.44256198	0.8717448	1.0	4518	tags=75%, list=38%, signal=120%
GOBP_REGULATION_OF_APOPTOTIC_PROCESS_INVOLVED_IN_DEVELOPMENT	GOBP_REGULATION_OF_APOPTOTIC_PROCESS_INVOLVED_IN_DEVELOPMENT		5	-0.529844	-1.0424592	0.44003242	0.87233514	1.0	1918	tags=40%, list=16%, signal=48%
GOMF_NUCLEOCYTOPLASMIC_CARRIER_ACTIVITY	GOMF_NUCLEOCYTOPLASMIC_CARRIER_ACTIVITY		27	-0.32721287	-1.0422968	0.39752972	0.8723369	1.0	4390	tags=44%, list=37%, signal=70%
GOMF_P53_BINDING	GOMF_P53_BINDING		47	-0.287223	-1.0421578	0.3801901	0.8722776	1.0	3813	tags=43%, list=32%, signal=62%
GOBP_POSITIVE_THYMIC_T_CELL_SELECTION	GOBP_POSITIVE_THYMIC_T_CELL_SELECTION		11	-0.4189796	-1.0420237	0.4063313	0.8722046	1.0	4191	tags=73%, list=35%, signal=112%
GOMF_NUCLEOBASE_CONTAINING_COMPOUND_TRANSMEMBRANE_TRANSPORTER_ACTIVITY	GOMF_NUCLEOBASE_CONTAINING_COMPOUND_TRANSMEMBRANE_TRANSPORTER_ACTIVITY		32	-0.31505746	-1.0417894	0.38257223	0.8724174	1.0	2985	tags=44%, list=25%, signal=58%
GOCC_RNA_POLYMERASE_III_COMPLEX	GOCC_RNA_POLYMERASE_III_COMPLEX		14	-0.38733596	-1.0417142	0.39956897	0.87216055	1.0	2927	tags=36%, list=24%, signal=47%
GOCC_NUCLEAR_UBIQUITIN_LIGASE_COMPLEX	GOCC_NUCLEAR_UBIQUITIN_LIGASE_COMPLEX		35	-0.30403507	-1.0409396	0.3741275	0.87400806	1.0	3504	tags=43%, list=29%, signal=60%
GOCC_T_CELL_RECEPTOR_COMPLEX	GOCC_T_CELL_RECEPTOR_COMPLEX		14	-0.38857	-1.0408683	0.41204506	0.8737436	1.0	2472	tags=36%, list=21%, signal=45%
GOBP_AUTOCRINE_SIGNALING	GOBP_AUTOCRINE_SIGNALING		3	-0.61524785	-1.0401529	0.46309814	0.8754085	1.0	351	tags=33%, list=3%, signal=34%
GOBP_REGULATION_OF_SYNAPSE_ASSEMBLY	GOBP_REGULATION_OF_SYNAPSE_ASSEMBLY		56	-0.2760203	-1.039393	0.36839554	0.87718314	1.0	2052	tags=25%, list=17%, signal=30%
GOMF_PROTEIN_KINASE_B_BINDING	GOMF_PROTEIN_KINASE_B_BINDING		7	-0.4775805	-1.0391705	0.42201835	0.8773656	1.0	3090	tags=57%, list=26%, signal=77%
GOBP_REGULATION_OF_NERVOUS_SYSTEM_DEVELOPMENT	GOBP_REGULATION_OF_NERVOUS_SYSTEM_DEVELOPMENT		290	-0.21495883	-1.038902	0.3229236	0.87769866	1.0	2881	tags=28%, list=24%, signal=35%
GOBP_KETONE_BIOSYNTHETIC_PROCESS	GOBP_KETONE_BIOSYNTHETIC_PROCESS		29	-0.32057756	-1.0388584	0.39348027	0.8773471	1.0	2886	tags=34%, list=24%, signal=45%
GOBP_SKELETAL_MUSCLE_CONTRACTION	GOBP_SKELETAL_MUSCLE_CONTRACTION		15	-0.38126767	-1.0385166	0.39672977	0.8778906	1.0	2612	tags=40%, list=22%, signal=51%
GOBP_REGULATION_OF_B_CELL_DIFFERENTIATION	GOBP_REGULATION_OF_B_CELL_DIFFERENTIATION		20	-0.35106826	-1.0383	0.40320426	0.8780614	1.0	2472	tags=50%, list=21%, signal=63%
GOBP_SHORT_CHAIN_FATTY_ACID_CATABOLIC_PROCESS	GOBP_SHORT_CHAIN_FATTY_ACID_CATABOLIC_PROCESS		8	-0.45661208	-1.0379276	0.41585	0.8786988	1.0	1783	tags=50%, list=15%, signal=59%
GOBP_N_TERMINAL_PROTEIN_AMINO_ACID_MODIFICATION	GOBP_N_TERMINAL_PROTEIN_AMINO_ACID_MODIFICATION		23	-0.33702677	-1.037711	0.3968836	0.87886465	1.0	2090	tags=30%, list=17%, signal=37%
GOMF_CHAPERONE_BINDING	GOMF_CHAPERONE_BINDING		74	-0.25942478	-1.0376346	0.3663022	0.8786146	1.0	2592	tags=28%, list=22%, signal=36%
GOMF_CATALYTIC_ACTIVITY_ACTING_ON_RNA	GOMF_CATALYTIC_ACTIVITY_ACTING_ON_RNA		269	-0.21685559	-1.0375172	0.337139	0.87848026	1.0	3082	tags=32%, list=26%, signal=42%
GOBP_ANTIGEN_PROCESSING_AND_PRESENTATION_OF_LIPID_ANTIGEN_VIA_MHC_CLASS_IB	GOBP_ANTIGEN_PROCESSING_AND_PRESENTATION_OF_LIPID_ANTIGEN_VIA_MHC_CLASS_IB		4	-0.5639516	-1.0373845	0.45371523	0.87840056	1.0	2899	tags=75%, list=24%, signal=99%
GOBP_DNA_PROTECTION	GOBP_DNA_PROTECTION		4	-0.56681997	-1.0372717	0.46150663	0.8782555	1.0	69	tags=25%, list=1%, signal=25%
GOBP_GLIAL_CELL_PROLIFERATION	GOBP_GLIAL_CELL_PROLIFERATION		33	-0.30866632	-1.0371437	0.39353612	0.87815785	1.0	979	tags=18%, list=8%, signal=20%
GOBP_REGULATION_OF_SKELETAL_MUSCLE_ADAPTATION	GOBP_REGULATION_OF_SKELETAL_MUSCLE_ADAPTATION		7	-0.4716318	-1.0371299	0.42421678	0.8777217	1.0	1003	tags=29%, list=8%, signal=31%
GOBP_FIBROBLAST_APOPTOTIC_PROCESS	GOBP_FIBROBLAST_APOPTOTIC_PROCESS		17	-0.36369273	-1.0370277	0.4069869	0.8775495	1.0	2375	tags=35%, list=20%, signal=44%
GOBP_CYTOPLASMIC_TRANSLATIONAL_ELONGATION	GOBP_CYTOPLASMIC_TRANSLATIONAL_ELONGATION		10	-0.42939457	-1.0370059	0.4182444	0.877137	1.0	3615	tags=70%, list=30%, signal=100%
GOBP_POSITIVE_REGULATION_OF_HEAT_GENERATION	GOBP_POSITIVE_REGULATION_OF_HEAT_GENERATION		9	-0.43990844	-1.0368228	0.4158373	0.87721246	1.0	979	tags=33%, list=8%, signal=36%
GOBP_CELL_MORPHOGENESIS_INVOLVED_IN_NEURON_DIFFERENTIATION	GOBP_CELL_MORPHOGENESIS_INVOLVED_IN_NEURON_DIFFERENTIATION		411	-0.20692007	-1.0362469	0.31419706	0.87844944	1.0	2290	tags=24%, list=19%, signal=28%
GOCC_SAGA_TYPE_COMPLEX	GOCC_SAGA_TYPE_COMPLEX		23	-0.337219	-1.0361782	0.39146397	0.8781791	1.0	2539	tags=26%, list=21%, signal=33%
GOBP_NEGATIVE_REGULATION_OF_MAP_KINASE_ACTIVITY	GOBP_NEGATIVE_REGULATION_OF_MAP_KINASE_ACTIVITY		53	-0.2796459	-1.0359783	0.38517442	0.87829906	1.0	1655	tags=21%, list=14%, signal=24%
GOMF_NUCLEOSIDE_DIPHOSPHATE_KINASE_ACTIVITY	GOMF_NUCLEOSIDE_DIPHOSPHATE_KINASE_ACTIVITY		10	-0.42587653	-1.0359771	0.41212925	0.87782615	1.0	1626	tags=50%, list=14%, signal=58%
GOMF_LONG_CHAIN_FATTY_ACID_BINDING	GOMF_LONG_CHAIN_FATTY_ACID_BINDING		7	-0.47260806	-1.0356661	0.41475615	0.87827665	1.0	980	tags=43%, list=8%, signal=47%
GOBP_NEGATIVE_REGULATION_OF_CARDIAC_MUSCLE_CONTRACTION	GOBP_NEGATIVE_REGULATION_OF_CARDIAC_MUSCLE_CONTRACTION		4	-0.56616974	-1.0356386	0.46612245	0.8778788	1.0	5214	tags=100%, list=43%, signal=177%
GOMF_SUPERCOILED_DNA_BINDING	GOMF_SUPERCOILED_DNA_BINDING		5	-0.5172719	-1.0354916	0.4315319	0.8778431	1.0	371	tags=20%, list=3%, signal=21%
GOBP_TRACHEA_MORPHOGENESIS	GOBP_TRACHEA_MORPHOGENESIS		7	-0.47210342	-1.0354837	0.41798502	0.8773919	1.0	3066	tags=43%, list=26%, signal=58%
GOBP_INCLUSION_BODY_ASSEMBLY	GOBP_INCLUSION_BODY_ASSEMBLY		14	-0.38551375	-1.0351614	0.41184154	0.87786156	1.0	3317	tags=36%, list=28%, signal=49%
GOCC_INTEGRATOR_COMPLEX	GOCC_INTEGRATOR_COMPLEX		14	-0.38231528	-1.0350481	0.40534714	0.877717	1.0	5173	tags=50%, list=43%, signal=88%
GOBP_HISTONE_H4_K20_TRIMETHYLATION	GOBP_HISTONE_H4_K20_TRIMETHYLATION		5	-0.52556586	-1.034628	0.4432566	0.8784852	1.0	725	tags=20%, list=6%, signal=21%
GOBP_PEROXISOME_FISSION	GOBP_PEROXISOME_FISSION		7	-0.47550434	-1.034225	0.4482616	0.8792075	1.0	1766	tags=43%, list=15%, signal=50%
GOBP_ACTIVATION_OF_PHOSPHOLIPASE_C_ACTIVITY	GOBP_ACTIVATION_OF_PHOSPHOLIPASE_C_ACTIVITY		20	-0.34833446	-1.0340562	0.40332735	0.87923217	1.0	846	tags=20%, list=7%, signal=21%
GOBP_SPINAL_CORD_DEVELOPMENT	GOBP_SPINAL_CORD_DEVELOPMENT		59	-0.27237415	-1.033972	0.3831548	0.8790069	1.0	779	tags=12%, list=6%, signal=13%
GOBP_REGULATION_OF_SYNAPTIC_VESICLE_CLUSTERING	GOBP_REGULATION_OF_SYNAPTIC_VESICLE_CLUSTERING		3	-0.6135077	-1.0338111	0.46833402	0.8790127	1.0	4645	tags=100%, list=39%, signal=163%
GOBP_TRNA_5_LEADER_REMOVAL	GOBP_TRNA_5_LEADER_REMOVAL		8	-0.45159343	-1.0336901	0.4268808	0.8788955	1.0	5686	tags=88%, list=47%, signal=166%
GOBP_REGULATION_OF_AUTOPHAGIC_CELL_DEATH	GOBP_REGULATION_OF_AUTOPHAGIC_CELL_DEATH		5	-0.5274918	-1.0333122	0.4551809	0.87955695	1.0	1500	tags=40%, list=12%, signal=46%
GOBP_MITOCHONDRIAL_GENOME_MAINTENANCE	GOBP_MITOCHONDRIAL_GENOME_MAINTENANCE		18	-0.35565707	-1.0332618	0.4029583	0.8792376	1.0	1246	tags=22%, list=10%, signal=25%
GOCC_L_TYPE_VOLTAGE_GATED_CALCIUM_CHANNEL_COMPLEX	GOCC_L_TYPE_VOLTAGE_GATED_CALCIUM_CHANNEL_COMPLEX		6	-0.4973314	-1.0332335	0.4446274	0.8788458	1.0	41	tags=17%, list=0%, signal=17%
GOBP_RESPONSE_TO_TOXIC_SUBSTANCE	GOBP_RESPONSE_TO_TOXIC_SUBSTANCE		140	-0.23433776	-1.033212	0.36469933	0.87843883	1.0	1403	tags=19%, list=12%, signal=21%
GOBP_POLYOL_METABOLIC_PROCESS	GOBP_POLYOL_METABOLIC_PROCESS		99	-0.24756251	-1.0331819	0.3834505	0.8780607	1.0	1154	tags=18%, list=10%, signal=20%
GOBP_STRIATED_MUSCLE_CELL_DEVELOPMENT	GOBP_STRIATED_MUSCLE_CELL_DEVELOPMENT		57	-0.27419424	-1.0326124	0.3908654	0.87928313	1.0	2170	tags=23%, list=18%, signal=28%
GOBP_NEGATIVE_REGULATION_OF_EPIDERMAL_GROWTH_FACTOR_ACTIVATED_RECEPTOR_ACTIVITY	GOBP_NEGATIVE_REGULATION_OF_EPIDERMAL_GROWTH_FACTOR_ACTIVATED_RECEPTOR_ACTIVITY		10	-0.42401144	-1.0325885	0.42776573	0.878883	1.0	4563	tags=50%, list=38%, signal=81%
GOBP_PTERIDINE_CONTAINING_COMPOUND_METABOLIC_PROCESS	GOBP_PTERIDINE_CONTAINING_COMPOUND_METABOLIC_PROCESS		27	-0.3217968	-1.0325766	0.40195623	0.87845016	1.0	532	tags=15%, list=4%, signal=15%
GOCC_RIBONUCLEASE_MRP_COMPLEX	GOCC_RIBONUCLEASE_MRP_COMPLEX		5	-0.5256782	-1.0324547	0.44569758	0.8783255	1.0	3935	tags=60%, list=33%, signal=89%
GOBP_CHONDROITIN_SULFATE_PROTEOGLYCAN_BIOSYNTHETIC_PROCESS	GOBP_CHONDROITIN_SULFATE_PROTEOGLYCAN_BIOSYNTHETIC_PROCESS		22	-0.33899808	-1.0318811	0.40933332	0.879537	1.0	1824	tags=23%, list=15%, signal=27%
GOBP_POSITIVE_REGULATION_OF_PROTEIN_SERINE_THREONINE_KINASE_ACTIVITY	GOBP_POSITIVE_REGULATION_OF_PROTEIN_SERINE_THREONINE_KINASE_ACTIVITY		228	-0.21798518	-1.0318084	0.36527333	0.8792842	1.0	3022	tags=27%, list=25%, signal=36%
GOBP_MUCOPOLYSACCHARIDE_METABOLIC_PROCESS	GOBP_MUCOPOLYSACCHARIDE_METABOLIC_PROCESS		87	-0.25183	-1.0316273	0.37612256	0.87934875	1.0	2087	tags=23%, list=17%, signal=28%
GOBP_POLYAMINE_METABOLIC_PROCESS	GOBP_POLYAMINE_METABOLIC_PROCESS		13	-0.39114574	-1.0313919	0.4063167	0.879587	1.0	584	tags=23%, list=5%, signal=24%
GOBP_REGULATION_OF_PROTEIN_K63_LINKED_UBIQUITINATION	GOBP_REGULATION_OF_PROTEIN_K63_LINKED_UBIQUITINATION		7	-0.4721136	-1.0305786	0.4360561	0.8815229	1.0	2718	tags=29%, list=23%, signal=37%
GOBP_NEGATIVE_REGULATION_OF_CHEMOTAXIS	GOBP_NEGATIVE_REGULATION_OF_CHEMOTAXIS		40	-0.2943927	-1.030244	0.3932797	0.8820313	1.0	1489	tags=25%, list=12%, signal=28%
GOBP_MORPHOGENESIS_OF_A_BRANCHING_STRUCTURE	GOBP_MORPHOGENESIS_OF_A_BRANCHING_STRUCTURE		132	-0.23572302	-1.0300418	0.38702703	0.88217455	1.0	1656	tags=17%, list=14%, signal=20%
GOMF_ARYLESTERASE_ACTIVITY	GOMF_ARYLESTERASE_ACTIVITY		3	-0.6097872	-1.0300329	0.47085202	0.88172984	1.0	1061	tags=33%, list=9%, signal=37%
GOBP_PROTEIN_TARGETING_TO_VACUOLE	GOBP_PROTEIN_TARGETING_TO_VACUOLE		36	-0.30337122	-1.0299957	0.40345296	0.88137513	1.0	3319	tags=39%, list=28%, signal=54%
GOBP_REGULATION_OF_CILIUM_BEAT_FREQUENCY_INVOLVED_IN_CILIARY_MOTILITY	GOBP_REGULATION_OF_CILIUM_BEAT_FREQUENCY_INVOLVED_IN_CILIARY_MOTILITY		5	-0.52118266	-1.0296714	0.45124438	0.88187164	1.0	2586	tags=40%, list=22%, signal=51%
GOBP_RESPONSE_TO_INTERLEUKIN_4	GOBP_RESPONSE_TO_INTERLEUKIN_4		23	-0.3336426	-1.0293103	0.41076234	0.88246185	1.0	2569	tags=43%, list=21%, signal=55%
GOBP_GUANOSINE_CONTAINING_COMPOUND_METABOLIC_PROCESS	GOBP_GUANOSINE_CONTAINING_COMPOUND_METABOLIC_PROCESS		31	-0.31389344	-1.0292884	0.40497008	0.88206244	1.0	1626	tags=29%, list=14%, signal=33%
GOBP_REGULATION_OF_MEMBRANE_REPOLARIZATION	GOBP_REGULATION_OF_MEMBRANE_REPOLARIZATION		21	-0.34091073	-1.0289292	0.41954282	0.8826633	1.0	728	tags=14%, list=6%, signal=15%
GOBP_FIBROBLAST_ACTIVATION	GOBP_FIBROBLAST_ACTIVATION		8	-0.4499229	-1.0289186	0.42800528	0.8822269	1.0	1560	tags=25%, list=13%, signal=29%
GOBP_SOMITE_DEVELOPMENT	GOBP_SOMITE_DEVELOPMENT		54	-0.27585268	-1.0288441	0.40552327	0.8819815	1.0	3624	tags=44%, list=30%, signal=63%
GOCC_NEURON_TO_NEURON_SYNAPSE	GOCC_NEURON_TO_NEURON_SYNAPSE		223	-0.21778853	-1.0287106	0.36229205	0.88189685	1.0	1655	tags=19%, list=14%, signal=22%
GOBP_DETECTION_OF_OTHER_ORGANISM	GOBP_DETECTION_OF_OTHER_ORGANISM		4	-0.5564981	-1.0285571	0.4657308	0.881869	1.0	1142	tags=25%, list=10%, signal=28%
GOBP_FLAVIN_CONTAINING_COMPOUND_METABOLIC_PROCESS	GOBP_FLAVIN_CONTAINING_COMPOUND_METABOLIC_PROCESS		5	-0.52033865	-1.0283839	0.45606515	0.88191146	1.0	3534	tags=60%, list=29%, signal=85%
GOBP_POSITIVE_REGULATION_OF_DIGESTIVE_SYSTEM_PROCESS	GOBP_POSITIVE_REGULATION_OF_DIGESTIVE_SYSTEM_PROCESS		6	-0.49325618	-1.0282518	0.44741306	0.8818418	1.0	12	tags=17%, list=0%, signal=17%
GOBP_LUNG_VASCULATURE_DEVELOPMENT	GOBP_LUNG_VASCULATURE_DEVELOPMENT		3	-0.60609597	-1.0280432	0.49365535	0.8819921	1.0	4734	tags=100%, list=39%, signal=165%
GOCC_PERICENTRIOLAR_MATERIAL	GOCC_PERICENTRIOLAR_MATERIAL		15	-0.3776107	-1.027524	0.41298702	0.8830634	1.0	810	tags=13%, list=7%, signal=14%
GOBP_CELLULAR_ALDEHYDE_METABOLIC_PROCESS	GOBP_CELLULAR_ALDEHYDE_METABOLIC_PROCESS		47	-0.28589848	-1.0274506	0.39971685	0.88280773	1.0	3301	tags=43%, list=27%, signal=58%
GOBP_CIRCADIAN_REGULATION_OF_GENE_EXPRESSION	GOBP_CIRCADIAN_REGULATION_OF_GENE_EXPRESSION		52	-0.27912173	-1.02743	0.41040462	0.8824017	1.0	2421	tags=31%, list=20%, signal=38%
GOBP_GERMINAL_CENTER_FORMATION	GOBP_GERMINAL_CENTER_FORMATION		11	-0.41217604	-1.0273185	0.43177018	0.88225234	1.0	3811	tags=64%, list=32%, signal=93%
GOBP_COMPLEMENT_ACTIVATION_ALTERNATIVE_PATHWAY	GOBP_COMPLEMENT_ACTIVATION_ALTERNATIVE_PATHWAY		8	-0.4537037	-1.0272121	0.43498716	0.8820928	1.0	3035	tags=50%, list=25%, signal=67%
GOBP_ISOTYPE_SWITCHING_TO_IGG_ISOTYPES	GOBP_ISOTYPE_SWITCHING_TO_IGG_ISOTYPES		10	-0.42207128	-1.0269967	0.42863378	0.8822735	1.0	3133	tags=60%, list=26%, signal=81%
GOBP_DNA_DEAMINATION	GOBP_DNA_DEAMINATION		5	-0.5204774	-1.026864	0.4544355	0.8821924	1.0	3711	tags=80%, list=31%, signal=116%
GOBP_NEGATIVE_REGULATION_OF_COMPLEMENT_ACTIVATION	GOBP_NEGATIVE_REGULATION_OF_COMPLEMENT_ACTIVATION		5	-0.5178603	-1.0265492	0.4587156	0.88266873	1.0	2812	tags=60%, list=23%, signal=78%
GOBP_REGULATION_OF_GROWTH_HORMONE_RECEPTOR_SIGNALING_PATHWAY	GOBP_REGULATION_OF_GROWTH_HORMONE_RECEPTOR_SIGNALING_PATHWAY		4	-0.55175275	-1.0263095	0.47302738	0.8829251	1.0	199	tags=25%, list=2%, signal=25%
GOBP_HYDROCARBON_METABOLIC_PROCESS	GOBP_HYDROCARBON_METABOLIC_PROCESS		4	-0.5574753	-1.02628	0.46897662	0.88255227	1.0	44	tags=25%, list=0%, signal=25%
GOMF_SODIUM_CHLORIDE_SYMPORTER_ACTIVITY	GOMF_SODIUM_CHLORIDE_SYMPORTER_ACTIVITY		7	-0.46966398	-1.0259088	0.44106302	0.8831836	1.0	1096	tags=43%, list=9%, signal=47%
GOBP_CHONDROITIN_SULFATE_BIOSYNTHETIC_PROCESS	GOBP_CHONDROITIN_SULFATE_BIOSYNTHETIC_PROCESS		20	-0.34745845	-1.0254989	0.41717523	0.8839223	1.0	1824	tags=20%, list=15%, signal=24%
GOBP_TRNA_WOBBLE_BASE_MODIFICATION	GOBP_TRNA_WOBBLE_BASE_MODIFICATION		15	-0.37465298	-1.025293	0.42035982	0.8840669	1.0	1972	tags=40%, list=16%, signal=48%
GOBP_POSITIVE_REGULATION_OF_ERAD_PATHWAY	GOBP_POSITIVE_REGULATION_OF_ERAD_PATHWAY		9	-0.43839207	-1.0252553	0.42911878	0.8837137	1.0	1747	tags=33%, list=15%, signal=39%
GOBP_INTESTINAL_EPITHELIAL_CELL_DIFFERENTIATION	GOBP_INTESTINAL_EPITHELIAL_CELL_DIFFERENTIATION		18	-0.35491243	-1.0252353	0.42045453	0.8833072	1.0	1418	tags=28%, list=12%, signal=31%
GOBP_POSITIVE_REGULATION_OF_TRANSCRIPTION_OF_NUCLEOLAR_LARGE_RRNA_BY_RNA_POLYMERASE_I	GOBP_POSITIVE_REGULATION_OF_TRANSCRIPTION_OF_NUCLEOLAR_LARGE_RRNA_BY_RNA_POLYMERASE_I		8	-0.44725475	-1.0252111	0.43546283	0.8829172	1.0	2541	tags=50%, list=21%, signal=63%
GOCC_3M_COMPLEX	GOCC_3M_COMPLEX		3	-0.6051802	-1.0250814	0.48721024	0.8828477	1.0	626	tags=33%, list=5%, signal=35%
GOBP_RENAL_WATER_HOMEOSTASIS	GOBP_RENAL_WATER_HOMEOSTASIS		24	-0.33395296	-1.0250293	0.42513368	0.882534	1.0	44	tags=8%, list=0%, signal=8%
GOCC_EUKARYOTIC_TRANSLATION_INITIATION_FACTOR_2B_COMPLEX	GOCC_EUKARYOTIC_TRANSLATION_INITIATION_FACTOR_2B_COMPLEX		6	-0.49089357	-1.0249318	0.45450804	0.8823604	1.0	3226	tags=50%, list=27%, signal=68%
GOBP_MACROPHAGE_DIFFERENTIATION	GOBP_MACROPHAGE_DIFFERENTIATION		35	-0.3038135	-1.0248717	0.4184834	0.8820754	1.0	2625	tags=40%, list=22%, signal=51%
GOBP_AXIS_ELONGATION	GOBP_AXIS_ELONGATION		21	-0.34027284	-1.0248203	0.41707644	0.8817639	1.0	1656	tags=24%, list=14%, signal=28%
GOBP_SKELETAL_SYSTEM_DEVELOPMENT	GOBP_SKELETAL_SYSTEM_DEVELOPMENT		315	-0.20951103	-1.024563	0.3697359	0.88206387	1.0	2472	tags=25%, list=21%, signal=30%
GOBP_MYELOID_LEUKOCYTE_MEDIATED_IMMUNITY	GOBP_MYELOID_LEUKOCYTE_MEDIATED_IMMUNITY		357	-0.20655438	-1.0243754	0.35903084	0.88215774	1.0	2766	tags=27%, list=23%, signal=34%
GOMF_HISTONE_DEACETYLASE_ACTIVITY_H3_K14_SPECIFIC	GOMF_HISTONE_DEACETYLASE_ACTIVITY_H3_K14_SPECIFIC		8	-0.45087433	-1.0233397	0.44183168	0.8847185	1.0	2317	tags=50%, list=19%, signal=62%
GOBP_NEGATIVE_REGULATION_OF_UBIQUITIN_PROTEIN_TRANSFERASE_ACTIVITY	GOBP_NEGATIVE_REGULATION_OF_UBIQUITIN_PROTEIN_TRANSFERASE_ACTIVITY		16	-0.36345452	-1.0232606	0.4203223	0.8844886	1.0	2656	tags=44%, list=22%, signal=56%
GOBP_EYE_PIGMENTATION	GOBP_EYE_PIGMENTATION		3	-0.59672546	-1.0232104	0.4871795	0.88417155	1.0	3391	tags=67%, list=28%, signal=93%
GOCC_ENVELOPE	GOCC_ENVELOPE		885	-0.19190083	-1.0231761	0.32857144	0.8838094	1.0	3005	tags=27%, list=25%, signal=34%
GOBP_ACUTE_INFLAMMATORY_RESPONSE_TO_ANTIGENIC_STIMULUS	GOBP_ACUTE_INFLAMMATORY_RESPONSE_TO_ANTIGENIC_STIMULUS		11	-0.4103499	-1.022434	0.42760372	0.8855133	1.0	3035	tags=55%, list=25%, signal=73%
GOCC_PEPTIDASE_COMPLEX	GOCC_PEPTIDASE_COMPLEX		73	-0.25795025	-1.022189	0.41001487	0.8857839	1.0	4014	tags=32%, list=33%, signal=47%
GOCC_PHOTORECEPTOR_OUTER_SEGMENT_MEMBRANE	GOCC_PHOTORECEPTOR_OUTER_SEGMENT_MEMBRANE		6	-0.4938716	-1.0221415	0.44362745	0.8854615	1.0	143	tags=17%, list=1%, signal=17%
GOMF_CARBOXYLIC_ACID_BINDING	GOMF_CARBOXYLIC_ACID_BINDING		101	-0.24349962	-1.0220177	0.4027548	0.8853623	1.0	1531	tags=23%, list=13%, signal=26%
GOMF_MITOGEN_ACTIVATED_PROTEIN_KINASE_KINASE_KINASE_BINDING	GOMF_MITOGEN_ACTIVATED_PROTEIN_KINASE_KINASE_KINASE_BINDING		15	-0.37420416	-1.0218775	0.40627724	0.88531077	1.0	2483	tags=27%, list=21%, signal=34%
GOBP_REGULATION_OF_ENDOTHELIAL_CELL_DEVELOPMENT	GOBP_REGULATION_OF_ENDOTHELIAL_CELL_DEVELOPMENT		15	-0.3762875	-1.0213674	0.41917455	0.8863434	1.0	1338	tags=27%, list=11%, signal=30%
GOCC_EPSILON_DNA_POLYMERASE_COMPLEX	GOCC_EPSILON_DNA_POLYMERASE_COMPLEX		5	-0.5098968	-1.0212816	0.4557377	0.8861286	1.0	313	tags=20%, list=3%, signal=21%
GOMF_SIGNAL_SEQUENCE_BINDING	GOMF_SIGNAL_SEQUENCE_BINDING		37	-0.29788083	-1.0202914	0.3949462	0.8885855	1.0	3122	tags=32%, list=26%, signal=44%
GOBP_RESPONSE_TO_CORTICOTROPIN_RELEASING_HORMONE	GOBP_RESPONSE_TO_CORTICOTROPIN_RELEASING_HORMONE		4	-0.55685043	-1.0202302	0.4691259	0.8883038	1.0	2200	tags=50%, list=18%, signal=61%
GOCC_TOR_COMPLEX	GOCC_TOR_COMPLEX		14	-0.3779313	-1.0198398	0.43035713	0.8890005	1.0	1344	tags=21%, list=11%, signal=24%
GOMF_AMINO_ACID_TRANSMEMBRANE_TRANSPORTER_ACTIVITY	GOMF_AMINO_ACID_TRANSMEMBRANE_TRANSPORTER_ACTIVITY		50	-0.27803195	-1.0197134	0.4117929	0.88891834	1.0	1561	tags=26%, list=13%, signal=30%
GOMF_POTASSIUM_ION_LEAK_CHANNEL_ACTIVITY	GOMF_POTASSIUM_ION_LEAK_CHANNEL_ACTIVITY		8	-0.44678426	-1.0195909	0.4373913	0.8888215	1.0	1578	tags=50%, list=13%, signal=58%
GOBP_NEGATIVE_REGULATION_OF_RESPONSE_TO_REACTIVE_OXYGEN_SPECIES	GOBP_NEGATIVE_REGULATION_OF_RESPONSE_TO_REACTIVE_OXYGEN_SPECIES		12	-0.396984	-1.0191784	0.4350402	0.88958466	1.0	1290	tags=33%, list=11%, signal=37%
GOMF_LIGAND_GATED_CALCIUM_CHANNEL_ACTIVITY	GOMF_LIGAND_GATED_CALCIUM_CHANNEL_ACTIVITY		18	-0.35306484	-1.0188819	0.41888297	0.88998175	1.0	679	tags=17%, list=6%, signal=18%
GOBP_REGULATION_OF_IMMUNOGLOBULIN_PRODUCTION	GOBP_REGULATION_OF_IMMUNOGLOBULIN_PRODUCTION		36	-0.29747996	-1.0185746	0.42628357	0.89044464	1.0	3209	tags=44%, list=27%, signal=60%
GOBP_RIBOSOMAL_LARGE_SUBUNIT_EXPORT_FROM_NUCLEUS	GOBP_RIBOSOMAL_LARGE_SUBUNIT_EXPORT_FROM_NUCLEUS		7	-0.46570033	-1.0184196	0.4431113	0.89043874	1.0	2280	tags=29%, list=19%, signal=35%
GOBP_DNA_DEMETHYLATION	GOBP_DNA_DEMETHYLATION		14	-0.3795621	-1.018215	0.43243244	0.8905794	1.0	2022	tags=50%, list=17%, signal=60%
GOCC_AP_TYPE_MEMBRANE_COAT_ADAPTOR_COMPLEX	GOCC_AP_TYPE_MEMBRANE_COAT_ADAPTOR_COMPLEX		29	-0.31472588	-1.0180678	0.43660673	0.8905591	1.0	2899	tags=34%, list=24%, signal=45%
GOBP_DEVELOPMENTAL_CELL_GROWTH	GOBP_DEVELOPMENTAL_CELL_GROWTH		151	-0.22780707	-1.0180414	0.39790577	0.8901812	1.0	1133	tags=13%, list=9%, signal=14%
GOBP_REGULATION_OF_TRANSLATIONAL_INITIATION	GOBP_REGULATION_OF_TRANSLATIONAL_INITIATION		63	-0.2644331	-1.017951	0.41540787	0.8899892	1.0	2704	tags=33%, list=23%, signal=43%
GOBP_SEGMENTATION	GOBP_SEGMENTATION		59	-0.27023134	-1.017764	0.41113803	0.8900947	1.0	1641	tags=25%, list=14%, signal=29%
GOBP_POSITIVE_REGULATION_OF_MEIOTIC_CELL_CYCLE_PHASE_TRANSITION	GOBP_POSITIVE_REGULATION_OF_MEIOTIC_CELL_CYCLE_PHASE_TRANSITION		3	-0.6026727	-1.0176517	0.5008071	0.88996327	1.0	3257	tags=67%, list=27%, signal=91%
GOMF_ISOPRENOID_BINDING	GOMF_ISOPRENOID_BINDING		18	-0.35219765	-1.0176325	0.4361607	0.88956094	1.0	1467	tags=33%, list=12%, signal=38%
GOBP_PURINE_NUCLEOSIDE_METABOLIC_PROCESS	GOBP_PURINE_NUCLEOSIDE_METABOLIC_PROCESS		47	-0.278971	-1.0169815	0.40928674	0.8909989	1.0	1309	tags=23%, list=11%, signal=26%
GOBP_NEUROTRANSMITTER_RECEPTOR_TRANSPORT_ENDOSOME_TO_PLASMA_MEMBRANE	GOBP_NEUROTRANSMITTER_RECEPTOR_TRANSPORT_ENDOSOME_TO_PLASMA_MEMBRANE		8	-0.44609994	-1.0167637	0.44330338	0.8911915	1.0	194	tags=13%, list=2%, signal=13%
GOBP_CELL_MIGRATION_INVOLVED_IN_KIDNEY_DEVELOPMENT	GOBP_CELL_MIGRATION_INVOLVED_IN_KIDNEY_DEVELOPMENT		5	-0.5144342	-1.0167264	0.46157077	0.89084136	1.0	823	tags=20%, list=7%, signal=21%
GOMF_NUCLEOTIDE_TRANSMEMBRANE_TRANSPORTER_ACTIVITY	GOMF_NUCLEOTIDE_TRANSMEMBRANE_TRANSPORTER_ACTIVITY		18	-0.35532305	-1.0167042	0.4210054	0.8904456	1.0	2911	tags=44%, list=24%, signal=59%
GOBP_NEGATIVE_REGULATION_OF_DNA_TEMPLATED_TRANSCRIPTION_INITIATION	GOBP_NEGATIVE_REGULATION_OF_DNA_TEMPLATED_TRANSCRIPTION_INITIATION		6	-0.48930612	-1.0164802	0.4558762	0.890652	1.0	3844	tags=67%, list=32%, signal=98%
GOBP_REGULATION_OF_MORPHOGENESIS_OF_AN_EPITHELIUM	GOBP_REGULATION_OF_MORPHOGENESIS_OF_AN_EPITHELIUM		38	-0.29150146	-1.0163596	0.4163498	0.89054096	1.0	2089	tags=29%, list=17%, signal=35%
GOMF_TRANSFERASE_ACTIVITY_TRANSFERRING_ONE_CARBON_GROUPS	GOMF_TRANSFERASE_ACTIVITY_TRANSFERRING_ONE_CARBON_GROUPS		158	-0.22596325	-1.0153266	0.41558442	0.89315397	1.0	2653	tags=26%, list=22%, signal=33%
GOCC_PROTON_TRANSPORTING_TWO_SECTOR_ATPASE_COMPLEX	GOCC_PROTON_TRANSPORTING_TWO_SECTOR_ATPASE_COMPLEX		24	-0.3283704	-1.0152087	0.43790248	0.89303815	1.0	3769	tags=46%, list=31%, signal=67%
GOBP_DETERMINATION_OF_LEFT_RIGHT_ASYMMETRY_IN_LATERAL_MESODERM	GOBP_DETERMINATION_OF_LEFT_RIGHT_ASYMMETRY_IN_LATERAL_MESODERM		3	-0.6011826	-1.015072	0.4945935	0.89298964	1.0	4793	tags=100%, list=40%, signal=166%
GOBP_RESPONSE_TO_OXIDATIVE_STRESS	GOBP_RESPONSE_TO_OXIDATIVE_STRESS		312	-0.20728773	-1.0150492	0.37978142	0.8925977	1.0	1498	tags=16%, list=12%, signal=18%
GOMF_WNT_ACTIVATED_RECEPTOR_ACTIVITY	GOMF_WNT_ACTIVATED_RECEPTOR_ACTIVITY		13	-0.38726723	-1.0148867	0.44050196	0.89261025	1.0	5027	tags=62%, list=42%, signal=106%
GOMF_AMINOACYL_TRNA_EDITING_ACTIVITY	GOMF_AMINOACYL_TRNA_EDITING_ACTIVITY		8	-0.44431466	-1.0147308	0.4498747	0.89260954	1.0	3334	tags=63%, list=28%, signal=86%
GOCC_TRANSCRIPTION_ELONGATION_FACTOR_COMPLEX	GOCC_TRANSCRIPTION_ELONGATION_FACTOR_COMPLEX		44	-0.28484413	-1.0141553	0.42185202	0.8938107	1.0	3741	tags=36%, list=31%, signal=53%
GOBP_POSITIVE_REGULATION_OF_INTERLEUKIN_13_PRODUCTION	GOBP_POSITIVE_REGULATION_OF_INTERLEUKIN_13_PRODUCTION		5	-0.51101923	-1.0137404	0.468323	0.89459336	1.0	2583	tags=40%, list=22%, signal=51%
GOBP_RESPONSE_TO_ISCHEMIA	GOBP_RESPONSE_TO_ISCHEMIA		39	-0.2913413	-1.0131632	0.42220113	0.8958482	1.0	1604	tags=28%, list=13%, signal=32%
GOBP_SENSORY_PERCEPTION_OF_PAIN	GOBP_SENSORY_PERCEPTION_OF_PAIN		53	-0.2728729	-1.01289	0.42884895	0.89618844	1.0	1482	tags=23%, list=12%, signal=26%
GOBP_NEGATIVE_REGULATION_OF_G_PROTEIN_COUPLED_RECEPTOR_SIGNALING_PATHWAY	GOBP_NEGATIVE_REGULATION_OF_G_PROTEIN_COUPLED_RECEPTOR_SIGNALING_PATHWAY		31	-0.30901796	-1.012415	0.42050308	0.8971264	1.0	947	tags=23%, list=8%, signal=24%
GOBP_NEGATIVE_REGULATION_OF_INTERLEUKIN_4_PRODUCTION	GOBP_NEGATIVE_REGULATION_OF_INTERLEUKIN_4_PRODUCTION		5	-0.5126968	-1.0123596	0.4710145	0.89683443	1.0	1519	tags=60%, list=13%, signal=69%
GOMF_S_ADENOSYLMETHIONINE_DEPENDENT_METHYLTRANSFERASE_ACTIVITY	GOMF_S_ADENOSYLMETHIONINE_DEPENDENT_METHYLTRANSFERASE_ACTIVITY		114	-0.23756781	-1.0122254	0.41825095	0.8967704	1.0	2919	tags=29%, list=24%, signal=38%
GOBP_POSITIVE_REGULATION_OF_ACUTE_INFLAMMATORY_RESPONSE_TO_ANTIGENIC_STIMULUS	GOBP_POSITIVE_REGULATION_OF_ACUTE_INFLAMMATORY_RESPONSE_TO_ANTIGENIC_STIMULUS		5	-0.52078587	-1.0119747	0.46329322	0.8970325	1.0	3035	tags=80%, list=25%, signal=107%
GOBP_REGULATION_OF_CATECHOLAMINE_METABOLIC_PROCESS	GOBP_REGULATION_OF_CATECHOLAMINE_METABOLIC_PROCESS		8	-0.44660804	-1.0119257	0.43937474	0.89672	1.0	2505	tags=50%, list=21%, signal=63%
GOBP_REGULATION_OF_TRANSCRIPTION_ELONGATION_FROM_RNA_POLYMERASE_II_PROMOTER	GOBP_REGULATION_OF_TRANSCRIPTION_ELONGATION_FROM_RNA_POLYMERASE_II_PROMOTER		26	-0.3209264	-1.011728	0.44393802	0.896842	1.0	3643	tags=31%, list=30%, signal=44%
GOBP_NEGATIVE_REGULATION_OF_CELL_PROJECTION_ORGANIZATION	GOBP_NEGATIVE_REGULATION_OF_CELL_PROJECTION_ORGANIZATION		124	-0.23230143	-1.0114515	0.4203966	0.8971958	1.0	1370	tags=15%, list=11%, signal=17%
GOBP_SOMITOGENESIS	GOBP_SOMITOGENESIS		42	-0.28775302	-1.0112554	0.4304285	0.8973226	1.0	3624	tags=50%, list=30%, signal=71%
GOBP_POSITIVE_REGULATION_OF_JUN_KINASE_ACTIVITY	GOBP_POSITIVE_REGULATION_OF_JUN_KINASE_ACTIVITY		45	-0.27995542	-1.0111487	0.4333004	0.8971699	1.0	1038	tags=16%, list=9%, signal=17%
GOBP_LEUKOCYTE_MEDIATED_IMMUNITY	GOBP_LEUKOCYTE_MEDIATED_IMMUNITY		462	-0.19954926	-1.0110041	0.41631973	0.8971345	1.0	2940	tags=30%, list=24%, signal=38%
GOBP_NEGATIVE_REGULATION_OF_PROTEIN_TARGETING_TO_MITOCHONDRION	GOBP_NEGATIVE_REGULATION_OF_PROTEIN_TARGETING_TO_MITOCHONDRION		3	-0.59316915	-1.0108744	0.50164205	0.89705396	1.0	3649	tags=67%, list=30%, signal=96%
GOBP_REGULATION_OF_UBIQUITIN_PROTEIN_LIGASE_ACTIVITY	GOBP_REGULATION_OF_UBIQUITIN_PROTEIN_LIGASE_ACTIVITY		20	-0.34101093	-1.0108134	0.4314236	0.8967697	1.0	1031	tags=20%, list=9%, signal=22%
GOBP_POSITIVE_REGULATION_OF_ENDOPLASMIC_RETICULUM_STRESS_INDUCED_INTRINSIC_APOPTOTIC_SIGNALING_PATHWAY	GOBP_POSITIVE_REGULATION_OF_ENDOPLASMIC_RETICULUM_STRESS_INDUCED_INTRINSIC_APOPTOTIC_SIGNALING_PATHWAY		8	-0.44527736	-1.0104083	0.44960266	0.8975011	1.0	2144	tags=38%, list=18%, signal=46%
GOBP_ANIMAL_ORGAN_MORPHOGENESIS	GOBP_ANIMAL_ORGAN_MORPHOGENESIS		658	-0.19430119	-1.0102975	0.39883834	0.89737034	1.0	2052	tags=19%, list=17%, signal=22%
GOBP_CELLULAR_COPPER_ION_HOMEOSTASIS	GOBP_CELLULAR_COPPER_ION_HOMEOSTASIS		9	-0.4282201	-1.0100893	0.45210728	0.8975333	1.0	1326	tags=22%, list=11%, signal=25%
GOBP_POSITIVE_REGULATION_OF_BROWN_FAT_CELL_DIFFERENTIATION	GOBP_POSITIVE_REGULATION_OF_BROWN_FAT_CELL_DIFFERENTIATION		11	-0.40290555	-1.0098449	0.45036528	0.8978047	1.0	408	tags=18%, list=3%, signal=19%
GOBP_PROTEIN_DENEDDYLATION	GOBP_PROTEIN_DENEDDYLATION		9	-0.4272961	-1.0093346	0.45626283	0.8988453	1.0	4634	tags=78%, list=39%, signal=127%
GOBP_COCHLEA_DEVELOPMENT	GOBP_COCHLEA_DEVELOPMENT		28	-0.3112691	-1.0092075	0.4385801	0.8987632	1.0	836	tags=14%, list=7%, signal=15%
GOCC_ANCHORED_COMPONENT_OF_PRESYNAPTIC_MEMBRANE	GOCC_ANCHORED_COMPONENT_OF_PRESYNAPTIC_MEMBRANE		5	-0.5094863	-1.0090497	0.4814815	0.8987671	1.0	2158	tags=40%, list=18%, signal=49%
GOCC_NUCLEAR_ENVELOPE_LUMEN	GOCC_NUCLEAR_ENVELOPE_LUMEN		8	-0.44400987	-1.0089377	0.44592902	0.89863956	1.0	3531	tags=50%, list=29%, signal=71%
GOBP_CELL_PART_MORPHOGENESIS	GOBP_CELL_PART_MORPHOGENESIS		484	-0.19833091	-1.0089109	0.40935192	0.89826864	1.0	2311	tags=23%, list=19%, signal=27%
GOMF_N6_METHYLADENOSINE_CONTAINING_RNA_BINDING	GOMF_N6_METHYLADENOSINE_CONTAINING_RNA_BINDING		6	-0.48419037	-1.0086737	0.46328157	0.89851046	1.0	1576	tags=33%, list=13%, signal=38%
GOBP_GROWTH_INVOLVED_IN_HEART_MORPHOGENESIS	GOBP_GROWTH_INVOLVED_IN_HEART_MORPHOGENESIS		3	-0.5916056	-1.0082707	0.5058967	0.899228	1.0	4908	tags=100%, list=41%, signal=169%
GOMF_NADPH_BINDING	GOMF_NADPH_BINDING		14	-0.37813866	-1.0081484	0.43629175	0.89913267	1.0	1224	tags=29%, list=10%, signal=32%
GOBP_POSITIVE_REGULATION_OF_CALCIUM_MEDIATED_SIGNALING	GOBP_POSITIVE_REGULATION_OF_CALCIUM_MEDIATED_SIGNALING		21	-0.33781826	-1.0078093	0.4454955	0.89966	1.0	2255	tags=33%, list=19%, signal=41%
GOBP_NEGATIVE_REGULATION_OF_NEURON_PROJECTION_REGENERATION	GOBP_NEGATIVE_REGULATION_OF_NEURON_PROJECTION_REGENERATION		11	-0.40163264	-1.0075005	0.44277987	0.90011346	1.0	82	tags=9%, list=1%, signal=9%
GOBP_STRIATED_MUSCLE_CELL_DIFFERENTIATION	GOBP_STRIATED_MUSCLE_CELL_DIFFERENTIATION		154	-0.22439647	-1.0072626	0.4390387	0.9003579	1.0	2063	tags=23%, list=17%, signal=28%
GOBP_SPHINGOID_METABOLIC_PROCESS	GOBP_SPHINGOID_METABOLIC_PROCESS		16	-0.36451593	-1.0071619	0.44513273	0.90019876	1.0	762	tags=19%, list=6%, signal=20%
GOBP_SECRETION_OF_LYSOSOMAL_ENZYMES	GOBP_SECRETION_OF_LYSOSOMAL_ENZYMES		4	-0.54521996	-1.0067942	0.49617705	0.90082735	1.0	2396	tags=50%, list=20%, signal=62%
GOBP_AMINOACYL_TRNA_METABOLISM_INVOLVED_IN_TRANSLATIONAL_FIDELITY	GOBP_AMINOACYL_TRNA_METABOLISM_INVOLVED_IN_TRANSLATIONAL_FIDELITY		8	-0.44431466	-1.006644	0.46340406	0.9008117	1.0	3334	tags=63%, list=28%, signal=86%
GOBP_LIPID_EXPORT_FROM_CELL	GOBP_LIPID_EXPORT_FROM_CELL		57	-0.2672653	-1.005845	0.4407606	0.9027043	1.0	1589	tags=21%, list=13%, signal=24%
GOBP_REGULATION_OF_ESTABLISHMENT_OR_MAINTENANCE_OF_CELL_POLARITY	GOBP_REGULATION_OF_ESTABLISHMENT_OR_MAINTENANCE_OF_CELL_POLARITY		22	-0.33016104	-1.0055457	0.44349006	0.9031252	1.0	458	tags=14%, list=4%, signal=14%
GOBP_RESPONSE_TO_ISOQUINOLINE_ALKALOID	GOBP_RESPONSE_TO_ISOQUINOLINE_ALKALOID		19	-0.34263644	-1.0054849	0.43755382	0.90284985	1.0	970	tags=16%, list=8%, signal=17%
GOBP_LIPID_MODIFICATION	GOBP_LIPID_MODIFICATION		201	-0.21645653	-1.0053014	0.44274342	0.90293086	1.0	1486	tags=18%, list=12%, signal=21%
GOMF_CYTOKINE_BINDING	GOMF_CYTOKINE_BINDING		91	-0.24296461	-1.005282	0.43603134	0.9025356	1.0	1133	tags=19%, list=9%, signal=20%
GOBP_PANCREATIC_A_CELL_DIFFERENTIATION	GOBP_PANCREATIC_A_CELL_DIFFERENTIATION		7	-0.45784464	-1.0049548	0.47217464	0.9030329	1.0	514	tags=29%, list=4%, signal=30%
GOBP_NEGATIVE_REGULATION_OF_MUSCLE_CONTRACTION	GOBP_NEGATIVE_REGULATION_OF_MUSCLE_CONTRACTION		16	-0.35755965	-1.0048938	0.44509983	0.9027476	1.0	3527	tags=44%, list=29%, signal=62%
GOBP_EXPORT_ACROSS_PLASMA_MEMBRANE	GOBP_EXPORT_ACROSS_PLASMA_MEMBRANE		35	-0.2959535	-1.004337	0.437058	0.9039325	1.0	1986	tags=29%, list=17%, signal=34%
GOBP_REGULATION_OF_MAST_CELL_ACTIVATION_INVOLVED_IN_IMMUNE_RESPONSE	GOBP_REGULATION_OF_MAST_CELL_ACTIVATION_INVOLVED_IN_IMMUNE_RESPONSE		19	-0.34219825	-1.004261	0.44958892	0.90370053	1.0	2758	tags=42%, list=23%, signal=55%
GOBP_RIBONUCLEOSIDE_METABOLIC_PROCESS	GOBP_RIBONUCLEOSIDE_METABOLIC_PROCESS		51	-0.27042732	-1.0041267	0.4341584	0.90362716	1.0	1309	tags=25%, list=11%, signal=28%
GOBP_MODULATION_BY_SYMBIONT_OF_HOST_CELLULAR_PROCESS	GOBP_MODULATION_BY_SYMBIONT_OF_HOST_CELLULAR_PROCESS		19	-0.34526932	-1.0040687	0.43501562	0.90334165	1.0	1500	tags=21%, list=12%, signal=24%
GOBP_NEUROTRANSMITTER_LOADING_INTO_SYNAPTIC_VESICLE	GOBP_NEUROTRANSMITTER_LOADING_INTO_SYNAPTIC_VESICLE		3	-0.5918682	-1.0039722	0.51448387	0.90317285	1.0	1096	tags=67%, list=9%, signal=73%
GOBP_REGULATION_OF_ICOSANOID_SECRETION	GOBP_REGULATION_OF_ICOSANOID_SECRETION		12	-0.3922766	-1.0037272	0.4602896	0.903437	1.0	1481	tags=33%, list=12%, signal=38%
[truncated: 1,927 more rows]
