# Supplementary material for: Time-series transcriptome analysis identified differentially expressed genes in broiler chicken infected with mixed Eimeria species
Source: Front Genet. 2022 Aug 8;13:886781. doi: 10.3389/fgene.2022.886781 (PMC9393255; doi:10.3389/fgene.2022.886781)
Supplement: Supplementary file 2 [file DataSheet1.ZIP › 4dpi_GO.Gsea.1625071243202/gsea_report_for_1_1625071243202.tsv]

NAME	GS<br> follow link to MSigDB	GS DETAILS	SIZE	ES	NES	NOM p-val	FDR q-val	FWER p-val	RANK AT MAX	LEADING EDGE
GOBP_STEROL_BIOSYNTHETIC_PROCESS	GOBP_STEROL_BIOSYNTHETIC_PROCESS	Details ...	58	0.65238994	2.3211606	0.0	0.0	0.0	1196	tags=41%, list=10%, signal=46%
GOBP_REGULATION_OF_CHOLESTEROL_BIOSYNTHETIC_PROCESS	GOBP_REGULATION_OF_CHOLESTEROL_BIOSYNTHETIC_PROCESS	Details ...	37	0.70309556	2.3124368	0.0	1.0636127E-4	2.0E-4	1853	tags=54%, list=15%, signal=64%
GOBP_REGULATION_OF_CHOLESTEROL_METABOLIC_PROCESS	GOBP_REGULATION_OF_CHOLESTEROL_METABOLIC_PROCESS	Details ...	45	0.68178964	2.310491	0.0	7.090751E-5	2.0E-4	1853	tags=51%, list=15%, signal=60%
GOBP_CORNIFICATION	GOBP_CORNIFICATION	Details ...	26	0.7589038	2.272728	0.0	2.1059645E-4	8.0E-4	1910	tags=73%, list=16%, signal=87%
GOBP_KERATINIZATION	GOBP_KERATINIZATION	Details ...	28	0.74121624	2.2670255	0.0	2.1119595E-4	0.001	1910	tags=68%, list=16%, signal=81%
GOBP_LIPID_HOMEOSTASIS	GOBP_LIPID_HOMEOSTASIS	Details ...	92	0.5784745	2.2257268	0.0	3.509825E-4	0.002	2060	tags=45%, list=17%, signal=53%
GOBP_DEFENSE_RESPONSE_TO_VIRUS	GOBP_DEFENSE_RESPONSE_TO_VIRUS	Details ...	135	0.5437291	2.216894	0.0	3.9133584E-4	0.0026	1137	tags=24%, list=9%, signal=26%
GOBP_RESPONSE_TO_TYPE_I_INTERFERON	GOBP_RESPONSE_TO_TYPE_I_INTERFERON	Details ...	49	0.64081025	2.2091966	0.0	3.94736E-4	0.003	1101	tags=37%, list=9%, signal=40%
GOBP_REGULATION_OF_STEROID_BIOSYNTHETIC_PROCESS	GOBP_REGULATION_OF_STEROID_BIOSYNTHETIC_PROCESS	Details ...	67	0.6029234	2.204267	0.0	3.745738E-4	0.0032	1853	tags=42%, list=15%, signal=49%
GOBP_STEROL_METABOLIC_PROCESS	GOBP_STEROL_METABOLIC_PROCESS	Details ...	112	0.55160594	2.18601	0.0	5.4935477E-4	0.0052	1777	tags=39%, list=15%, signal=46%
GOBP_RESPONSE_TO_GLUCAGON	GOBP_RESPONSE_TO_GLUCAGON	Details ...	27	0.7159511	2.1796584	0.0	6.93046E-4	0.0072	1427	tags=44%, list=12%, signal=50%
GOBP_INTERFERON_GAMMA_MEDIATED_SIGNALING_PATHWAY	GOBP_INTERFERON_GAMMA_MEDIATED_SIGNALING_PATHWAY	Details ...	45	0.64356333	2.1776764	0.0	6.352922E-4	0.0072	981	tags=40%, list=8%, signal=43%
GOBP_ACYLGLYCEROL_HOMEOSTASIS	GOBP_ACYLGLYCEROL_HOMEOSTASIS	Details ...	19	0.772853	2.1484587	0.0	0.0015179211	0.0184	1369	tags=63%, list=11%, signal=71%
GOBP_STEROL_HOMEOSTASIS	GOBP_STEROL_HOMEOSTASIS	Details ...	56	0.60591054	2.1411195	0.0	0.0017421079	0.0228	1967	tags=48%, list=16%, signal=57%
GOBP_REGULATION_OF_ALCOHOL_BIOSYNTHETIC_PROCESS	GOBP_REGULATION_OF_ALCOHOL_BIOSYNTHETIC_PROCESS	Details ...	56	0.60460204	2.134454	0.0	0.0017955774	0.0252	1853	tags=43%, list=15%, signal=50%
GOBP_REGULATION_OF_STEROID_METABOLIC_PROCESS	GOBP_REGULATION_OF_STEROID_METABOLIC_PROCESS	Details ...	86	0.55837387	2.1337948	0.0	0.0016967909	0.0254	1853	tags=38%, list=15%, signal=45%
GOBP_KERATINOCYTE_DIFFERENTIATION	GOBP_KERATINOCYTE_DIFFERENTIATION	Details ...	75	0.5697976	2.1323853	0.0	0.0016221766	0.0258	1922	tags=41%, list=16%, signal=49%
GOBP_REGULATION_OF_LIPID_BIOSYNTHETIC_PROCESS	GOBP_REGULATION_OF_LIPID_BIOSYNTHETIC_PROCESS	Details ...	144	0.51398516	2.1189609	0.0	0.0021217335	0.0356	1917	tags=36%, list=16%, signal=42%
GOBP_DIGESTION	GOBP_DIGESTION	Details ...	68	0.57493246	2.1167653	0.0	0.0020887316	0.037	1853	tags=50%, list=15%, signal=59%
GOCC_CORNIFIED_ENVELOPE	GOCC_CORNIFIED_ENVELOPE	Details ...	12	0.8516696	2.1047106	0.0	0.0025563755	0.0474	1583	tags=92%, list=13%, signal=105%
GOBP_INTESTINAL_ABSORPTION	GOBP_INTESTINAL_ABSORPTION		27	0.6901572	2.1038563	0.0	0.002475424	0.0482	1360	tags=63%, list=11%, signal=71%
GOBP_REGULATION_OF_RESPONSE_TO_INTERFERON_GAMMA	GOBP_REGULATION_OF_RESPONSE_TO_INTERFERON_GAMMA		18	0.7532301	2.0854266	0.0	0.0035277824	0.07	965	tags=44%, list=8%, signal=48%
GOBP_POSITIVE_REGULATION_OF_RESPONSE_TO_CYTOKINE_STIMULUS	GOBP_POSITIVE_REGULATION_OF_RESPONSE_TO_CYTOKINE_STIMULUS		36	0.633842	2.0647209	0.0	0.0050253593	0.1032	620	tags=25%, list=5%, signal=26%
GOBP_INTERFERON_ALPHA_PRODUCTION	GOBP_INTERFERON_ALPHA_PRODUCTION		19	0.73638123	2.0640318	0.0	0.0048423246	0.1036	85	tags=26%, list=1%, signal=26%
GOBP_TRIGLYCERIDE_METABOLIC_PROCESS	GOBP_TRIGLYCERIDE_METABOLIC_PROCESS		70	0.5610213	2.056259	0.0	0.0055637434	0.1218	1172	tags=40%, list=10%, signal=44%
GOBP_RESPONSE_TO_VIRUS	GOBP_RESPONSE_TO_VIRUS		196	0.47712302	2.05339	0.0	0.0057246084	0.1304	1137	tags=21%, list=9%, signal=23%
GOBP_RESPONSE_TO_INTERFERON_GAMMA	GOBP_RESPONSE_TO_INTERFERON_GAMMA		101	0.517979	2.0211864	0.0	0.009596111	0.2124	1535	tags=34%, list=13%, signal=38%
GOBP_LIPID_STORAGE	GOBP_LIPID_STORAGE		50	0.57907593	2.0169153	0.0	0.01010936	0.2298	1636	tags=44%, list=14%, signal=51%
GOBP_DIGESTIVE_SYSTEM_PROCESS	GOBP_DIGESTIVE_SYSTEM_PROCESS		54	0.56947374	2.0036411	0.0	0.012386181	0.285	1853	tags=48%, list=15%, signal=57%
GOBP_CYTOPLASMIC_PATTERN_RECOGNITION_RECEPTOR_SIGNALING_PATHWAY_IN_RESPONSE_TO_VIRUS	GOBP_CYTOPLASMIC_PATTERN_RECOGNITION_RECEPTOR_SIGNALING_PATHWAY_IN_RESPONSE_TO_VIRUS		20	0.70294905	1.9855973	0.0	0.016907953	0.3806	1137	tags=35%, list=9%, signal=39%
GOBP_ISOPRENOID_BIOSYNTHETIC_PROCESS	GOBP_ISOPRENOID_BIOSYNTHETIC_PROCESS		21	0.69601554	1.9781461	3.6778228E-4	0.018818649	0.4216	581	tags=38%, list=5%, signal=40%
GOBP_INTESTINAL_LIPID_ABSORPTION	GOBP_INTESTINAL_LIPID_ABSORPTION		11	0.82083964	1.9734738	0.0	0.019933071	0.4516	1326	tags=82%, list=11%, signal=92%
GOBP_NEGATIVE_REGULATION_OF_VIRAL_PROCESS	GOBP_NEGATIVE_REGULATION_OF_VIRAL_PROCESS		38	0.6023464	1.9734665	0.0	0.019335514	0.4518	1041	tags=32%, list=9%, signal=34%
GOBP_NEGATIVE_REGULATION_OF_VIRAL_GENOME_REPLICATION	GOBP_NEGATIVE_REGULATION_OF_VIRAL_GENOME_REPLICATION		22	0.68530935	1.9637754	0.0010672358	0.022284366	0.5092	438	tags=32%, list=4%, signal=33%
GOBP_ACTIVATION_OF_NF_KAPPAB_INDUCING_KINASE_ACTIVITY	GOBP_ACTIVATION_OF_NF_KAPPAB_INDUCING_KINASE_ACTIVITY		11	0.8085561	1.9615753	7.6481834E-4	0.022477277	0.5224	171	tags=27%, list=1%, signal=28%
GOCC_DESMOSOME	GOCC_DESMOSOME		15	0.74486256	1.9601331	0.0	0.022306288	0.5296	1583	tags=53%, list=13%, signal=61%
GOBP_POSITIVE_REGULATION_OF_LIPID_STORAGE	GOBP_POSITIVE_REGULATION_OF_LIPID_STORAGE		14	0.752999	1.9557543	0.0	0.023319695	0.5552	1326	tags=50%, list=11%, signal=56%
GOBP_POSITIVE_REGULATION_OF_DEFENSE_RESPONSE_TO_VIRUS_BY_HOST	GOBP_POSITIVE_REGULATION_OF_DEFENSE_RESPONSE_TO_VIRUS_BY_HOST		14	0.7571349	1.9505363	7.4571214E-4	0.024685696	0.586	293	tags=29%, list=2%, signal=29%
GOBP_NEGATIVE_REGULATION_OF_LIPID_TRANSPORT	GOBP_NEGATIVE_REGULATION_OF_LIPID_TRANSPORT		19	0.6999297	1.9484887	7.521625E-4	0.024992594	0.5978	876	tags=32%, list=7%, signal=34%
GOMF_STEROL_TRANSPORTER_ACTIVITY	GOMF_STEROL_TRANSPORTER_ACTIVITY		29	0.6323132	1.9422107	3.4867504E-4	0.027166545	0.6348	1686	tags=45%, list=14%, signal=52%
GOBP_POSITIVE_REGULATION_OF_INTERFERON_ALPHA_PRODUCTION	GOBP_POSITIVE_REGULATION_OF_INTERFERON_ALPHA_PRODUCTION		16	0.7221598	1.9299484	3.5932448E-4	0.032313596	0.7084	85	tags=25%, list=1%, signal=25%
GOBP_EPIDERMIS_DEVELOPMENT	GOBP_EPIDERMIS_DEVELOPMENT		183	0.45191061	1.9251066	0.0	0.034117933	0.736	1922	tags=32%, list=16%, signal=38%
GOBP_MDA_5_SIGNALING_PATHWAY	GOBP_MDA_5_SIGNALING_PATHWAY		8	0.8721273	1.9240254	7.48223E-4	0.033867046	0.7422	724	tags=63%, list=6%, signal=66%
GOBP_EPIDERMAL_CELL_DIFFERENTIATION	GOBP_EPIDERMAL_CELL_DIFFERENTIATION		115	0.48106328	1.9225131	3.1496063E-4	0.03385877	0.752	2078	tags=34%, list=17%, signal=41%
GOBP_CELLULAR_RESPONSE_TO_GLUCAGON_STIMULUS	GOBP_CELLULAR_RESPONSE_TO_GLUCAGON_STIMULUS		19	0.68903226	1.9214743	0.0017953322	0.03369444	0.7588	1427	tags=42%, list=12%, signal=48%
GOBP_CELL_DIFFERENTIATION_INVOLVED_IN_EMBRYONIC_PLACENTA_DEVELOPMENT	GOBP_CELL_DIFFERENTIATION_INVOLVED_IN_EMBRYONIC_PLACENTA_DEVELOPMENT		14	0.73873526	1.9120517	7.437709E-4	0.03832303	0.8112	2138	tags=57%, list=18%, signal=69%
GOBP_LOW_DENSITY_LIPOPROTEIN_PARTICLE_CLEARANCE	GOBP_LOW_DENSITY_LIPOPROTEIN_PARTICLE_CLEARANCE		24	0.6448613	1.9059681	0.0	0.041214254	0.8408	1326	tags=33%, list=11%, signal=37%
GOBP_REGULATION_OF_MYD88_INDEPENDENT_TOLL_LIKE_RECEPTOR_SIGNALING_PATHWAY	GOBP_REGULATION_OF_MYD88_INDEPENDENT_TOLL_LIKE_RECEPTOR_SIGNALING_PATHWAY		6	0.93457186	1.9016129	0.0	0.043292403	0.8582	85	tags=33%, list=1%, signal=34%
GOBP_INTERMEMBRANE_LIPID_TRANSFER	GOBP_INTERMEMBRANE_LIPID_TRANSFER		34	0.59291923	1.900991	0.0010445683	0.042832468	0.8602	1686	tags=38%, list=14%, signal=44%
GOMF_LIPID_TRANSFER_ACTIVITY	GOMF_LIPID_TRANSFER_ACTIVITY		34	0.59291923	1.8999081	0.0	0.042751625	0.8644	1686	tags=38%, list=14%, signal=44%
GOBP_GLYCEROLIPID_CATABOLIC_PROCESS	GOBP_GLYCEROLIPID_CATABOLIC_PROCESS		52	0.54504037	1.899122	6.832935E-4	0.04242895	0.8678	1752	tags=46%, list=15%, signal=54%
GOBP_POSITIVE_REGULATION_OF_INTERFERON_BETA_PRODUCTION	GOBP_POSITIVE_REGULATION_OF_INTERFERON_BETA_PRODUCTION		24	0.6452982	1.8974466	7.171029E-4	0.04263534	0.8734	724	tags=25%, list=6%, signal=27%
GOMF_STEROL_TRANSFER_ACTIVITY	GOMF_STEROL_TRANSFER_ACTIVITY		17	0.6928417	1.8928286	0.002184201	0.044995736	0.8916	733	tags=41%, list=6%, signal=44%
GOBP_DESMOSOME_ORGANIZATION	GOBP_DESMOSOME_ORGANIZATION		8	0.8619667	1.8897882	3.895598E-4	0.0462584	0.9024	1276	tags=75%, list=11%, signal=84%
GOBP_ALCOHOL_BIOSYNTHETIC_PROCESS	GOBP_ALCOHOL_BIOSYNTHETIC_PROCESS		113	0.47367844	1.8890729	0.0	0.045921512	0.9066	1424	tags=29%, list=12%, signal=33%
GOBP_NEUTRAL_LIPID_CATABOLIC_PROCESS	GOBP_NEUTRAL_LIPID_CATABOLIC_PROCESS		32	0.5969713	1.8872416	7.0546736E-4	0.0463358	0.9122	1105	tags=44%, list=9%, signal=48%
GOBP_POSITIVE_REGULATION_OF_PEPTIDE_SECRETION	GOBP_POSITIVE_REGULATION_OF_PEPTIDE_SECRETION		95	0.4854226	1.8864014	0.0	0.046020925	0.9154	2049	tags=37%, list=17%, signal=44%
GOBP_POSITIVE_REGULATION_OF_DOUBLE_STRAND_BREAK_REPAIR_VIA_NONHOMOLOGOUS_END_JOINING	GOBP_POSITIVE_REGULATION_OF_DOUBLE_STRAND_BREAK_REPAIR_VIA_NONHOMOLOGOUS_END_JOINING		11	0.777626	1.8847011	0.0011359333	0.046434417	0.9192	526	tags=36%, list=4%, signal=38%
GOBP_TERPENOID_BIOSYNTHETIC_PROCESS	GOBP_TERPENOID_BIOSYNTHETIC_PROCESS		11	0.7798658	1.8795431	0.0014919806	0.049387526	0.9332	581	tags=55%, list=5%, signal=57%
GOBP_LIPID_DIGESTION	GOBP_LIPID_DIGESTION		9	0.8112821	1.8756344	0.0011406844	0.051591016	0.9426	1326	tags=78%, list=11%, signal=87%
GOMF_HORMONE_ACTIVITY	GOMF_HORMONE_ACTIVITY		39	0.5666991	1.8749449	0.0014099401	0.05123538	0.944	1049	tags=31%, list=9%, signal=34%
GOBP_NEUTRAL_LIPID_METABOLIC_PROCESS	GOBP_NEUTRAL_LIPID_METABOLIC_PROCESS		91	0.48771435	1.8704724	3.27654E-4	0.05400576	0.9552	1845	tags=42%, list=15%, signal=49%
GOBP_POSITIVE_REGULATION_OF_PROTEIN_LOCALIZATION_TO_CELL_PERIPHERY	GOBP_POSITIVE_REGULATION_OF_PROTEIN_LOCALIZATION_TO_CELL_PERIPHERY		46	0.5485085	1.8638543	6.8917987E-4	0.058860023	0.9696	3126	tags=59%, list=26%, signal=79%
GOBP_RESPONSE_TO_CORTICOSTERONE	GOBP_RESPONSE_TO_CORTICOSTERONE		9	0.80955404	1.8600655	3.7664783E-4	0.0610412	0.973	1216	tags=44%, list=10%, signal=49%
GOBP_PLASMA_LIPOPROTEIN_PARTICLE_CLEARANCE	GOBP_PLASMA_LIPOPROTEIN_PARTICLE_CLEARANCE		31	0.59700817	1.85973	0.0014519056	0.060418677	0.973	1763	tags=35%, list=15%, signal=41%
GOBP_REGULATION_OF_RESPONSE_TO_CYTOKINE_STIMULUS	GOBP_REGULATION_OF_RESPONSE_TO_CYTOKINE_STIMULUS		113	0.46536836	1.8594736	0.0	0.059715487	0.973	1317	tags=25%, list=11%, signal=28%
GOBP_MITOTIC_SISTER_CHROMATID_SEGREGATION	GOBP_MITOTIC_SISTER_CHROMATID_SEGREGATION		133	0.45480353	1.8561088	0.0	0.061808158	0.9772	3978	tags=57%, list=33%, signal=84%
GOBP_CELLULAR_RESPONSE_TO_LIPOPROTEIN_PARTICLE_STIMULUS	GOBP_CELLULAR_RESPONSE_TO_LIPOPROTEIN_PARTICLE_STIMULUS		24	0.631789	1.8528805	0.0010932945	0.0638065	0.9814	1326	tags=38%, list=11%, signal=42%
GOBP_CELLULAR_RESPONSE_TO_VIRUS	GOBP_CELLULAR_RESPONSE_TO_VIRUS		39	0.5618583	1.8498884	0.002038736	0.065530226	0.9852	724	tags=26%, list=6%, signal=27%
GOBP_VERY_LOW_DENSITY_LIPOPROTEIN_PARTICLE_ASSEMBLY	GOBP_VERY_LOW_DENSITY_LIPOPROTEIN_PARTICLE_ASSEMBLY		8	0.8344406	1.8498204	7.642339E-4	0.064669706	0.9852	1853	tags=88%, list=15%, signal=103%
GOMF_EXTRACELLULAR_MATRIX_STRUCTURAL_CONSTITUENT_CONFERRING_TENSILE_STRENGTH	GOMF_EXTRACELLULAR_MATRIX_STRUCTURAL_CONSTITUENT_CONFERRING_TENSILE_STRENGTH		27	0.61101806	1.849776	0.0029006526	0.06379469	0.9854	3082	tags=63%, list=26%, signal=85%
GOMF_SINGLE_STRANDED_DNA_HELICASE_ACTIVITY	GOMF_SINGLE_STRANDED_DNA_HELICASE_ACTIVITY		17	0.6814527	1.8493704	0.0018168605	0.06333487	0.9856	2926	tags=76%, list=24%, signal=101%
GOBP_POSITIVE_REGULATION_OF_PATTERN_RECOGNITION_RECEPTOR_SIGNALING_PATHWAY	GOBP_POSITIVE_REGULATION_OF_PATTERN_RECOGNITION_RECEPTOR_SIGNALING_PATHWAY		28	0.60247004	1.8487678	0.0	0.062986836	0.9866	262	tags=18%, list=2%, signal=18%
GOCC_APICAL_PART_OF_CELL	GOCC_APICAL_PART_OF_CELL		277	0.41478655	1.8433616	0.0	0.06706246	0.9904	1604	tags=25%, list=13%, signal=28%
GOCC_INTERMEDIATE_FILAMENT	GOCC_INTERMEDIATE_FILAMENT		49	0.5313437	1.8397303	3.394433E-4	0.06953785	0.9924	1389	tags=33%, list=12%, signal=37%
GOCC_SITE_OF_DNA_DAMAGE	GOCC_SITE_OF_DNA_DAMAGE		72	0.49410486	1.8397266	0.0	0.06863399	0.9924	3641	tags=51%, list=30%, signal=73%
GOBP_STEROL_TRANSPORT	GOBP_STEROL_TRANSPORT		73	0.49235255	1.8382878	0.0	0.069162995	0.993	2129	tags=40%, list=18%, signal=48%
GOBP_POSITIVE_REGULATION_OF_PEPTIDE_HORMONE_SECRETION	GOBP_POSITIVE_REGULATION_OF_PEPTIDE_HORMONE_SECRETION		59	0.510823	1.8355309	0.0010121458	0.07108394	0.9942	1856	tags=39%, list=15%, signal=46%
GOBP_NEGATIVE_REGULATION_OF_INNATE_IMMUNE_RESPONSE	GOBP_NEGATIVE_REGULATION_OF_INNATE_IMMUNE_RESPONSE		30	0.58709115	1.8327202	0.0010298662	0.07293193	0.9948	412	tags=23%, list=3%, signal=24%
GOBP_REGULATION_OF_MICROVILLUS_ORGANIZATION	GOBP_REGULATION_OF_MICROVILLUS_ORGANIZATION		11	0.7567422	1.8318545	0.0026505112	0.07281473	0.9948	1114	tags=73%, list=9%, signal=80%
GOBP_TRIGLYCERIDE_CATABOLIC_PROCESS	GOBP_TRIGLYCERIDE_CATABOLIC_PROCESS		25	0.61211723	1.8312142	0.003200569	0.0726097	0.9952	1105	tags=48%, list=9%, signal=53%
GOCC_COPI_COATED_VESICLE_MEMBRANE	GOCC_COPI_COATED_VESICLE_MEMBRANE		14	0.70795876	1.8293518	0.0025216138	0.073701896	0.9954	3372	tags=93%, list=28%, signal=129%
GOCC_APICAL_PLASMA_MEMBRANE	GOCC_APICAL_PLASMA_MEMBRANE		228	0.41816753	1.8289734	0.0	0.073232606	0.9954	1465	tags=25%, list=12%, signal=28%
GOBP_POSITIVE_REGULATION_OF_TYPE_I_INTERFERON_MEDIATED_SIGNALING_PATHWAY	GOBP_POSITIVE_REGULATION_OF_TYPE_I_INTERFERON_MEDIATED_SIGNALING_PATHWAY		9	0.78905094	1.8162935	0.0034311856	0.08620653	0.9988	505	tags=33%, list=4%, signal=35%
GOBP_POSITIVE_REGULATION_OF_TYPE_I_INTERFERON_PRODUCTION	GOBP_POSITIVE_REGULATION_OF_TYPE_I_INTERFERON_PRODUCTION		57	0.5111931	1.8102188	3.4399724E-4	0.09251694	0.9994	942	tags=19%, list=8%, signal=21%
GOBP_CHROMOSOME_ORGANIZATION_INVOLVED_IN_MEIOTIC_CELL_CYCLE	GOBP_CHROMOSOME_ORGANIZATION_INVOLVED_IN_MEIOTIC_CELL_CYCLE		37	0.5500365	1.8099643	0.001039501	0.091764025	0.9994	3684	tags=59%, list=31%, signal=86%
GOBP_POSITIVE_REGULATION_OF_RIG_I_SIGNALING_PATHWAY	GOBP_POSITIVE_REGULATION_OF_RIG_I_SIGNALING_PATHWAY		6	0.8891895	1.8096029	0.0011428571	0.09118485	0.9994	116	tags=33%, list=1%, signal=34%
GOBP_LIPID_LOCALIZATION	GOBP_LIPID_LOCALIZATION		309	0.39789358	1.8042198	0.0	0.09670188	0.9996	1967	tags=31%, list=16%, signal=37%
GOBP_MICROVILLUS_ORGANIZATION	GOBP_MICROVILLUS_ORGANIZATION		18	0.6608538	1.8039362	0.0033198083	0.095999174	0.9996	2787	tags=72%, list=23%, signal=94%
GOBP_MESENCHYMAL_STEM_CELL_DIFFERENTIATION	GOBP_MESENCHYMAL_STEM_CELL_DIFFERENTIATION		6	0.88741636	1.8030789	0.001544998	0.095980726	0.9996	477	tags=33%, list=4%, signal=35%
GOBP_REGULATION_OF_PEPTIDE_SECRETION	GOBP_REGULATION_OF_PEPTIDE_SECRETION		197	0.41806656	1.8017178	0.0	0.09673396	0.9996	1856	tags=29%, list=15%, signal=34%
GOBP_SKIN_DEVELOPMENT	GOBP_SKIN_DEVELOPMENT		159	0.43122184	1.8013808	0.0	0.09608778	0.9996	1922	tags=31%, list=16%, signal=37%
GOBP_DNA_DOUBLE_STRAND_BREAK_PROCESSING	GOBP_DNA_DOUBLE_STRAND_BREAK_PROCESSING		21	0.6269426	1.7992476	0.0039554117	0.09789246	0.9996	2597	tags=48%, list=22%, signal=61%
GOBP_STEROID_BIOSYNTHETIC_PROCESS	GOBP_STEROID_BIOSYNTHETIC_PROCESS		132	0.4400012	1.7947837	0.0	0.10251949	0.9998	1419	tags=27%, list=12%, signal=30%
GOBP_REGULATION_OF_VIRAL_INDUCED_CYTOPLASMIC_PATTERN_RECOGNITION_RECEPTOR_SIGNALING_PATHWAY	GOBP_REGULATION_OF_VIRAL_INDUCED_CYTOPLASMIC_PATTERN_RECOGNITION_RECEPTOR_SIGNALING_PATHWAY		15	0.68211406	1.7922169	0.002575423	0.104949474	0.9998	1137	tags=33%, list=9%, signal=37%
GOBP_RETROGRADE_VESICLE_MEDIATED_TRANSPORT_GOLGI_TO_ENDOPLASMIC_RETICULUM	GOBP_RETROGRADE_VESICLE_MEDIATED_TRANSPORT_GOLGI_TO_ENDOPLASMIC_RETICULUM		75	0.48039493	1.7907137	0.0	0.105852716	0.9998	3372	tags=51%, list=28%, signal=70%
GOBP_PEPTIDE_HORMONE_SECRETION	GOBP_PEPTIDE_HORMONE_SECRETION		165	0.42497778	1.7902788	0.0	0.10536649	0.9998	1947	tags=33%, list=16%, signal=39%
GOBP_PHOSPHOLIPID_TRANSPORT	GOBP_PHOSPHOLIPID_TRANSPORT		61	0.49868968	1.7877189	0.0010084034	0.10782392	1.0	1319	tags=30%, list=11%, signal=33%
GOBP_REGULATION_OF_LIPID_METABOLIC_PROCESS	GOBP_REGULATION_OF_LIPID_METABOLIC_PROCESS		288	0.3975253	1.7870308	0.0	0.10772188	1.0	1919	tags=28%, list=16%, signal=33%
GOBP_NEGATIVE_REGULATION_OF_STEROL_TRANSPORT	GOBP_NEGATIVE_REGULATION_OF_STEROL_TRANSPORT		7	0.84670794	1.7866442	0.0023085803	0.1071475	1.0	333	tags=43%, list=3%, signal=44%
GOBP_ESTABLISHMENT_OF_ENDOTHELIAL_INTESTINAL_BARRIER	GOBP_ESTABLISHMENT_OF_ENDOTHELIAL_INTESTINAL_BARRIER		10	0.7575899	1.7851976	0.004511278	0.10811552	1.0	1875	tags=50%, list=16%, signal=59%
GOMF_GLUTAMATE_RECEPTOR_ACTIVITY	GOMF_GLUTAMATE_RECEPTOR_ACTIVITY		9	0.7795965	1.7845109	0.005945745	0.10796384	1.0	1546	tags=56%, list=13%, signal=64%
GOBP_PEPTIDE_SECRETION	GOBP_PEPTIDE_SECRETION		262	0.40282863	1.7835732	0.0	0.1082305	1.0	2049	tags=31%, list=17%, signal=37%
GOBP_TRIGLYCERIDE_BIOSYNTHETIC_PROCESS	GOBP_TRIGLYCERIDE_BIOSYNTHETIC_PROCESS		30	0.5774936	1.7835472	0.0040145987	0.107232586	1.0	1172	tags=43%, list=10%, signal=48%
GOCC_SITE_OF_DOUBLE_STRAND_BREAK	GOCC_SITE_OF_DOUBLE_STRAND_BREAK		56	0.502239	1.7829291	0.0013927576	0.107049145	1.0	3641	tags=55%, list=30%, signal=79%
GOBP_REGULATION_OF_LIPID_STORAGE	GOBP_REGULATION_OF_LIPID_STORAGE		35	0.55110383	1.780456	0.0038787024	0.10962362	1.0	1636	tags=40%, list=14%, signal=46%
GOBP_FARNESYL_DIPHOSPHATE_METABOLIC_PROCESS	GOBP_FARNESYL_DIPHOSPHATE_METABOLIC_PROCESS		4	0.97281235	1.7706331	0.0	0.12324394	1.0	71	tags=75%, list=1%, signal=75%
GOBP_REGULATION_OF_CD8_POSITIVE_ALPHA_BETA_T_CELL_ACTIVATION	GOBP_REGULATION_OF_CD8_POSITIVE_ALPHA_BETA_T_CELL_ACTIVATION		12	0.71252793	1.7694402	0.005624297	0.12396018	1.0	822	tags=42%, list=7%, signal=45%
GOBP_REGULATION_OF_SEQUESTERING_OF_TRIGLYCERIDE	GOBP_REGULATION_OF_SEQUESTERING_OF_TRIGLYCERIDE		9	0.7716111	1.7692374	0.005368098	0.1231301	1.0	1636	tags=67%, list=14%, signal=77%
GOBP_ANTIGEN_PROCESSING_AND_PRESENTATION_OF_ENDOGENOUS_PEPTIDE_ANTIGEN	GOBP_ANTIGEN_PROCESSING_AND_PRESENTATION_OF_ENDOGENOUS_PEPTIDE_ANTIGEN		6	0.86499476	1.768799	0.0019523624	0.122723944	1.0	1038	tags=83%, list=9%, signal=91%
GOCC_NEUROTRANSMITTER_RECEPTOR_COMPLEX	GOCC_NEUROTRANSMITTER_RECEPTOR_COMPLEX		16	0.65894425	1.7680693	0.0055391435	0.122739	1.0	1780	tags=44%, list=15%, signal=51%
GOBP_REGULATION_OF_RIG_I_SIGNALING_PATHWAY	GOBP_REGULATION_OF_RIG_I_SIGNALING_PATHWAY		12	0.71098804	1.767735	0.0068259384	0.12219353	1.0	482	tags=25%, list=4%, signal=26%
GOBP_INTERFERON_BETA_PRODUCTION	GOBP_INTERFERON_BETA_PRODUCTION		36	0.54411554	1.7656213	0.002454418	0.124362126	1.0	116	tags=17%, list=1%, signal=17%
GOMF_QUATERNARY_AMMONIUM_GROUP_TRANSMEMBRANE_TRANSPORTER_ACTIVITY	GOMF_QUATERNARY_AMMONIUM_GROUP_TRANSMEMBRANE_TRANSPORTER_ACTIVITY		6	0.8621978	1.760723	0.0015570261	0.13108857	1.0	616	tags=67%, list=5%, signal=70%
GOBP_POSITIVE_REGULATION_OF_INSULIN_SECRETION	GOBP_POSITIVE_REGULATION_OF_INSULIN_SECRETION		44	0.51798713	1.7559316	0.0030821918	0.13777955	1.0	2049	tags=43%, list=17%, signal=52%
GOBP_STEROL_IMPORT	GOBP_STEROL_IMPORT		8	0.792515	1.7508322	0.003382187	0.14542896	1.0	2049	tags=75%, list=17%, signal=90%
GOBP_REGULATION_OF_PROTEIN_LOCALIZATION_TO_CELL_PERIPHERY	GOBP_REGULATION_OF_PROTEIN_LOCALIZATION_TO_CELL_PERIPHERY		86	0.45859638	1.7477089	9.718173E-4	0.14982909	1.0	2622	tags=37%, list=22%, signal=47%
GOMF_OXIDOREDUCTASE_ACTIVITY_ACTING_ON_PAIRED_DONORS_WITH_INCORPORATION_OR_REDUCTION_OF_MOLECULAR_OXYGEN_NAD_P_H_AS_ONE_DONOR_AND_INCORPORATION_OF_ONE_ATOM_OF_OXYGEN	GOMF_OXIDOREDUCTASE_ACTIVITY_ACTING_ON_PAIRED_DONORS_WITH_INCORPORATION_OR_REDUCTION_OF_MOLECULAR_OXYGEN_NAD_P_H_AS_ONE_DONOR_AND_INCORPORATION_OF_ONE_ATOM_OF_OXYGEN		23	0.60400367	1.7475626	0.005007153	0.1488397	1.0	392	tags=22%, list=3%, signal=22%
GOBP_REGULATION_OF_PATTERN_RECOGNITION_RECEPTOR_SIGNALING_PATHWAY	GOBP_REGULATION_OF_PATTERN_RECOGNITION_RECEPTOR_SIGNALING_PATHWAY		62	0.48790085	1.7446858	9.920635E-4	0.15306365	1.0	724	tags=18%, list=6%, signal=19%
GOBP_REGULATION_OF_DEFENSE_RESPONSE_TO_VIRUS_BY_HOST	GOBP_REGULATION_OF_DEFENSE_RESPONSE_TO_VIRUS_BY_HOST		18	0.6379441	1.7432518	0.0073099416	0.15446684	1.0	293	tags=22%, list=2%, signal=23%
GOBP_TYPE_I_INTERFERON_PRODUCTION	GOBP_TYPE_I_INTERFERON_PRODUCTION		88	0.4551158	1.7424873	6.557377E-4	0.15459804	1.0	981	tags=19%, list=8%, signal=21%
GOBP_RESPONSE_TO_FRUCTOSE	GOBP_RESPONSE_TO_FRUCTOSE		8	0.78035873	1.7414238	0.004606526	0.15527853	1.0	1056	tags=63%, list=9%, signal=68%
GOBP_NEUTRAL_LIPID_BIOSYNTHETIC_PROCESS	GOBP_NEUTRAL_LIPID_BIOSYNTHETIC_PROCESS		34	0.5415906	1.7411003	0.0028178936	0.15467142	1.0	1172	tags=41%, list=10%, signal=45%
GOBP_VENTRICULAR_CARDIAC_MUSCLE_TISSUE_DEVELOPMENT	GOBP_VENTRICULAR_CARDIAC_MUSCLE_TISSUE_DEVELOPMENT		31	0.5538925	1.7374617	0.005	0.16042854	1.0	1800	tags=35%, list=15%, signal=42%
GOBP_REGULATION_OF_SUBSTRATE_ADHESION_DEPENDENT_CELL_SPREADING	GOBP_REGULATION_OF_SUBSTRATE_ADHESION_DEPENDENT_CELL_SPREADING		46	0.50828105	1.735517	0.0028021017	0.16288093	1.0	2440	tags=37%, list=20%, signal=46%
GOBP_REGULATION_OF_MICROVILLUS_LENGTH	GOBP_REGULATION_OF_MICROVILLUS_LENGTH		6	0.8404228	1.7317824	0.0034535688	0.16872783	1.0	1030	tags=83%, list=9%, signal=91%
GOBP_CELLULAR_RESPONSE_TO_OXIDISED_LOW_DENSITY_LIPOPROTEIN_PARTICLE_STIMULUS	GOBP_CELLULAR_RESPONSE_TO_OXIDISED_LOW_DENSITY_LIPOPROTEIN_PARTICLE_STIMULUS		7	0.8039508	1.72988	0.005921832	0.17126848	1.0	1326	tags=43%, list=11%, signal=48%
GOMF_NADPLUS_ADP_RIBOSYLTRANSFERASE_ACTIVITY	GOMF_NADPLUS_ADP_RIBOSYLTRANSFERASE_ACTIVITY		16	0.6493392	1.729696	0.008531157	0.1702814	1.0	891	tags=38%, list=7%, signal=40%
GOBP_NEGATIVE_REGULATION_OF_TYPE_I_INTERFERON_PRODUCTION	GOBP_NEGATIVE_REGULATION_OF_TYPE_I_INTERFERON_PRODUCTION		28	0.56060386	1.7282019	0.0064400714	0.17195223	1.0	505	tags=25%, list=4%, signal=26%
GOBP_CHYLOMICRON_ASSEMBLY	GOBP_CHYLOMICRON_ASSEMBLY		7	0.81272906	1.7264613	0.0053825453	0.17430589	1.0	2254	tags=100%, list=19%, signal=123%
GOBP_CD8_POSITIVE_ALPHA_BETA_T_CELL_PROLIFERATION	GOBP_CD8_POSITIVE_ALPHA_BETA_T_CELL_PROLIFERATION		5	0.89610595	1.7259274	0.00116189	0.17409727	1.0	405	tags=40%, list=3%, signal=41%
GOBP_PROTEIN_ADP_RIBOSYLATION	GOBP_PROTEIN_ADP_RIBOSYLATION		23	0.59168404	1.7249074	0.0070947143	0.17499353	1.0	974	tags=35%, list=8%, signal=38%
GOBP_HORMONE_TRANSPORT	GOBP_HORMONE_TRANSPORT		203	0.40047908	1.7243034	2.984184E-4	0.17487298	1.0	1947	tags=32%, list=16%, signal=37%
GOBP_CHOLESTEROL_EFFLUX	GOBP_CHOLESTEROL_EFFLUX		33	0.54271907	1.7228426	0.004917457	0.17666906	1.0	2049	tags=39%, list=17%, signal=47%
GOBP_CELLULAR_RESPONSE_TO_LOW_DENSITY_LIPOPROTEIN_PARTICLE_STIMULUS	GOBP_CELLULAR_RESPONSE_TO_LOW_DENSITY_LIPOPROTEIN_PARTICLE_STIMULUS		17	0.6296393	1.7220598	0.0070344317	0.17702611	1.0	2169	tags=53%, list=18%, signal=65%
GOMF_CCR_CHEMOKINE_RECEPTOR_BINDING	GOMF_CCR_CHEMOKINE_RECEPTOR_BINDING		13	0.6845322	1.7210991	0.0044609667	0.17773344	1.0	2056	tags=69%, list=17%, signal=83%
GOMF_PROTEIN_ADP_RIBOSYLASE_ACTIVITY	GOMF_PROTEIN_ADP_RIBOSYLASE_ACTIVITY		12	0.6932229	1.7203826	0.009604729	0.17788595	1.0	797	tags=42%, list=7%, signal=45%
GOBP_REGULATION_OF_PEPTIDE_HORMONE_SECRETION	GOBP_REGULATION_OF_PEPTIDE_HORMONE_SECRETION		136	0.41795847	1.7188156	6.165228E-4	0.17995118	1.0	1856	tags=32%, list=15%, signal=37%
GOBP_NEGATIVE_REGULATION_OF_GLIAL_CELL_APOPTOTIC_PROCESS	GOBP_NEGATIVE_REGULATION_OF_GLIAL_CELL_APOPTOTIC_PROCESS		7	0.80925614	1.7175866	0.007213364	0.18137	1.0	1053	tags=43%, list=9%, signal=47%
GOCC_MHC_CLASS_I_PEPTIDE_LOADING_COMPLEX	GOCC_MHC_CLASS_I_PEPTIDE_LOADING_COMPLEX		6	0.8472537	1.7175213	0.0030268633	0.1801896	1.0	1426	tags=83%, list=12%, signal=95%
GOBP_CELLULAR_RESPONSE_TO_COLD	GOBP_CELLULAR_RESPONSE_TO_COLD		7	0.81021947	1.7145172	0.0052970108	0.18528289	1.0	2101	tags=57%, list=17%, signal=69%
GOBP_REGULATION_OF_CELL_PROJECTION_SIZE	GOBP_REGULATION_OF_CELL_PROJECTION_SIZE		6	0.8404228	1.7135351	0.0074685533	0.18624154	1.0	1030	tags=83%, list=9%, signal=91%
GOBP_REGULATION_OF_INTESTINAL_ABSORPTION	GOBP_REGULATION_OF_INTESTINAL_ABSORPTION		7	0.8039542	1.713247	0.00608365	0.18557332	1.0	733	tags=57%, list=6%, signal=61%
GOBP_REGULATION_OF_PROTEIN_LOCALIZATION_TO_PLASMA_MEMBRANE	GOBP_REGULATION_OF_PROTEIN_LOCALIZATION_TO_PLASMA_MEMBRANE		70	0.46535853	1.7131186	0.0016705646	0.18454173	1.0	1710	tags=30%, list=14%, signal=35%
GOBP_NEGATIVE_REGULATION_OF_AMYLOID_BETA_CLEARANCE	GOBP_NEGATIVE_REGULATION_OF_AMYLOID_BETA_CLEARANCE		6	0.84200794	1.7123635	0.0046439627	0.18485051	1.0	299	tags=33%, list=2%, signal=34%
GOMF_PRIMARY_AMINE_OXIDASE_ACTIVITY	GOMF_PRIMARY_AMINE_OXIDASE_ACTIVITY		5	0.8926606	1.7108729	0.0027110768	0.18687731	1.0	69	tags=20%, list=1%, signal=20%
GOBP_TROPHOBLAST_GIANT_CELL_DIFFERENTIATION	GOBP_TROPHOBLAST_GIANT_CELL_DIFFERENTIATION		8	0.77217436	1.7108489	0.00382263	0.1856622	1.0	1864	tags=63%, list=16%, signal=74%
GOBP_REGULATION_OF_LONG_CHAIN_FATTY_ACID_IMPORT_INTO_CELL	GOBP_REGULATION_OF_LONG_CHAIN_FATTY_ACID_IMPORT_INTO_CELL		6	0.83251405	1.7105862	0.0072491416	0.18499215	1.0	1172	tags=67%, list=10%, signal=74%
GOCC_LATERAL_ELEMENT	GOCC_LATERAL_ELEMENT		7	0.79450685	1.7095815	0.0045627374	0.18588467	1.0	1559	tags=57%, list=13%, signal=66%
GOBP_INTESTINAL_HEXOSE_ABSORPTION	GOBP_INTESTINAL_HEXOSE_ABSORPTION		5	0.88705635	1.7087585	0.004574914	0.18641883	1.0	1360	tags=100%, list=11%, signal=113%
GOBP_POSITIVE_REGULATION_OF_CHOLESTEROL_STORAGE	GOBP_POSITIVE_REGULATION_OF_CHOLESTEROL_STORAGE		5	0.8843439	1.7061732	0.002744022	0.19080171	1.0	1326	tags=80%, list=11%, signal=90%
GOBP_REGULATION_OF_INNATE_IMMUNE_RESPONSE	GOBP_REGULATION_OF_INNATE_IMMUNE_RESPONSE		177	0.4021358	1.7054628	2.9691213E-4	0.19113399	1.0	1104	tags=16%, list=9%, signal=18%
GOBP_UBIQUITIN_DEPENDENT_ENDOCYTOSIS	GOBP_UBIQUITIN_DEPENDENT_ENDOCYTOSIS		4	0.9348696	1.7029324	7.9176563E-4	0.19545491	1.0	79	tags=25%, list=1%, signal=25%
GOBP_NEGATIVE_REGULATION_OF_LIPID_LOCALIZATION	GOBP_NEGATIVE_REGULATION_OF_LIPID_LOCALIZATION		31	0.5445361	1.7025871	0.007317073	0.19497573	1.0	1636	tags=32%, list=14%, signal=37%
GOBP_REGULATION_OF_VIRAL_LIFE_CYCLE	GOBP_REGULATION_OF_VIRAL_LIFE_CYCLE		80	0.44937488	1.7008764	0.0013071896	0.1976878	1.0	1449	tags=25%, list=12%, signal=28%
GOBP_ORGANIC_HYDROXY_COMPOUND_BIOSYNTHETIC_PROCESS	GOBP_ORGANIC_HYDROXY_COMPOUND_BIOSYNTHETIC_PROCESS		174	0.4020207	1.7002597	2.97885E-4	0.19780055	1.0	1424	tags=25%, list=12%, signal=28%
GOBP_BILE_ACID_SIGNALING_PATHWAY	GOBP_BILE_ACID_SIGNALING_PATHWAY		9	0.7408507	1.6992506	0.011081391	0.19883078	1.0	1419	tags=56%, list=12%, signal=63%
GOBP_MITOTIC_SPINDLE_ASSEMBLY	GOBP_MITOTIC_SPINDLE_ASSEMBLY		54	0.47923887	1.6987166	0.0030467163	0.19874783	1.0	3691	tags=54%, list=31%, signal=77%
GOBP_STEROID_METABOLIC_PROCESS	GOBP_STEROID_METABOLIC_PROCESS		209	0.39096522	1.698426	0.0	0.19818969	1.0	1777	tags=28%, list=15%, signal=33%
GOBP_REGULATION_OF_VIRAL_GENOME_REPLICATION	GOBP_REGULATION_OF_VIRAL_GENOME_REPLICATION		48	0.4935482	1.6963364	0.002387449	0.2016461	1.0	438	tags=17%, list=4%, signal=17%
GOBP_REGULATION_OF_MITOTIC_SISTER_CHROMATID_SEGREGATION	GOBP_REGULATION_OF_MITOTIC_SISTER_CHROMATID_SEGREGATION		39	0.5138311	1.695969	0.0063951532	0.20118846	1.0	3959	tags=67%, list=33%, signal=99%
GOBP_REGULATION_OF_INTESTINAL_CHOLESTEROL_ABSORPTION	GOBP_REGULATION_OF_INTESTINAL_CHOLESTEROL_ABSORPTION		6	0.8342467	1.6955696	0.005104044	0.20088063	1.0	733	tags=67%, list=6%, signal=71%
GOCC_COPI_VESICLE_COAT	GOCC_COPI_VESICLE_COAT		10	0.71977323	1.6953259	0.012762763	0.20022552	1.0	3372	tags=100%, list=28%, signal=139%
GOBP_REGULATION_OF_PHOSPHOLIPID_CATABOLIC_PROCESS	GOBP_REGULATION_OF_PHOSPHOLIPID_CATABOLIC_PROCESS		4	0.93108827	1.6942929	3.937008E-4	0.20143759	1.0	605	tags=50%, list=5%, signal=53%
GOBP_POSITIVE_REGULATION_OF_CALCIUM_ION_IMPORT	GOBP_POSITIVE_REGULATION_OF_CALCIUM_ION_IMPORT		9	0.73692906	1.6929941	0.012777152	0.203142	1.0	1710	tags=44%, list=14%, signal=52%
GOBP_ACTIN_CROSSLINK_FORMATION	GOBP_ACTIN_CROSSLINK_FORMATION		11	0.70316505	1.6898984	0.011380323	0.2089846	1.0	1672	tags=64%, list=14%, signal=74%
GOMF_DNA_HELICASE_ACTIVITY	GOMF_DNA_HELICASE_ACTIVITY		59	0.4725968	1.6886975	0.0030221625	0.21057583	1.0	2926	tags=44%, list=24%, signal=58%
GOBP_HEMIDESMOSOME_ASSEMBLY	GOBP_HEMIDESMOSOME_ASSEMBLY		8	0.76310813	1.6886051	0.009520182	0.2095256	1.0	1603	tags=75%, list=13%, signal=86%
GOBP_RESPONSE_TO_INTERFERON_BETA	GOBP_RESPONSE_TO_INTERFERON_BETA		14	0.64831966	1.6885064	0.014754703	0.20850658	1.0	1101	tags=36%, list=9%, signal=39%
GOBP_PROTEIN_LIPID_COMPLEX_ASSEMBLY	GOBP_PROTEIN_LIPID_COMPLEX_ASSEMBLY		17	0.6226929	1.6880554	0.009861212	0.20826147	1.0	2254	tags=59%, list=19%, signal=72%
GOBP_CELLULAR_WATER_HOMEOSTASIS	GOBP_CELLULAR_WATER_HOMEOSTASIS		5	0.8760259	1.6876961	0.001178319	0.20781	1.0	132	tags=40%, list=1%, signal=40%
GOBP_POST_EMBRYONIC_ANIMAL_ORGAN_DEVELOPMENT	GOBP_POST_EMBRYONIC_ANIMAL_ORGAN_DEVELOPMENT		10	0.7134526	1.6876749	0.009803922	0.20665346	1.0	2712	tags=80%, list=23%, signal=103%
GOMF_DOUBLE_STRANDED_RNA_BINDING	GOMF_DOUBLE_STRANDED_RNA_BINDING		55	0.47705087	1.6866008	0.0043889266	0.20801453	1.0	1107	tags=18%, list=9%, signal=20%
GOBP_PROTEIN_MONO_ADP_RIBOSYLATION	GOBP_PROTEIN_MONO_ADP_RIBOSYLATION		9	0.7357476	1.6854571	0.013904547	0.2094348	1.0	797	tags=56%, list=7%, signal=59%
GOBP_POSITIVE_REGULATION_OF_INTERLEUKIN_1_PRODUCTION	GOBP_POSITIVE_REGULATION_OF_INTERLEUKIN_1_PRODUCTION		25	0.5713058	1.6847174	0.010035843	0.20997877	1.0	2376	tags=52%, list=20%, signal=65%
GOBP_CHYLOMICRON_REMODELING	GOBP_CHYLOMICRON_REMODELING		4	0.92079616	1.6817678	0.0011890606	0.2157649	1.0	954	tags=100%, list=8%, signal=109%
GOBP_PROTEIN_LOCALIZATION_TO_PLASMA_MEMBRANE	GOBP_PROTEIN_LOCALIZATION_TO_PLASMA_MEMBRANE		208	0.38859245	1.6813848	2.9351335E-4	0.21546495	1.0	2961	tags=35%, list=25%, signal=45%
GOMF_CALCIUM_DEPENDENT_PHOSPHOLIPID_BINDING	GOMF_CALCIUM_DEPENDENT_PHOSPHOLIPID_BINDING		35	0.5239377	1.6810702	0.008815233	0.21499884	1.0	1858	tags=43%, list=15%, signal=51%
GOMF_LIGASE_ACTIVITY_FORMING_CARBON_SULFUR_BONDS	GOMF_LIGASE_ACTIVITY_FORMING_CARBON_SULFUR_BONDS		28	0.5473617	1.6800696	0.008141593	0.21620679	1.0	1433	tags=36%, list=12%, signal=40%
GOBP_INSULIN_SECRETION	GOBP_INSULIN_SECRETION		140	0.40920016	1.6799736	0.0	0.21524696	1.0	1947	tags=32%, list=16%, signal=38%
GOBP_REGULATION_OF_MESENCHYMAL_STEM_CELL_DIFFERENTIATION	GOBP_REGULATION_OF_MESENCHYMAL_STEM_CELL_DIFFERENTIATION		4	0.92311215	1.6780964	0.003074558	0.2185566	1.0	204	tags=25%, list=2%, signal=25%
GOBP_MITOTIC_SPINDLE_ORGANIZATION	GOBP_MITOTIC_SPINDLE_ORGANIZATION		99	0.4330331	1.6768701	0.0025510204	0.22028647	1.0	3920	tags=55%, list=33%, signal=80%
GOBP_REGULATION_OF_FEEDING_BEHAVIOR	GOBP_REGULATION_OF_FEEDING_BEHAVIOR		12	0.6796884	1.6757449	0.0104399705	0.22174627	1.0	2101	tags=50%, list=17%, signal=61%
GOCC_KERATIN_FILAMENT	GOCC_KERATIN_FILAMENT		9	0.7314982	1.6752675	0.013930723	0.22168735	1.0	820	tags=56%, list=7%, signal=60%
GOBP_ALCOHOL_METABOLIC_PROCESS	GOBP_ALCOHOL_METABOLIC_PROCESS		258	0.37828964	1.6746464	0.0	0.2220323	1.0	1926	tags=28%, list=16%, signal=33%
GOBP_REGULATION_OF_PHOSPHATIDYLCHOLINE_METABOLIC_PROCESS	GOBP_REGULATION_OF_PHOSPHATIDYLCHOLINE_METABOLIC_PROCESS		8	0.7540256	1.6746428	0.014355875	0.22085227	1.0	1917	tags=63%, list=16%, signal=74%
GOBP_LEFT_RIGHT_PATTERN_FORMATION	GOBP_LEFT_RIGHT_PATTERN_FORMATION		13	0.6657804	1.6717906	0.012982196	0.22663353	1.0	63	tags=15%, list=1%, signal=15%
GOBP_REGULATION_OF_MDA_5_SIGNALING_PATHWAY	GOBP_REGULATION_OF_MDA_5_SIGNALING_PATHWAY		6	0.8213933	1.6701132	0.007674597	0.22957103	1.0	724	tags=50%, list=6%, signal=53%
GOBP_CELLULAR_RESPONSE_TO_INTERFERON_BETA	GOBP_CELLULAR_RESPONSE_TO_INTERFERON_BETA		11	0.6929581	1.6690809	0.012849584	0.23091766	1.0	114	tags=27%, list=1%, signal=28%
GOBP_PROTEIN_LOCALIZATION_TO_CELL_PERIPHERY	GOBP_PROTEIN_LOCALIZATION_TO_CELL_PERIPHERY		242	0.37878662	1.6665581	2.88517E-4	0.23609927	1.0	2698	tags=32%, list=22%, signal=41%
GOBP_REGULATION_OF_PLASMA_MEMBRANE_ORGANIZATION	GOBP_REGULATION_OF_PLASMA_MEMBRANE_ORGANIZATION		12	0.67385924	1.6659477	0.010127532	0.23635365	1.0	957	tags=50%, list=8%, signal=54%
GOMF_INOSITOL_TRISPHOSPHATE_KINASE_ACTIVITY	GOMF_INOSITOL_TRISPHOSPHATE_KINASE_ACTIVITY		4	0.92343706	1.6658174	0.0023455825	0.23544708	1.0	717	tags=75%, list=6%, signal=80%
GOCC_CHYLOMICRON	GOCC_CHYLOMICRON		5	0.8612186	1.6655235	0.007125891	0.23499697	1.0	954	tags=80%, list=8%, signal=87%
GOBP_RECEPTOR_SIGNALING_PATHWAY_VIA_STAT	GOBP_RECEPTOR_SIGNALING_PATHWAY_VIA_STAT		93	0.43178916	1.6653945	0.0016035921	0.23411553	1.0	1269	tags=25%, list=11%, signal=27%
GOBP_PROGRAMMED_NECROTIC_CELL_DEATH	GOBP_PROGRAMMED_NECROTIC_CELL_DEATH		32	0.52630675	1.6653554	0.010182585	0.23299958	1.0	769	tags=25%, list=6%, signal=27%
GOBP_CELLULAR_RESPONSE_TO_CHOLESTEROL	GOBP_CELLULAR_RESPONSE_TO_CHOLESTEROL		11	0.68913233	1.6652904	0.012972572	0.23195568	1.0	855	tags=27%, list=7%, signal=29%
GOBP_CARDIAC_CELL_FATE_COMMITMENT	GOBP_CARDIAC_CELL_FATE_COMMITMENT		6	0.8057536	1.6627272	0.011850153	0.23719752	1.0	1394	tags=67%, list=12%, signal=75%
GOMF_CYSTEINE_TYPE_ENDOPEPTIDASE_ACTIVITY_INVOLVED_IN_APOPTOTIC_PROCESS	GOMF_CYSTEINE_TYPE_ENDOPEPTIDASE_ACTIVITY_INVOLVED_IN_APOPTOTIC_PROCESS		9	0.72797596	1.6596417	0.015718563	0.2440157	1.0	2138	tags=67%, list=18%, signal=81%
GOBP_BONE_MINERALIZATION	GOBP_BONE_MINERALIZATION		72	0.44483778	1.65824	0.003896104	0.24641313	1.0	2604	tags=40%, list=22%, signal=51%
GOBP_REGULATION_OF_PLASMA_LIPOPROTEIN_PARTICLE_LEVELS	GOBP_REGULATION_OF_PLASMA_LIPOPROTEIN_PARTICLE_LEVELS		52	0.47363672	1.6578135	0.007179487	0.24627918	1.0	1853	tags=35%, list=15%, signal=41%
GOCC_FIBRILLAR_COLLAGEN_TRIMER	GOCC_FIBRILLAR_COLLAGEN_TRIMER		9	0.7267867	1.6545937	0.016981132	0.25342765	1.0	3082	tags=78%, list=26%, signal=105%
GOCC_ER_TO_GOLGI_TRANSPORT_VESICLE_MEMBRANE	GOCC_ER_TO_GOLGI_TRANSPORT_VESICLE_MEMBRANE		37	0.5079555	1.6531211	0.009608786	0.25613764	1.0	1400	tags=32%, list=12%, signal=37%
GOBP_CELLULAR_RESPONSE_TO_HYPEROXIA	GOBP_CELLULAR_RESPONSE_TO_HYPEROXIA		7	0.7740189	1.6528565	0.012284069	0.25557986	1.0	2221	tags=57%, list=18%, signal=70%
GOBP_HEPATOCYTE_APOPTOTIC_PROCESS	GOBP_HEPATOCYTE_APOPTOTIC_PROCESS		12	0.6635304	1.651143	0.019673347	0.25880048	1.0	1277	tags=42%, list=11%, signal=47%
GOBP_LONG_CHAIN_FATTY_ACID_TRANSPORT	GOBP_LONG_CHAIN_FATTY_ACID_TRANSPORT		46	0.48230326	1.6498352	0.00785251	0.2610659	1.0	2389	tags=48%, list=20%, signal=59%
GOCC_MCM_COMPLEX	GOCC_MCM_COMPLEX		9	0.7211207	1.6490475	0.018804062	0.26196995	1.0	2631	tags=78%, list=22%, signal=100%
GOBP_INNATE_IMMUNE_RESPONSE	GOBP_INNATE_IMMUNE_RESPONSE		435	0.3537674	1.6485188	0.0	0.26211634	1.0	1104	tags=16%, list=9%, signal=17%
GOMF_IONOTROPIC_GLUTAMATE_RECEPTOR_ACTIVITY	GOMF_IONOTROPIC_GLUTAMATE_RECEPTOR_ACTIVITY		8	0.74820447	1.6467233	0.015343307	0.26568735	1.0	1546	tags=50%, list=13%, signal=57%
GOBP_CELL_CYCLE_DNA_REPLICATION	GOBP_CELL_CYCLE_DNA_REPLICATION		57	0.46125758	1.6435419	0.007065949	0.273267	1.0	2926	tags=47%, list=24%, signal=62%
GOMF_NMDA_GLUTAMATE_RECEPTOR_ACTIVITY	GOMF_NMDA_GLUTAMATE_RECEPTOR_ACTIVITY		5	0.8476895	1.642767	0.01033295	0.27422932	1.0	1109	tags=60%, list=9%, signal=66%
GOMF_RNA_POLYMERASE_II_ACTIVATING_TRANSCRIPTION_FACTOR_BINDING	GOMF_RNA_POLYMERASE_II_ACTIVATING_TRANSCRIPTION_FACTOR_BINDING		35	0.5142633	1.6427001	0.010211028	0.27311474	1.0	1369	tags=29%, list=11%, signal=32%
GOBP_REGULATION_OF_HORMONE_SECRETION	GOBP_REGULATION_OF_HORMONE_SECRETION		166	0.39031377	1.6420238	6.0204696E-4	0.27379116	1.0	1891	tags=31%, list=16%, signal=36%
GOMF_DNA_REPLICATION_ORIGIN_BINDING	GOMF_DNA_REPLICATION_ORIGIN_BINDING		19	0.59029603	1.6419704	0.013285458	0.27264518	1.0	2631	tags=58%, list=22%, signal=74%
GOMF_PEPTIDE_HORMONE_RECEPTOR_BINDING	GOMF_PEPTIDE_HORMONE_RECEPTOR_BINDING		12	0.6596631	1.6414106	0.018120045	0.27291653	1.0	2311	tags=50%, list=19%, signal=62%
GOBP_REGULATION_OF_DEFENSE_RESPONSE_TO_VIRUS	GOBP_REGULATION_OF_DEFENSE_RESPONSE_TO_VIRUS		38	0.49932104	1.639101	0.010377032	0.27818415	1.0	3156	tags=39%, list=26%, signal=53%
GOBP_RIG_I_SIGNALING_PATHWAY	GOBP_RIG_I_SIGNALING_PATHWAY		15	0.62884533	1.639099	0.01807451	0.27690116	1.0	482	tags=20%, list=4%, signal=21%
GOBP_EOSINOPHIL_CHEMOTAXIS	GOBP_EOSINOPHIL_CHEMOTAXIS		9	0.7137175	1.6388019	0.019847328	0.2764605	1.0	2056	tags=78%, list=17%, signal=94%
GOMF_NEUROPEPTIDE_HORMONE_ACTIVITY	GOMF_NEUROPEPTIDE_HORMONE_ACTIVITY		10	0.6913534	1.638451	0.015100038	0.27620026	1.0	353	tags=40%, list=3%, signal=41%
GOCC_COPI_COATED_VESICLE	GOCC_COPI_COATED_VESICLE		23	0.55441463	1.6384131	0.015855856	0.27505141	1.0	3372	tags=65%, list=28%, signal=90%
GOBP_SISTER_CHROMATID_SEGREGATION	GOBP_SISTER_CHROMATID_SEGREGATION		159	0.3921058	1.6362047	6.148171E-4	0.27991068	1.0	3978	tags=52%, list=33%, signal=77%
GOCC_NMDA_SELECTIVE_GLUTAMATE_RECEPTOR_COMPLEX	GOCC_NMDA_SELECTIVE_GLUTAMATE_RECEPTOR_COMPLEX		5	0.8476895	1.6348048	0.00977326	0.28261146	1.0	1109	tags=60%, list=9%, signal=66%
GOBP_NEGATIVE_REGULATION_OF_TYROSINE_PHOSPHORYLATION_OF_STAT_PROTEIN	GOBP_NEGATIVE_REGULATION_OF_TYROSINE_PHOSPHORYLATION_OF_STAT_PROTEIN		11	0.6723306	1.634058	0.01835206	0.28351143	1.0	2209	tags=55%, list=18%, signal=67%
GOBP_POSITIVE_REGULATION_OF_INTERLEUKIN_1_ALPHA_PRODUCTION	GOBP_POSITIVE_REGULATION_OF_INTERLEUKIN_1_ALPHA_PRODUCTION		4	0.8987595	1.6340456	0.0047206925	0.28227523	1.0	613	tags=75%, list=5%, signal=79%
GOBP_REGULATION_OF_LIPID_CATABOLIC_PROCESS	GOBP_REGULATION_OF_LIPID_CATABOLIC_PROCESS		38	0.5026915	1.6333991	0.010507881	0.28279927	1.0	1873	tags=42%, list=16%, signal=50%
GOBP_PATTERN_RECOGNITION_RECEPTOR_SIGNALING_PATHWAY	GOBP_PATTERN_RECOGNITION_RECEPTOR_SIGNALING_PATHWAY		135	0.39825276	1.6332893	6.1804696E-4	0.2818372	1.0	1326	tags=17%, list=11%, signal=19%
GOBP_MITOTIC_CYTOKINESIS	GOBP_MITOTIC_CYTOKINESIS		59	0.45499447	1.6329732	0.006004003	0.28151944	1.0	3045	tags=46%, list=25%, signal=61%
GOMF_CALMODULIN_DEPENDENT_PROTEIN_KINASE_ACTIVITY	GOMF_CALMODULIN_DEPENDENT_PROTEIN_KINASE_ACTIVITY		22	0.56372267	1.6317935	0.012838801	0.28354284	1.0	2166	tags=41%, list=18%, signal=50%
GOBP_HOMOLOGOUS_CHROMOSOME_SEGREGATION	GOBP_HOMOLOGOUS_CHROMOSOME_SEGREGATION		29	0.52965254	1.631764	0.011857707	0.2823876	1.0	3684	tags=59%, list=31%, signal=84%
GOBP_DETECTION_OF_VIRUS	GOBP_DETECTION_OF_VIRUS		4	0.8893575	1.6316159	0.0076985415	0.28159982	1.0	40	tags=50%, list=0%, signal=50%
GOBP_CHOLESTEROL_STORAGE	GOBP_CHOLESTEROL_STORAGE		14	0.6391126	1.6316092	0.019835329	0.28039584	1.0	1575	tags=57%, list=13%, signal=66%
GOBP_NEGATIVE_REGULATION_OF_EPITHELIAL_CELL_DIFFERENTIATION	GOBP_NEGATIVE_REGULATION_OF_EPITHELIAL_CELL_DIFFERENTIATION		27	0.53919506	1.631331	0.01734104	0.27997965	1.0	1967	tags=26%, list=16%, signal=31%
GOMF_ACID_THIOL_LIGASE_ACTIVITY	GOMF_ACID_THIOL_LIGASE_ACTIVITY		20	0.57839566	1.6309954	0.018053098	0.27971438	1.0	1433	tags=45%, list=12%, signal=51%
GOMF_INTERFERON_RECEPTOR_ACTIVITY	GOMF_INTERFERON_RECEPTOR_ACTIVITY		4	0.9061731	1.629194	0.006235386	0.28365427	1.0	1101	tags=75%, list=9%, signal=83%
GOBP_REGULATION_OF_DOUBLE_STRAND_BREAK_REPAIR_VIA_NONHOMOLOGOUS_END_JOINING	GOBP_REGULATION_OF_DOUBLE_STRAND_BREAK_REPAIR_VIA_NONHOMOLOGOUS_END_JOINING		19	0.5855608	1.6290138	0.020332716	0.28297013	1.0	526	tags=21%, list=4%, signal=22%
GOBP_REGULATION_OF_GOLGI_ORGANIZATION	GOBP_REGULATION_OF_GOLGI_ORGANIZATION		13	0.64097846	1.6288029	0.02384446	0.2823671	1.0	3330	tags=62%, list=28%, signal=85%
GOBP_POSITIVE_REGULATION_OF_HORMONE_SECRETION	GOBP_POSITIVE_REGULATION_OF_HORMONE_SECRETION		76	0.4358676	1.6267719	0.002629849	0.28698894	1.0	1856	tags=34%, list=15%, signal=40%
GOBP_CENTRIOLE_ASSEMBLY	GOBP_CENTRIOLE_ASSEMBLY		34	0.5083623	1.6259041	0.008579273	0.28830692	1.0	2271	tags=44%, list=19%, signal=54%
GOCC_ENDOPLASMIC_RETICULUM_GOLGI_INTERMEDIATE_COMPARTMENT	GOCC_ENDOPLASMIC_RETICULUM_GOLGI_INTERMEDIATE_COMPARTMENT		101	0.4121387	1.6243488	0.0019017432	0.29168716	1.0	3258	tags=45%, list=27%, signal=61%
GOMF_LIPID_TRANSPORTER_ACTIVITY	GOMF_LIPID_TRANSPORTER_ACTIVITY		99	0.4161361	1.6232033	0.0028855402	0.29392636	1.0	1960	tags=32%, list=16%, signal=38%
GOMF_CGMP_BINDING	GOMF_CGMP_BINDING		7	0.76243323	1.621906	0.020530049	0.29660302	1.0	1155	tags=29%, list=10%, signal=32%
GOCC_INTERMEDIATE_FILAMENT_CYTOSKELETON	GOCC_INTERMEDIATE_FILAMENT_CYTOSKELETON		81	0.42818263	1.6203272	0.004572175	0.30002993	1.0	1173	tags=20%, list=10%, signal=22%
GOMF_TAP1_BINDING	GOMF_TAP1_BINDING		3	0.964357	1.6199214	0.0015491867	0.2999652	1.0	430	tags=100%, list=4%, signal=104%
GOBP_POSITIVE_REGULATION_OF_SUBSTRATE_ADHESION_DEPENDENT_CELL_SPREADING	GOBP_POSITIVE_REGULATION_OF_SUBSTRATE_ADHESION_DEPENDENT_CELL_SPREADING		33	0.50961447	1.6198643	0.012973352	0.29890546	1.0	1755	tags=30%, list=15%, signal=35%
GOBP_CD8_POSITIVE_ALPHA_BETA_T_CELL_ACTIVATION	GOBP_CD8_POSITIVE_ALPHA_BETA_T_CELL_ACTIVATION		16	0.60176724	1.6198545	0.02387169	0.29770905	1.0	822	tags=31%, list=7%, signal=34%
GOMF_CHEMOKINE_RECEPTOR_BINDING	GOMF_CHEMOKINE_RECEPTOR_BINDING		19	0.58316547	1.6194079	0.019558132	0.29780465	1.0	2056	tags=53%, list=17%, signal=63%
GOBP_REGULATION_OF_CELL_MIGRATION_INVOLVED_IN_SPROUTING_ANGIOGENESIS	GOBP_REGULATION_OF_CELL_MIGRATION_INVOLVED_IN_SPROUTING_ANGIOGENESIS		30	0.5228935	1.6179981	0.014189429	0.30076307	1.0	2918	tags=47%, list=24%, signal=61%
GOBP_NOTOCHORD_DEVELOPMENT	GOBP_NOTOCHORD_DEVELOPMENT		12	0.65085226	1.6173536	0.022592593	0.3014898	1.0	3037	tags=50%, list=25%, signal=67%
GOBP_HOMOTYPIC_CELL_CELL_ADHESION	GOBP_HOMOTYPIC_CELL_CELL_ADHESION		58	0.4542309	1.6154722	0.0076462766	0.30593953	1.0	1234	tags=24%, list=10%, signal=27%
GOBP_EOSINOPHIL_MIGRATION	GOBP_EOSINOPHIL_MIGRATION		11	0.6700974	1.6151853	0.020857034	0.3055685	1.0	2056	tags=64%, list=17%, signal=77%
GOBP_REGULATION_OF_TOLL_LIKE_RECEPTOR_SIGNALING_PATHWAY	GOBP_REGULATION_OF_TOLL_LIKE_RECEPTOR_SIGNALING_PATHWAY		45	0.47484863	1.6145566	0.00993491	0.30622825	1.0	623	tags=18%, list=5%, signal=19%
GOMF_TAP_BINDING	GOMF_TAP_BINDING		3	0.964357	1.6138852	0.0011811024	0.3070562	1.0	430	tags=100%, list=4%, signal=104%
GOCC_CONDENSED_NUCLEAR_CHROMOSOME_KINETOCHORE	GOCC_CONDENSED_NUCLEAR_CHROMOSOME_KINETOCHORE		13	0.63883674	1.613186	0.026593806	0.3079393	1.0	3700	tags=85%, list=31%, signal=122%
GOBP_NUCLEAR_CHROMOSOME_SEGREGATION	GOBP_NUCLEAR_CHROMOSOME_SEGREGATION		200	0.37356552	1.6121929	2.9735354E-4	0.3096822	1.0	3978	tags=50%, list=33%, signal=73%
GOCC_APICAL_JUNCTION_COMPLEX	GOCC_APICAL_JUNCTION_COMPLEX		97	0.41292626	1.6118597	0.0022222223	0.30948648	1.0	2375	tags=32%, list=20%, signal=40%
GOBP_POSITIVE_REGULATION_OF_DOUBLE_STRAND_BREAK_REPAIR	GOBP_POSITIVE_REGULATION_OF_DOUBLE_STRAND_BREAK_REPAIR		29	0.5224383	1.6113492	0.017283097	0.3097959	1.0	3329	tags=52%, list=28%, signal=71%
GOBP_RESPONSE_TO_INTERFERON_ALPHA	GOBP_RESPONSE_TO_INTERFERON_ALPHA		11	0.67325956	1.6112638	0.024752475	0.3088665	1.0	1101	tags=45%, list=9%, signal=50%
GOBP_REGULATION_OF_STEROL_TRANSPORT	GOBP_REGULATION_OF_STEROL_TRANSPORT		35	0.5020395	1.6106844	0.018256975	0.30935147	1.0	2049	tags=31%, list=17%, signal=38%
GOMF_DEAD_H_BOX_RNA_HELICASE_BINDING	GOMF_DEAD_H_BOX_RNA_HELICASE_BINDING		7	0.7469577	1.6103656	0.02078522	0.30912676	1.0	959	tags=43%, list=8%, signal=47%
GOBP_CHROMATIN_REMODELING_AT_CENTROMERE	GOBP_CHROMATIN_REMODELING_AT_CENTROMERE		31	0.5127827	1.6100427	0.011239902	0.30889753	1.0	3970	tags=68%, list=33%, signal=101%
GOCC_NUCLEAR_REPLICATION_FORK	GOCC_NUCLEAR_REPLICATION_FORK		27	0.52911985	1.609886	0.019020783	0.30820733	1.0	1557	tags=30%, list=13%, signal=34%
GOBP_METAPHASE_PLATE_CONGRESSION	GOBP_METAPHASE_PLATE_CONGRESSION		53	0.45628706	1.609379	0.009598903	0.308613	1.0	3934	tags=60%, list=33%, signal=89%
GOBP_RESPONSE_TO_CISPLATIN	GOBP_RESPONSE_TO_CISPLATIN		6	0.7935326	1.607219	0.014768752	0.31404942	1.0	2359	tags=67%, list=20%, signal=83%
GOBP_CHONDROCYTE_DIFFERENTIATION	GOBP_CHONDROCYTE_DIFFERENTIATION		73	0.43086642	1.6060143	0.0055792583	0.31646904	1.0	2712	tags=44%, list=23%, signal=56%
GOBP_MITOTIC_DNA_REPLICATION	GOBP_MITOTIC_DNA_REPLICATION		14	0.62258756	1.6030177	0.025515947	0.32444772	1.0	2631	tags=64%, list=22%, signal=82%
GOMF_PROTEIN_SERINE_THREONINE_KINASE_INHIBITOR_ACTIVITY	GOMF_PROTEIN_SERINE_THREONINE_KINASE_INHIBITOR_ACTIVITY		22	0.5501675	1.6006155	0.023700036	0.33075404	1.0	2376	tags=41%, list=20%, signal=51%
GOCC_INTEGRAL_COMPONENT_OF_PRESYNAPTIC_ACTIVE_ZONE_MEMBRANE	GOCC_INTEGRAL_COMPONENT_OF_PRESYNAPTIC_ACTIVE_ZONE_MEMBRANE		10	0.6735668	1.599268	0.029867256	0.33381188	1.0	382	tags=30%, list=3%, signal=31%
GOBP_CELLULAR_RESPONSE_TO_MINERALOCORTICOID_STIMULUS	GOBP_CELLULAR_RESPONSE_TO_MINERALOCORTICOID_STIMULUS		5	0.82435983	1.598786	0.017774343	0.33405477	1.0	485	tags=40%, list=4%, signal=42%
GOMF_EXTRACELLULAR_MATRIX_STRUCTURAL_CONSTITUENT	GOMF_EXTRACELLULAR_MATRIX_STRUCTURAL_CONSTITUENT		107	0.40300277	1.5987631	3.1695722E-4	0.33288595	1.0	3750	tags=55%, list=31%, signal=79%
GOMF_LIPASE_ACTIVITY	GOMF_LIPASE_ACTIVITY		80	0.4217327	1.5984287	0.005564648	0.33272716	1.0	1752	tags=36%, list=15%, signal=42%
GOBP_DNA_REPLICATION	GOBP_DNA_REPLICATION		232	0.36487383	1.5972128	2.921414E-4	0.33531505	1.0	2631	tags=32%, list=22%, signal=41%
GOBP_BLEB_ASSEMBLY	GOBP_BLEB_ASSEMBLY		9	0.6998196	1.5969648	0.029174665	0.33485627	1.0	483	tags=22%, list=4%, signal=23%
GOBP_POSITIVE_REGULATION_OF_LIPID_CATABOLIC_PROCESS	GOBP_POSITIVE_REGULATION_OF_LIPID_CATABOLIC_PROCESS		16	0.5919041	1.5965667	0.023091247	0.33489636	1.0	1693	tags=56%, list=14%, signal=65%
GOBP_REGULATION_OF_RESPONSE_TO_BIOTIC_STIMULUS	GOBP_REGULATION_OF_RESPONSE_TO_BIOTIC_STIMULUS		237	0.36366236	1.5963398	5.8530876E-4	0.33441824	1.0	1137	tags=15%, list=9%, signal=16%
GOBP_CHEMOREPULSION_OF_AXON	GOBP_CHEMOREPULSION_OF_AXON		4	0.871876	1.5958912	0.016282763	0.33460942	1.0	307	tags=50%, list=3%, signal=51%
GOMF_GLUCOSE_SODIUM_SYMPORTER_ACTIVITY	GOMF_GLUCOSE_SODIUM_SYMPORTER_ACTIVITY		4	0.8805697	1.5955758	0.010356732	0.334372	1.0	1437	tags=100%, list=12%, signal=114%
GOCC_CELL_CELL_JUNCTION	GOCC_CELL_CELL_JUNCTION		338	0.3490895	1.5950837	0.0	0.3347984	1.0	2614	tags=31%, list=22%, signal=39%
GOBP_POSITIVE_REGULATION_OF_TRIGLYCERIDE_METABOLIC_PROCESS	GOBP_POSITIVE_REGULATION_OF_TRIGLYCERIDE_METABOLIC_PROCESS		15	0.6064139	1.5939564	0.029790364	0.33726528	1.0	733	tags=47%, list=6%, signal=50%
GOBP_MICROTUBULE_CYTOSKELETON_ORGANIZATION_INVOLVED_IN_MITOSIS	GOBP_MICROTUBULE_CYTOSKELETON_ORGANIZATION_INVOLVED_IN_MITOSIS		121	0.39319053	1.5935054	0.002247191	0.3374547	1.0	3859	tags=52%, list=32%, signal=76%
GOBP_NEGATIVE_REGULATION_OF_RECEPTOR_SIGNALING_PATHWAY_VIA_JAK_STAT	GOBP_NEGATIVE_REGULATION_OF_RECEPTOR_SIGNALING_PATHWAY_VIA_JAK_STAT		20	0.5631188	1.5931132	0.024152847	0.33746004	1.0	686	tags=25%, list=6%, signal=26%
GOBP_FAT_PAD_DEVELOPMENT	GOBP_FAT_PAD_DEVELOPMENT		5	0.8264215	1.5928677	0.016272763	0.33699876	1.0	1832	tags=80%, list=15%, signal=94%
GOCC_CLATHRIN_COATED_ENDOCYTIC_VESICLE_MEMBRANE	GOCC_CLATHRIN_COATED_ENDOCYTIC_VESICLE_MEMBRANE		17	0.58403295	1.5927736	0.023188407	0.336111	1.0	1107	tags=24%, list=9%, signal=26%
GOBP_CHONDROCYTE_DEVELOPMENT_INVOLVED_IN_ENDOCHONDRAL_BONE_MORPHOGENESIS	GOBP_CHONDROCYTE_DEVELOPMENT_INVOLVED_IN_ENDOCHONDRAL_BONE_MORPHOGENESIS		6	0.7872181	1.5926881	0.021392453	0.33518308	1.0	2420	tags=67%, list=20%, signal=83%
GOBP_FEMALE_MEIOTIC_NUCLEAR_DIVISION	GOBP_FEMALE_MEIOTIC_NUCLEAR_DIVISION		16	0.5912099	1.5921468	0.023356091	0.3357683	1.0	3935	tags=63%, list=33%, signal=93%
GOBP_EMBRYONIC_HINDLIMB_MORPHOGENESIS	GOBP_EMBRYONIC_HINDLIMB_MORPHOGENESIS		15	0.60853076	1.5919698	0.027746104	0.33519408	1.0	5	tags=13%, list=0%, signal=13%
GOBP_DOUBLE_STRAND_BREAK_REPAIR_VIA_BREAK_INDUCED_REPLICATION	GOBP_DOUBLE_STRAND_BREAK_REPAIR_VIA_BREAK_INDUCED_REPLICATION		9	0.6890933	1.5917805	0.022979986	0.3346361	1.0	2631	tags=89%, list=22%, signal=114%
GOBP_PROTEIN_KINASE_A_SIGNALING	GOBP_PROTEIN_KINASE_A_SIGNALING		22	0.55070794	1.5910583	0.02266187	0.33579206	1.0	1049	tags=32%, list=9%, signal=35%
GOMF_NEUROPEPTIDE_RECEPTOR_BINDING	GOMF_NEUROPEPTIDE_RECEPTOR_BINDING		16	0.59892064	1.5897596	0.024522178	0.33869013	1.0	353	tags=31%, list=3%, signal=32%
GOBP_REGULATION_OF_LONG_CHAIN_FATTY_ACID_IMPORT_ACROSS_PLASMA_MEMBRANE	GOBP_REGULATION_OF_LONG_CHAIN_FATTY_ACID_IMPORT_ACROSS_PLASMA_MEMBRANE		5	0.8172447	1.5897124	0.018380916	0.33768046	1.0	1172	tags=60%, list=10%, signal=66%
GOBP_CENTROMERE_COMPLEX_ASSEMBLY	GOBP_CENTROMERE_COMPLEX_ASSEMBLY		39	0.48171642	1.5889736	0.017049408	0.33889222	1.0	3970	tags=62%, list=33%, signal=92%
GOBP_REGULATION_OF_DOUBLE_STRAND_BREAK_REPAIR	GOBP_REGULATION_OF_DOUBLE_STRAND_BREAK_REPAIR		60	0.4404054	1.5884248	0.012162162	0.3395027	1.0	3537	tags=45%, list=29%, signal=63%
GOBP_NEGATIVE_REGULATION_OF_METAPHASE_ANAPHASE_TRANSITION_OF_CELL_CYCLE	GOBP_NEGATIVE_REGULATION_OF_METAPHASE_ANAPHASE_TRANSITION_OF_CELL_CYCLE		36	0.49115217	1.5883288	0.017616581	0.33864218	1.0	3959	tags=64%, list=33%, signal=95%
GOBP_ACTIN_POLYMERIZATION_OR_DEPOLYMERIZATION	GOBP_ACTIN_POLYMERIZATION_OR_DEPOLYMERIZATION		150	0.3851383	1.5871704	0.002770083	0.34113938	1.0	2183	tags=32%, list=18%, signal=39%
GOBP_REGULATION_OF_SPINDLE_ORGANIZATION	GOBP_REGULATION_OF_SPINDLE_ORGANIZATION		32	0.5039298	1.5865858	0.014888338	0.34185454	1.0	3803	tags=56%, list=32%, signal=82%
GOMF_NEUREXIN_FAMILY_PROTEIN_BINDING	GOMF_NEUREXIN_FAMILY_PROTEIN_BINDING		8	0.71714073	1.5860033	0.030109145	0.34254628	1.0	1206	tags=50%, list=10%, signal=56%
GOBP_NEGATIVE_REGULATION_OF_ACTIVATED_T_CELL_PROLIFERATION	GOBP_NEGATIVE_REGULATION_OF_ACTIVATED_T_CELL_PROLIFERATION		8	0.7091912	1.5855397	0.02910053	0.3429313	1.0	2457	tags=75%, list=20%, signal=94%
GOCC_ATPASE_DEPENDENT_TRANSMEMBRANE_TRANSPORT_COMPLEX	GOCC_ATPASE_DEPENDENT_TRANSMEMBRANE_TRANSPORT_COMPLEX		10	0.66883326	1.5835427	0.030670201	0.34812966	1.0	725	tags=30%, list=6%, signal=32%
GOBP_LIPID_DROPLET_ORGANIZATION	GOBP_LIPID_DROPLET_ORGANIZATION		17	0.5829564	1.5830103	0.027987083	0.34867838	1.0	1730	tags=35%, list=14%, signal=41%
GOBP_LONG_CHAIN_FATTY_ACYL_COA_METABOLIC_PROCESS	GOBP_LONG_CHAIN_FATTY_ACYL_COA_METABOLIC_PROCESS		20	0.5606125	1.5827328	0.027259685	0.34840906	1.0	1433	tags=40%, list=12%, signal=45%
GOMF_CELL_ADHESIVE_PROTEIN_BINDING_INVOLVED_IN_BUNDLE_OF_HIS_CELL_PURKINJE_MYOCYTE_COMMUNICATION	GOMF_CELL_ADHESIVE_PROTEIN_BINDING_INVOLVED_IN_BUNDLE_OF_HIS_CELL_PURKINJE_MYOCYTE_COMMUNICATION		4	0.8734149	1.5820233	0.014636076	0.3495068	1.0	985	tags=75%, list=8%, signal=82%
GOBP_REGULATION_OF_POLYSACCHARIDE_BIOSYNTHETIC_PROCESS	GOBP_REGULATION_OF_POLYSACCHARIDE_BIOSYNTHETIC_PROCESS		24	0.53423345	1.5806581	0.027887022	0.3527612	1.0	2440	tags=54%, list=20%, signal=68%
GOBP_REGULATION_OF_HEMOGLOBIN_BIOSYNTHETIC_PROCESS	GOBP_REGULATION_OF_HEMOGLOBIN_BIOSYNTHETIC_PROCESS		5	0.8159865	1.5801941	0.024306875	0.35309693	1.0	997	tags=60%, list=8%, signal=65%
GOBP_NEGATIVE_REGULATION_OF_RESPONSE_TO_CYTOKINE_STIMULUS	GOBP_NEGATIVE_REGULATION_OF_RESPONSE_TO_CYTOKINE_STIMULUS		38	0.48145017	1.5789915	0.016156755	0.35594904	1.0	1219	tags=29%, list=10%, signal=32%
GOMF_PLATELET_DERIVED_GROWTH_FACTOR_BINDING	GOMF_PLATELET_DERIVED_GROWTH_FACTOR_BINDING		11	0.6426831	1.5781039	0.03222263	0.3575862	1.0	3082	tags=55%, list=26%, signal=73%
GOBP_LONG_CHAIN_FATTY_ACYL_COA_BIOSYNTHETIC_PROCESS	GOBP_LONG_CHAIN_FATTY_ACYL_COA_BIOSYNTHETIC_PROCESS		16	0.58655447	1.5775797	0.031051254	0.35813823	1.0	2559	tags=50%, list=21%, signal=63%
GOBP_REGULATION_OF_LIPID_LOCALIZATION	GOBP_REGULATION_OF_LIPID_LOCALIZATION		111	0.39701936	1.5773071	0.0038022813	0.3578178	1.0	2113	tags=31%, list=18%, signal=37%
GOBP_NEGATIVE_REGULATION_OF_DIGESTIVE_SYSTEM_PROCESS	GOBP_NEGATIVE_REGULATION_OF_DIGESTIVE_SYSTEM_PROCESS		8	0.7210519	1.5770274	0.023827534	0.35756752	1.0	132	tags=38%, list=1%, signal=38%
GOMF_PEPTIDE_ANTIGEN_BINDING	GOMF_PEPTIDE_ANTIGEN_BINDING		6	0.7664847	1.5765636	0.022762345	0.3579386	1.0	357	tags=50%, list=3%, signal=52%
GOBP_CELLULAR_RESPONSE_TO_EXOGENOUS_DSRNA	GOBP_CELLULAR_RESPONSE_TO_EXOGENOUS_DSRNA		8	0.7046424	1.5760958	0.0302798	0.3582959	1.0	1083	tags=38%, list=9%, signal=41%
GOCC_ENDOPLASMIC_RETICULUM_PLASMA_MEMBRANE_CONTACT_SITE	GOCC_ENDOPLASMIC_RETICULUM_PLASMA_MEMBRANE_CONTACT_SITE		8	0.7113908	1.5760721	0.036053132	0.35720986	1.0	1520	tags=50%, list=13%, signal=57%
GOMF_DOUBLE_STRANDED_TELOMERIC_DNA_BINDING	GOMF_DOUBLE_STRANDED_TELOMERIC_DNA_BINDING		8	0.70572037	1.5760125	0.030931724	0.35625643	1.0	983	tags=50%, list=8%, signal=54%
GOBP_REGULATION_OF_SMALL_MOLECULE_METABOLIC_PROCESS	GOBP_REGULATION_OF_SMALL_MOLECULE_METABOLIC_PROCESS		309	0.34921655	1.5759178	0.0	0.35541773	1.0	1693	tags=22%, list=14%, signal=25%
GOBP_SEQUESTERING_OF_TRIGLYCERIDE	GOBP_SEQUESTERING_OF_TRIGLYCERIDE		10	0.6704866	1.5755842	0.023446223	0.35538298	1.0	1636	tags=60%, list=14%, signal=69%
GOBP_INTERLEUKIN_35_MEDIATED_SIGNALING_PATHWAY	GOBP_INTERLEUKIN_35_MEDIATED_SIGNALING_PATHWAY		8	0.7077556	1.5755284	0.031770047	0.35442087	1.0	2301	tags=63%, list=19%, signal=77%
GOBP_ANTIGEN_PROCESSING_AND_PRESENTATION_OF_ENDOGENOUS_ANTIGEN	GOBP_ANTIGEN_PROCESSING_AND_PRESENTATION_OF_ENDOGENOUS_ANTIGEN		10	0.6616542	1.5752066	0.029400535	0.3543453	1.0	1038	tags=50%, list=9%, signal=55%
GOBP_RESPONSE_TO_OLEIC_ACID	GOBP_RESPONSE_TO_OLEIC_ACID		5	0.81405705	1.574771	0.02143414	0.35463908	1.0	1172	tags=60%, list=10%, signal=66%
GOMF_CADHERIN_BINDING_INVOLVED_IN_CELL_CELL_ADHESION	GOMF_CADHERIN_BINDING_INVOLVED_IN_CELL_CELL_ADHESION		15	0.603871	1.5738689	0.03236484	0.35645336	1.0	2578	tags=60%, list=21%, signal=76%
GOMF_CYCLIC_NUCLEOTIDE_BINDING	GOMF_CYCLIC_NUCLEOTIDE_BINDING		22	0.5385606	1.5709803	0.023508137	0.36488378	1.0	1190	tags=32%, list=10%, signal=35%
GOCC_ACTIN_FILAMENT_BUNDLE	GOCC_ACTIN_FILAMENT_BUNDLE		56	0.44159827	1.5707824	0.010526316	0.36437887	1.0	2340	tags=38%, list=19%, signal=46%
GOBP_NECROPTOTIC_PROCESS	GOBP_NECROPTOTIC_PROCESS		28	0.51512265	1.5703562	0.023088023	0.36468995	1.0	769	tags=25%, list=6%, signal=27%
GOBP_NEGATIVE_REGULATION_OF_DEFENSE_RESPONSE	GOBP_NEGATIVE_REGULATION_OF_DEFENSE_RESPONSE		114	0.39317322	1.5700214	0.0028717294	0.3646664	1.0	1223	tags=20%, list=10%, signal=22%
GOBP_DNA_DEPENDENT_DNA_REPLICATION	GOBP_DNA_DEPENDENT_DNA_REPLICATION		135	0.3836577	1.5688163	0.0018668326	0.36747652	1.0	2413	tags=34%, list=20%, signal=42%
GOBP_ENDOPLASMIC_RETICULUM_LOCALIZATION	GOBP_ENDOPLASMIC_RETICULUM_LOCALIZATION		4	0.8578331	1.5682428	0.018687872	0.36824366	1.0	1225	tags=50%, list=10%, signal=56%
GOBP_GLIAL_CELL_APOPTOTIC_PROCESS	GOBP_GLIAL_CELL_APOPTOTIC_PROCESS		12	0.64125633	1.5663006	0.031437125	0.3736355	1.0	1333	tags=33%, list=11%, signal=37%
GOBP_RESPONSE_TO_MINERALOCORTICOID	GOBP_RESPONSE_TO_MINERALOCORTICOID		18	0.57618016	1.5662249	0.028907923	0.37272298	1.0	1397	tags=33%, list=12%, signal=38%
GOBP_MAST_CELL_PROLIFERATION	GOBP_MAST_CELL_PROLIFERATION		5	0.8154979	1.5635695	0.022053232	0.3805414	1.0	623	tags=40%, list=5%, signal=42%
GOCC_DENDRITIC_SPINE_HEAD	GOCC_DENDRITIC_SPINE_HEAD		5	0.8089167	1.5625782	0.023121387	0.38280734	1.0	1505	tags=80%, list=13%, signal=91%
GOBP_KERATINOCYTE_DEVELOPMENT	GOBP_KERATINOCYTE_DEVELOPMENT		5	0.80556893	1.5613927	0.032824427	0.38573012	1.0	604	tags=40%, list=5%, signal=42%
GOBP_POSITIVE_REGULATION_OF_CHOLESTEROL_ESTERIFICATION	GOBP_POSITIVE_REGULATION_OF_CHOLESTEROL_ESTERIFICATION		4	0.86760527	1.5608715	0.017034456	0.38626388	1.0	733	tags=75%, list=6%, signal=80%
GOBP_DNA_DEPENDENT_DNA_REPLICATION_MAINTENANCE_OF_FIDELITY	GOBP_DNA_DEPENDENT_DNA_REPLICATION_MAINTENANCE_OF_FIDELITY		39	0.47576803	1.5604582	0.015460296	0.38650605	1.0	2359	tags=41%, list=20%, signal=51%
GOMF_TUMOR_NECROSIS_FACTOR_RECEPTOR_SUPERFAMILY_BINDING	GOMF_TUMOR_NECROSIS_FACTOR_RECEPTOR_SUPERFAMILY_BINDING		32	0.49243018	1.5597202	0.024793388	0.38789317	1.0	769	tags=19%, list=6%, signal=20%
GOBP_CYTOPLASMIC_PATTERN_RECOGNITION_RECEPTOR_SIGNALING_PATHWAY	GOBP_CYTOPLASMIC_PATTERN_RECOGNITION_RECEPTOR_SIGNALING_PATHWAY		48	0.45451266	1.559601	0.01417704	0.38711762	1.0	724	tags=15%, list=6%, signal=15%
GOMF_CYSTEINE_TYPE_ENDOPEPTIDASE_ACTIVITY_INVOLVED_IN_EXECUTION_PHASE_OF_APOPTOSIS	GOMF_CYSTEINE_TYPE_ENDOPEPTIDASE_ACTIVITY_INVOLVED_IN_EXECUTION_PHASE_OF_APOPTOSIS		8	0.7014458	1.5587329	0.03452244	0.3889431	1.0	2138	tags=63%, list=18%, signal=76%
GOCC_CONDENSIN_COMPLEX	GOCC_CONDENSIN_COMPLEX		8	0.7056431	1.5567447	0.038360287	0.39459825	1.0	3251	tags=88%, list=27%, signal=120%
GOBP_HIGH_DENSITY_LIPOPROTEIN_PARTICLE_CLEARANCE	GOBP_HIGH_DENSITY_LIPOPROTEIN_PARTICLE_CLEARANCE		6	0.7603766	1.5561724	0.03500761	0.3953778	1.0	1763	tags=50%, list=15%, signal=59%
GOBP_MAMMARY_GLAND_FORMATION	GOBP_MAMMARY_GLAND_FORMATION		6	0.7700264	1.5541223	0.027498063	0.4013024	1.0	2351	tags=83%, list=20%, signal=104%
GOBP_ACTIN_FILAMENT_REORGANIZATION	GOBP_ACTIN_FILAMENT_REORGANIZATION		7	0.72611916	1.5531759	0.04263418	0.40345147	1.0	957	tags=57%, list=8%, signal=62%
GOBP_MICROVILLUS_ASSEMBLY	GOBP_MICROVILLUS_ASSEMBLY		12	0.63400364	1.5527267	0.03728313	0.40393472	1.0	2787	tags=67%, list=23%, signal=87%
GOBP_RESPONSE_TO_PURINE_CONTAINING_COMPOUND	GOBP_RESPONSE_TO_PURINE_CONTAINING_COMPOUND		94	0.39984697	1.5520108	0.010309278	0.405246	1.0	1419	tags=27%, list=12%, signal=30%
GOBP_ENDOPLASMIC_RETICULUM_PLASMA_MEMBRANE_TETHERING	GOBP_ENDOPLASMIC_RETICULUM_PLASMA_MEMBRANE_TETHERING		4	0.8578331	1.551783	0.01888277	0.40484726	1.0	1225	tags=50%, list=10%, signal=56%
GOCC_ENDOCYTIC_VESICLE_LUMEN	GOCC_ENDOCYTIC_VESICLE_LUMEN		10	0.65797615	1.5513247	0.038995124	0.40524167	1.0	2576	tags=60%, list=21%, signal=76%
GOBP_REGULATION_OF_MITOTIC_CENTROSOME_SEPARATION	GOBP_REGULATION_OF_MITOTIC_CENTROSOME_SEPARATION		9	0.67349935	1.5511895	0.04261682	0.4045459	1.0	2633	tags=44%, list=22%, signal=57%
GOBP_ORGANIC_HYDROXY_COMPOUND_TRANSPORT	GOBP_ORGANIC_HYDROXY_COMPOUND_TRANSPORT		168	0.36637893	1.5500646	0.0020995801	0.40732783	1.0	2049	tags=30%, list=17%, signal=36%
GOCC_DENDRITE_TERMINUS	GOCC_DENDRITE_TERMINUS		11	0.644014	1.5500576	0.034994293	0.40617058	1.0	903	tags=27%, list=8%, signal=29%
GOBP_POSTSYNAPTIC_NEUROTRANSMITTER_RECEPTOR_INTERNALIZATION	GOBP_POSTSYNAPTIC_NEUROTRANSMITTER_RECEPTOR_INTERNALIZATION		10	0.6558926	1.5496303	0.033794165	0.40641564	1.0	2044	tags=40%, list=17%, signal=48%
GOBP_REGULATION_OF_CARDIAC_MUSCLE_CELL_ACTION_POTENTIAL	GOBP_REGULATION_OF_CARDIAC_MUSCLE_CELL_ACTION_POTENTIAL		18	0.5664837	1.5489949	0.03510055	0.4074418	1.0	987	tags=33%, list=8%, signal=36%
GOBP_PROTEIN_LOCALIZATION_TO_EARLY_ENDOSOME	GOBP_PROTEIN_LOCALIZATION_TO_EARLY_ENDOSOME		7	0.72808385	1.5485815	0.037896365	0.40776545	1.0	1922	tags=57%, list=16%, signal=68%
GOCC_LIPID_DROPLET	GOCC_LIPID_DROPLET		66	0.4249795	1.5485284	0.008881579	0.40678105	1.0	1519	tags=32%, list=13%, signal=36%
GOBP_BILE_ACID_SECRETION	GOBP_BILE_ACID_SECRETION		7	0.7280494	1.5481428	0.042344045	0.40700918	1.0	1419	tags=57%, list=12%, signal=65%
GOBP_METAPHASE_ANAPHASE_TRANSITION_OF_CELL_CYCLE	GOBP_METAPHASE_ANAPHASE_TRANSITION_OF_CELL_CYCLE		56	0.43829206	1.5478244	0.01760325	0.40692347	1.0	3959	tags=57%, list=33%, signal=85%
GOCC_AXON_INITIAL_SEGMENT	GOCC_AXON_INITIAL_SEGMENT		10	0.65606105	1.5476018	0.042576823	0.4064917	1.0	3647	tags=70%, list=30%, signal=100%
GOBP_METANEPHRIC_GLOMERULUS_DEVELOPMENT	GOBP_METANEPHRIC_GLOMERULUS_DEVELOPMENT		11	0.63805336	1.5465906	0.035268184	0.4089045	1.0	2683	tags=55%, list=22%, signal=70%
GOBP_COMPLEMENT_ACTIVATION_LECTIN_PATHWAY	GOBP_COMPLEMENT_ACTIVATION_LECTIN_PATHWAY		5	0.79908264	1.5459813	0.028515626	0.4098359	1.0	42	tags=20%, list=0%, signal=20%
GOBP_NEGATIVE_REGULATION_OF_BEHAVIOR	GOBP_NEGATIVE_REGULATION_OF_BEHAVIOR		7	0.7288582	1.5451531	0.037519142	0.4115584	1.0	1771	tags=57%, list=15%, signal=67%
GOBP_CELLULAR_RESPONSE_TO_CISPLATIN	GOBP_CELLULAR_RESPONSE_TO_CISPLATIN		5	0.8029579	1.5440717	0.026932085	0.41419855	1.0	2359	tags=80%, list=20%, signal=100%
GOMF_RECEPTOR_REGULATOR_ACTIVITY	GOMF_RECEPTOR_REGULATOR_ACTIVITY		206	0.3565261	1.5429294	8.925915E-4	0.41705924	1.0	2393	tags=34%, list=20%, signal=42%
GOBP_RESPONSE_TO_FATTY_ACID	GOBP_RESPONSE_TO_FATTY_ACID		40	0.46828493	1.5428804	0.02020202	0.41605467	1.0	1326	tags=30%, list=11%, signal=34%
GOBP_DEFENSE_RESPONSE_TO_OTHER_ORGANISM	GOBP_DEFENSE_RESPONSE_TO_OTHER_ORGANISM		534	0.32544145	1.5424447	0.0	0.4164163	1.0	1137	tags=15%, list=9%, signal=16%
GOBP_GLYCOPROTEIN_CATABOLIC_PROCESS	GOBP_GLYCOPROTEIN_CATABOLIC_PROCESS		17	0.5712992	1.5420567	0.03736589	0.4166239	1.0	281	tags=24%, list=2%, signal=24%
GOBP_GONADOTROPIN_SECRETION	GOBP_GONADOTROPIN_SECRETION		7	0.72316784	1.5415521	0.040839694	0.41727293	1.0	2275	tags=71%, list=19%, signal=88%
GOBP_FOLLICLE_STIMULATING_HORMONE_SECRETION	GOBP_FOLLICLE_STIMULATING_HORMONE_SECRETION		3	0.91418964	1.5412259	0.01369327	0.41723838	1.0	855	tags=67%, list=7%, signal=72%
GOBP_ANTERIOR_POSTERIOR_AXON_GUIDANCE	GOBP_ANTERIOR_POSTERIOR_AXON_GUIDANCE		3	0.9170759	1.5405366	0.014700039	0.41846257	1.0	307	tags=33%, list=3%, signal=34%
GOMF_U2_SNRNA_BINDING	GOMF_U2_SNRNA_BINDING		4	0.8497846	1.5404164	0.024006296	0.4177325	1.0	1118	tags=50%, list=9%, signal=55%
GOBP_ISOPRENOID_METABOLIC_PROCESS	GOBP_ISOPRENOID_METABOLIC_PROCESS		84	0.40446883	1.5398524	0.009964641	0.41861686	1.0	795	tags=23%, list=7%, signal=24%
GOMF_HELICASE_ACTIVITY	GOMF_HELICASE_ACTIVITY		118	0.38334793	1.5393227	0.0062715583	0.41933784	1.0	2938	tags=31%, list=24%, signal=41%
GOBP_PARALLEL_ACTIN_FILAMENT_BUNDLE_ASSEMBLY	GOBP_PARALLEL_ACTIN_FILAMENT_BUNDLE_ASSEMBLY		4	0.84489346	1.5382422	0.027852997	0.42210796	1.0	872	tags=50%, list=7%, signal=54%
GOMF_RNA_HELICASE_ACTIVITY	GOMF_RNA_HELICASE_ACTIVITY		54	0.43942216	1.5373572	0.01417704	0.42413574	1.0	116	tags=9%, list=1%, signal=9%
GOBP_REGULATION_OF_POLYSACCHARIDE_METABOLIC_PROCESS	GOBP_REGULATION_OF_POLYSACCHARIDE_METABOLIC_PROCESS		29	0.49589267	1.5367603	0.031373963	0.42513487	1.0	2440	tags=48%, list=20%, signal=60%
GOMF_STRUCTURAL_CONSTITUENT_OF_SYNAPSE	GOMF_STRUCTURAL_CONSTITUENT_OF_SYNAPSE		8	0.69226134	1.5366504	0.04204893	0.42439318	1.0	1649	tags=50%, list=14%, signal=58%
GOBP_RESPONSE_TO_ACTIVITY	GOBP_RESPONSE_TO_ACTIVITY		48	0.44345942	1.536439	0.018530997	0.42400247	1.0	1587	tags=25%, list=13%, signal=29%
GOBP_NEGATIVE_REGULATION_OF_ACTIN_FILAMENT_DEPOLYMERIZATION	GOBP_NEGATIVE_REGULATION_OF_ACTIN_FILAMENT_DEPOLYMERIZATION		33	0.47829586	1.5363164	0.030558482	0.42330787	1.0	2090	tags=36%, list=17%, signal=44%
GOBP_NEGATIVE_REGULATION_OF_FEEDING_BEHAVIOR	GOBP_NEGATIVE_REGULATION_OF_FEEDING_BEHAVIOR		5	0.79676783	1.5356898	0.033646323	0.42441547	1.0	1771	tags=60%, list=15%, signal=70%
GOCC_PRESYNAPTIC_ACTIVE_ZONE_CYTOPLASMIC_COMPONENT	GOCC_PRESYNAPTIC_ACTIVE_ZONE_CYTOPLASMIC_COMPONENT		10	0.64853793	1.5354767	0.04674273	0.4240506	1.0	2339	tags=60%, list=19%, signal=74%
GOBP_NEGATIVE_REGULATION_OF_IMMUNE_SYSTEM_PROCESS	GOBP_NEGATIVE_REGULATION_OF_IMMUNE_SYSTEM_PROCESS		232	0.35202923	1.534705	8.537279E-4	0.4256859	1.0	1140	tags=18%, list=9%, signal=19%
GOMF_PHOSPHOLIPASE_ACTIVITY	GOMF_PHOSPHOLIPASE_ACTIVITY		68	0.41625044	1.5346811	0.01563518	0.42464072	1.0	1752	tags=35%, list=15%, signal=41%
GOBP_MYD88_INDEPENDENT_TOLL_LIKE_RECEPTOR_SIGNALING_PATHWAY	GOBP_MYD88_INDEPENDENT_TOLL_LIKE_RECEPTOR_SIGNALING_PATHWAY		26	0.50992346	1.5341797	0.03438497	0.4252975	1.0	1693	tags=27%, list=14%, signal=31%
GOMF_CALCIUM_DEPENDENT_CYSTEINE_TYPE_ENDOPEPTIDASE_ACTIVITY	GOMF_CALCIUM_DEPENDENT_CYSTEINE_TYPE_ENDOPEPTIDASE_ACTIVITY		11	0.63497365	1.5339601	0.048753258	0.4249272	1.0	2231	tags=64%, list=19%, signal=78%
GOBP_LYMPHOCYTE_CHEMOTAXIS	GOBP_LYMPHOCYTE_CHEMOTAXIS		27	0.509014	1.5339458	0.031663187	0.42385396	1.0	2056	tags=44%, list=17%, signal=54%
GOBP_PROTON_TRANSPORTING_V_TYPE_ATPASE_COMPLEX_ASSEMBLY	GOBP_PROTON_TRANSPORTING_V_TYPE_ATPASE_COMPLEX_ASSEMBLY		5	0.7968399	1.5336487	0.02919708	0.423813	1.0	284	tags=40%, list=2%, signal=41%
GOBP_CELLULAR_RESPONSE_TO_STEROL	GOBP_CELLULAR_RESPONSE_TO_STEROL		15	0.58581597	1.5328119	0.03657185	0.42572963	1.0	855	tags=27%, list=7%, signal=29%
GOBP_EXECUTION_PHASE_OF_APOPTOSIS	GOBP_EXECUTION_PHASE_OF_APOPTOSIS		56	0.43343672	1.5321959	0.011608058	0.42680958	1.0	2246	tags=32%, list=19%, signal=39%
GOBP_INTRACELLULAR_LIPID_TRANSPORT	GOBP_INTRACELLULAR_LIPID_TRANSPORT		33	0.48594993	1.532151	0.02769015	0.42586118	1.0	1926	tags=39%, list=16%, signal=47%
GOCC_VESICLE_COAT	GOCC_VESICLE_COAT		43	0.45529968	1.5320705	0.022479564	0.42504966	1.0	3737	tags=56%, list=31%, signal=81%
GOMF_GROWTH_FACTOR_RECEPTOR_BINDING	GOMF_GROWTH_FACTOR_RECEPTOR_BINDING		86	0.3994097	1.5314325	0.009277032	0.42629176	1.0	2759	tags=33%, list=23%, signal=42%
GOCC_U6_SNRNP	GOCC_U6_SNRNP		6	0.7476052	1.531363	0.040768325	0.4254326	1.0	3035	tags=100%, list=25%, signal=134%
GOBP_PROLACTIN_SECRETION	GOBP_PROLACTIN_SECRETION		6	0.7483366	1.5313591	0.0375387	0.42434087	1.0	1891	tags=67%, list=16%, signal=79%
GOCC_GOLGI_CIS_CISTERNA	GOCC_GOLGI_CIS_CISTERNA		8	0.68519306	1.5301298	0.04278864	0.42763314	1.0	1028	tags=25%, list=9%, signal=27%
GOBP_POSITIVE_REGULATION_OF_PROTEIN_POLYUBIQUITINATION	GOBP_POSITIVE_REGULATION_OF_PROTEIN_POLYUBIQUITINATION		5	0.7857619	1.5295657	0.03761398	0.42851484	1.0	1659	tags=60%, list=14%, signal=70%
GOMF_CHEMOKINE_ACTIVITY	GOMF_CHEMOKINE_ACTIVITY		15	0.58673114	1.529325	0.04371193	0.42827514	1.0	2056	tags=60%, list=17%, signal=72%
GOBP_ACID_SECRETION	GOBP_ACID_SECRETION		22	0.5269592	1.529089	0.036536355	0.4280159	1.0	792	tags=36%, list=7%, signal=39%
GOMF_SERINE_TYPE_ENDOPEPTIDASE_INHIBITOR_ACTIVITY	GOMF_SERINE_TYPE_ENDOPEPTIDASE_INHIBITOR_ACTIVITY		32	0.48807198	1.5290618	0.02919708	0.42701522	1.0	3411	tags=59%, list=28%, signal=83%
GOBP_ACTIVATION_OF_PROTEIN_KINASE_A_ACTIVITY	GOBP_ACTIVATION_OF_PROTEIN_KINASE_A_ACTIVITY		12	0.6264039	1.5289536	0.05143496	0.42633268	1.0	1584	tags=42%, list=13%, signal=48%
GOBP_DTMP_METABOLIC_PROCESS	GOBP_DTMP_METABOLIC_PROCESS		3	0.9103487	1.5289177	0.014636076	0.4253728	1.0	904	tags=67%, list=8%, signal=72%
GOCC_COLLAGEN_CONTAINING_EXTRACELLULAR_MATRIX	GOCC_COLLAGEN_CONTAINING_EXTRACELLULAR_MATRIX		253	0.34681845	1.528562	0.0011451475	0.4255468	1.0	2954	tags=40%, list=25%, signal=51%
GOCC_ACTOMYOSIN	GOCC_ACTOMYOSIN		57	0.43030873	1.5284747	0.018493151	0.4247874	1.0	2340	tags=37%, list=19%, signal=46%
GOMF_5_3_DNA_HELICASE_ACTIVITY	GOMF_5_3_DNA_HELICASE_ACTIVITY		5	0.79159814	1.5281552	0.042258933	0.42478663	1.0	2321	tags=60%, list=19%, signal=74%
GOBP_NOSE_DEVELOPMENT	GOBP_NOSE_DEVELOPMENT		10	0.6539825	1.5280297	0.04251317	0.42412752	1.0	1528	tags=50%, list=13%, signal=57%
GOMF_PHOSPHATIDYLINOSITOL_PHOSPHATE_4_PHOSPHATASE_ACTIVITY	GOMF_PHOSPHATIDYLINOSITOL_PHOSPHATE_4_PHOSPHATASE_ACTIVITY		5	0.7843971	1.5269724	0.03780069	0.42683524	1.0	1520	tags=60%, list=13%, signal=69%
GOBP_PHOSPHATIDYLSERINE_EXPOSURE_ON_APOPTOTIC_CELL_SURFACE	GOBP_PHOSPHATIDYLSERINE_EXPOSURE_ON_APOPTOTIC_CELL_SURFACE		5	0.78165174	1.5268126	0.039169606	0.4263499	1.0	769	tags=40%, list=6%, signal=43%
GOBP_MEIOTIC_CHROMOSOME_SEGREGATION	GOBP_MEIOTIC_CHROMOSOME_SEGREGATION		52	0.43424714	1.5266418	0.017789941	0.42589784	1.0	3684	tags=52%, list=31%, signal=75%
GOCC_LSM2_8_COMPLEX	GOCC_LSM2_8_COMPLEX		6	0.7476052	1.5265921	0.03892565	0.4249993	1.0	3035	tags=100%, list=25%, signal=134%
GOBP_PYRIMIDINE_DEOXYRIBONUCLEOTIDE_BIOSYNTHETIC_PROCESS	GOBP_PYRIMIDINE_DEOXYRIBONUCLEOTIDE_BIOSYNTHETIC_PROCESS		6	0.7436015	1.5265362	0.051272165	0.42415786	1.0	904	tags=33%, list=8%, signal=36%
GOBP_CELL_SUBSTRATE_JUNCTION_ORGANIZATION	GOBP_CELL_SUBSTRATE_JUNCTION_ORGANIZATION		88	0.39981687	1.5263933	0.011760863	0.42361078	1.0	2375	tags=35%, list=20%, signal=44%
GOBP_SPINDLE_MIDZONE_ASSEMBLY	GOBP_SPINDLE_MIDZONE_ASSEMBLY		9	0.6690404	1.5239925	0.05	0.43106526	1.0	2607	tags=78%, list=22%, signal=99%
GOBP_INTERLEUKIN_7_MEDIATED_SIGNALING_PATHWAY	GOBP_INTERLEUKIN_7_MEDIATED_SIGNALING_PATHWAY		13	0.6052654	1.5233114	0.046234153	0.43242577	1.0	755	tags=31%, list=6%, signal=33%
GOBP_AMINO_SUGAR_BIOSYNTHETIC_PROCESS	GOBP_AMINO_SUGAR_BIOSYNTHETIC_PROCESS		11	0.62767947	1.5227574	0.05376344	0.4333434	1.0	1618	tags=45%, list=13%, signal=52%
GOBP_CHROMOSOME_CONDENSATION	GOBP_CHROMOSOME_CONDENSATION		23	0.52285564	1.522346	0.038323782	0.43376243	1.0	3251	tags=61%, list=27%, signal=83%
GOMF_TRANSFERASE_ACTIVITY_TRANSFERRING_PENTOSYL_GROUPS	GOMF_TRANSFERASE_ACTIVITY_TRANSFERRING_PENTOSYL_GROUPS		35	0.47006732	1.5216439	0.025849858	0.4351926	1.0	891	tags=20%, list=7%, signal=22%
GOBP_ACETYL_COA_METABOLIC_PROCESS	GOBP_ACETYL_COA_METABOLIC_PROCESS		33	0.48024678	1.5215122	0.026102293	0.4345961	1.0	1777	tags=27%, list=15%, signal=32%
GOBP_POSTTRANSLATIONAL_PROTEIN_TARGETING_TO_ENDOPLASMIC_RETICULUM_MEMBRANE	GOBP_POSTTRANSLATIONAL_PROTEIN_TARGETING_TO_ENDOPLASMIC_RETICULUM_MEMBRANE		10	0.6462739	1.5204614	0.049556214	0.43725833	1.0	3573	tags=80%, list=30%, signal=114%
GOCC_MICROVILLUS_MEMBRANE	GOCC_MICROVILLUS_MEMBRANE		15	0.5783089	1.5199658	0.043365456	0.43795383	1.0	2185	tags=47%, list=18%, signal=57%
GOBP_NEGATIVE_REGULATION_OF_RESPONSE_TO_BIOTIC_STIMULUS	GOBP_NEGATIVE_REGULATION_OF_RESPONSE_TO_BIOTIC_STIMULUS		51	0.43914545	1.51992	0.018938113	0.43705145	1.0	1219	tags=20%, list=10%, signal=22%
GOBP_NEGATIVE_REGULATION_OF_SPROUTING_ANGIOGENESIS	GOBP_NEGATIVE_REGULATION_OF_SPROUTING_ANGIOGENESIS		9	0.66005564	1.5192595	0.05532863	0.43836486	1.0	3693	tags=78%, list=31%, signal=112%
GOBP_CELLULAR_RESPONSE_TO_INCREASED_OXYGEN_LEVELS	GOBP_CELLULAR_RESPONSE_TO_INCREASED_OXYGEN_LEVELS		13	0.599676	1.5189644	0.05108128	0.43837196	1.0	240	tags=23%, list=2%, signal=24%
GOBP_ESTABLISHMENT_OF_CENTROSOME_LOCALIZATION	GOBP_ESTABLISHMENT_OF_CENTROSOME_LOCALIZATION		8	0.6873332	1.5188829	0.048908953	0.43760857	1.0	800	tags=38%, list=7%, signal=40%
GOCC_COLLAGEN_TRIMER	GOCC_COLLAGEN_TRIMER		51	0.438396	1.5180019	0.020711081	0.43979833	1.0	3916	tags=59%, list=33%, signal=87%
GOMF_TUMOR_NECROSIS_FACTOR_RECEPTOR_BINDING	GOMF_TUMOR_NECROSIS_FACTOR_RECEPTOR_BINDING		21	0.53180313	1.5178912	0.040550325	0.4391466	1.0	769	tags=24%, list=6%, signal=25%
GOBP_MHC_PROTEIN_COMPLEX_ASSEMBLY	GOBP_MHC_PROTEIN_COMPLEX_ASSEMBLY		3	0.89979655	1.5172423	0.019584803	0.44038996	1.0	357	tags=67%, list=3%, signal=69%
GOBP_REGULATION_OF_CELL_MORPHOGENESIS_INVOLVED_IN_DIFFERENTIATION	GOBP_REGULATION_OF_CELL_MORPHOGENESIS_INVOLVED_IN_DIFFERENTIATION		75	0.40518764	1.5170583	0.010051881	0.44000995	1.0	2041	tags=25%, list=17%, signal=30%
GOBP_PROTEIN_LOCALIZATION_TO_CELL_CELL_JUNCTION	GOBP_PROTEIN_LOCALIZATION_TO_CELL_CELL_JUNCTION		17	0.56365764	1.5166364	0.046384223	0.4404532	1.0	2955	tags=53%, list=25%, signal=70%
GOMF_CHEMOATTRACTANT_ACTIVITY	GOMF_CHEMOATTRACTANT_ACTIVITY		20	0.53148156	1.515628	0.036853295	0.4429965	1.0	3323	tags=55%, list=28%, signal=76%
GOBP_TOLL_SIGNALING_PATHWAY	GOBP_TOLL_SIGNALING_PATHWAY		4	0.83923495	1.5147911	0.029268293	0.44488847	1.0	1569	tags=50%, list=13%, signal=57%
GOBP_NEGATIVE_REGULATION_OF_CELL_MIGRATION_INVOLVED_IN_SPROUTING_ANGIOGENESIS	GOBP_NEGATIVE_REGULATION_OF_CELL_MIGRATION_INVOLVED_IN_SPROUTING_ANGIOGENESIS		14	0.58412045	1.5144149	0.04850474	0.44517186	1.0	1411	tags=36%, list=12%, signal=40%
GOBP_CYTOSKELETON_DEPENDENT_CYTOKINESIS	GOBP_CYTOSKELETON_DEPENDENT_CYTOKINESIS		72	0.40884203	1.5143912	0.012044162	0.44421563	1.0	3079	tags=43%, list=26%, signal=58%
GOBP_NEGATIVE_REGULATION_OF_ASTROCYTE_DIFFERENTIATION	GOBP_NEGATIVE_REGULATION_OF_ASTROCYTE_DIFFERENTIATION		5	0.7843565	1.5142688	0.037504934	0.44361097	1.0	958	tags=60%, list=8%, signal=65%
GOBP_SMALL_MOLECULE_BIOSYNTHETIC_PROCESS	GOBP_SMALL_MOLECULE_BIOSYNTHETIC_PROCESS		482	0.32260233	1.5139121	0.0	0.44380775	1.0	1424	tags=19%, list=12%, signal=21%
GOCC_ACTIN_CYTOSKELETON	GOCC_ACTIN_CYTOSKELETON		352	0.3316235	1.5136118	2.720348E-4	0.44384053	1.0	2689	tags=33%, list=22%, signal=41%
GOBP_REGULATION_OF_PLATELET_AGGREGATION	GOBP_REGULATION_OF_PLATELET_AGGREGATION		14	0.5869372	1.5133114	0.04553801	0.44386825	1.0	1234	tags=36%, list=10%, signal=40%
GOBP_GLYCEROL_3_PHOSPHATE_METABOLIC_PROCESS	GOBP_GLYCEROL_3_PHOSPHATE_METABOLIC_PROCESS		7	0.71817225	1.5126417	0.04627151	0.4451914	1.0	909	tags=43%, list=8%, signal=46%
GOBP_SPINDLE_ORGANIZATION	GOBP_SPINDLE_ORGANIZATION		144	0.36595318	1.5121418	0.003350594	0.44597068	1.0	3700	tags=47%, list=31%, signal=67%
GOBP_REGULATION_OF_SODIUM_ION_TRANSPORT	GOBP_REGULATION_OF_SODIUM_ION_TRANSPORT		56	0.42752925	1.5116801	0.020236088	0.44665343	1.0	2723	tags=38%, list=23%, signal=48%
GOCC_RUFFLE	GOCC_RUFFLE		135	0.37086862	1.5116632	0.0034711265	0.44567707	1.0	2316	tags=31%, list=19%, signal=38%
GOBP_CHROMOSOME_LOCALIZATION	GOBP_CHROMOSOME_LOCALIZATION		64	0.41640788	1.5114936	0.015343563	0.44525287	1.0	3934	tags=61%, list=33%, signal=90%
GOBP_REGULATION_OF_GLIAL_CELL_APOPTOTIC_PROCESS	GOBP_REGULATION_OF_GLIAL_CELL_APOPTOTIC_PROCESS		9	0.6555148	1.5107195	0.05465511	0.44700727	1.0	1053	tags=33%, list=9%, signal=37%
GOMF_DYSTROGLYCAN_BINDING	GOMF_DYSTROGLYCAN_BINDING		9	0.6591526	1.510162	0.05020607	0.44799167	1.0	810	tags=33%, list=7%, signal=36%
GOBP_GROWTH_PLATE_CARTILAGE_CHONDROCYTE_DEVELOPMENT	GOBP_GROWTH_PLATE_CARTILAGE_CHONDROCYTE_DEVELOPMENT		4	0.8318394	1.5093331	0.037706207	0.44991252	1.0	1738	tags=50%, list=14%, signal=58%
GOBP_ALDITOL_PHOSPHATE_METABOLIC_PROCESS	GOBP_ALDITOL_PHOSPHATE_METABOLIC_PROCESS		9	0.6617494	1.5092981	0.052413274	0.44901294	1.0	1089	tags=44%, list=9%, signal=49%
GOBP_NEGATIVE_REGULATION_OF_RIBOSOME_BIOGENESIS	GOBP_NEGATIVE_REGULATION_OF_RIBOSOME_BIOGENESIS		4	0.8278278	1.5091363	0.033724897	0.44858444	1.0	974	tags=50%, list=8%, signal=54%
GOCC_ATP_BINDING_CASSETTE_ABC_TRANSPORTER_COMPLEX	GOCC_ATP_BINDING_CASSETTE_ABC_TRANSPORTER_COMPLEX		6	0.7323285	1.5079913	0.057010785	0.45176145	1.0	41	tags=33%, list=0%, signal=33%
GOCC_DNA_REPLICATION_PREINITIATION_COMPLEX	GOCC_DNA_REPLICATION_PREINITIATION_COMPLEX		11	0.6227647	1.507848	0.051301684	0.45126665	1.0	2631	tags=73%, list=22%, signal=93%
GOBP_EPITHELIAL_CELL_DIFFERENTIATION	GOBP_EPITHELIAL_CELL_DIFFERENTIATION		393	0.3266381	1.507522	0.0	0.4513681	1.0	2706	tags=31%, list=23%, signal=39%
GOBP_POSITIVE_REGULATION_OF_TRANSCRIPTION_OF_NOTCH_RECEPTOR_TARGET	GOBP_POSITIVE_REGULATION_OF_TRANSCRIPTION_OF_NOTCH_RECEPTOR_TARGET		15	0.5672418	1.5074506	0.047759	0.45060664	1.0	2120	tags=33%, list=18%, signal=40%
GOBP_PUTRESCINE_METABOLIC_PROCESS	GOBP_PUTRESCINE_METABOLIC_PROCESS		7	0.70472115	1.5067141	0.053834237	0.45220134	1.0	1014	tags=29%, list=8%, signal=31%
GOCC_TIGHT_JUNCTION	GOCC_TIGHT_JUNCTION		87	0.39251715	1.5065272	0.017909477	0.45185006	1.0	2316	tags=30%, list=19%, signal=37%
GOBP_MEIOTIC_CHROMOSOME_CONDENSATION	GOBP_MEIOTIC_CHROMOSOME_CONDENSATION		6	0.7348484	1.5062628	0.052868392	0.45178986	1.0	2807	tags=83%, list=23%, signal=109%
GOBP_DIET_INDUCED_THERMOGENESIS	GOBP_DIET_INDUCED_THERMOGENESIS		6	0.7323228	1.5060833	0.05216724	0.4514034	1.0	132	tags=33%, list=1%, signal=34%
GOBP_INTERLEUKIN_1_PRODUCTION	GOBP_INTERLEUKIN_1_PRODUCTION		51	0.43154708	1.505732	0.023923445	0.451694	1.0	2138	tags=39%, list=18%, signal=48%
GOBP_VESICLE_FUSION_WITH_ENDOPLASMIC_RETICULUM_GOLGI_INTERMEDIATE_COMPARTMENT_ERGIC_MEMBRANE	GOBP_VESICLE_FUSION_WITH_ENDOPLASMIC_RETICULUM_GOLGI_INTERMEDIATE_COMPARTMENT_ERGIC_MEMBRANE		4	0.8254596	1.5033329	0.043685466	0.4593048	1.0	357	tags=50%, list=3%, signal=52%
GOMF_QUATERNARY_AMMONIUM_GROUP_BINDING	GOMF_QUATERNARY_AMMONIUM_GROUP_BINDING		20	0.52935886	1.5026393	0.045224313	0.46083698	1.0	1319	tags=35%, list=11%, signal=39%
GOBP_POSITIVE_REGULATION_OF_RESPONSE_TO_INTERFERON_GAMMA	GOBP_POSITIVE_REGULATION_OF_RESPONSE_TO_INTERFERON_GAMMA		3	0.89207095	1.5024474	0.023640662	0.46048218	1.0	162	tags=67%, list=1%, signal=68%
GOBP_NEGATIVE_REGULATION_OF_GLYCOGEN_METABOLIC_PROCESS	GOBP_NEGATIVE_REGULATION_OF_GLYCOGEN_METABOLIC_PROCESS		4	0.8241026	1.5021452	0.03540856	0.4605376	1.0	2115	tags=100%, list=18%, signal=121%
GOBP_BILE_ACID_AND_BILE_SALT_TRANSPORT	GOBP_BILE_ACID_AND_BILE_SALT_TRANSPORT		16	0.5672583	1.5020858	0.051282052	0.45973223	1.0	1526	tags=44%, list=13%, signal=50%
GOBP_NEGATIVE_REGULATION_OF_NUCLEAR_DIVISION	GOBP_NEGATIVE_REGULATION_OF_NUCLEAR_DIVISION		45	0.44263044	1.501031	0.025587829	0.4624864	1.0	3959	tags=62%, list=33%, signal=92%
GOMF_PROTEIN_LYSINE_6_OXIDASE_ACTIVITY	GOMF_PROTEIN_LYSINE_6_OXIDASE_ACTIVITY		5	0.7670044	1.5009822	0.04824903	0.46163413	1.0	2504	tags=80%, list=21%, signal=101%
GOCC_ENDOLYSOSOME_MEMBRANE	GOCC_ENDOLYSOSOME_MEMBRANE		11	0.61807376	1.5007544	0.05375552	0.46142572	1.0	1107	tags=27%, list=9%, signal=30%
GOBP_REGULATION_OF_SPROUTING_ANGIOGENESIS	GOBP_REGULATION_OF_SPROUTING_ANGIOGENESIS		23	0.5121187	1.5003998	0.041860465	0.46166348	1.0	3693	tags=57%, list=31%, signal=81%
GOBP_VESICLE_CARGO_LOADING	GOBP_VESICLE_CARGO_LOADING		19	0.5372058	1.4999325	0.052014653	0.46236312	1.0	1656	tags=32%, list=14%, signal=37%
GOCC_COPII_COATED_ER_TO_GOLGI_TRANSPORT_VESICLE	GOCC_COPII_COATED_ER_TO_GOLGI_TRANSPORT_VESICLE		58	0.42138246	1.4993597	0.025142474	0.46346536	1.0	2538	tags=36%, list=21%, signal=46%
GOBP_REGULATION_OF_ANION_TRANSPORT	GOBP_REGULATION_OF_ANION_TRANSPORT		577	0.31545553	1.4993482	0.0	0.46249	1.0	2049	tags=24%, list=17%, signal=27%
GOBP_REGULATION_OF_PEPTIDE_TRANSPORT	GOBP_REGULATION_OF_PEPTIDE_TRANSPORT		403	0.32355195	1.4992342	2.7389757E-4	0.4618993	1.0	2049	tags=23%, list=17%, signal=27%
GOBP_LIPID_BIOSYNTHETIC_PROCESS	GOBP_LIPID_BIOSYNTHETIC_PROCESS		523	0.31776503	1.4990488	0.0	0.46158317	1.0	1998	tags=25%, list=17%, signal=29%
GOBP_QUATERNARY_AMMONIUM_GROUP_TRANSPORT	GOBP_QUATERNARY_AMMONIUM_GROUP_TRANSPORT		8	0.67688394	1.4987785	0.054043695	0.46153438	1.0	616	tags=50%, list=5%, signal=53%
GOBP_REGULATION_OF_PROTEIN_LOCALIZATION	GOBP_REGULATION_OF_PROTEIN_LOCALIZATION		618	0.3136011	1.498583	0.0	0.46124935	1.0	2190	tags=23%, list=18%, signal=27%
GOCC_CELL_CORTEX	GOCC_CELL_CORTEX		219	0.34441566	1.4981254	0.001182732	0.46194372	1.0	2397	tags=32%, list=20%, signal=39%
GOBP_NEGATIVE_REGULATION_OF_SEQUESTERING_OF_TRIGLYCERIDE	GOBP_NEGATIVE_REGULATION_OF_SEQUESTERING_OF_TRIGLYCERIDE		4	0.8215981	1.4972148	0.037272006	0.46419454	1.0	1636	tags=75%, list=14%, signal=87%
GOBP_REGULATION_OF_CHROMOSOME_SEPARATION	GOBP_REGULATION_OF_CHROMOSOME_SEPARATION		61	0.41991127	1.4968765	0.016909814	0.46441716	1.0	3959	tags=56%, list=33%, signal=83%
GOCC_DEATH_INDUCING_SIGNALING_COMPLEX	GOCC_DEATH_INDUCING_SIGNALING_COMPLEX		8	0.6727849	1.4963381	0.0588685	0.46539304	1.0	3470	tags=88%, list=29%, signal=123%
GOMF_NETRIN_RECEPTOR_ACTIVITY	GOMF_NETRIN_RECEPTOR_ACTIVITY		4	0.82151103	1.4961665	0.03883122	0.46502656	1.0	307	tags=25%, list=3%, signal=26%
GOBP_NEGATIVE_REGULATION_OF_DOUBLE_STRAND_BREAK_REPAIR_VIA_HOMOLOGOUS_RECOMBINATION	GOBP_NEGATIVE_REGULATION_OF_DOUBLE_STRAND_BREAK_REPAIR_VIA_HOMOLOGOUS_RECOMBINATION		12	0.59551775	1.4952554	0.056129985	0.46733135	1.0	728	tags=25%, list=6%, signal=27%
GOMF_CYCLIN_DEPENDENT_PROTEIN_SERINE_THREONINE_KINASE_INHIBITOR_ACTIVITY	GOMF_CYCLIN_DEPENDENT_PROTEIN_SERINE_THREONINE_KINASE_INHIBITOR_ACTIVITY		7	0.7047364	1.4949343	0.05624764	0.4674839	1.0	1333	tags=57%, list=11%, signal=64%
GOMF_ORGANIC_CATION_TRANSMEMBRANE_TRANSPORTER_ACTIVITY	GOMF_ORGANIC_CATION_TRANSMEMBRANE_TRANSPORTER_ACTIVITY		12	0.60304546	1.4948586	0.060471978	0.46676022	1.0	616	tags=33%, list=5%, signal=35%
GOBP_LUNG_GROWTH	GOBP_LUNG_GROWTH		5	0.7675193	1.4948242	0.05700898	0.46590182	1.0	2524	tags=60%, list=21%, signal=76%
GOMF_ORGANIC_ACID_SODIUM_SYMPORTER_ACTIVITY	GOMF_ORGANIC_ACID_SODIUM_SYMPORTER_ACTIVITY		17	0.5527064	1.4945346	0.048101265	0.4659696	1.0	836	tags=35%, list=7%, signal=38%
GOBP_ATRIOVENTRICULAR_CANAL_DEVELOPMENT	GOBP_ATRIOVENTRICULAR_CANAL_DEVELOPMENT		7	0.6994897	1.4941742	0.061208874	0.46629408	1.0	2440	tags=71%, list=20%, signal=90%
GOBP_TERPENOID_METABOLIC_PROCESS	GOBP_TERPENOID_METABOLIC_PROCESS		69	0.4061113	1.4938266	0.018805675	0.46656063	1.0	954	tags=26%, list=8%, signal=28%
GOCC_CHROMOSOME_TELOMERIC_REGION	GOCC_CHROMOSOME_TELOMERIC_REGION		110	0.37645566	1.4933877	0.008482563	0.46720952	1.0	3149	tags=35%, list=26%, signal=48%
GOBP_POSITIVE_REGULATION_OF_ANION_TRANSPORT	GOBP_POSITIVE_REGULATION_OF_ANION_TRANSPORT		335	0.3279697	1.4924986	8.294166E-4	0.4694434	1.0	2049	tags=25%, list=17%, signal=29%
GOBP_REGULATION_OF_VESICLE_SIZE	GOBP_REGULATION_OF_VESICLE_SIZE		10	0.63317317	1.4920796	0.05608913	0.46997038	1.0	3510	tags=60%, list=29%, signal=85%
GOBP_ACTIVATION_OF_PHOSPHOLIPASE_D_ACTIVITY	GOBP_ACTIVATION_OF_PHOSPHOLIPASE_D_ACTIVITY		5	0.7734417	1.4919207	0.051630434	0.46957126	1.0	732	tags=40%, list=6%, signal=43%
GOBP_DNA_INTEGRITY_CHECKPOINT	GOBP_DNA_INTEGRITY_CHECKPOINT		122	0.37040013	1.4914618	0.009168511	0.47027448	1.0	3796	tags=44%, list=32%, signal=64%
GOBP_POSITIVE_REGULATION_OF_BONE_MINERALIZATION	GOBP_POSITIVE_REGULATION_OF_BONE_MINERALIZATION		26	0.49544963	1.4910219	0.038129497	0.47090122	1.0	1918	tags=35%, list=16%, signal=41%
GOBP_TRIGEMINAL_NERVE_DEVELOPMENT	GOBP_TRIGEMINAL_NERVE_DEVELOPMENT		3	0.8851409	1.4909022	0.027408304	0.47035527	1.0	613	tags=33%, list=5%, signal=35%
GOBP_MYOBLAST_FATE_COMMITMENT	GOBP_MYOBLAST_FATE_COMMITMENT		4	0.8148025	1.4907725	0.04475854	0.46985868	1.0	1549	tags=75%, list=13%, signal=86%
GOBP_PLASMA_MEMBRANE_ORGANIZATION	GOBP_PLASMA_MEMBRANE_ORGANIZATION		78	0.39742857	1.4907101	0.018348623	0.46911702	1.0	2925	tags=38%, list=24%, signal=51%
GOCC_GERM_CELL_NUCLEUS	GOCC_GERM_CELL_NUCLEUS		10	0.6307214	1.489903	0.06380554	0.4710992	1.0	1305	tags=40%, list=11%, signal=45%
GOBP_RESPONSE_TO_STAUROSPORINE	GOBP_RESPONSE_TO_STAUROSPORINE		3	0.88915724	1.4896461	0.030995738	0.47107047	1.0	1333	tags=100%, list=11%, signal=112%
GOBP_POSITIVE_REGULATION_OF_LIPID_METABOLIC_PROCESS	GOBP_POSITIVE_REGULATION_OF_LIPID_METABOLIC_PROCESS		104	0.37659848	1.4887917	0.009810126	0.4732597	1.0	1517	tags=28%, list=13%, signal=32%
GOBP_SMAD_PROTEIN_SIGNAL_TRANSDUCTION	GOBP_SMAD_PROTEIN_SIGNAL_TRANSDUCTION		52	0.4273221	1.4887152	0.03014731	0.4725601	1.0	1379	tags=33%, list=11%, signal=37%
GOBP_POSITIVE_REGULATION_OF_LIPID_BIOSYNTHETIC_PROCESS	GOBP_POSITIVE_REGULATION_OF_LIPID_BIOSYNTHETIC_PROCESS		58	0.41786948	1.4885368	0.023333333	0.47224033	1.0	1419	tags=34%, list=12%, signal=39%
GOBP_MITOTIC_RECOMBINATION	GOBP_MITOTIC_RECOMBINATION		18	0.54049	1.4882613	0.047183614	0.4722635	1.0	1305	tags=33%, list=11%, signal=37%
GOBP_REGULATION_OF_BIOLOGICAL_PROCESS_INVOLVED_IN_SYMBIOTIC_INTERACTION	GOBP_REGULATION_OF_BIOLOGICAL_PROCESS_INVOLVED_IN_SYMBIOTIC_INTERACTION		116	0.37222514	1.4881558	0.009947156	0.47169036	1.0	1449	tags=18%, list=12%, signal=20%
GOBP_CELLULAR_RESPONSE_TO_DSRNA	GOBP_CELLULAR_RESPONSE_TO_DSRNA		12	0.5981645	1.4881369	0.060058955	0.4708053	1.0	1083	tags=33%, list=9%, signal=37%
GOBP_ANATOMICAL_STRUCTURE_ARRANGEMENT	GOBP_ANATOMICAL_STRUCTURE_ARRANGEMENT		9	0.6417136	1.4880587	0.061978545	0.4701271	1.0	2167	tags=56%, list=18%, signal=68%
GOBP_CELLULAR_RESPONSE_TO_NICOTINE	GOBP_CELLULAR_RESPONSE_TO_NICOTINE		3	0.88713926	1.4878097	0.02785406	0.47008526	1.0	509	tags=33%, list=4%, signal=35%
GOBP_ALKANESULFONATE_METABOLIC_PROCESS	GOBP_ALKANESULFONATE_METABOLIC_PROCESS		5	0.7685962	1.4875251	0.05224458	0.47013643	1.0	661	tags=40%, list=6%, signal=42%
GOCC_SMAD_PROTEIN_COMPLEX	GOCC_SMAD_PROTEIN_COMPLEX		7	0.69310004	1.4866779	0.05380826	0.47220555	1.0	1021	tags=43%, list=9%, signal=47%
GOMF_INSULIN_RECEPTOR_SUBSTRATE_BINDING	GOMF_INSULIN_RECEPTOR_SUBSTRATE_BINDING		10	0.6316405	1.4861953	0.058558557	0.47297558	1.0	2311	tags=60%, list=19%, signal=74%
GOBP_REGULATION_OF_TYPE_I_INTERFERON_MEDIATED_SIGNALING_PATHWAY	GOBP_REGULATION_OF_TYPE_I_INTERFERON_MEDIATED_SIGNALING_PATHWAY		27	0.48969123	1.4861207	0.043447036	0.47229493	1.0	1101	tags=22%, list=9%, signal=24%
GOBP_NEGATIVE_REGULATION_OF_MEMBRANE_PROTEIN_ECTODOMAIN_PROTEOLYSIS	GOBP_NEGATIVE_REGULATION_OF_MEMBRANE_PROTEIN_ECTODOMAIN_PROTEOLYSIS		6	0.7201973	1.4861045	0.06372361	0.47140232	1.0	535	tags=33%, list=4%, signal=35%
GOBP_NEGATIVE_REGULATION_OF_GLIAL_CELL_DIFFERENTIATION	GOBP_NEGATIVE_REGULATION_OF_GLIAL_CELL_DIFFERENTIATION		11	0.6129882	1.4860662	0.05888848	0.47059807	1.0	958	tags=27%, list=8%, signal=30%
GOBP_EXTRINSIC_APOPTOTIC_SIGNALING_PATHWAY	GOBP_EXTRINSIC_APOPTOTIC_SIGNALING_PATHWAY		149	0.3582078	1.4858199	0.0067671486	0.47053194	1.0	2138	tags=26%, list=18%, signal=31%
GOBP_MITOTIC_METAPHASE_PLATE_CONGRESSION	GOBP_MITOTIC_METAPHASE_PLATE_CONGRESSION		41	0.44725552	1.4856199	0.029049898	0.47030467	1.0	3934	tags=61%, list=33%, signal=90%
GOBP_REGULATION_OF_EPITHELIAL_CELL_PROLIFERATION_INVOLVED_IN_LUNG_MORPHOGENESIS	GOBP_REGULATION_OF_EPITHELIAL_CELL_PROLIFERATION_INVOLVED_IN_LUNG_MORPHOGENESIS		6	0.72840554	1.4846458	0.059577677	0.47281393	1.0	1800	tags=50%, list=15%, signal=59%
GOCC_INTRINSIC_COMPONENT_OF_PRESYNAPTIC_ACTIVE_ZONE_MEMBRANE	GOCC_INTRINSIC_COMPONENT_OF_PRESYNAPTIC_ACTIVE_ZONE_MEMBRANE		12	0.6022199	1.483616	0.058083612	0.4755607	1.0	382	tags=25%, list=3%, signal=26%
GOBP_S_ADENOSYLMETHIONINE_CYCLE	GOBP_S_ADENOSYLMETHIONINE_CYCLE		7	0.6969137	1.4828931	0.062900186	0.4772394	1.0	289	tags=14%, list=2%, signal=15%
GOBP_REGULATION_OF_BONE_MINERALIZATION	GOBP_REGULATION_OF_BONE_MINERALIZATION		46	0.43329102	1.4826814	0.031936813	0.47706705	1.0	2604	tags=37%, list=22%, signal=47%
GOBP_RETROGRADE_TRANS_SYNAPTIC_SIGNALING_BY_LIPID	GOBP_RETROGRADE_TRANS_SYNAPTIC_SIGNALING_BY_LIPID		5	0.76318496	1.4824072	0.052977573	0.4771286	1.0	1368	tags=60%, list=11%, signal=68%
GOBP_PERISTALSIS	GOBP_PERISTALSIS		5	0.76853573	1.4821998	0.04685623	0.47694433	1.0	1124	tags=60%, list=9%, signal=66%
GOBP_LUTEINIZING_HORMONE_SECRETION	GOBP_LUTEINIZING_HORMONE_SECRETION		4	0.82256347	1.4818598	0.043288324	0.47723323	1.0	263	tags=50%, list=2%, signal=51%
GOBP_PYRIMIDINE_DEOXYRIBONUCLEOSIDE_TRIPHOSPHATE_METABOLIC_PROCESS	GOBP_PYRIMIDINE_DEOXYRIBONUCLEOSIDE_TRIPHOSPHATE_METABOLIC_PROCESS		5	0.7633425	1.4813966	0.06382979	0.4779816	1.0	61	tags=20%, list=1%, signal=20%
GOBP_T_CELL_EXTRAVASATION	GOBP_T_CELL_EXTRAVASATION		7	0.69409746	1.4813278	0.061646506	0.47730792	1.0	1157	tags=43%, list=10%, signal=47%
GOBP_PROTON_TRANSPORTING_TWO_SECTOR_ATPASE_COMPLEX_ASSEMBLY	GOBP_PROTON_TRANSPORTING_TWO_SECTOR_ATPASE_COMPLEX_ASSEMBLY		10	0.63237226	1.4812363	0.06235997	0.4767083	1.0	284	tags=20%, list=2%, signal=20%
GOCC_PHOTORECEPTOR_CONNECTING_CILIUM	GOCC_PHOTORECEPTOR_CONNECTING_CILIUM		23	0.5040489	1.4811972	0.060201876	0.4759174	1.0	2249	tags=39%, list=19%, signal=48%
GOBP_MICROTUBULE_NUCLEATION_BY_MICROTUBULE_ORGANIZING_CENTER	GOBP_MICROTUBULE_NUCLEATION_BY_MICROTUBULE_ORGANIZING_CENTER		5	0.76321423	1.4807322	0.06472616	0.47665846	1.0	2242	tags=80%, list=19%, signal=98%
GOBP_FILOPODIUM_ASSEMBLY	GOBP_FILOPODIUM_ASSEMBLY		49	0.43043151	1.4805487	0.029522829	0.4763907	1.0	2200	tags=43%, list=18%, signal=52%
GOBP_ACYLGLYCEROL_ACYL_CHAIN_REMODELING	GOBP_ACYLGLYCEROL_ACYL_CHAIN_REMODELING		4	0.8217918	1.4803643	0.0421875	0.476135	1.0	817	tags=75%, list=7%, signal=80%
GOBP_KINETOCHORE_ORGANIZATION	GOBP_KINETOCHORE_ORGANIZATION		21	0.51989657	1.4801552	0.051413883	0.47596037	1.0	3832	tags=67%, list=32%, signal=98%
GOMF_FIBROBLAST_GROWTH_FACTOR_RECEPTOR_BINDING	GOMF_FIBROBLAST_GROWTH_FACTOR_RECEPTOR_BINDING		11	0.6149527	1.4801497	0.065249816	0.47505894	1.0	2585	tags=64%, list=22%, signal=81%
GOBP_RESPONSE_TO_VITAMIN_A	GOBP_RESPONSE_TO_VITAMIN_A		9	0.64242893	1.4801084	0.07223054	0.47429812	1.0	228	tags=22%, list=2%, signal=23%
GOBP_RESPONSE_TO_NUTRIENT	GOBP_RESPONSE_TO_NUTRIENT		121	0.3699941	1.4794768	0.012260295	0.475649	1.0	1427	tags=22%, list=12%, signal=25%
GOMF_PHOSPHORIC_DIESTER_HYDROLASE_ACTIVITY	GOMF_PHOSPHORIC_DIESTER_HYDROLASE_ACTIVITY		66	0.40434742	1.4793838	0.023380093	0.47506025	1.0	1700	tags=30%, list=14%, signal=35%
GOBP_REGULATION_OF_AMYLOID_BETA_CLEARANCE	GOBP_REGULATION_OF_AMYLOID_BETA_CLEARANCE		10	0.6238496	1.4793667	0.071347676	0.47421947	1.0	299	tags=20%, list=2%, signal=20%
GOBP_PRE_REPLICATIVE_COMPLEX_ASSEMBLY_INVOLVED_IN_CELL_CYCLE_DNA_REPLICATION	GOBP_PRE_REPLICATIVE_COMPLEX_ASSEMBLY_INVOLVED_IN_CELL_CYCLE_DNA_REPLICATION		6	0.7242359	1.477963	0.05859824	0.47839063	1.0	2631	tags=83%, list=22%, signal=107%
GOMF_CORTICOTROPIN_RELEASING_HORMONE_RECEPTOR_BINDING	GOMF_CORTICOTROPIN_RELEASING_HORMONE_RECEPTOR_BINDING		3	0.88866925	1.477807	0.024087025	0.47804862	1.0	210	tags=33%, list=2%, signal=34%
GOBP_POSITIVE_REGULATION_OF_PROTEIN_LOCALIZATION_TO_MEMBRANE	GOBP_POSITIVE_REGULATION_OF_PROTEIN_LOCALIZATION_TO_MEMBRANE		87	0.3861413	1.4777995	0.01638291	0.47715935	1.0	3126	tags=41%, list=26%, signal=56%
GOBP_DEOXYRIBONUCLEOSIDE_DIPHOSPHATE_METABOLIC_PROCESS	GOBP_DEOXYRIBONUCLEOSIDE_DIPHOSPHATE_METABOLIC_PROCESS		3	0.89046496	1.47695	0.024139296	0.47931376	1.0	61	tags=33%, list=1%, signal=33%
GOBP_POSITIVE_REGULATION_OF_ION_TRANSPORT	GOBP_POSITIVE_REGULATION_OF_ION_TRANSPORT		449	0.31670585	1.4769285	0.0	0.47848526	1.0	2056	tags=24%, list=17%, signal=28%
GOBP_REFLEX	GOBP_REFLEX		7	0.691752	1.476745	0.058091287	0.47823218	1.0	2510	tags=71%, list=21%, signal=90%
GOBP_INTERLEUKIN_1_BETA_PRODUCTION	GOBP_INTERLEUKIN_1_BETA_PRODUCTION		42	0.43853465	1.4759989	0.036568694	0.4799693	1.0	2138	tags=40%, list=18%, signal=49%
GOCC_INTERCALATED_DISC	GOCC_INTERCALATED_DISC		33	0.46425867	1.4759783	0.040889528	0.47914344	1.0	987	tags=30%, list=8%, signal=33%
GOBP_PEPTIDYL_LYSINE_OXIDATION	GOBP_PEPTIDYL_LYSINE_OXIDATION		5	0.7670044	1.4759105	0.051578138	0.47849578	1.0	2504	tags=80%, list=21%, signal=101%
GOBP_PROTEIN_POLYMERIZATION	GOBP_PROTEIN_POLYMERIZATION		200	0.34207487	1.475895	0.0041691484	0.4776539	1.0	2146	tags=27%, list=18%, signal=32%
GOBP_TRANS_SYNAPTIC_SIGNALING_BY_LIPID	GOBP_TRANS_SYNAPTIC_SIGNALING_BY_LIPID		6	0.7232016	1.4758414	0.06401249	0.47694528	1.0	1368	tags=50%, list=11%, signal=56%
GOBP_RETROGRADE_TRANS_SYNAPTIC_SIGNALING	GOBP_RETROGRADE_TRANS_SYNAPTIC_SIGNALING		7	0.6932023	1.4758058	0.07137316	0.47617444	1.0	1368	tags=43%, list=11%, signal=48%
GOBP_REGULATION_OF_ERYTHROCYTE_DIFFERENTIATION	GOBP_REGULATION_OF_ERYTHROCYTE_DIFFERENTIATION		37	0.4501243	1.4757481	0.043841336	0.47548616	1.0	855	tags=24%, list=7%, signal=26%
GOBP_DOUBLE_STRAND_BREAK_REPAIR	GOBP_DOUBLE_STRAND_BREAK_REPAIR		184	0.34506038	1.4755284	0.004520796	0.47539678	1.0	3366	tags=38%, list=28%, signal=52%
GOBP_NEGATIVE_REGULATION_OF_PEPTIDYL_THREONINE_PHOSPHORYLATION	GOBP_NEGATIVE_REGULATION_OF_PEPTIDYL_THREONINE_PHOSPHORYLATION		14	0.5764393	1.4754534	0.06438407	0.47478497	1.0	1977	tags=29%, list=16%, signal=34%
GOBP_THYMOCYTE_MIGRATION	GOBP_THYMOCYTE_MIGRATION		5	0.7718794	1.474871	0.051120725	0.47599372	1.0	512	tags=40%, list=4%, signal=42%
GOCC_ENDOPLASMIC_RETICULUM_EXIT_SITE	GOCC_ENDOPLASMIC_RETICULUM_EXIT_SITE		24	0.5012136	1.47485	0.047635976	0.47518212	1.0	2538	tags=42%, list=21%, signal=53%
GOMF_ACTIN_BINDING	GOMF_ACTIN_BINDING		297	0.32739195	1.4744823	5.67215E-4	0.47557902	1.0	2340	tags=31%, list=19%, signal=38%
GOBP_FLOOR_PLATE_DEVELOPMENT	GOBP_FLOOR_PLATE_DEVELOPMENT		4	0.8060864	1.4739566	0.047819436	0.4765464	1.0	2288	tags=75%, list=19%, signal=93%
GOBP_MUSCLE_CELL_FATE_COMMITMENT	GOBP_MUSCLE_CELL_FATE_COMMITMENT		6	0.7287299	1.473707	0.05583174	0.47655308	1.0	2274	tags=67%, list=19%, signal=82%
GOBP_REGULATION_OF_HORMONE_LEVELS	GOBP_REGULATION_OF_HORMONE_LEVELS		318	0.3263674	1.4732765	0.0022371365	0.4771811	1.0	1793	tags=27%, list=15%, signal=31%
GOBP_CELL_CELL_JUNCTION_ORGANIZATION	GOBP_CELL_CELL_JUNCTION_ORGANIZATION		142	0.35669678	1.4732038	0.008639309	0.4765637	1.0	2738	tags=32%, list=23%, signal=41%
GOBP_POSITIVE_REGULATION_OF_CHROMATIN_BINDING	GOBP_POSITIVE_REGULATION_OF_CHROMATIN_BINDING		10	0.6181343	1.4731339	0.076665424	0.47594333	1.0	2359	tags=50%, list=20%, signal=62%
GOBP_RESPONSE_TO_HYPEROXIA	GOBP_RESPONSE_TO_HYPEROXIA		16	0.55105746	1.4725925	0.059921063	0.47695124	1.0	2221	tags=38%, list=18%, signal=46%
GOCC_LOW_DENSITY_LIPOPROTEIN_PARTICLE	GOCC_LOW_DENSITY_LIPOPROTEIN_PARTICLE		6	0.7201496	1.4725679	0.0625	0.47616264	1.0	589	tags=50%, list=5%, signal=53%
GOBP_DITERPENOID_BIOSYNTHETIC_PROCESS	GOBP_DITERPENOID_BIOSYNTHETIC_PROCESS		6	0.71857196	1.472371	0.064440995	0.47599813	1.0	581	tags=50%, list=5%, signal=53%
GOBP_POSITIVE_REGULATION_OF_CHONDROCYTE_DIFFERENTIATION	GOBP_POSITIVE_REGULATION_OF_CHONDROCYTE_DIFFERENTIATION		11	0.60536563	1.4723365	0.06516007	0.47525382	1.0	1595	tags=36%, list=13%, signal=42%
GOBP_CHROMOSOME_SEPARATION	GOBP_CHROMOSOME_SEPARATION		80	0.38863787	1.4721532	0.019717384	0.47503603	1.0	3959	tags=51%, list=33%, signal=76%
GOBP_REGULATION_OF_LIPOPROTEIN_LIPASE_ACTIVITY	GOBP_REGULATION_OF_LIPOPROTEIN_LIPASE_ACTIVITY		12	0.598644	1.4717798	0.067522936	0.47552952	1.0	1324	tags=42%, list=11%, signal=47%
GOMF_STEROL_ESTERASE_ACTIVITY	GOMF_STEROL_ESTERASE_ACTIVITY		3	0.88883376	1.4717064	0.035312377	0.4749295	1.0	458	tags=67%, list=4%, signal=69%
GOBP_CHROMOSOME_SEGREGATION	GOBP_CHROMOSOME_SEGREGATION		248	0.3342321	1.4716728	0.0020266357	0.4741774	1.0	3978	tags=47%, list=33%, signal=68%
GOBP_INTERLEUKIN_1_ALPHA_PRODUCTION	GOBP_INTERLEUKIN_1_ALPHA_PRODUCTION		6	0.72976387	1.4710623	0.07418738	0.47550163	1.0	613	tags=50%, list=5%, signal=53%
GOMF_METALLOCARBOXYPEPTIDASE_ACTIVITY	GOMF_METALLOCARBOXYPEPTIDASE_ACTIVITY		16	0.5496897	1.4707781	0.06296024	0.4756164	1.0	3029	tags=69%, list=25%, signal=92%
GOBP_PROTEIN_LOCALIZATION_TO_CELL_CORTEX	GOBP_PROTEIN_LOCALIZATION_TO_CELL_CORTEX		10	0.62640196	1.470764	0.06719517	0.4748151	1.0	3115	tags=70%, list=26%, signal=94%
GOBP_RESPONSE_TO_CARBOHYDRATE	GOBP_RESPONSE_TO_CARBOHYDRATE		150	0.35386142	1.4705697	0.008806559	0.47461882	1.0	2115	tags=29%, list=18%, signal=35%
GOBP_REGULATION_OF_T_CELL_EXTRAVASATION	GOBP_REGULATION_OF_T_CELL_EXTRAVASATION		4	0.8093553	1.4702924	0.05376344	0.47480556	1.0	512	tags=50%, list=4%, signal=52%
GOBP_NEGATIVE_REGULATION_OF_CHROMOSOME_ORGANIZATION	GOBP_NEGATIVE_REGULATION_OF_CHROMOSOME_ORGANIZATION		71	0.39590272	1.4690262	0.021551725	0.47842765	1.0	3959	tags=55%, list=33%, signal=81%
GOBP_REGULATION_OF_PROTEIN_LOCALIZATION_TO_MEMBRANE	GOBP_REGULATION_OF_PROTEIN_LOCALIZATION_TO_MEMBRANE		134	0.35833997	1.4690175	0.011221945	0.47760156	1.0	2190	tags=28%, list=18%, signal=33%
GOBP_REGULATION_OF_CHROMOSOME_SEGREGATION	GOBP_REGULATION_OF_CHROMOSOME_SEGREGATION		74	0.39550674	1.4686854	0.020185309	0.47789404	1.0	3978	tags=53%, list=33%, signal=78%
GOBP_MUSCLE_ORGAN_MORPHOGENESIS	GOBP_MUSCLE_ORGAN_MORPHOGENESIS		39	0.443021	1.4683306	0.038554218	0.47825179	1.0	1832	tags=31%, list=15%, signal=36%
GOBP_NUCLEOSIDE_TRIPHOSPHATE_CATABOLIC_PROCESS	GOBP_NUCLEOSIDE_TRIPHOSPHATE_CATABOLIC_PROCESS		10	0.6232772	1.4676069	0.06845688	0.4798404	1.0	1288	tags=50%, list=11%, signal=56%
GOBP_NEGATIVE_REGULATION_OF_TUMOR_NECROSIS_FACTOR_MEDIATED_SIGNALING_PATHWAY	GOBP_NEGATIVE_REGULATION_OF_TUMOR_NECROSIS_FACTOR_MEDIATED_SIGNALING_PATHWAY		11	0.6029159	1.4675244	0.07223301	0.4792636	1.0	2701	tags=55%, list=22%, signal=70%
GOBP_POSITIVE_REGULATION_OF_TOLERANCE_INDUCTION	GOBP_POSITIVE_REGULATION_OF_TOLERANCE_INDUCTION		4	0.8083354	1.4673693	0.04923198	0.4789653	1.0	682	tags=25%, list=6%, signal=26%
GOCC_CHROMOSOMAL_REGION	GOCC_CHROMOSOMAL_REGION		262	0.3307188	1.4672841	0.0017221584	0.47843271	1.0	3978	tags=46%, list=33%, signal=67%
GOBP_GLUCOCORTICOID_METABOLIC_PROCESS	GOBP_GLUCOCORTICOID_METABOLIC_PROCESS		12	0.59662807	1.4670396	0.06881077	0.4784487	1.0	3109	tags=67%, list=26%, signal=90%
GOMF_POLY_G_BINDING	GOMF_POLY_G_BINDING		8	0.6629423	1.4666587	0.07268554	0.47893524	1.0	2880	tags=50%, list=24%, signal=66%
GOBP_SUBSTRATE_ADHESION_DEPENDENT_CELL_SPREADING	GOBP_SUBSTRATE_ADHESION_DEPENDENT_CELL_SPREADING		87	0.38033056	1.466457	0.021324717	0.47878647	1.0	2440	tags=32%, list=20%, signal=40%
GOMF_LIPASE_INHIBITOR_ACTIVITY	GOMF_LIPASE_INHIBITOR_ACTIVITY		8	0.66229844	1.4661446	0.064728685	0.47904742	1.0	1858	tags=63%, list=15%, signal=74%
GOMF_UDP_GALACTOSYLTRANSFERASE_ACTIVITY	GOMF_UDP_GALACTOSYLTRANSFERASE_ACTIVITY		13	0.5782237	1.4657162	0.06213235	0.47970736	1.0	110	tags=15%, list=1%, signal=16%
GOBP_MEIOTIC_CELL_CYCLE_PROCESS	GOBP_MEIOTIC_CELL_CYCLE_PROCESS		108	0.36866146	1.4654253	0.01566907	0.47987986	1.0	3935	tags=48%, list=33%, signal=71%
GOBP_MEMBRANE_RAFT_ORGANIZATION	GOBP_MEMBRANE_RAFT_ORGANIZATION		17	0.53525305	1.4650214	0.069505095	0.48046505	1.0	1967	tags=35%, list=16%, signal=42%
GOBP_CELL_CYCLE_CHECKPOINT	GOBP_CELL_CYCLE_CHECKPOINT		166	0.3478256	1.4646814	0.0064083003	0.48085028	1.0	4107	tags=48%, list=34%, signal=71%
GOBP_POSITIVE_REGULATION_OF_GLYCOPROTEIN_METABOLIC_PROCESS	GOBP_POSITIVE_REGULATION_OF_GLYCOPROTEIN_METABOLIC_PROCESS		21	0.5113218	1.4643902	0.051787015	0.48102805	1.0	1544	tags=38%, list=13%, signal=44%
GOBP_REGULATION_OF_HOMOTYPIC_CELL_CELL_ADHESION	GOBP_REGULATION_OF_HOMOTYPIC_CELL_CELL_ADHESION		20	0.51732075	1.4640492	0.06016376	0.4813457	1.0	1234	tags=30%, list=10%, signal=33%
GOBP_RESPONSE_TO_CELL_CYCLE_CHECKPOINT_SIGNALING	GOBP_RESPONSE_TO_CELL_CYCLE_CHECKPOINT_SIGNALING		6	0.72855115	1.4639434	0.07140144	0.48088446	1.0	1611	tags=50%, list=13%, signal=58%
GOBP_CARDIAC_MUSCLE_TISSUE_MORPHOGENESIS	GOBP_CARDIAC_MUSCLE_TISSUE_MORPHOGENESIS		33	0.46004534	1.4632903	0.048472077	0.48234782	1.0	1800	tags=33%, list=15%, signal=39%
GOMF_CALCIUM_CHANNEL_INHIBITOR_ACTIVITY	GOMF_CALCIUM_CHANNEL_INHIBITOR_ACTIVITY		8	0.66181266	1.4632508	0.0778626	0.48165086	1.0	2616	tags=50%, list=22%, signal=64%
GOBP_RESPONSE_TO_MONOSACCHARIDE	GOBP_RESPONSE_TO_MONOSACCHARIDE		130	0.3596677	1.463192	0.012618297	0.48102456	1.0	2115	tags=30%, list=18%, signal=36%
GOMF_COLLAGEN_BINDING	GOMF_COLLAGEN_BINDING		54	0.41594696	1.4629593	0.033833276	0.481028	1.0	4166	tags=61%, list=35%, signal=93%
GOBP_MONOCARBOXYLIC_ACID_BIOSYNTHETIC_PROCESS	GOBP_MONOCARBOXYLIC_ACID_BIOSYNTHETIC_PROCESS		145	0.35475495	1.4626888	0.011066708	0.48114926	1.0	1686	tags=25%, list=14%, signal=29%
GOBP_CARBOHYDRATE_HOMEOSTASIS	GOBP_CARBOHYDRATE_HOMEOSTASIS		149	0.35284558	1.4626561	0.0057091345	0.48043823	1.0	2049	tags=28%, list=17%, signal=34%
GOBP_RIBONUCLEOSIDE_MONOPHOSPHATE_CATABOLIC_PROCESS	GOBP_RIBONUCLEOSIDE_MONOPHOSPHATE_CATABOLIC_PROCESS		8	0.65977275	1.4625494	0.07076695	0.47997293	1.0	140	tags=25%, list=1%, signal=25%
GOMF_SPECTRIN_BINDING	GOMF_SPECTRIN_BINDING		20	0.51453525	1.462348	0.061283346	0.47986686	1.0	2625	tags=40%, list=22%, signal=51%
GOBP_COPI_COATED_VESICLE_BUDDING	GOBP_COPI_COATED_VESICLE_BUDDING		5	0.75314164	1.4621571	0.06443004	0.47970086	1.0	1950	tags=60%, list=16%, signal=72%
GOBP_EPITHELIAL_CELL_PROLIFERATION_INVOLVED_IN_LUNG_MORPHOGENESIS	GOBP_EPITHELIAL_CELL_PROLIFERATION_INVOLVED_IN_LUNG_MORPHOGENESIS		8	0.6599039	1.4620433	0.07593985	0.47926816	1.0	2351	tags=50%, list=20%, signal=62%
GOBP_HEMOGLOBIN_BIOSYNTHETIC_PROCESS	GOBP_HEMOGLOBIN_BIOSYNTHETIC_PROCESS		8	0.6596384	1.4619223	0.077362806	0.47886753	1.0	997	tags=50%, list=8%, signal=54%
GOBP_REGULATION_OF_LIPID_TRANSPORT	GOBP_REGULATION_OF_LIPID_TRANSPORT		92	0.37892935	1.4617857	0.018363401	0.47853088	1.0	1223	tags=21%, list=10%, signal=23%
GOCC_ORGANELLE_MEMBRANE_CONTACT_SITE	GOCC_ORGANELLE_MEMBRANE_CONTACT_SITE		31	0.46930888	1.4615601	0.047652174	0.47850868	1.0	2020	tags=39%, list=17%, signal=46%
GOBP_REGULATION_OF_ORGANIC_ACID_TRANSPORT	GOBP_REGULATION_OF_ORGANIC_ACID_TRANSPORT		37	0.44931123	1.4612374	0.038814396	0.4788373	1.0	1223	tags=30%, list=10%, signal=33%
GOBP_RECOMBINATIONAL_REPAIR	GOBP_RECOMBINATIONAL_REPAIR		101	0.37219748	1.461167	0.015883101	0.4782707	1.0	2631	tags=32%, list=22%, signal=40%
GOBP_POSITIVE_REGULATION_OF_CELL_PROLIFERATION_INVOLVED_IN_HEART_MORPHOGENESIS	GOBP_POSITIVE_REGULATION_OF_CELL_PROLIFERATION_INVOLVED_IN_HEART_MORPHOGENESIS		4	0.8004167	1.4609398	0.061014265	0.47824493	1.0	2351	tags=75%, list=20%, signal=93%
GOBP_REGULATION_OF_ASTROCYTE_DIFFERENTIATION	GOBP_REGULATION_OF_ASTROCYTE_DIFFERENTIATION		14	0.56653905	1.4608207	0.06981132	0.47783998	1.0	1379	tags=29%, list=11%, signal=32%
GOBP_GOLGI_VESICLE_TRANSPORT	GOBP_GOLGI_VESICLE_TRANSPORT		299	0.32330605	1.4597784	0.0019337017	0.4806698	1.0	3011	tags=35%, list=25%, signal=46%
GOBP_NEGATIVE_REGULATION_OF_VIRAL_LIFE_CYCLE	GOBP_NEGATIVE_REGULATION_OF_VIRAL_LIFE_CYCLE		9	0.6357976	1.459707	0.07444359	0.4800973	1.0	957	tags=33%, list=8%, signal=36%
GOBP_CELLULAR_RESPONSE_TO_CORTICOSTEROID_STIMULUS	GOBP_CELLULAR_RESPONSE_TO_CORTICOSTEROID_STIMULUS		43	0.43674093	1.4591013	0.038942978	0.48134685	1.0	1124	tags=26%, list=9%, signal=28%
GOBP_RESPONSE_TO_EXTRACELLULAR_STIMULUS	GOBP_RESPONSE_TO_EXTRACELLULAR_STIMULUS		329	0.32062784	1.4583058	0.0016703786	0.4833102	1.0	1427	tags=19%, list=12%, signal=21%
GOBP_POSITIVE_REGULATION_OF_RESPONSE_TO_BIOTIC_STIMULUS	GOBP_POSITIVE_REGULATION_OF_RESPONSE_TO_BIOTIC_STIMULUS		140	0.35359383	1.4580686	0.012078043	0.4833445	1.0	942	tags=13%, list=8%, signal=14%
GOBP_POSITIVE_REGULATION_OF_FATTY_ACID_BETA_OXIDATION	GOBP_POSITIVE_REGULATION_OF_FATTY_ACID_BETA_OXIDATION		7	0.6858192	1.4579003	0.07614607	0.48311612	1.0	2545	tags=71%, list=21%, signal=91%
GOCC_SPINDLE_MICROTUBULE	GOCC_SPINDLE_MICROTUBULE		52	0.41985342	1.4574753	0.035484962	0.48378637	1.0	4279	tags=58%, list=36%, signal=89%
GOBP_DEADENYLATION_DEPENDENT_DECAPPING_OF_NUCLEAR_TRANSCRIBED_MRNA	GOBP_DEADENYLATION_DEPENDENT_DECAPPING_OF_NUCLEAR_TRANSCRIBED_MRNA		10	0.6166854	1.4573945	0.07227989	0.48326433	1.0	3796	tags=40%, list=32%, signal=58%
GOBP_ORGANIC_HYDROXY_COMPOUND_METABOLIC_PROCESS	GOBP_ORGANIC_HYDROXY_COMPOUND_METABOLIC_PROCESS		368	0.31853193	1.4572178	0.0010787486	0.48307222	1.0	1777	tags=24%, list=15%, signal=27%
GOBP_REGULATION_OF_DNA_DEPENDENT_DNA_REPLICATION	GOBP_REGULATION_OF_DNA_DEPENDENT_DNA_REPLICATION		43	0.43334138	1.4572133	0.03811813	0.48228303	1.0	2394	tags=35%, list=20%, signal=43%
GOBP_REGULATION_OF_EATING_BEHAVIOR	GOBP_REGULATION_OF_EATING_BEHAVIOR		4	0.7983671	1.4563358	0.059335444	0.48454133	1.0	1771	tags=75%, list=15%, signal=88%
GOBP_BRUSH_BORDER_ASSEMBLY	GOBP_BRUSH_BORDER_ASSEMBLY		3	0.8683574	1.455634	0.04321224	0.4861823	1.0	1030	tags=67%, list=9%, signal=73%
GOBP_CELL_DIFFERENTIATION_INVOLVED_IN_METANEPHROS_DEVELOPMENT	GOBP_CELL_DIFFERENTIATION_INVOLVED_IN_METANEPHROS_DEVELOPMENT		16	0.5420314	1.45558	0.063767046	0.48558432	1.0	2680	tags=50%, list=22%, signal=64%
GOBP_SPINDLE_ELONGATION	GOBP_SPINDLE_ELONGATION		7	0.6836888	1.455168	0.077596046	0.4861651	1.0	3803	tags=100%, list=32%, signal=146%
GOBP_REGULATION_OF_FATTY_ACID_BIOSYNTHETIC_PROCESS	GOBP_REGULATION_OF_FATTY_ACID_BIOSYNTHETIC_PROCESS		33	0.45403868	1.455146	0.048771676	0.4854542	1.0	1559	tags=30%, list=13%, signal=35%
GOBP_DNA_STRAND_ELONGATION	GOBP_DNA_STRAND_ELONGATION		24	0.49643356	1.4548777	0.05745063	0.48558682	1.0	2225	tags=46%, list=19%, signal=56%
GOBP_CHONDROCYTE_DEVELOPMENT	GOBP_CHONDROCYTE_DEVELOPMENT		17	0.53745365	1.4546846	0.06543746	0.4854547	1.0	2537	tags=53%, list=21%, signal=67%
GOBP_ACTIN_FILAMENT_BUNDLE_ORGANIZATION	GOBP_ACTIN_FILAMENT_BUNDLE_ORGANIZATION		121	0.36062115	1.4544412	0.011006289	0.48550543	1.0	2090	tags=31%, list=17%, signal=38%
GOBP_POSITIVE_REGULATION_OF_ACTIN_FILAMENT_POLYMERIZATION	GOBP_POSITIVE_REGULATION_OF_ACTIN_FILAMENT_POLYMERIZATION		64	0.39896652	1.4541613	0.031925507	0.48568517	1.0	2146	tags=33%, list=18%, signal=40%
GOBP_BLOOD_COAGULATION_INTRINSIC_PATHWAY	GOBP_BLOOD_COAGULATION_INTRINSIC_PATHWAY		9	0.6353504	1.4539717	0.08071749	0.4855466	1.0	756	tags=33%, list=6%, signal=36%
GOBP_UDP_N_ACETYLGLUCOSAMINE_METABOLIC_PROCESS	GOBP_UDP_N_ACETYLGLUCOSAMINE_METABOLIC_PROCESS		12	0.5896285	1.4539691	0.07356236	0.48476538	1.0	1621	tags=42%, list=13%, signal=48%
GOCC_TETRASPANIN_ENRICHED_MICRODOMAIN	GOCC_TETRASPANIN_ENRICHED_MICRODOMAIN		8	0.6579176	1.453927	0.07750188	0.48412406	1.0	2539	tags=63%, list=21%, signal=79%
GOCC_COMPLEX_OF_COLLAGEN_TRIMERS	GOCC_COMPLEX_OF_COLLAGEN_TRIMERS		13	0.57069874	1.4530196	0.077608615	0.48652667	1.0	3082	tags=69%, list=26%, signal=93%
GOCC_HEMIDESMOSOME	GOCC_HEMIDESMOSOME		4	0.7940319	1.4527286	0.061454687	0.48676142	1.0	1603	tags=75%, list=13%, signal=87%
GOBP_REGULATION_OF_GLUCAN_BIOSYNTHETIC_PROCESS	GOBP_REGULATION_OF_GLUCAN_BIOSYNTHETIC_PROCESS		18	0.52964896	1.4523199	0.06421357	0.4874178	1.0	2368	tags=56%, list=20%, signal=69%
GOBP_REGULATION_OF_EXTRINSIC_APOPTOTIC_SIGNALING_PATHWAY_VIA_DEATH_DOMAIN_RECEPTORS	GOBP_REGULATION_OF_EXTRINSIC_APOPTOTIC_SIGNALING_PATHWAY_VIA_DEATH_DOMAIN_RECEPTORS		42	0.43243593	1.4521451	0.045708302	0.4872169	1.0	1710	tags=29%, list=14%, signal=33%
GOBP_BONE_MATURATION	GOBP_BONE_MATURATION		14	0.561755	1.4520746	0.07383279	0.48668763	1.0	2532	tags=50%, list=21%, signal=63%
GOBP_DNA_DAMAGE_INDUCED_PROTEIN_PHOSPHORYLATION	GOBP_DNA_DAMAGE_INDUCED_PROTEIN_PHOSPHORYLATION		8	0.65619004	1.4517311	0.06689602	0.4871162	1.0	2597	tags=63%, list=22%, signal=80%
GOBP_INTRACELLULAR_STEROL_TRANSPORT	GOBP_INTRACELLULAR_STEROL_TRANSPORT		19	0.52257305	1.4508269	0.060853433	0.48954466	1.0	1926	tags=42%, list=16%, signal=50%
GOBP_NEGATIVE_REGULATION_OF_LYASE_ACTIVITY	GOBP_NEGATIVE_REGULATION_OF_LYASE_ACTIVITY		11	0.6019138	1.450447	0.082419656	0.49007928	1.0	1386	tags=36%, list=12%, signal=41%
GOBP_COPII_COATED_VESICLE_CARGO_LOADING	GOBP_COPII_COATED_VESICLE_CARGO_LOADING		14	0.5628833	1.4504007	0.07129385	0.4894576	1.0	1088	tags=29%, list=9%, signal=31%
GOBP_ACTIN_FILAMENT_DEPOLYMERIZATION	GOBP_ACTIN_FILAMENT_DEPOLYMERIZATION		45	0.42453524	1.4502343	0.043582704	0.48926875	1.0	2183	tags=36%, list=18%, signal=43%
GOBP_REGULATION_OF_KERATINOCYTE_MIGRATION	GOBP_REGULATION_OF_KERATINOCYTE_MIGRATION		13	0.57209235	1.4496334	0.0841639	0.49056318	1.0	2440	tags=38%, list=20%, signal=48%
GOBP_INTERLEUKIN_23_MEDIATED_SIGNALING_PATHWAY	GOBP_INTERLEUKIN_23_MEDIATED_SIGNALING_PATHWAY		6	0.70621836	1.4491675	0.07234043	0.49138534	1.0	2978	tags=83%, list=25%, signal=111%
GOBP_REGULATION_OF_ACROSOME_REACTION	GOBP_REGULATION_OF_ACROSOME_REACTION		3	0.86493474	1.4489038	0.053658538	0.4915294	1.0	1420	tags=67%, list=12%, signal=76%
GOCC_POSTSYNAPTIC_ENDOCYTIC_ZONE	GOCC_POSTSYNAPTIC_ENDOCYTIC_ZONE		5	0.7464534	1.4479487	0.0720405	0.49408478	1.0	2904	tags=80%, list=24%, signal=105%
GOBP_HEMOGLOBIN_METABOLIC_PROCESS	GOBP_HEMOGLOBIN_METABOLIC_PROCESS		10	0.61708504	1.4468936	0.07338403	0.49705073	1.0	997	tags=40%, list=8%, signal=44%
GOCC_CMG_COMPLEX	GOCC_CMG_COMPLEX		9	0.6354698	1.4468572	0.07992352	0.49639344	1.0	2631	tags=78%, list=22%, signal=100%
GOBP_ORGANOPHOSPHATE_CATABOLIC_PROCESS	GOBP_ORGANOPHOSPHATE_CATABOLIC_PROCESS		117	0.3580149	1.4463947	0.016295832	0.49722585	1.0	1752	tags=25%, list=15%, signal=29%
GOBP_RESPONSE_TO_ORGANOPHOSPHORUS	GOBP_RESPONSE_TO_ORGANOPHOSPHORUS		82	0.38129616	1.4463848	0.026710099	0.4964784	1.0	1403	tags=26%, list=12%, signal=29%
GOBP_CELLULAR_SENESCENCE	GOBP_CELLULAR_SENESCENCE		54	0.41079658	1.4461715	0.033852402	0.49646068	1.0	1531	tags=24%, list=13%, signal=27%
GOBP_POSITIVE_REGULATION_OF_PROTEIN_LOCALIZATION_TO_EARLY_ENDOSOME	GOBP_POSITIVE_REGULATION_OF_PROTEIN_LOCALIZATION_TO_EARLY_ENDOSOME		6	0.71115065	1.4460442	0.06778341	0.4961325	1.0	1922	tags=50%, list=16%, signal=59%
GOBP_ASTRAL_MICROTUBULE_ORGANIZATION	GOBP_ASTRAL_MICROTUBULE_ORGANIZATION		10	0.6075543	1.4459866	0.08170181	0.49554276	1.0	913	tags=40%, list=8%, signal=43%
GOBP_EMBRYONIC_HEART_TUBE_DEVELOPMENT	GOBP_EMBRYONIC_HEART_TUBE_DEVELOPMENT		49	0.41630593	1.4452866	0.03846154	0.4972139	1.0	934	tags=16%, list=8%, signal=18%
GOBP_NEGATIVE_REGULATION_OF_TYPE_B_PANCREATIC_CELL_APOPTOTIC_PROCESS	GOBP_NEGATIVE_REGULATION_OF_TYPE_B_PANCREATIC_CELL_APOPTOTIC_PROCESS		5	0.7548524	1.4451562	0.06702413	0.4968739	1.0	607	tags=40%, list=5%, signal=42%
GOBP_REGULATION_OF_CELLULAR_RESPONSE_TO_INSULIN_STIMULUS	GOBP_REGULATION_OF_CELLULAR_RESPONSE_TO_INSULIN_STIMULUS		48	0.4207067	1.445121	0.041695382	0.49620807	1.0	2013	tags=33%, list=17%, signal=40%
GOMF_MANNOSYL_OLIGOSACCHARIDE_MANNOSIDASE_ACTIVITY	GOMF_MANNOSYL_OLIGOSACCHARIDE_MANNOSIDASE_ACTIVITY		9	0.6283721	1.4450227	0.08055236	0.4957675	1.0	1253	tags=33%, list=10%, signal=37%
GOBP_POSITIVE_REGULATION_OF_LYMPHOCYTE_CHEMOTAXIS	GOBP_POSITIVE_REGULATION_OF_LYMPHOCYTE_CHEMOTAXIS		13	0.5657866	1.4450191	0.07570746	0.49500906	1.0	1945	tags=54%, list=16%, signal=64%
GOMF_PROFILIN_BINDING	GOMF_PROFILIN_BINDING		8	0.6513853	1.4449455	0.082244426	0.4945052	1.0	3663	tags=75%, list=30%, signal=108%
GOBP_LONG_CHAIN_FATTY_ACID_IMPORT_INTO_CELL	GOBP_LONG_CHAIN_FATTY_ACID_IMPORT_INTO_CELL		13	0.56693345	1.4447569	0.07788391	0.49438208	1.0	1396	tags=46%, list=12%, signal=52%
GOCC_CELL_DIVISION_SITE	GOCC_CELL_DIVISION_SITE		52	0.41146562	1.444687	0.038513515	0.4938691	1.0	3111	tags=44%, list=26%, signal=59%
GOBP_REGULATION_OF_SECRETION	GOBP_REGULATION_OF_SECRETION		388	0.3142719	1.4445786	0.0010952903	0.49348462	1.0	1891	tags=25%, list=16%, signal=28%
GOBP_POSITIVE_REGULATION_OF_BIOMINERALIZATION	GOBP_POSITIVE_REGULATION_OF_BIOMINERALIZATION		30	0.466097	1.4435064	0.05357772	0.49645668	1.0	1918	tags=30%, list=16%, signal=36%
GOBP_REGULATION_OF_FOCAL_ADHESION_DISASSEMBLY	GOBP_REGULATION_OF_FOCAL_ADHESION_DISASSEMBLY		6	0.7091436	1.4433316	0.08654213	0.49630257	1.0	1277	tags=33%, list=11%, signal=37%
GOMF_2_ACYLGLYCEROL_O_ACYLTRANSFERASE_ACTIVITY	GOMF_2_ACYLGLYCEROL_O_ACYLTRANSFERASE_ACTIVITY		4	0.79807234	1.4422963	0.06070039	0.4991268	1.0	861	tags=75%, list=7%, signal=81%
GOCC_ENDOPLASMIC_RETICULUM_GOLGI_INTERMEDIATE_COMPARTMENT_MEMBRANE	GOCC_ENDOPLASMIC_RETICULUM_GOLGI_INTERMEDIATE_COMPARTMENT_MEMBRANE		55	0.40847215	1.4419457	0.03512327	0.49957314	1.0	2267	tags=35%, list=19%, signal=42%
GOBP_REGULATION_OF_NMDA_RECEPTOR_ACTIVITY	GOBP_REGULATION_OF_NMDA_RECEPTOR_ACTIVITY		17	0.52912986	1.4417806	0.07236842	0.4993828	1.0	1780	tags=41%, list=15%, signal=48%
GOBP_GOLGI_LOCALIZATION	GOBP_GOLGI_LOCALIZATION		13	0.57151604	1.4412446	0.07397572	0.5004483	1.0	2671	tags=38%, list=22%, signal=49%
GOCC_EGG_COAT	GOCC_EGG_COAT		3	0.8556243	1.4409227	0.04895105	0.5008099	1.0	1420	tags=67%, list=12%, signal=76%
GOCC_PSEUDOPODIUM	GOCC_PSEUDOPODIUM		11	0.59670025	1.4408721	0.082466565	0.50021815	1.0	3764	tags=64%, list=31%, signal=93%
GOBP_VESICLE_BUDDING_FROM_MEMBRANE	GOBP_VESICLE_BUDDING_FROM_MEMBRANE		87	0.3779566	1.4401343	0.023127036	0.50203764	1.0	3369	tags=39%, list=28%, signal=54%
GOBP_OTIC_VESICLE_FORMATION	GOBP_OTIC_VESICLE_FORMATION		5	0.75163937	1.4399917	0.07288071	0.5017691	1.0	2274	tags=60%, list=19%, signal=74%
GOBP_MITOTIC_CELL_CYCLE_CHECKPOINT	GOBP_MITOTIC_CELL_CYCLE_CHECKPOINT		127	0.3540106	1.4393321	0.014285714	0.5033427	1.0	4066	tags=48%, list=34%, signal=72%
GOBP_ATTACHMENT_OF_SPINDLE_MICROTUBULES_TO_KINETOCHORE	GOBP_ATTACHMENT_OF_SPINDLE_MICROTUBULES_TO_KINETOCHORE		29	0.46973562	1.4393001	0.05575159	0.50269	1.0	3884	tags=66%, list=32%, signal=97%
GOMF_FLAP_ENDONUCLEASE_ACTIVITY	GOMF_FLAP_ENDONUCLEASE_ACTIVITY		6	0.7102041	1.4382119	0.08314351	0.5057197	1.0	2781	tags=67%, list=23%, signal=87%
GOBP_HISTONE_MRNA_CATABOLIC_PROCESS	GOBP_HISTONE_MRNA_CATABOLIC_PROCESS		8	0.6542993	1.4379859	0.07881773	0.5057456	1.0	2829	tags=38%, list=24%, signal=49%
GOBP_PROTEIN_LOCALIZATION_TO_ENDOSOME	GOBP_PROTEIN_LOCALIZATION_TO_ENDOSOME		19	0.5181979	1.4376135	0.06044349	0.5063398	1.0	1922	tags=37%, list=16%, signal=44%
GOMF_LIPOPROTEIN_LIPASE_ACTIVITY	GOMF_LIPOPROTEIN_LIPASE_ACTIVITY		3	0.85247415	1.4370824	0.05074161	0.5073989	1.0	954	tags=67%, list=8%, signal=72%
GOBP_MONOACYLGLYCEROL_BIOSYNTHETIC_PROCESS	GOBP_MONOACYLGLYCEROL_BIOSYNTHETIC_PROCESS		3	0.8549961	1.4368826	0.047206923	0.5072962	1.0	861	tags=67%, list=7%, signal=72%
GOBP_MITOTIC_NUCLEAR_DIVISION	GOBP_MITOTIC_NUCLEAR_DIVISION		234	0.32631195	1.4360794	0.0054945056	0.50935704	1.0	3884	tags=47%, list=32%, signal=68%
GOBP_IMPORT_INTO_CELL	GOBP_IMPORT_INTO_CELL		135	0.3505545	1.4352198	0.011753789	0.51161236	1.0	1436	tags=25%, list=12%, signal=28%
GOBP_CALCIUM_ION_IMPORT	GOBP_CALCIUM_ION_IMPORT		42	0.42993644	1.4351819	0.04675768	0.51097065	1.0	764	tags=17%, list=6%, signal=18%
GOMF_ACETYL_COA_HYDROLASE_ACTIVITY	GOMF_ACETYL_COA_HYDROLASE_ACTIVITY		5	0.7428612	1.4351505	0.0769823	0.5103149	1.0	572	tags=40%, list=5%, signal=42%
GOBP_NECROPTOTIC_SIGNALING_PATHWAY	GOBP_NECROPTOTIC_SIGNALING_PATHWAY		7	0.67759234	1.4350754	0.08640553	0.50981826	1.0	769	tags=57%, list=6%, signal=61%
GOBP_VESICLE_MEDIATED_TRANSPORT_BETWEEN_ENDOSOMAL_COMPARTMENTS	GOBP_VESICLE_MEDIATED_TRANSPORT_BETWEEN_ENDOSOMAL_COMPARTMENTS		36	0.44120884	1.434846	0.051943462	0.5098474	1.0	4749	tags=67%, list=40%, signal=110%
GOMF_CALCIUM_DEPENDENT_PROTEIN_BINDING	GOMF_CALCIUM_DEPENDENT_PROTEIN_BINDING		43	0.42619947	1.4337158	0.041496597	0.51307845	1.0	2538	tags=35%, list=21%, signal=44%
GOCC_CAVEOLA	GOCC_CAVEOLA		57	0.3997815	1.433434	0.035534695	0.51332814	1.0	2261	tags=32%, list=19%, signal=39%
GOBP_CELL_MIGRATION_INVOLVED_IN_GASTRULATION	GOBP_CELL_MIGRATION_INVOLVED_IN_GASTRULATION		9	0.6265873	1.4330428	0.09090909	0.51392907	1.0	1268	tags=33%, list=11%, signal=37%
GOBP_REGULATION_OF_PHOSPHATIDYLCHOLINE_BIOSYNTHETIC_PROCESS	GOBP_REGULATION_OF_PHOSPHATIDYLCHOLINE_BIOSYNTHETIC_PROCESS		4	0.79382074	1.4330375	0.06640159	0.5131819	1.0	1917	tags=75%, list=16%, signal=89%
GOBP_PURINE_CONTAINING_COMPOUND_CATABOLIC_PROCESS	GOBP_PURINE_CONTAINING_COMPOUND_CATABOLIC_PROCESS		37	0.43865195	1.4329934	0.05029483	0.51258075	1.0	1700	tags=24%, list=14%, signal=28%
GOBP_PHOSPHATIDYLCHOLINE_METABOLIC_PROCESS	GOBP_PHOSPHATIDYLCHOLINE_METABOLIC_PROCESS		53	0.40907937	1.4316112	0.042488102	0.5167173	1.0	1917	tags=38%, list=16%, signal=45%
GOBP_PURINE_DEOXYRIBONUCLEOTIDE_CATABOLIC_PROCESS	GOBP_PURINE_DEOXYRIBONUCLEOTIDE_CATABOLIC_PROCESS		5	0.7393784	1.4310073	0.08424765	0.518071	1.0	1455	tags=60%, list=12%, signal=68%
GOBP_NEGATIVE_REGULATION_OF_EXECUTION_PHASE_OF_APOPTOSIS	GOBP_NEGATIVE_REGULATION_OF_EXECUTION_PHASE_OF_APOPTOSIS		8	0.64306074	1.4305799	0.08616864	0.5187672	1.0	1181	tags=38%, list=10%, signal=42%
GOBP_CELLULAR_RESPONSE_TO_FATTY_ACID	GOBP_CELLULAR_RESPONSE_TO_FATTY_ACID		25	0.47682455	1.4304069	0.06548481	0.51861143	1.0	989	tags=28%, list=8%, signal=30%
GOBP_COLLAGEN_FIBRIL_ORGANIZATION	GOBP_COLLAGEN_FIBRIL_ORGANIZATION		40	0.42680955	1.4301816	0.052430555	0.51864004	1.0	3270	tags=55%, list=27%, signal=75%
GOBP_TOLL_LIKE_RECEPTOR_SIGNALING_PATHWAY	GOBP_TOLL_LIKE_RECEPTOR_SIGNALING_PATHWAY		104	0.36330116	1.4292811	0.022341095	0.5210843	1.0	623	tags=13%, list=5%, signal=13%
GOBP_CYTOKINE_MEDIATED_SIGNALING_PATHWAY	GOBP_CYTOKINE_MEDIATED_SIGNALING_PATHWAY		469	0.30476642	1.4291836	2.6666667E-4	0.52067655	1.0	2169	tags=24%, list=18%, signal=28%
GOCC_KINETOCHORE	GOCC_KINETOCHORE		116	0.3554528	1.4288278	0.021194605	0.52116174	1.0	3970	tags=55%, list=33%, signal=82%
GOBP_PANCREATIC_JUICE_SECRETION	GOBP_PANCREATIC_JUICE_SECRETION		7	0.6712633	1.4283249	0.094404265	0.52216387	1.0	2349	tags=57%, list=20%, signal=71%
GOBP_REGULATION_OF_LYMPHOCYTE_CHEMOTAXIS	GOBP_REGULATION_OF_LYMPHOCYTE_CHEMOTAXIS		13	0.5657866	1.4279528	0.08487486	0.5227404	1.0	1945	tags=54%, list=16%, signal=64%
GOMF_PLATELET_DERIVED_GROWTH_FACTOR_RECEPTOR_BINDING	GOMF_PLATELET_DERIVED_GROWTH_FACTOR_RECEPTOR_BINDING		14	0.55513763	1.4277434	0.08264772	0.5227466	1.0	3323	tags=36%, list=28%, signal=49%
GOBP_MAINTENANCE_OF_ORGANELLE_LOCATION	GOBP_MAINTENANCE_OF_ORGANELLE_LOCATION		7	0.6721543	1.4277273	0.08705613	0.52204156	1.0	3076	tags=57%, list=26%, signal=77%
GOBP_GANGLIOSIDE_METABOLIC_PROCESS	GOBP_GANGLIOSIDE_METABOLIC_PROCESS		18	0.5216999	1.4276675	0.08470245	0.52149177	1.0	153	tags=17%, list=1%, signal=17%
GOBP_DNA_STRAND_ELONGATION_INVOLVED_IN_DNA_REPLICATION	GOBP_DNA_STRAND_ELONGATION_INVOLVED_IN_DNA_REPLICATION		17	0.52123994	1.4276569	0.0846699	0.52077043	1.0	2225	tags=47%, list=19%, signal=58%
GOBP_NEGATIVE_REGULATION_OF_VIRAL_ENTRY_INTO_HOST_CELL	GOBP_NEGATIVE_REGULATION_OF_VIRAL_ENTRY_INTO_HOST_CELL		8	0.6437429	1.4274366	0.09314653	0.5207814	1.0	957	tags=38%, list=8%, signal=41%
GOBP_NEGATIVE_REGULATION_OF_ERK1_AND_ERK2_CASCADE	GOBP_NEGATIVE_REGULATION_OF_ERK1_AND_ERK2_CASCADE		50	0.41400754	1.4270946	0.04616929	0.5212378	1.0	1249	tags=22%, list=10%, signal=24%
GOMF_MHC_CLASS_I_PROTEIN_BINDING	GOMF_MHC_CLASS_I_PROTEIN_BINDING		10	0.60600376	1.4270829	0.08976797	0.5205229	1.0	430	tags=30%, list=4%, signal=31%
GOCC_BASEMENT_MEMBRANE	GOCC_BASEMENT_MEMBRANE		70	0.3877725	1.4270573	0.038767397	0.5198538	1.0	2936	tags=37%, list=24%, signal=49%
GOBP_NUCLEOSIDE_PHOSPHATE_CATABOLIC_PROCESS	GOBP_NUCLEOSIDE_PHOSPHATE_CATABOLIC_PROCESS		62	0.3945281	1.4267032	0.037748568	0.52033925	1.0	1455	tags=23%, list=12%, signal=26%
GOBP_REGULATION_OF_FATTY_ACID_METABOLIC_PROCESS	GOBP_REGULATION_OF_FATTY_ACID_METABOLIC_PROCESS		66	0.3903491	1.4265945	0.039856255	0.51997733	1.0	1559	tags=29%, list=13%, signal=33%
GOBP_GOLGI_VESICLE_BUDDING	GOBP_GOLGI_VESICLE_BUDDING		9	0.6229989	1.4258844	0.09728507	0.521705	1.0	2952	tags=56%, list=25%, signal=74%
GOBP_COAGULATION	GOBP_COAGULATION		224	0.32740635	1.4249896	0.005925926	0.52407247	1.0	2956	tags=36%, list=25%, signal=47%
GOBP_MALE_MEIOTIC_NUCLEAR_DIVISION	GOBP_MALE_MEIOTIC_NUCLEAR_DIVISION		25	0.47907144	1.4248558	0.067961164	0.52378243	1.0	3153	tags=48%, list=26%, signal=65%
GOBP_PURINE_DEOXYRIBONUCLEOSIDE_TRIPHOSPHATE_CATABOLIC_PROCESS	GOBP_PURINE_DEOXYRIBONUCLEOSIDE_TRIPHOSPHATE_CATABOLIC_PROCESS		4	0.7849507	1.4247663	0.08244576	0.52334607	1.0	585	tags=50%, list=5%, signal=53%
GOBP_ISOPENTENYL_DIPHOSPHATE_BIOSYNTHETIC_PROCESS	GOBP_ISOPENTENYL_DIPHOSPHATE_BIOSYNTHETIC_PROCESS		4	0.7779961	1.4243865	0.079238094	0.5239426	1.0	1777	tags=50%, list=15%, signal=59%
GOBP_RESPONSE_TO_WOUNDING	GOBP_RESPONSE_TO_WOUNDING		431	0.3059864	1.4242685	0.0016251354	0.5236066	1.0	2649	tags=31%, list=22%, signal=38%
GOBP_POSITIVE_REGULATION_OF_SEQUESTERING_OF_TRIGLYCERIDE	GOBP_POSITIVE_REGULATION_OF_SEQUESTERING_OF_TRIGLYCERIDE		5	0.73888606	1.4242432	0.08300238	0.522956	1.0	1299	tags=60%, list=11%, signal=67%
GOBP_MESENDODERM_DEVELOPMENT	GOBP_MESENDODERM_DEVELOPMENT		4	0.77731246	1.4240903	0.0734662	0.5227484	1.0	1336	tags=50%, list=11%, signal=56%
GOBP_REGULATION_OF_TYPE_B_PANCREATIC_CELL_DEVELOPMENT	GOBP_REGULATION_OF_TYPE_B_PANCREATIC_CELL_DEVELOPMENT		5	0.7356129	1.4240732	0.087644786	0.5220628	1.0	2013	tags=60%, list=17%, signal=72%
GOCC_AXON_HILLOCK	GOCC_AXON_HILLOCK		6	0.7064879	1.4236716	0.09055877	0.5227051	1.0	3511	tags=83%, list=29%, signal=118%
GOMF_INTERMEDIATE_FILAMENT_BINDING	GOMF_INTERMEDIATE_FILAMENT_BINDING		8	0.64542735	1.4236188	0.09556057	0.5221484	1.0	1119	tags=38%, list=9%, signal=41%
GOBP_WOUND_HEALING	GOBP_WOUND_HEALING		354	0.3106384	1.4233884	0.0013919822	0.5222008	1.0	3082	tags=35%, list=26%, signal=46%
GOBP_REGULATION_OF_APOPTOTIC_DNA_FRAGMENTATION	GOBP_REGULATION_OF_APOPTOTIC_DNA_FRAGMENTATION		5	0.72974986	1.4233278	0.08830364	0.52167004	1.0	2246	tags=80%, list=19%, signal=98%
GOBP_URINARY_TRACT_SMOOTH_MUSCLE_CONTRACTION	GOBP_URINARY_TRACT_SMOOTH_MUSCLE_CONTRACTION		6	0.69266266	1.4232309	0.09419744	0.5212643	1.0	452	tags=33%, list=4%, signal=35%
GOBP_FATTY_ACID_BIOSYNTHETIC_PROCESS	GOBP_FATTY_ACID_BIOSYNTHETIC_PROCESS		105	0.36080775	1.4228041	0.018238993	0.5220233	1.0	1682	tags=24%, list=14%, signal=27%
GOMF_PHOSPHOLIPID_BINDING	GOMF_PHOSPHOLIPID_BINDING		327	0.31255826	1.4226598	0.003070053	0.52178395	1.0	1867	tags=24%, list=16%, signal=27%
GOBP_NEGATIVE_REGULATION_OF_FATTY_ACID_BETA_OXIDATION	GOBP_NEGATIVE_REGULATION_OF_FATTY_ACID_BETA_OXIDATION		5	0.73452497	1.4224539	0.08215514	0.52178943	1.0	1873	tags=60%, list=16%, signal=71%
GOMF_PROTEIN_SERINE_THREONINE_KINASE_ACTIVATOR_ACTIVITY	GOMF_PROTEIN_SERINE_THREONINE_KINASE_ACTIVATOR_ACTIVITY		30	0.45624298	1.4223585	0.06587473	0.5213881	1.0	2139	tags=30%, list=18%, signal=36%
GOCC_U2_SNRNP	GOCC_U2_SNRNP		18	0.51485056	1.4222213	0.083574526	0.5211324	1.0	3807	tags=56%, list=32%, signal=81%
GOBP_REGULATION_OF_TRIGLYCERIDE_METABOLIC_PROCESS	GOBP_REGULATION_OF_TRIGLYCERIDE_METABOLIC_PROCESS		23	0.48550266	1.4220021	0.07683904	0.5211884	1.0	733	tags=30%, list=6%, signal=32%
GOBP_MOTOR_NEURON_MIGRATION	GOBP_MOTOR_NEURON_MIGRATION		3	0.8507661	1.4219269	0.05784469	0.520707	1.0	1794	tags=100%, list=15%, signal=118%
GOBP_THIOESTER_METABOLIC_PROCESS	GOBP_THIOESTER_METABOLIC_PROCESS		79	0.3765838	1.4211408	0.03264095	0.5226882	1.0	1433	tags=23%, list=12%, signal=26%
GOBP_BONE_GROWTH	GOBP_BONE_GROWTH		17	0.52289087	1.4209762	0.082538515	0.5225144	1.0	2436	tags=41%, list=20%, signal=52%
GOBP_INTERMEDIATE_FILAMENT_BASED_PROCESS	GOBP_INTERMEDIATE_FILAMENT_BASED_PROCESS		29	0.46083933	1.4205164	0.0602158	0.5233765	1.0	3562	tags=55%, list=30%, signal=78%
GOCC_MICROFIBRIL	GOCC_MICROFIBRIL		7	0.6655506	1.4202334	0.09462529	0.5236495	1.0	2954	tags=57%, list=25%, signal=76%
GOBP_REGULATION_OF_ION_TRANSPORT	GOBP_REGULATION_OF_ION_TRANSPORT		832	0.2912696	1.4200385	0.0	0.5236092	1.0	2056	tags=23%, list=17%, signal=26%
GOMF_CARNITINE_O_ACYLTRANSFERASE_ACTIVITY	GOMF_CARNITINE_O_ACYLTRANSFERASE_ACTIVITY		4	0.7860368	1.4195724	0.0791423	0.5245012	1.0	1915	tags=50%, list=16%, signal=59%
GOBP_NEGATIVE_REGULATION_OF_CELLULAR_RESPONSE_TO_VASCULAR_ENDOTHELIAL_GROWTH_FACTOR_STIMULUS	GOBP_NEGATIVE_REGULATION_OF_CELLULAR_RESPONSE_TO_VASCULAR_ENDOTHELIAL_GROWTH_FACTOR_STIMULUS		9	0.62300014	1.4193647	0.08619403	0.5244808	1.0	3792	tags=67%, list=32%, signal=97%
GOCC_MITOTIC_SPINDLE_POLE	GOCC_MITOTIC_SPINDLE_POLE		28	0.4630463	1.4192793	0.076733544	0.5240485	1.0	3959	tags=54%, list=33%, signal=80%
GOCC_ZONULA_ADHERENS	GOCC_ZONULA_ADHERENS		5	0.7431039	1.4187504	0.086575136	0.5251687	1.0	2131	tags=80%, list=18%, signal=97%
GOMF_DOLICHYL_PHOSPHATE_MANNOSE_PROTEIN_MANNOSYLTRANSFERASE_ACTIVITY	GOMF_DOLICHYL_PHOSPHATE_MANNOSE_PROTEIN_MANNOSYLTRANSFERASE_ACTIVITY		8	0.64384216	1.4180673	0.09897611	0.5268229	1.0	2370	tags=50%, list=20%, signal=62%
GOBP_POSITIVE_REGULATION_OF_MEMBRANE_POTENTIAL	GOBP_POSITIVE_REGULATION_OF_MEMBRANE_POTENTIAL		10	0.60373044	1.4180471	0.0953997	0.52616113	1.0	1648	tags=20%, list=14%, signal=23%
GOBP_RESPONSE_TO_CAMPTOTHECIN	GOBP_RESPONSE_TO_CAMPTOTHECIN		4	0.7853288	1.4176137	0.077992275	0.52696526	1.0	1419	tags=50%, list=12%, signal=57%
GOBP_CYTOKINE_PRODUCTION	GOBP_CYTOKINE_PRODUCTION		444	0.303391	1.4175985	0.0010706638	0.52629554	1.0	1326	tags=18%, list=11%, signal=19%
GOBP_ENERGY_HOMEOSTASIS	GOBP_ENERGY_HOMEOSTASIS		27	0.4681015	1.41729	0.062166963	0.5266378	1.0	1771	tags=33%, list=15%, signal=39%
GOBP_CARDIAC_MUSCLE_CELL_FATE_COMMITMENT	GOBP_CARDIAC_MUSCLE_CELL_FATE_COMMITMENT		3	0.84935844	1.4168658	0.060927674	0.52738637	1.0	1394	tags=67%, list=12%, signal=75%
GOMF_BUTYRATE_COA_LIGASE_ACTIVITY	GOMF_BUTYRATE_COA_LIGASE_ACTIVITY		3	0.84601957	1.4167962	0.06340509	0.5269061	1.0	1171	tags=67%, list=10%, signal=74%
GOBP_POST_EMBRYONIC_CAMERA_TYPE_EYE_DEVELOPMENT	GOBP_POST_EMBRYONIC_CAMERA_TYPE_EYE_DEVELOPMENT		4	0.7839816	1.4162508	0.07645723	0.52810794	1.0	1794	tags=75%, list=15%, signal=88%
GOBP_CRANIAL_SUTURE_MORPHOGENESIS	GOBP_CRANIAL_SUTURE_MORPHOGENESIS		5	0.73067284	1.4158343	0.09737249	0.5288459	1.0	2545	tags=80%, list=21%, signal=101%
GOMF_CARBOXYPEPTIDASE_ACTIVITY	GOMF_CARBOXYPEPTIDASE_ACTIVITY		25	0.47190323	1.415797	0.07411464	0.5282652	1.0	2700	tags=56%, list=22%, signal=72%
GOBP_CELL_CELL_JUNCTION_ASSEMBLY	GOBP_CELL_CELL_JUNCTION_ASSEMBLY		97	0.36206102	1.4157665	0.028653296	0.52765983	1.0	2609	tags=31%, list=22%, signal=39%
GOMF_ORGANIC_HYDROXY_COMPOUND_TRANSMEMBRANE_TRANSPORTER_ACTIVITY	GOMF_ORGANIC_HYDROXY_COMPOUND_TRANSMEMBRANE_TRANSPORTER_ACTIVITY		26	0.46905115	1.415104	0.071911715	0.5292763	1.0	1403	tags=35%, list=12%, signal=39%
GOBP_MOTILE_CILIUM_ASSEMBLY	GOBP_MOTILE_CILIUM_ASSEMBLY		9	0.6196316	1.4149445	0.088607594	0.529107	1.0	63	tags=11%, list=1%, signal=11%
GOBP_CELLULAR_RESPONSE_TO_ALCOHOL	GOBP_CELLULAR_RESPONSE_TO_ALCOHOL		63	0.39172179	1.4145243	0.034540575	0.5298856	1.0	1693	tags=25%, list=14%, signal=29%
GOBP_SPROUTING_ANGIOGENESIS	GOBP_SPROUTING_ANGIOGENESIS		90	0.36961272	1.4143724	0.028384991	0.529711	1.0	2649	tags=34%, list=22%, signal=44%
GOBP_ESTABLISHMENT_OF_VIRAL_LATENCY	GOBP_ESTABLISHMENT_OF_VIRAL_LATENCY		9	0.6190728	1.4143316	0.09977238	0.52913547	1.0	1495	tags=33%, list=12%, signal=38%
GOBP_FATTY_ACID_TRANSPORT	GOBP_FATTY_ACID_TRANSPORT		99	0.3606028	1.4142344	0.026845638	0.52876115	1.0	1915	tags=32%, list=16%, signal=38%
GOBP_CELL_DIFFERENTIATION_INVOLVED_IN_PHENOTYPIC_SWITCHING	GOBP_CELL_DIFFERENTIATION_INVOLVED_IN_PHENOTYPIC_SWITCHING		3	0.8403761	1.4138595	0.062819004	0.52934635	1.0	575	tags=33%, list=5%, signal=35%
GOBP_ORGANIC_ACID_TRANSPORT	GOBP_ORGANIC_ACID_TRANSPORT		206	0.3269023	1.4138267	0.0070880093	0.52875704	1.0	1526	tags=25%, list=13%, signal=28%
GOBP_REGULATION_OF_LAMELLIPODIUM_MORPHOGENESIS	GOBP_REGULATION_OF_LAMELLIPODIUM_MORPHOGENESIS		9	0.6189305	1.4136176	0.09826807	0.5287859	1.0	1722	tags=44%, list=14%, signal=52%
GOCC_ENDOLYSOSOME	GOCC_ENDOLYSOSOME		17	0.521387	1.4136055	0.08809436	0.52812284	1.0	1107	tags=24%, list=9%, signal=26%
GOMF_O_PALMITOYLTRANSFERASE_ACTIVITY	GOMF_O_PALMITOYLTRANSFERASE_ACTIVITY		3	0.8406895	1.4134262	0.0598634	0.52803135	1.0	1915	tags=100%, list=16%, signal=119%
GOBP_POSITIVE_REGULATION_OF_SODIUM_ION_TRANSMEMBRANE_TRANSPORT	GOBP_POSITIVE_REGULATION_OF_SODIUM_ION_TRANSMEMBRANE_TRANSPORT		15	0.531625	1.4124751	0.09394495	0.53058815	1.0	2044	tags=33%, list=17%, signal=40%
GOBP_REGULATION_OF_GLYCOGEN_METABOLIC_PROCESS	GOBP_REGULATION_OF_GLYCOGEN_METABOLIC_PROCESS		23	0.4829799	1.4124397	0.079261675	0.5299939	1.0	2368	tags=48%, list=20%, signal=59%
GOBP_REGULATION_OF_LUNG_BLOOD_PRESSURE	GOBP_REGULATION_OF_LUNG_BLOOD_PRESSURE		3	0.8402099	1.411723	0.06704135	0.531804	1.0	934	tags=67%, list=8%, signal=72%
GOBP_N_GLYCAN_PROCESSING	GOBP_N_GLYCAN_PROCESSING		15	0.5316417	1.4116342	0.08755928	0.53138554	1.0	1253	tags=27%, list=10%, signal=30%
GOBP_INTERFERON_GAMMA_PRODUCTION	GOBP_INTERFERON_GAMMA_PRODUCTION		57	0.3963043	1.4112029	0.048641395	0.53217554	1.0	1198	tags=23%, list=10%, signal=25%
GOMF_S100_PROTEIN_BINDING	GOMF_S100_PROTEIN_BINDING		9	0.6165889	1.4108489	0.09677419	0.53270626	1.0	2287	tags=56%, list=19%, signal=69%
GOBP_DENTINOGENESIS	GOBP_DENTINOGENESIS		3	0.83666784	1.4107522	0.07591014	0.5323132	1.0	626	tags=33%, list=5%, signal=35%
GOBP_RESPONSE_TO_LIGHT_INTENSITY	GOBP_RESPONSE_TO_LIGHT_INTENSITY		3	0.84393483	1.4106085	0.06571655	0.53210574	1.0	30	tags=33%, list=0%, signal=33%
GOCC_TRIGLYCERIDE_RICH_PLASMA_LIPOPROTEIN_PARTICLE	GOCC_TRIGLYCERIDE_RICH_PLASMA_LIPOPROTEIN_PARTICLE		9	0.61818665	1.4102545	0.09120879	0.5326668	1.0	954	tags=44%, list=8%, signal=48%
GOBP_NEGATIVE_REGULATION_OF_PLATELET_ACTIVATION	GOBP_NEGATIVE_REGULATION_OF_PLATELET_ACTIVATION		12	0.56396776	1.4099637	0.09981584	0.5329591	1.0	4215	tags=58%, list=35%, signal=90%
GOBP_RESPONSE_TO_HYDROSTATIC_PRESSURE	GOBP_RESPONSE_TO_HYDROSTATIC_PRESSURE		5	0.72200733	1.409932	0.085098036	0.53236383	1.0	820	tags=40%, list=7%, signal=43%
GOBP_PYRIMIDINE_DEOXYRIBONUCLEOTIDE_METABOLIC_PROCESS	GOBP_PYRIMIDINE_DEOXYRIBONUCLEOTIDE_METABOLIC_PROCESS		17	0.51268554	1.4097369	0.088455774	0.5323309	1.0	904	tags=18%, list=8%, signal=19%
GOMF_PROTEIN_SERINE_KINASE_ACTIVITY	GOMF_PROTEIN_SERINE_KINASE_ACTIVITY		178	0.33230254	1.409596	0.01427297	0.5321283	1.0	2652	tags=32%, list=22%, signal=40%
GOBP_MITOTIC_CHROMOSOME_CONDENSATION	GOBP_MITOTIC_CHROMOSOME_CONDENSATION		11	0.5819145	1.4095023	0.09087564	0.53175557	1.0	3251	tags=73%, list=27%, signal=100%
GOBP_REGULATION_OF_FATTY_ACID_OXIDATION	GOBP_REGULATION_OF_FATTY_ACID_OXIDATION		28	0.46001273	1.4093235	0.0658078	0.5316806	1.0	1368	tags=32%, list=11%, signal=36%
GOBP_ACTIVATION_OF_CYSTEINE_TYPE_ENDOPEPTIDASE_ACTIVITY_INVOLVED_IN_APOPTOTIC_PROCESS	GOBP_ACTIVATION_OF_CYSTEINE_TYPE_ENDOPEPTIDASE_ACTIVITY_INVOLVED_IN_APOPTOTIC_PROCESS		64	0.38808608	1.4090286	0.037944928	0.5320204	1.0	1604	tags=28%, list=13%, signal=32%
GOCC_GOLGI_ASSOCIATED_VESICLE_MEMBRANE	GOCC_GOLGI_ASSOCIATED_VESICLE_MEMBRANE		37	0.43264192	1.4089806	0.066736184	0.5314841	1.0	3853	tags=65%, list=32%, signal=95%
GOBP_HOMEOSTASIS_OF_NUMBER_OF_CELLS_WITHIN_A_TISSUE	GOBP_HOMEOSTASIS_OF_NUMBER_OF_CELLS_WITHIN_A_TISSUE		19	0.50318354	1.4080877	0.08103263	0.53389525	1.0	2458	tags=42%, list=20%, signal=53%
GOBP_MESODERM_MORPHOGENESIS	GOBP_MESODERM_MORPHOGENESIS		43	0.41879484	1.4079399	0.05892488	0.5337056	1.0	1800	tags=26%, list=15%, signal=30%
GOBP_MULTIVESICULAR_BODY_SORTING_PATHWAY	GOBP_MULTIVESICULAR_BODY_SORTING_PATHWAY		30	0.45380443	1.4074713	0.07208157	0.53463835	1.0	3802	tags=53%, list=32%, signal=78%
GOBP_POSITIVE_REGULATION_OF_INSULIN_SECRETION_INVOLVED_IN_CELLULAR_RESPONSE_TO_GLUCOSE_STIMULUS	GOBP_POSITIVE_REGULATION_OF_INSULIN_SECRETION_INVOLVED_IN_CELLULAR_RESPONSE_TO_GLUCOSE_STIMULUS		20	0.49626637	1.4072207	0.08788427	0.53482956	1.0	2049	tags=45%, list=17%, signal=54%
GOMF_ARACHIDONATE_COA_LIGASE_ACTIVITY	GOMF_ARACHIDONATE_COA_LIGASE_ACTIVITY		10	0.5984575	1.4072198	0.0975976	0.53413707	1.0	1433	tags=60%, list=12%, signal=68%
GOBP_RESPONSE_TO_OSMOTIC_STRESS	GOBP_RESPONSE_TO_OSMOTIC_STRESS		53	0.4013749	1.4065763	0.043567054	0.5356833	1.0	1537	tags=25%, list=13%, signal=28%
GOBP_REGULATION_OF_PROTEIN_EXIT_FROM_ENDOPLASMIC_RETICULUM	GOBP_REGULATION_OF_PROTEIN_EXIT_FROM_ENDOPLASMIC_RETICULUM		22	0.4850351	1.405835	0.08814045	0.5376129	1.0	892	tags=18%, list=7%, signal=20%
GOBP_INTERMEDIATE_FILAMENT_ORGANIZATION	GOBP_INTERMEDIATE_FILAMENT_ORGANIZATION		11	0.5841963	1.4055997	0.09307605	0.5377185	1.0	401	tags=18%, list=3%, signal=19%
GOCC_EXTERNAL_ENCAPSULATING_STRUCTURE	GOCC_EXTERNAL_ENCAPSULATING_STRUCTURE		329	0.3097766	1.4050651	0.0038095238	0.5388939	1.0	2954	tags=37%, list=25%, signal=47%
GOBP_NEGATIVE_REGULATION_OF_PLATELET_AGGREGATION	GOBP_NEGATIVE_REGULATION_OF_PLATELET_AGGREGATION		8	0.630128	1.4046133	0.10412723	0.5397882	1.0	4215	tags=75%, list=35%, signal=115%
GOMF_PROTEIN_SERINE_THREONINE_KINASE_ACTIVITY	GOMF_PROTEIN_SERINE_THREONINE_KINASE_ACTIVITY		315	0.31036553	1.4045705	0.004720911	0.53924644	1.0	2614	tags=29%, list=22%, signal=36%
GOBP_ASSEMBLY_OF_ACTOMYOSIN_APPARATUS_INVOLVED_IN_CYTOKINESIS	GOBP_ASSEMBLY_OF_ACTOMYOSIN_APPARATUS_INVOLVED_IN_CYTOKINESIS		5	0.72388154	1.4040219	0.10043668	0.54046446	1.0	3045	tags=80%, list=25%, signal=107%
GOBP_PHOSPHATIDYLCHOLINE_CATABOLIC_PROCESS	GOBP_PHOSPHATIDYLCHOLINE_CATABOLIC_PROCESS		10	0.5959597	1.4038991	0.09511179	0.54019296	1.0	448	tags=30%, list=4%, signal=31%
GOCC_CONDENSED_CHROMOSOME_OUTER_KINETOCHORE	GOCC_CONDENSED_CHROMOSOME_OUTER_KINETOCHORE		11	0.5801123	1.4035381	0.10033321	0.5407867	1.0	3724	tags=91%, list=31%, signal=132%
GOBP_NEGATIVE_REGULATION_OF_CELL_MORPHOGENESIS_INVOLVED_IN_DIFFERENTIATION	GOBP_NEGATIVE_REGULATION_OF_CELL_MORPHOGENESIS_INVOLVED_IN_DIFFERENTIATION		12	0.5624603	1.4035193	0.10116585	0.5401563	1.0	784	tags=25%, list=7%, signal=27%
GOBP_NEGATIVE_REGULATION_OF_FATTY_ACID_METABOLIC_PROCESS	GOBP_NEGATIVE_REGULATION_OF_FATTY_ACID_METABOLIC_PROCESS		17	0.51962113	1.4033629	0.09319899	0.540028	1.0	1873	tags=35%, list=16%, signal=42%
GOBP_POSITIVE_REGULATION_OF_SECRETION	GOBP_POSITIVE_REGULATION_OF_SECRETION		194	0.32628313	1.4031662	0.011433597	0.5400359	1.0	1891	tags=25%, list=16%, signal=29%
GOCC_PLASMA_MEMBRANE_REGION	GOCC_PLASMA_MEMBRANE_REGION		747	0.2887899	1.4020802	7.5056293E-4	0.5431106	1.0	2050	tags=24%, list=17%, signal=27%
GOBP_POSITIVE_REGULATION_OF_PROTEIN_CATABOLIC_PROCESS_IN_THE_VACUOLE	GOBP_POSITIVE_REGULATION_OF_PROTEIN_CATABOLIC_PROCESS_IN_THE_VACUOLE		5	0.7212093	1.4010255	0.09311424	0.54610413	1.0	180	tags=40%, list=1%, signal=41%
GOBP_POSITIVE_REGULATION_OF_CELL_MIGRATION_INVOLVED_IN_SPROUTING_ANGIOGENESIS	GOBP_POSITIVE_REGULATION_OF_CELL_MIGRATION_INVOLVED_IN_SPROUTING_ANGIOGENESIS		15	0.53878427	1.4009823	0.100831226	0.5455531	1.0	2764	tags=47%, list=23%, signal=61%
GOBP_POSITIVE_REGULATION_OF_PROTEIN_POLYMERIZATION	GOBP_POSITIVE_REGULATION_OF_PROTEIN_POLYMERIZATION		88	0.36509556	1.4005293	0.035167698	0.5464445	1.0	2875	tags=38%, list=24%, signal=49%
GOMF_CYTOKINE_RECEPTOR_BINDING	GOMF_CYTOKINE_RECEPTOR_BINDING		124	0.3446882	1.400123	0.028319698	0.5471578	1.0	2146	tags=26%, list=18%, signal=31%
GOBP_ERBB_SIGNALING_PATHWAY	GOBP_ERBB_SIGNALING_PATHWAY		114	0.35006166	1.3996495	0.027044024	0.5481361	1.0	2380	tags=26%, list=20%, signal=33%
GOBP_REGULATION_OF_FATTY_ACID_BETA_OXIDATION	GOBP_REGULATION_OF_FATTY_ACID_BETA_OXIDATION		16	0.525165	1.3994387	0.09352787	0.5481506	1.0	2545	tags=56%, list=21%, signal=71%
GOBP_PRE_B_CELL_DIFFERENTIATION	GOBP_PRE_B_CELL_DIFFERENTIATION		4	0.77508754	1.3989837	0.0947205	0.54904187	1.0	2597	tags=75%, list=22%, signal=96%
GOBP_NEGATIVE_REGULATION_OF_VASCULAR_ASSOCIATED_SMOOTH_MUSCLE_CELL_PROLIFERATION	GOBP_NEGATIVE_REGULATION_OF_VASCULAR_ASSOCIATED_SMOOTH_MUSCLE_CELL_PROLIFERATION		15	0.5316011	1.3988099	0.09372694	0.5489531	1.0	3196	tags=40%, list=27%, signal=54%
GOBP_POSITIVE_REGULATION_OF_DENDRITIC_SPINE_DEVELOPMENT	GOBP_POSITIVE_REGULATION_OF_DENDRITIC_SPINE_DEVELOPMENT		33	0.44068664	1.3987708	0.07317073	0.54839206	1.0	3829	tags=52%, list=32%, signal=75%
GOBP_POSITIVE_REGULATION_OF_TRANSPORT	GOBP_POSITIVE_REGULATION_OF_TRANSPORT		608	0.29289627	1.3985691	0.0	0.54839003	1.0	2171	tags=24%, list=18%, signal=28%
GOBP_HISTONE_H4_R3_METHYLATION	GOBP_HISTONE_H4_R3_METHYLATION		3	0.8328091	1.3981215	0.074276775	0.54926306	1.0	1309	tags=67%, list=11%, signal=75%
GOBP_PROTEIN_LOCALIZATION_TO_MICROTUBULE_ORGANIZING_CENTER	GOBP_PROTEIN_LOCALIZATION_TO_MICROTUBULE_ORGANIZING_CENTER		29	0.45536613	1.3981085	0.070510596	0.54861236	1.0	4415	tags=55%, list=37%, signal=87%
GOBP_CELLULAR_RESPONSE_TO_FRUCTOSE_STIMULUS	GOBP_CELLULAR_RESPONSE_TO_FRUCTOSE_STIMULUS		5	0.723471	1.3978603	0.107789144	0.5487912	1.0	1056	tags=60%, list=9%, signal=66%
GOBP_CENTROSOME_DUPLICATION	GOBP_CENTROSOME_DUPLICATION		59	0.39101624	1.3973556	0.048106447	0.54984516	1.0	3045	tags=44%, list=25%, signal=59%
GOBP_RETINAL_CONE_CELL_DIFFERENTIATION	GOBP_RETINAL_CONE_CELL_DIFFERENTIATION		5	0.72300255	1.3973243	0.10241657	0.54925585	1.0	872	tags=40%, list=7%, signal=43%
GOBP_DEOXYRIBONUCLEOSIDE_TRIPHOSPHATE_CATABOLIC_PROCESS	GOBP_DEOXYRIBONUCLEOSIDE_TRIPHOSPHATE_CATABOLIC_PROCESS		6	0.6844552	1.3972229	0.101353966	0.5489199	1.0	3228	tags=83%, list=27%, signal=114%
GOMF_INOSITOL_1_4_5_TRISPHOSPHATE_BINDING	GOMF_INOSITOL_1_4_5_TRISPHOSPHATE_BINDING		9	0.6128426	1.3972199	0.099388376	0.54824406	1.0	1663	tags=44%, list=14%, signal=52%
GOCC_CORTICAL_CYTOSKELETON	GOCC_CORTICAL_CYTOSKELETON		79	0.37013057	1.3971856	0.036988545	0.5476846	1.0	2236	tags=29%, list=19%, signal=36%
GOBP_NECROTIC_CELL_DEATH	GOBP_NECROTIC_CELL_DEATH		38	0.4271479	1.3966898	0.06376196	0.548706	1.0	769	tags=21%, list=6%, signal=22%
GOBP_LEFT_RIGHT_AXIS_SPECIFICATION	GOBP_LEFT_RIGHT_AXIS_SPECIFICATION		10	0.59235764	1.3966397	0.09746079	0.5481877	1.0	55	tags=10%, list=0%, signal=10%
GOBP_SPINDLE_LOCALIZATION	GOBP_SPINDLE_LOCALIZATION		42	0.4161853	1.3963388	0.05922865	0.5485241	1.0	3867	tags=57%, list=32%, signal=84%
GOMF_CYSTEINE_TYPE_ENDOPEPTIDASE_ACTIVITY_INVOLVED_IN_APOPTOTIC_SIGNALING_PATHWAY	GOMF_CYSTEINE_TYPE_ENDOPEPTIDASE_ACTIVITY_INVOLVED_IN_APOPTOTIC_SIGNALING_PATHWAY		6	0.68533295	1.3962662	0.108877085	0.5481014	1.0	3466	tags=83%, list=29%, signal=117%
GOBP_POSITIVE_REGULATION_OF_TOLL_LIKE_RECEPTOR_SIGNALING_PATHWAY	GOBP_POSITIVE_REGULATION_OF_TOLL_LIKE_RECEPTOR_SIGNALING_PATHWAY		19	0.50043136	1.3962631	0.0873538	0.547432	1.0	262	tags=16%, list=2%, signal=16%
GOBP_APICAL_JUNCTION_ASSEMBLY	GOBP_APICAL_JUNCTION_ASSEMBLY		56	0.39408198	1.3959488	0.04661301	0.547832	1.0	3629	tags=45%, list=30%, signal=64%
GOBP_POSITIVE_REGULATION_OF_PEPTIDYL_TYROSINE_PHOSPHORYLATION	GOBP_POSITIVE_REGULATION_OF_PEPTIDYL_TYROSINE_PHOSPHORYLATION		120	0.34608686	1.3953726	0.030609025	0.54914755	1.0	2017	tags=28%, list=17%, signal=33%
GOBP_MRNA_CLEAVAGE	GOBP_MRNA_CLEAVAGE		15	0.5273975	1.3950751	0.09453471	0.5495338	1.0	27	tags=7%, list=0%, signal=7%
GOCC_PRECATALYTIC_SPLICEOSOME	GOCC_PRECATALYTIC_SPLICEOSOME		42	0.4173819	1.3947525	0.06773743	0.5499588	1.0	3959	tags=50%, list=33%, signal=74%
GOBP_RESPONSE_TO_MUSCLE_ACTIVITY	GOBP_RESPONSE_TO_MUSCLE_ACTIVITY		18	0.5043032	1.3943617	0.092395164	0.5506388	1.0	308	tags=17%, list=3%, signal=17%
GOBP_NEGATIVE_REGULATION_OF_CELLULAR_RESPONSE_TO_INSULIN_STIMULUS	GOBP_NEGATIVE_REGULATION_OF_CELLULAR_RESPONSE_TO_INSULIN_STIMULUS		29	0.44985217	1.3932585	0.0728789	0.55379844	1.0	2013	tags=34%, list=17%, signal=41%
GOBP_CELL_VOLUME_HOMEOSTASIS	GOBP_CELL_VOLUME_HOMEOSTASIS		21	0.483829	1.3926365	0.09029022	0.5553341	1.0	1150	tags=24%, list=10%, signal=26%
GOCC_ELASTIC_FIBER	GOCC_ELASTIC_FIBER		3	0.8358945	1.3925612	0.07436399	0.5549169	1.0	1718	tags=67%, list=14%, signal=78%
GOBP_CELLULAR_RESPONSE_TO_CARBOHYDRATE_STIMULUS	GOBP_CELLULAR_RESPONSE_TO_CARBOHYDRATE_STIMULUS		89	0.36191106	1.3924117	0.03746303	0.5547609	1.0	2049	tags=29%, list=17%, signal=35%
GOMF_AZOLE_TRANSMEMBRANE_TRANSPORTER_ACTIVITY	GOMF_AZOLE_TRANSMEMBRANE_TRANSPORTER_ACTIVITY		7	0.6545269	1.3922695	0.11273567	0.5545657	1.0	388	tags=29%, list=3%, signal=30%
GOBP_NEGATIVE_REGULATION_OF_ERAD_PATHWAY	GOBP_NEGATIVE_REGULATION_OF_ERAD_PATHWAY		5	0.7124181	1.3919595	0.10864575	0.55498934	1.0	2968	tags=60%, list=25%, signal=80%
GOBP_RESPONSE_TO_ATP	GOBP_RESPONSE_TO_ATP		22	0.47780734	1.3919413	0.07648524	0.55436754	1.0	1245	tags=32%, list=10%, signal=35%
GOCC_SARCOPLASMIC_RETICULUM_LUMEN	GOCC_SARCOPLASMIC_RETICULUM_LUMEN		4	0.7693851	1.3913491	0.09735577	0.5557606	1.0	1756	tags=75%, list=15%, signal=88%
GOBP_GLYCEROLIPID_METABOLIC_PROCESS	GOBP_GLYCEROLIPID_METABOLIC_PROCESS		316	0.3074429	1.3910773	0.005374823	0.55603385	1.0	1977	tags=27%, list=16%, signal=32%
GOBP_EXTRINSIC_APOPTOTIC_SIGNALING_PATHWAY_VIA_DEATH_DOMAIN_RECEPTORS	GOBP_EXTRINSIC_APOPTOTIC_SIGNALING_PATHWAY_VIA_DEATH_DOMAIN_RECEPTORS		56	0.3932002	1.3908911	0.05042301	0.55601805	1.0	2138	tags=27%, list=18%, signal=32%
GOBP_DEOXYRIBONUCLEOSIDE_TRIPHOSPHATE_METABOLIC_PROCESS	GOBP_DEOXYRIBONUCLEOSIDE_TRIPHOSPHATE_METABOLIC_PROCESS		12	0.5608976	1.3906373	0.10369265	0.55620855	1.0	585	tags=25%, list=5%, signal=26%
GOBP_REGULATION_OF_ASPARTIC_TYPE_PEPTIDASE_ACTIVITY	GOBP_REGULATION_OF_ASPARTIC_TYPE_PEPTIDASE_ACTIVITY		8	0.62591916	1.390142	0.10601388	0.5572525	1.0	1922	tags=38%, list=16%, signal=45%
GOBP_TRYPTOPHAN_CATABOLIC_PROCESS_TO_KYNURENINE	GOBP_TRYPTOPHAN_CATABOLIC_PROCESS_TO_KYNURENINE		3	0.82945806	1.3900235	0.08611876	0.5569875	1.0	1295	tags=67%, list=11%, signal=75%
GOBP_BIOMINERALIZATION	GOBP_BIOMINERALIZATION		98	0.35651213	1.3898228	0.0340836	0.55699956	1.0	2604	tags=33%, list=22%, signal=41%
GOBP_ANIMAL_ORGAN_MATURATION	GOBP_ANIMAL_ORGAN_MATURATION		17	0.513968	1.3896016	0.09444243	0.5570924	1.0	2683	tags=47%, list=22%, signal=61%
GOBP_MONOACYLGLYCEROL_METABOLIC_PROCESS	GOBP_MONOACYLGLYCEROL_METABOLIC_PROCESS		8	0.63218576	1.3888897	0.1126497	0.5589009	1.0	1752	tags=50%, list=15%, signal=58%
GOBP_NEGATIVE_REGULATION_OF_PROTEIN_CONTAINING_COMPLEX_DISASSEMBLY	GOBP_NEGATIVE_REGULATION_OF_PROTEIN_CONTAINING_COMPLEX_DISASSEMBLY		57	0.391037	1.388805	0.050569322	0.55853325	1.0	2090	tags=26%, list=17%, signal=32%
GOCC_FACIT_COLLAGEN_TRIMER	GOCC_FACIT_COLLAGEN_TRIMER		5	0.7177562	1.3886864	0.10364683	0.5582732	1.0	242	tags=20%, list=2%, signal=20%
GOCC_COMMITMENT_COMPLEX	GOCC_COMMITMENT_COMPLEX		5	0.70986325	1.3886157	0.11124122	0.55782866	1.0	455	tags=20%, list=4%, signal=21%
GOBP_FEMALE_MEIOSIS_CHROMOSOME_SEGREGATION	GOBP_FEMALE_MEIOSIS_CHROMOSOME_SEGREGATION		5	0.7254769	1.3881631	0.110257395	0.55871207	1.0	3255	tags=80%, list=27%, signal=110%
GOBP_UBIQUITIN_DEPENDENT_GLYCOPROTEIN_ERAD_PATHWAY	GOBP_UBIQUITIN_DEPENDENT_GLYCOPROTEIN_ERAD_PATHWAY		5	0.71244127	1.3877318	0.10365135	0.5595507	1.0	62	tags=20%, list=1%, signal=20%
GOBP_CELL_FATE_COMMITMENT	GOBP_CELL_FATE_COMMITMENT		132	0.3405026	1.3877295	0.02200489	0.558885	1.0	1831	tags=24%, list=15%, signal=28%
GOBP_REGULATION_OF_TRANSLATIONAL_INITIATION_BY_EIF2_ALPHA_PHOSPHORYLATION	GOBP_REGULATION_OF_TRANSLATIONAL_INITIATION_BY_EIF2_ALPHA_PHOSPHORYLATION		9	0.59670585	1.3874638	0.11168831	0.5591553	1.0	997	tags=33%, list=8%, signal=36%
GOBP_NEGATIVE_REGULATION_OF_CYTOKINE_PRODUCTION	GOBP_NEGATIVE_REGULATION_OF_CYTOKINE_PRODUCTION		164	0.32893828	1.3873708	0.021387106	0.5588073	1.0	1313	tags=18%, list=11%, signal=20%
GOBP_POSITIVE_REGULATION_OF_VIRAL_LIFE_CYCLE	GOBP_POSITIVE_REGULATION_OF_VIRAL_LIFE_CYCLE		21	0.48979697	1.387023	0.09233577	0.55936986	1.0	1449	tags=33%, list=12%, signal=38%
GOMF_CYTOSKELETAL_PROTEIN_BINDING	GOMF_CYTOSKELETAL_PROTEIN_BINDING		693	0.28801048	1.3869793	5.016303E-4	0.55885816	1.0	3033	tags=33%, list=25%, signal=42%
GOMF_SODIUM_CHANNEL_REGULATOR_ACTIVITY	GOMF_SODIUM_CHANNEL_REGULATOR_ACTIVITY		21	0.483822	1.3868318	0.10293571	0.5586965	1.0	1515	tags=29%, list=13%, signal=33%
GOBP_POLYOL_TRANSPORT	GOBP_POLYOL_TRANSPORT		8	0.6278295	1.3867558	0.11749049	0.5582948	1.0	2673	tags=75%, list=22%, signal=96%
GOBP_POSITIVE_REGULATION_OF_SODIUM_ION_TRANSMEMBRANE_TRANSPORTER_ACTIVITY	GOBP_POSITIVE_REGULATION_OF_SODIUM_ION_TRANSMEMBRANE_TRANSPORTER_ACTIVITY		12	0.5601067	1.3863562	0.10957408	0.5589996	1.0	2044	tags=42%, list=17%, signal=50%
GOCC_X_CHROMOSOME	GOCC_X_CHROMOSOME		5	0.7099549	1.3858057	0.110775046	0.56022364	1.0	199	tags=20%, list=2%, signal=20%
GOBP_HISTONE_ARGININE_METHYLATION	GOBP_HISTONE_ARGININE_METHYLATION		4	0.7611614	1.3857878	0.10562249	0.5596147	1.0	1309	tags=50%, list=11%, signal=56%
GOBP_REGULATION_OF_EXTRINSIC_APOPTOTIC_SIGNALING_PATHWAY	GOBP_REGULATION_OF_EXTRINSIC_APOPTOTIC_SIGNALING_PATHWAY		107	0.3515933	1.3856199	0.031101238	0.5595436	1.0	2351	tags=28%, list=20%, signal=35%
GOMF_N_ACETYLGALACTOSAMINE_4_O_SULFOTRANSFERASE_ACTIVITY	GOMF_N_ACETYLGALACTOSAMINE_4_O_SULFOTRANSFERASE_ACTIVITY		3	0.8335353	1.3853588	0.08546017	0.559792	1.0	1039	tags=33%, list=9%, signal=36%
GOBP_NEGATIVE_REGULATION_OF_EXTRINSIC_APOPTOTIC_SIGNALING_PATHWAY	GOBP_NEGATIVE_REGULATION_OF_EXTRINSIC_APOPTOTIC_SIGNALING_PATHWAY		74	0.37174055	1.3853375	0.043520942	0.559201	1.0	2351	tags=27%, list=20%, signal=33%
GOBP_NEGATIVE_REGULATION_OF_SIGNAL_TRANSDUCTION_IN_ABSENCE_OF_LIGAND	GOBP_NEGATIVE_REGULATION_OF_SIGNAL_TRANSDUCTION_IN_ABSENCE_OF_LIGAND		19	0.4953949	1.3849429	0.094057605	0.55990523	1.0	2274	tags=37%, list=19%, signal=45%
GOBP_REGULATION_OF_NEURON_PROJECTION_ARBORIZATION	GOBP_REGULATION_OF_NEURON_PROJECTION_ARBORIZATION		13	0.54712284	1.3848832	0.11024499	0.5594462	1.0	1096	tags=31%, list=9%, signal=34%
GOBP_POSITIVE_REGULATION_OF_TRIGLYCERIDE_BIOSYNTHETIC_PROCESS	GOBP_POSITIVE_REGULATION_OF_TRIGLYCERIDE_BIOSYNTHETIC_PROCESS		10	0.58505195	1.3841934	0.106932156	0.5611995	1.0	691	tags=40%, list=6%, signal=42%
GOMF_FATTY_ACID_LIGASE_ACTIVITY	GOMF_FATTY_ACID_LIGASE_ACTIVITY		13	0.5509129	1.3840933	0.10662717	0.56088144	1.0	1433	tags=46%, list=12%, signal=52%
GOBP_DEOXYRIBONUCLEOTIDE_METABOLIC_PROCESS	GOBP_DEOXYRIBONUCLEOTIDE_METABOLIC_PROCESS		30	0.44231567	1.383921	0.08492865	0.56081617	1.0	1455	tags=23%, list=12%, signal=26%
GOMF_NUCLEOSIDE_TRIPHOSPHATE_DIPHOSPHATASE_ACTIVITY	GOMF_NUCLEOSIDE_TRIPHOSPHATE_DIPHOSPHATASE_ACTIVITY		6	0.67992866	1.3839206	0.12350299	0.56015587	1.0	3228	tags=83%, list=27%, signal=114%
GOBP_NEGATIVE_REGULATION_OF_RECEPTOR_SIGNALING_PATHWAY_VIA_STAT	GOBP_NEGATIVE_REGULATION_OF_RECEPTOR_SIGNALING_PATHWAY_VIA_STAT		21	0.48395145	1.3837188	0.09858645	0.5602012	1.0	686	tags=24%, list=6%, signal=25%
GOBP_PLATELET_ACTIVATION	GOBP_PLATELET_ACTIVATION		111	0.34858817	1.3834281	0.032002535	0.5605495	1.0	2649	tags=31%, list=22%, signal=39%
GOBP_FATTY_ACID_DERIVATIVE_BIOSYNTHETIC_PROCESS	GOBP_FATTY_ACID_DERIVATIVE_BIOSYNTHETIC_PROCESS		42	0.41392803	1.383359	0.072222225	0.5601295	1.0	1433	tags=29%, list=12%, signal=32%
GOBP_FATTY_ACYL_COA_METABOLIC_PROCESS	GOBP_FATTY_ACYL_COA_METABOLIC_PROCESS		32	0.44076374	1.3830957	0.07023644	0.5603931	1.0	1433	tags=31%, list=12%, signal=35%
GOBP_RESPONSE_TO_BIOTIC_STIMULUS	GOBP_RESPONSE_TO_BIOTIC_STIMULUS		778	0.28500465	1.3829536	2.474635E-4	0.56022066	1.0	1397	tags=16%, list=12%, signal=17%
GOBP_PHOSPHATIDYLCHOLINE_BIOSYNTHETIC_PROCESS	GOBP_PHOSPHATIDYLCHOLINE_BIOSYNTHETIC_PROCESS		29	0.44676915	1.3828524	0.0920354	0.5599038	1.0	1917	tags=45%, list=16%, signal=53%
GOBP_IONOTROPIC_GLUTAMATE_RECEPTOR_SIGNALING_PATHWAY	GOBP_IONOTROPIC_GLUTAMATE_RECEPTOR_SIGNALING_PATHWAY		13	0.5457516	1.3825963	0.104779415	0.5601526	1.0	1546	tags=31%, list=13%, signal=35%
GOBP_GLUCOCORTICOID_BIOSYNTHETIC_PROCESS	GOBP_GLUCOCORTICOID_BIOSYNTHETIC_PROCESS		8	0.6193963	1.3824897	0.112052366	0.5598633	1.0	3109	tags=75%, list=26%, signal=101%
GOBP_REGULATION_OF_ASPARTIC_TYPE_ENDOPEPTIDASE_ACTIVITY_INVOLVED_IN_AMYLOID_PRECURSOR_PROTEIN_CATABOLIC_PROCESS	GOBP_REGULATION_OF_ASPARTIC_TYPE_ENDOPEPTIDASE_ACTIVITY_INVOLVED_IN_AMYLOID_PRECURSOR_PROTEIN_CATABOLIC_PROCESS		7	0.64616567	1.3822429	0.12115233	0.5600451	1.0	1922	tags=43%, list=16%, signal=51%
GOMF_STRUCTURAL_CONSTITUENT_OF_PRESYNAPTIC_ACTIVE_ZONE	GOMF_STRUCTURAL_CONSTITUENT_OF_PRESYNAPTIC_ACTIVE_ZONE		3	0.81869894	1.3822069	0.09204368	0.5595119	1.0	1649	tags=67%, list=14%, signal=77%
GOBP_CELLULAR_RESPONSE_TO_ACIDIC_PH	GOBP_CELLULAR_RESPONSE_TO_ACIDIC_PH		9	0.602075	1.382201	0.116912596	0.5588786	1.0	463	tags=33%, list=4%, signal=35%
GOBP_NEGATIVE_REGULATION_OF_ADENYLATE_CYCLASE_ACTIVITY	GOBP_NEGATIVE_REGULATION_OF_ADENYLATE_CYCLASE_ACTIVITY		8	0.62539864	1.3821726	0.119644925	0.5583253	1.0	960	tags=38%, list=8%, signal=41%
GOMF_CYCLIC_NUCLEOTIDE_DEPENDENT_PROTEIN_KINASE_ACTIVITY	GOMF_CYCLIC_NUCLEOTIDE_DEPENDENT_PROTEIN_KINASE_ACTIVITY		7	0.6469759	1.3821195	0.120314844	0.55785996	1.0	2262	tags=43%, list=19%, signal=53%
GOBP_POSITIVE_REGULATION_OF_ESTABLISHMENT_OF_PROTEIN_LOCALIZATION	GOBP_POSITIVE_REGULATION_OF_ESTABLISHMENT_OF_PROTEIN_LOCALIZATION		233	0.3156413	1.3819833	0.010610079	0.5576814	1.0	2049	tags=23%, list=17%, signal=27%
GOBP_REGULATION_OF_SODIUM_ION_TRANSMEMBRANE_TRANSPORTER_ACTIVITY	GOBP_REGULATION_OF_SODIUM_ION_TRANSMEMBRANE_TRANSPORTER_ACTIVITY		33	0.43407413	1.3818089	0.07393526	0.5576242	1.0	2640	tags=45%, list=22%, signal=58%
GOBP_NEGATIVE_REGULATION_OF_ANION_TRANSPORT	GOBP_NEGATIVE_REGULATION_OF_ANION_TRANSPORT		130	0.33907497	1.3815677	0.032561053	0.5577881	1.0	1451	tags=18%, list=12%, signal=21%
GOBP_MEMBRANE_RAFT_ASSEMBLY	GOBP_MEMBRANE_RAFT_ASSEMBLY		8	0.6281772	1.3813956	0.12044495	0.557752	1.0	1967	tags=38%, list=16%, signal=45%
GOBP_PURINE_NUCLEOSIDE_TRIPHOSPHATE_CATABOLIC_PROCESS	GOBP_PURINE_NUCLEOSIDE_TRIPHOSPHATE_CATABOLIC_PROCESS		5	0.7127846	1.3811562	0.10376237	0.5579134	1.0	585	tags=40%, list=5%, signal=42%
GOBP_VIRAL_LATENCY	GOBP_VIRAL_LATENCY		10	0.59313214	1.3810731	0.11215657	0.5575567	1.0	1495	tags=30%, list=12%, signal=34%
GOBP_PORE_COMPLEX_ASSEMBLY	GOBP_PORE_COMPLEX_ASSEMBLY		18	0.49773	1.3802037	0.0967033	0.55983937	1.0	1918	tags=39%, list=16%, signal=46%
GOBP_REGULATION_OF_SODIUM_ION_TRANSMEMBRANE_TRANSPORT	GOBP_REGULATION_OF_SODIUM_ION_TRANSMEMBRANE_TRANSPORT		41	0.41680217	1.3800288	0.070909716	0.55976516	1.0	2640	tags=41%, list=22%, signal=53%
GOMF_CHOLESTEROL_BINDING	GOMF_CHOLESTEROL_BINDING		38	0.4209907	1.379972	0.067940556	0.55930793	1.0	2129	tags=39%, list=18%, signal=48%
GOBP_FUCOSE_CATABOLIC_PROCESS	GOBP_FUCOSE_CATABOLIC_PROCESS		6	0.6850092	1.3799084	0.115061164	0.5588769	1.0	680	tags=33%, list=6%, signal=35%
GOBP_ARF_PROTEIN_SIGNAL_TRANSDUCTION	GOBP_ARF_PROTEIN_SIGNAL_TRANSDUCTION		14	0.5359601	1.3797941	0.10904449	0.5586361	1.0	1950	tags=43%, list=16%, signal=51%
GOBP_NEGATIVE_REGULATION_OF_ENDOTHELIAL_CELL_DIFFERENTIATION	GOBP_NEGATIVE_REGULATION_OF_ENDOTHELIAL_CELL_DIFFERENTIATION		6	0.6745074	1.3796754	0.11677444	0.55839497	1.0	3072	tags=67%, list=26%, signal=90%
GOBP_POSITIVE_REGULATION_OF_PROTEIN_CONTAINING_COMPLEX_ASSEMBLY	GOBP_POSITIVE_REGULATION_OF_PROTEIN_CONTAINING_COMPLEX_ASSEMBLY		171	0.32448575	1.3793136	0.017323775	0.5590001	1.0	2875	tags=32%, list=24%, signal=42%
GOBP_DEOXYRIBONUCLEOSIDE_MONOPHOSPHATE_METABOLIC_PROCESS	GOBP_DEOXYRIBONUCLEOSIDE_MONOPHOSPHATE_METABOLIC_PROCESS		13	0.5439017	1.3791933	0.10744408	0.55876994	1.0	1455	tags=31%, list=12%, signal=35%
GOBP_POSITIVE_REGULATION_OF_IRE1_MEDIATED_UNFOLDED_PROTEIN_RESPONSE	GOBP_POSITIVE_REGULATION_OF_IRE1_MEDIATED_UNFOLDED_PROTEIN_RESPONSE		6	0.67213386	1.3789983	0.117600314	0.55880183	1.0	108	tags=17%, list=1%, signal=17%
GOBP_PYRIMIDINE_DEOXYRIBONUCLEOSIDE_MONOPHOSPHATE_METABOLIC_PROCESS	GOBP_PYRIMIDINE_DEOXYRIBONUCLEOSIDE_MONOPHOSPHATE_METABOLIC_PROCESS		7	0.6520077	1.3787714	0.1176699	0.5589492	1.0	904	tags=29%, list=8%, signal=31%
GOBP_REGULATION_OF_BIOMINERALIZATION	GOBP_REGULATION_OF_BIOMINERALIZATION		56	0.38907352	1.3784904	0.05720054	0.5592858	1.0	2604	tags=32%, list=22%, signal=41%
GOBP_CYTOKINESIS	GOBP_CYTOKINESIS		125	0.3415366	1.3782578	0.02504817	0.5594541	1.0	2783	tags=37%, list=23%, signal=47%
GOCC_PLATELET_DENSE_GRANULE_LUMEN	GOCC_PLATELET_DENSE_GRANULE_LUMEN		6	0.6748954	1.3781337	0.11374952	0.5592444	1.0	1393	tags=50%, list=12%, signal=57%
GOBP_REGULATION_OF_ACTIN_FILAMENT_BASED_PROCESS	GOBP_REGULATION_OF_ACTIN_FILAMENT_BASED_PROCESS		281	0.3065275	1.3776926	0.008182844	0.5601087	1.0	2146	tags=27%, list=18%, signal=32%
GOMF_LONG_CHAIN_FATTY_ACID_COA_LIGASE_ACTIVITY	GOMF_LONG_CHAIN_FATTY_ACID_COA_LIGASE_ACTIVITY		11	0.5782614	1.3776385	0.10500928	0.55967134	1.0	1433	tags=55%, list=12%, signal=62%
GOMF_PROTEIN_MEMBRANE_ADAPTOR_ACTIVITY	GOMF_PROTEIN_MEMBRANE_ADAPTOR_ACTIVITY		17	0.50669175	1.377485	0.104166664	0.55956155	1.0	3549	tags=65%, list=30%, signal=92%
GOBP_MITOTIC_CYTOKINETIC_PROCESS	GOBP_MITOTIC_CYTOKINETIC_PROCESS		20	0.49050942	1.3770528	0.093256816	0.56041616	1.0	3691	tags=55%, list=31%, signal=79%
GOBP_POSITIVE_REGULATION_OF_ASPARTIC_TYPE_PEPTIDASE_ACTIVITY	GOBP_POSITIVE_REGULATION_OF_ASPARTIC_TYPE_PEPTIDASE_ACTIVITY		5	0.70930374	1.3769706	0.11844136	0.560076	1.0	1922	tags=40%, list=16%, signal=48%
GOMF_LYSOPHOSPHOLIPASE_ACTIVITY	GOMF_LYSOPHOSPHOLIPASE_ACTIVITY		19	0.49364054	1.3769615	0.100331984	0.55948013	1.0	1752	tags=37%, list=15%, signal=43%
GOBP_RESPONSE_TO_INSULIN	GOBP_RESPONSE_TO_INSULIN		203	0.31850454	1.3769419	0.015929203	0.5589105	1.0	2810	tags=33%, list=23%, signal=42%
GOBP_DNA_REPLICATION_INDEPENDENT_NUCLEOSOME_ORGANIZATION	GOBP_DNA_REPLICATION_INDEPENDENT_NUCLEOSOME_ORGANIZATION		36	0.42604652	1.3765143	0.075044245	0.55974585	1.0	3970	tags=61%, list=33%, signal=91%
GOBP_DEFENSE_RESPONSE	GOBP_DEFENSE_RESPONSE		843	0.28214863	1.376448	0.0	0.55934083	1.0	1535	tags=17%, list=13%, signal=18%
GOBP_PHOSPHATIDYLETHANOLAMINE_METABOLIC_PROCESS	GOBP_PHOSPHATIDYLETHANOLAMINE_METABOLIC_PROCESS		19	0.49062997	1.376176	0.10047153	0.5596297	1.0	2085	tags=53%, list=17%, signal=64%
GOBP_RESPONSE_TO_DRUG	GOBP_RESPONSE_TO_DRUG		250	0.31025466	1.3761594	0.010303377	0.55905944	1.0	1469	tags=20%, list=12%, signal=23%
GOCC_CD95_DEATH_INDUCING_SIGNALING_COMPLEX	GOCC_CD95_DEATH_INDUCING_SIGNALING_COMPLEX		5	0.71131104	1.3760008	0.118920974	0.55896086	1.0	3470	tags=100%, list=29%, signal=141%
GOBP_REGULATION_OF_PROTEIN_CATABOLIC_PROCESS_IN_THE_VACUOLE	GOBP_REGULATION_OF_PROTEIN_CATABOLIC_PROCESS_IN_THE_VACUOLE		9	0.6035313	1.3759258	0.1168437	0.558587	1.0	2049	tags=44%, list=17%, signal=54%
GOBP_POSTTRANSLATIONAL_PROTEIN_TARGETING_TO_MEMBRANE_TRANSLOCATION	GOBP_POSTTRANSLATIONAL_PROTEIN_TARGETING_TO_MEMBRANE_TRANSLOCATION		7	0.64466566	1.375332	0.12859304	0.5599961	1.0	2308	tags=57%, list=19%, signal=71%
GOBP_EPHRIN_RECEPTOR_SIGNALING_PATHWAY	GOBP_EPHRIN_RECEPTOR_SIGNALING_PATHWAY		69	0.37366745	1.3738953	0.05553697	0.5642779	1.0	3387	tags=51%, list=28%, signal=70%
GOMF_COA_HYDROLASE_ACTIVITY	GOMF_COA_HYDROLASE_ACTIVITY		16	0.5194843	1.3738464	0.10419682	0.56381595	1.0	911	tags=31%, list=8%, signal=34%
GOBP_PHOSPHOLIPID_CATABOLIC_PROCESS	GOBP_PHOSPHOLIPID_CATABOLIC_PROCESS		35	0.42753932	1.3736994	0.0735901	0.5636855	1.0	1752	tags=37%, list=15%, signal=43%
GOMF_ATPASE_ACTIVITY	GOMF_ATPASE_ACTIVITY		336	0.30103543	1.3735912	0.005828476	0.5634327	1.0	2225	tags=24%, list=19%, signal=28%
GOBP_REGULATION_OF_SMALL_GTPASE_MEDIATED_SIGNAL_TRANSDUCTION	GOBP_REGULATION_OF_SMALL_GTPASE_MEDIATED_SIGNAL_TRANSDUCTION		251	0.31146628	1.3734113	0.010951009	0.5634431	1.0	2731	tags=32%, list=23%, signal=41%
GOCC_CELL_CELL_CONTACT_ZONE	GOCC_CELL_CELL_CONTACT_ZONE		47	0.4023734	1.3729606	0.068260565	0.56437325	1.0	1875	tags=32%, list=16%, signal=38%
GOBP_HOMOLOGOUS_CHROMOSOME_PAIRING_AT_MEIOSIS	GOBP_HOMOLOGOUS_CHROMOSOME_PAIRING_AT_MEIOSIS		21	0.48140693	1.3729565	0.10032835	0.56376064	1.0	3684	tags=52%, list=31%, signal=75%
GOBP_RESPONSE_TO_INCREASED_OXYGEN_LEVELS	GOBP_RESPONSE_TO_INCREASED_OXYGEN_LEVELS		22	0.47400007	1.3725055	0.100589536	0.5646779	1.0	2221	tags=32%, list=18%, signal=39%
GOCC_CLATHRIN_COATED_ENDOCYTIC_VESICLE	GOCC_CLATHRIN_COATED_ENDOCYTIC_VESICLE		27	0.45049512	1.3721004	0.10328806	0.56543076	1.0	1880	tags=26%, list=16%, signal=31%
GOMF_PROTEIN_BINDING_INVOLVED_IN_HETEROTYPIC_CELL_CELL_ADHESION	GOMF_PROTEIN_BINDING_INVOLVED_IN_HETEROTYPIC_CELL_CELL_ADHESION		7	0.6414295	1.3717976	0.11896617	0.5658578	1.0	985	tags=43%, list=8%, signal=47%
GOBP_NEGATIVE_REGULATION_OF_BLOOD_VESSEL_ENDOTHELIAL_CELL_MIGRATION	GOBP_NEGATIVE_REGULATION_OF_BLOOD_VESSEL_ENDOTHELIAL_CELL_MIGRATION		29	0.43921322	1.3712798	0.08509874	0.56701136	1.0	1553	tags=28%, list=13%, signal=32%
GOBP_REGULATION_OF_ACTIN_FILAMENT_BASED_MOVEMENT	GOBP_REGULATION_OF_ACTIN_FILAMENT_BASED_MOVEMENT		23	0.4687217	1.3710347	0.10085531	0.5672472	1.0	1234	tags=30%, list=10%, signal=34%
GOBP_DNA_REPLICATION_CHECKPOINT	GOBP_DNA_REPLICATION_CHECKPOINT		15	0.52183235	1.3705978	0.11356822	0.5681537	1.0	4413	tags=73%, list=37%, signal=116%
GOBP_POSITIVE_REGULATION_OF_LIPID_LOCALIZATION	GOBP_POSITIVE_REGULATION_OF_LIPID_LOCALIZATION		72	0.36744088	1.3703973	0.054009277	0.56821555	1.0	1326	tags=24%, list=11%, signal=26%
GOBP_REGULATION_OF_EARLY_ENDOSOME_TO_LATE_ENDOSOME_TRANSPORT	GOBP_REGULATION_OF_EARLY_ENDOSOME_TO_LATE_ENDOSOME_TRANSPORT		15	0.5215687	1.3700528	0.10933527	0.56875855	1.0	4749	tags=73%, list=40%, signal=121%
GOBP_INOSITOL_TRISPHOSPHATE_METABOLIC_PROCESS	GOBP_INOSITOL_TRISPHOSPHATE_METABOLIC_PROCESS		8	0.61551327	1.3696368	0.12089158	0.5695885	1.0	713	tags=38%, list=6%, signal=40%
GOBP_POSITIVE_REGULATION_OF_T_HELPER_2_CELL_CYTOKINE_PRODUCTION	GOBP_POSITIVE_REGULATION_OF_T_HELPER_2_CELL_CYTOKINE_PRODUCTION		6	0.6778575	1.3688287	0.13043478	0.5717314	1.0	405	tags=33%, list=3%, signal=34%
GOBP_REGULATION_OF_RECEPTOR_SIGNALING_PATHWAY_VIA_STAT	GOBP_REGULATION_OF_RECEPTOR_SIGNALING_PATHWAY_VIA_STAT		53	0.38895229	1.3687427	0.05645161	0.5714012	1.0	990	tags=21%, list=8%, signal=23%
GOMF_FILAMIN_BINDING	GOMF_FILAMIN_BINDING		8	0.62080306	1.3683982	0.13169985	0.5719374	1.0	1383	tags=38%, list=12%, signal=42%
GOBP_MAMMARY_GLAND_MORPHOGENESIS	GOBP_MAMMARY_GLAND_MORPHOGENESIS		30	0.43813995	1.3680005	0.09226298	0.57267964	1.0	2548	tags=40%, list=21%, signal=51%
GOBP_CARDIAC_CONDUCTION_SYSTEM_DEVELOPMENT	GOBP_CARDIAC_CONDUCTION_SYSTEM_DEVELOPMENT		8	0.6216959	1.3679792	0.13119195	0.5721292	1.0	1336	tags=50%, list=11%, signal=56%
GOBP_REGULATION_OF_DEFENSE_RESPONSE	GOBP_REGULATION_OF_DEFENSE_RESPONSE		389	0.29702264	1.3679221	0.005694143	0.5717013	1.0	1519	tags=17%, list=13%, signal=19%
GOMF_ACYLGLYCEROL_LIPASE_ACTIVITY	GOMF_ACYLGLYCEROL_LIPASE_ACTIVITY		9	0.59979504	1.3678012	0.11177795	0.57149136	1.0	1752	tags=56%, list=15%, signal=65%
GOBP_INTERLEUKIN_23_PRODUCTION	GOBP_INTERLEUKIN_23_PRODUCTION		4	0.7521923	1.3677362	0.10078125	0.5710911	1.0	1737	tags=50%, list=14%, signal=58%
GOBP_ECTODERMAL_PLACODE_FORMATION	GOBP_ECTODERMAL_PLACODE_FORMATION		7	0.6442025	1.3676995	0.12570356	0.57058233	1.0	3	tags=14%, list=0%, signal=14%
GOBP_REGULATION_OF_DNA_DAMAGE_CHECKPOINT	GOBP_REGULATION_OF_DNA_DAMAGE_CHECKPOINT		12	0.54913807	1.3675905	0.11870774	0.5703553	1.0	4522	tags=67%, list=38%, signal=107%
GOBP_CELLULAR_RESPONSE_TO_EXTERNAL_STIMULUS	GOBP_CELLULAR_RESPONSE_TO_EXTERNAL_STIMULUS		230	0.31355053	1.367427	0.016603554	0.5702895	1.0	1427	tags=18%, list=12%, signal=20%
GOCC_SEPTIN_COMPLEX	GOCC_SEPTIN_COMPLEX		3	0.8135475	1.3673544	0.10258418	0.56992924	1.0	2123	tags=67%, list=18%, signal=81%
GOMF_RECEPTOR_INHIBITOR_ACTIVITY	GOMF_RECEPTOR_INHIBITOR_ACTIVITY		12	0.55493885	1.3672223	0.12253109	0.56976026	1.0	1607	tags=42%, list=13%, signal=48%
GOBP_NEGATIVE_REGULATION_OF_VIRAL_INDUCED_CYTOPLASMIC_PATTERN_RECOGNITION_RECEPTOR_SIGNALING_PATHWAY	GOBP_NEGATIVE_REGULATION_OF_VIRAL_INDUCED_CYTOPLASMIC_PATTERN_RECOGNITION_RECEPTOR_SIGNALING_PATHWAY		9	0.59177256	1.3669494	0.12587155	0.5700825	1.0	1137	tags=33%, list=9%, signal=37%
GOMF_PROTEIN_KINASE_ACTIVITY	GOMF_PROTEIN_KINASE_ACTIVITY		416	0.2942282	1.3666798	0.003480589	0.57038826	1.0	2854	tags=30%, list=24%, signal=38%
GOBP_EXOCYST_LOCALIZATION	GOBP_EXOCYST_LOCALIZATION		5	0.7014218	1.3663739	0.12360845	0.5708369	1.0	2583	tags=60%, list=22%, signal=76%
GOBP_SIGNAL_RELEASE	GOBP_SIGNAL_RELEASE		312	0.30178654	1.3656514	0.009510489	0.57267773	1.0	2049	tags=26%, list=17%, signal=31%
GOBP_GLUCOSYLCERAMIDE_METABOLIC_PROCESS	GOBP_GLUCOSYLCERAMIDE_METABOLIC_PROCESS		5	0.71300477	1.3653365	0.1261574	0.5731307	1.0	1419	tags=60%, list=12%, signal=68%
GOBP_MEIOTIC_CELL_CYCLE	GOBP_MEIOTIC_CELL_CYCLE		144	0.33004332	1.3652272	0.024233129	0.5728922	1.0	3960	tags=45%, list=33%, signal=67%
GOBP_NEGATIVE_REGULATION_OF_PROTEIN_LOCALIZATION_TO_CELL_PERIPHERY	GOBP_NEGATIVE_REGULATION_OF_PROTEIN_LOCALIZATION_TO_CELL_PERIPHERY		19	0.48568836	1.3651251	0.10939742	0.57263696	1.0	2561	tags=32%, list=21%, signal=40%
GOBP_REGULATION_OF_PROTEIN_CONTAINING_COMPLEX_ASSEMBLY	GOBP_REGULATION_OF_PROTEIN_CONTAINING_COMPLEX_ASSEMBLY		309	0.30145293	1.365026	0.008225939	0.57237685	1.0	2875	tags=30%, list=24%, signal=38%
GOMF_CARGO_ADAPTOR_ACTIVITY	GOMF_CARGO_ADAPTOR_ACTIVITY		12	0.55165225	1.3649516	0.12145594	0.57201684	1.0	4558	tags=58%, list=38%, signal=94%
GOBP_POSITIVE_REGULATION_OF_CELL_SUBSTRATE_ADHESION	GOBP_POSITIVE_REGULATION_OF_CELL_SUBSTRATE_ADHESION		92	0.35523993	1.3649397	0.04990341	0.57144475	1.0	2843	tags=36%, list=24%, signal=47%
GOBP_CELLULAR_RESPONSE_TO_HYDROGEN_PEROXIDE	GOBP_CELLULAR_RESPONSE_TO_HYDROGEN_PEROXIDE		68	0.36905602	1.364592	0.056685563	0.5720169	1.0	1612	tags=28%, list=13%, signal=32%
GOBP_RIBONUCLEOTIDE_CATABOLIC_PROCESS	GOBP_RIBONUCLEOTIDE_CATABOLIC_PROCESS		29	0.44309402	1.36456	0.09322325	0.5715222	1.0	1700	tags=24%, list=14%, signal=28%
GOCC_SEX_CHROMOSOME	GOCC_SEX_CHROMOSOME		18	0.49107113	1.3644723	0.11221122	0.5712062	1.0	2657	tags=39%, list=22%, signal=50%
GOBP_ACTIN_NUCLEATION	GOBP_ACTIN_NUCLEATION		36	0.42349696	1.3642689	0.07933194	0.571269	1.0	3900	tags=50%, list=32%, signal=74%
GOBP_MIDBODY_ABSCISSION	GOBP_MIDBODY_ABSCISSION		16	0.5109208	1.3639145	0.11422335	0.57188267	1.0	3691	tags=63%, list=31%, signal=90%
GOCC_CONDENSED_CHROMOSOME_CENTROMERIC_REGION	GOCC_CONDENSED_CHROMOSOME_CENTROMERIC_REGION		97	0.3489895	1.363625	0.044588044	0.5722478	1.0	3970	tags=54%, list=33%, signal=79%
GOBP_POSITIVE_REGULATION_OF_RESPONSE_TO_REACTIVE_OXYGEN_SPECIES	GOBP_POSITIVE_REGULATION_OF_RESPONSE_TO_REACTIVE_OXYGEN_SPECIES		3	0.8098354	1.3636173	0.09714062	0.57166225	1.0	1092	tags=67%, list=9%, signal=73%
GOMF_DNA_BINDING_TRANSCRIPTION_REPRESSOR_ACTIVITY	GOMF_DNA_BINDING_TRANSCRIPTION_REPRESSOR_ACTIVITY		154	0.32826126	1.3636005	0.02586207	0.571112	1.0	1339	tags=19%, list=11%, signal=21%
GOBP_REGULATION_OF_APPETITE	GOBP_REGULATION_OF_APPETITE		12	0.5526553	1.3635621	0.11208791	0.57063097	1.0	389	tags=33%, list=3%, signal=34%
GOBP_NEGATIVE_REGULATION_OF_ION_TRANSPORT	GOBP_NEGATIVE_REGULATION_OF_ION_TRANSPORT		192	0.31880888	1.3635349	0.02326969	0.5701222	1.0	2821	tags=32%, list=23%, signal=42%
GOBP_NEGATIVE_REGULATION_OF_EPITHELIAL_CELL_MIGRATION	GOBP_NEGATIVE_REGULATION_OF_EPITHELIAL_CELL_MIGRATION		58	0.38286453	1.36335	0.064259686	0.57013845	1.0	1553	tags=19%, list=13%, signal=22%
GOBP_CELLULAR_SODIUM_ION_HOMEOSTASIS	GOBP_CELLULAR_SODIUM_ION_HOMEOSTASIS		10	0.5815128	1.3633156	0.115341544	0.5696508	1.0	739	tags=30%, list=6%, signal=32%
GOBP_POSITIVE_REGULATION_OF_TUMOR_NECROSIS_FACTOR_SUPERFAMILY_CYTOKINE_PRODUCTION	GOBP_POSITIVE_REGULATION_OF_TUMOR_NECROSIS_FACTOR_SUPERFAMILY_CYTOKINE_PRODUCTION		50	0.3944711	1.3630261	0.07864793	0.57004917	1.0	3100	tags=38%, list=26%, signal=51%
GOBP_REGULATION_OF_INFLAMMATORY_RESPONSE_TO_WOUNDING	GOBP_REGULATION_OF_INFLAMMATORY_RESPONSE_TO_WOUNDING		4	0.75054497	1.3629869	0.11281844	0.56958807	1.0	867	tags=25%, list=7%, signal=27%
GOBP_REGULATION_OF_PLATELET_ACTIVATION	GOBP_REGULATION_OF_PLATELET_ACTIVATION		23	0.4683818	1.3626744	0.10512914	0.5700327	1.0	1444	tags=26%, list=12%, signal=30%
GOBP_ACTIVATION_INDUCED_CELL_DEATH_OF_T_CELLS	GOBP_ACTIVATION_INDUCED_CELL_DEATH_OF_T_CELLS		8	0.61864626	1.3626078	0.12480857	0.56965214	1.0	409	tags=25%, list=3%, signal=26%
GOBP_CELLULAR_RESPONSE_TO_FLUID_SHEAR_STRESS	GOBP_CELLULAR_RESPONSE_TO_FLUID_SHEAR_STRESS		15	0.5235434	1.3625343	0.119661264	0.56931275	1.0	713	tags=27%, list=6%, signal=28%
GOCC_APICAL_DENDRITE	GOCC_APICAL_DENDRITE		15	0.52104455	1.362269	0.1163825	0.56961477	1.0	2013	tags=47%, list=17%, signal=56%
GOBP_GLYCEROPHOSPHOLIPID_CATABOLIC_PROCESS	GOBP_GLYCEROPHOSPHOLIPID_CATABOLIC_PROCESS		22	0.47319588	1.3620284	0.10781195	0.56984866	1.0	1752	tags=41%, list=15%, signal=48%
GOMF_GALACTOSYLTRANSFERASE_ACTIVITY	GOMF_GALACTOSYLTRANSFERASE_ACTIVITY		15	0.52145064	1.3620001	0.113103956	0.56935066	1.0	110	tags=13%, list=1%, signal=13%
GOCC_EXOCYST	GOCC_EXOCYST		15	0.52205235	1.3617593	0.12041116	0.5695483	1.0	3169	tags=47%, list=26%, signal=63%
GOMF_PEPTIDASE_REGULATOR_ACTIVITY	GOMF_PEPTIDASE_REGULATOR_ACTIVITY		104	0.34668103	1.3613758	0.04245283	0.5702573	1.0	1219	tags=20%, list=10%, signal=22%
GOBP_ENDOMEMBRANE_SYSTEM_ORGANIZATION	GOBP_ENDOMEMBRANE_SYSTEM_ORGANIZATION		344	0.298616	1.3611312	0.006442577	0.570464	1.0	3140	tags=35%, list=26%, signal=45%
GOCC_CONDENSED_CHROMOSOME	GOCC_CONDENSED_CHROMOSOME		160	0.324922	1.3607367	0.028659476	0.5711808	1.0	3978	tags=47%, list=33%, signal=69%
GOBP_NEGATIVE_REGULATION_OF_SUPRAMOLECULAR_FIBER_ORGANIZATION	GOBP_NEGATIVE_REGULATION_OF_SUPRAMOLECULAR_FIBER_ORGANIZATION		104	0.34645203	1.3603582	0.042262677	0.5718476	1.0	2090	tags=26%, list=17%, signal=31%
GOBP_HEPATICOBILIARY_SYSTEM_DEVELOPMENT	GOBP_HEPATICOBILIARY_SYSTEM_DEVELOPMENT		106	0.34469822	1.360071	0.04228059	0.5722303	1.0	1864	tags=23%, list=16%, signal=27%
GOCC_CLEAVAGE_FURROW	GOCC_CLEAVAGE_FURROW		41	0.40835336	1.3599025	0.0753734	0.572211	1.0	3111	tags=46%, list=26%, signal=62%
GOBP_REGULATION_OF_MITOTIC_CYTOKINESIS	GOBP_REGULATION_OF_MITOTIC_CYTOKINESIS		3	0.8117589	1.3594621	0.10520095	0.5731068	1.0	1532	tags=67%, list=13%, signal=76%
GOBP_PROTEIN_LIPID_COMPLEX_SUBUNIT_ORGANIZATION	GOBP_PROTEIN_LIPID_COMPLEX_SUBUNIT_ORGANIZATION		29	0.44055116	1.3592746	0.10138249	0.573152	1.0	1396	tags=31%, list=12%, signal=35%
GOBP_ACTIN_FILAMENT_SEVERING	GOBP_ACTIN_FILAMENT_SEVERING		13	0.53716195	1.3589578	0.122304834	0.5736318	1.0	1505	tags=38%, list=13%, signal=44%
GOBP_REGULATION_OF_WNT_SIGNALING_PATHWAY_INVOLVED_IN_HEART_DEVELOPMENT	GOBP_REGULATION_OF_WNT_SIGNALING_PATHWAY_INVOLVED_IN_HEART_DEVELOPMENT		4	0.7473141	1.3584365	0.118906066	0.5748179	1.0	3037	tags=100%, list=25%, signal=134%
GOCC_DENDRITIC_GROWTH_CONE	GOCC_DENDRITIC_GROWTH_CONE		8	0.61089885	1.3581578	0.13350883	0.5751657	1.0	903	tags=25%, list=8%, signal=27%
GOBP_REGULATION_OF_ACTIN_FILAMENT_LENGTH	GOBP_REGULATION_OF_ACTIN_FILAMENT_LENGTH		130	0.33471918	1.3580339	0.03502189	0.5749809	1.0	2146	tags=28%, list=18%, signal=33%
GOBP_NEGATIVE_REGULATION_OF_IMMUNE_RESPONSE	GOBP_NEGATIVE_REGULATION_OF_IMMUNE_RESPONSE		77	0.3624436	1.3577522	0.059053835	0.5753268	1.0	1060	tags=17%, list=9%, signal=18%
GOBP_EPITHELIAL_CELL_DIFFERENTIATION_INVOLVED_IN_KIDNEY_DEVELOPMENT	GOBP_EPITHELIAL_CELL_DIFFERENTIATION_INVOLVED_IN_KIDNEY_DEVELOPMENT		34	0.42336202	1.356922	0.09255393	0.5775111	1.0	2680	tags=41%, list=22%, signal=53%
GOBP_POSITIVE_REGULATION_OF_RESPONSE_TO_TUMOR_CELL	GOBP_POSITIVE_REGULATION_OF_RESPONSE_TO_TUMOR_CELL		5	0.7061908	1.3566304	0.13046786	0.5779048	1.0	2666	tags=60%, list=22%, signal=77%
GOBP_SECRETION	GOBP_SECRETION		948	0.27723184	1.3564401	4.7539815E-4	0.57795095	1.0	2049	tags=23%, list=17%, signal=25%
GOBP_ENDOCRINE_HORMONE_SECRETION	GOBP_ENDOCRINE_HORMONE_SECRETION		27	0.4456562	1.3559884	0.10097834	0.57889223	1.0	1274	tags=30%, list=11%, signal=33%
GOBP_ANTEROGRADE_AXONAL_TRANSPORT_OF_MITOCHONDRION	GOBP_ANTEROGRADE_AXONAL_TRANSPORT_OF_MITOCHONDRION		5	0.7027849	1.3557527	0.1273585	0.57908434	1.0	2634	tags=60%, list=22%, signal=77%
GOCC_BRUSH_BORDER	GOCC_BRUSH_BORDER		72	0.365528	1.3548474	0.062354118	0.5815558	1.0	1986	tags=35%, list=17%, signal=41%
GOBP_ESTABLISHMENT_OR_MAINTENANCE_OF_BIPOLAR_CELL_POLARITY	GOBP_ESTABLISHMENT_OR_MAINTENANCE_OF_BIPOLAR_CELL_POLARITY		33	0.42674744	1.3547567	0.09120057	0.581267	1.0	3045	tags=48%, list=25%, signal=65%
GOBP_POSITIVE_REGULATION_OF_RESPONSE_TO_DNA_DAMAGE_STIMULUS	GOBP_POSITIVE_REGULATION_OF_RESPONSE_TO_DNA_DAMAGE_STIMULUS		75	0.36025286	1.354376	0.056168504	0.5819574	1.0	3609	tags=43%, list=30%, signal=61%
GOMF_ATPASE_BINDING	GOMF_ATPASE_BINDING		62	0.3740379	1.3543044	0.057142857	0.58160096	1.0	2903	tags=34%, list=24%, signal=44%
GOMF_BMP_RECEPTOR_ACTIVITY	GOMF_BMP_RECEPTOR_ACTIVITY		5	0.6915703	1.3542143	0.13186388	0.58130354	1.0	1909	tags=60%, list=16%, signal=71%
GOBP_CYTOKINETIC_PROCESS	GOBP_CYTOKINETIC_PROCESS		34	0.42585665	1.3537908	0.095355384	0.5821483	1.0	3691	tags=50%, list=31%, signal=72%
GOBP_NEGATIVE_REGULATION_OF_INTERFERON_ALPHA_PRODUCTION	GOBP_NEGATIVE_REGULATION_OF_INTERFERON_ALPHA_PRODUCTION		3	0.8037151	1.3536066	0.11317704	0.5821777	1.0	66	tags=33%, list=1%, signal=34%
GOBP_GANGLIOSIDE_CATABOLIC_PROCESS	GOBP_GANGLIOSIDE_CATABOLIC_PROCESS		4	0.74999464	1.3535718	0.12345679	0.5816999	1.0	130	tags=25%, list=1%, signal=25%
GOBP_LIMBIC_SYSTEM_DEVELOPMENT	GOBP_LIMBIC_SYSTEM_DEVELOPMENT		58	0.37932533	1.3535709	0.07939189	0.5811105	1.0	2035	tags=26%, list=17%, signal=31%
GOBP_POSITIVE_REGULATION_OF_LAMELLIPODIUM_MORPHOGENESIS	GOBP_POSITIVE_REGULATION_OF_LAMELLIPODIUM_MORPHOGENESIS		6	0.65949196	1.3532703	0.13232441	0.5815437	1.0	1722	tags=50%, list=14%, signal=58%
GOMF_SODIUM_INDEPENDENT_ORGANIC_ANION_TRANSMEMBRANE_TRANSPORTER_ACTIVITY	GOMF_SODIUM_INDEPENDENT_ORGANIC_ANION_TRANSMEMBRANE_TRANSPORTER_ACTIVITY		5	0.6938538	1.3532405	0.13215686	0.58105326	1.0	3304	tags=60%, list=28%, signal=83%
GOBP_REGULATION_OF_MYOBLAST_DIFFERENTIATION	GOBP_REGULATION_OF_MYOBLAST_DIFFERENTIATION		37	0.41570124	1.353183	0.084221385	0.58066076	1.0	1395	tags=22%, list=12%, signal=24%
GOBP_INTERMEDIATE_FILAMENT_BUNDLE_ASSEMBLY	GOBP_INTERMEDIATE_FILAMENT_BUNDLE_ASSEMBLY		3	0.81074977	1.3530915	0.10805501	0.58037573	1.0	7	tags=33%, list=0%, signal=33%
GOCC_SYNAPTONEMAL_STRUCTURE	GOCC_SYNAPTONEMAL_STRUCTURE		19	0.48163852	1.3530172	0.11962072	0.5800437	1.0	3507	tags=47%, list=29%, signal=67%
GOBP_REVERSIBLE_DIFFERENTIATION	GOBP_REVERSIBLE_DIFFERENTIATION		5	0.6970079	1.3529922	0.13328168	0.5795342	1.0	575	tags=20%, list=5%, signal=21%
GOBP_CELLULAR_PROTEIN_CONTAINING_COMPLEX_LOCALIZATION	GOBP_CELLULAR_PROTEIN_CONTAINING_COMPLEX_LOCALIZATION		17	0.4989085	1.3528036	0.118323445	0.5795803	1.0	1670	tags=35%, list=14%, signal=41%
GOBP_NEGATIVE_REGULATION_OF_OSTEOCLAST_DIFFERENTIATION	GOBP_NEGATIVE_REGULATION_OF_OSTEOCLAST_DIFFERENTIATION		14	0.5235406	1.352445	0.116425656	0.58022195	1.0	2141	tags=43%, list=18%, signal=52%
GOBP_FORMATION_OF_EXTRACHROMOSOMAL_CIRCULAR_DNA	GOBP_FORMATION_OF_EXTRACHROMOSOMAL_CIRCULAR_DNA		12	0.54473126	1.3522675	0.13441058	0.5802297	1.0	983	tags=33%, list=8%, signal=36%
GOMF_1_PHOSPHATIDYLINOSITOL_BINDING	GOMF_1_PHOSPHATIDYLINOSITOL_BINDING		14	0.5225224	1.352037	0.120366976	0.58043635	1.0	654	tags=21%, list=5%, signal=23%
GOBP_POSITIVE_REGULATION_OF_SODIUM_ION_TRANSPORT	GOBP_POSITIVE_REGULATION_OF_SODIUM_ION_TRANSPORT		26	0.44667676	1.3504179	0.1061915	0.5852944	1.0	725	tags=15%, list=6%, signal=16%
GOBP_CARBOHYDRATE_IMPORT_ACROSS_PLASMA_MEMBRANE	GOBP_CARBOHYDRATE_IMPORT_ACROSS_PLASMA_MEMBRANE		4	0.7552931	1.3494694	0.11322249	0.58792275	1.0	1360	tags=75%, list=11%, signal=85%
GOBP_CELLULAR_RESPONSE_TO_FOLLICLE_STIMULATING_HORMONE_STIMULUS	GOBP_CELLULAR_RESPONSE_TO_FOLLICLE_STIMULATING_HORMONE_STIMULUS		5	0.69927716	1.3492467	0.13460046	0.5880709	1.0	855	tags=40%, list=7%, signal=43%
GOCC_CORTICAL_ACTIN_CYTOSKELETON	GOCC_CORTICAL_ACTIN_CYTOSKELETON		58	0.37515923	1.3491868	0.06655574	0.5876834	1.0	2397	tags=33%, list=20%, signal=41%
GOBP_RIGHTING_REFLEX	GOBP_RIGHTING_REFLEX		4	0.7393706	1.349146	0.12627852	0.5872211	1.0	831	tags=50%, list=7%, signal=54%
GOMF_WW_DOMAIN_BINDING	GOMF_WW_DOMAIN_BINDING		16	0.5043601	1.3488551	0.12544675	0.5876368	1.0	3207	tags=44%, list=27%, signal=60%
GOBP_POSITIVE_REGULATION_OF_DNA_DEPENDENT_DNA_REPLICATION	GOBP_POSITIVE_REGULATION_OF_DNA_DEPENDENT_DNA_REPLICATION		9	0.5861796	1.3482107	0.13275668	0.58920485	1.0	2394	tags=44%, list=20%, signal=55%
GOBP_REGULATION_OF_CELL_CYCLE_CHECKPOINT	GOBP_REGULATION_OF_CELL_CYCLE_CHECKPOINT		27	0.4440784	1.348187	0.10277677	0.58870226	1.0	4038	tags=56%, list=34%, signal=84%
GOBP_ESTABLISHMENT_OR_MAINTENANCE_OF_CELL_POLARITY	GOBP_ESTABLISHMENT_OR_MAINTENANCE_OF_CELL_POLARITY		173	0.3193675	1.3480227	0.028631076	0.5886752	1.0	3045	tags=39%, list=25%, signal=52%
GOBP_MEIOSIS_I_CELL_CYCLE_PROCESS	GOBP_MEIOSIS_I_CELL_CYCLE_PROCESS		70	0.3667062	1.3472029	0.05890183	0.5908858	1.0	3826	tags=46%, list=32%, signal=67%
GOBP_REGULATION_OF_CALCIUM_ION_IMPORT	GOBP_REGULATION_OF_CALCIUM_ION_IMPORT		17	0.49591956	1.3471141	0.13120696	0.5905937	1.0	1710	tags=29%, list=14%, signal=34%
GOBP_HYPEROSMOTIC_RESPONSE	GOBP_HYPEROSMOTIC_RESPONSE		18	0.4904901	1.3466944	0.11426492	0.591429	1.0	942	tags=28%, list=8%, signal=30%
GOBP_ENDOPLASMIC_RETICULUM_TO_GOLGI_VESICLE_MEDIATED_TRANSPORT	GOBP_ENDOPLASMIC_RETICULUM_TO_GOLGI_VESICLE_MEDIATED_TRANSPORT		163	0.32055494	1.3462627	0.028349746	0.5923361	1.0	3458	tags=39%, list=29%, signal=54%
GOBP_PROTEIN_DE_ADP_RIBOSYLATION	GOBP_PROTEIN_DE_ADP_RIBOSYLATION		3	0.803625	1.3459574	0.12242518	0.5927824	1.0	440	tags=33%, list=4%, signal=35%
GOBP_NEGATIVE_REGULATION_OF_CELL_CYCLE_CHECKPOINT	GOBP_NEGATIVE_REGULATION_OF_CELL_CYCLE_CHECKPOINT		5	0.69691116	1.3459096	0.14779875	0.59235054	1.0	2065	tags=60%, list=17%, signal=72%
GOBP_NEGATIVE_REGULATION_OF_CYTOSKELETON_ORGANIZATION	GOBP_NEGATIVE_REGULATION_OF_CYTOSKELETON_ORGANIZATION		105	0.34043097	1.3457288	0.04780115	0.5923739	1.0	2105	tags=26%, list=18%, signal=31%
GOBP_REGULATION_OF_PEPTIDYL_TYROSINE_PHOSPHORYLATION	GOBP_REGULATION_OF_PEPTIDYL_TYROSINE_PHOSPHORYLATION		166	0.3186949	1.3451693	0.025938358	0.59365785	1.0	2311	tags=28%, list=19%, signal=34%
GOMF_PHOSPHOLIPASE_INHIBITOR_ACTIVITY	GOMF_PHOSPHOLIPASE_INHIBITOR_ACTIVITY		6	0.66242194	1.3448713	0.13781321	0.5940796	1.0	1858	tags=67%, list=15%, signal=79%
GOCC_EXTRINSIC_COMPONENT_OF_ENDOSOME_MEMBRANE	GOCC_EXTRINSIC_COMPONENT_OF_ENDOSOME_MEMBRANE		9	0.5860575	1.3445642	0.13470149	0.59454167	1.0	3069	tags=56%, list=26%, signal=75%
GOBP_REGULATION_OF_SYNAPSE_STRUCTURAL_PLASTICITY	GOBP_REGULATION_OF_SYNAPSE_STRUCTURAL_PLASTICITY		6	0.65883505	1.3443578	0.13731575	0.59466773	1.0	2645	tags=67%, list=22%, signal=85%
GOBP_PHOSPHOLIPID_METABOLIC_PROCESS	GOBP_PHOSPHOLIPID_METABOLIC_PROCESS		312	0.29795533	1.3442498	0.0130555555	0.5944527	1.0	1926	tags=25%, list=16%, signal=29%
GOBP_POSITIVE_REGULATION_OF_HISTONE_H3_K4_METHYLATION	GOBP_POSITIVE_REGULATION_OF_HISTONE_H3_K4_METHYLATION		15	0.5108045	1.3439735	0.13019288	0.5948334	1.0	228	tags=13%, list=2%, signal=14%
GOBP_REGULATION_OF_LYMPHANGIOGENESIS	GOBP_REGULATION_OF_LYMPHANGIOGENESIS		4	0.7407903	1.3435159	0.13387978	0.59579754	1.0	2548	tags=75%, list=21%, signal=95%
GOBP_TOLERANCE_INDUCTION_TO_SELF_ANTIGEN	GOBP_TOLERANCE_INDUCTION_TO_SELF_ANTIGEN		4	0.74801147	1.3430225	0.13133281	0.5968839	1.0	623	tags=25%, list=5%, signal=26%
GOBP_RESPONSE_TO_STEROL	GOBP_RESPONSE_TO_STEROL		23	0.46120825	1.3430153	0.114954956	0.5963183	1.0	855	tags=17%, list=7%, signal=19%
GOBP_PLATELET_AGGREGATION	GOBP_PLATELET_AGGREGATION		42	0.40063104	1.3429167	0.09256085	0.59608704	1.0	2649	tags=33%, list=22%, signal=43%
GOBP_MANGANESE_ION_TRANSPORT	GOBP_MANGANESE_ION_TRANSPORT		14	0.51877844	1.3429005	0.1324647	0.59556097	1.0	1145	tags=29%, list=10%, signal=32%
GOBP_RESPONSE_TO_CYTOKINE	GOBP_RESPONSE_TO_CYTOKINE		735	0.27797878	1.3424844	9.903441E-4	0.5964248	1.0	2513	tags=26%, list=21%, signal=31%
GOBP_POSITIVE_REGULATION_OF_CYTOPLASMIC_TRANSPORT	GOBP_POSITIVE_REGULATION_OF_CYTOPLASMIC_TRANSPORT		9	0.5810344	1.3424438	0.14359543	0.595982	1.0	800	tags=22%, list=7%, signal=24%
GOBP_LIPID_METABOLIC_PROCESS	GOBP_LIPID_METABOLIC_PROCESS		968	0.27257627	1.3422427	2.3781213E-4	0.5961104	1.0	1980	tags=23%, list=16%, signal=25%
GOBP_MITOTIC_CELL_CYCLE	GOBP_MITOTIC_CELL_CYCLE		783	0.27661103	1.342138	0.001961746	0.5958756	1.0	3708	tags=38%, list=31%, signal=51%
GOBP_REGULATION_OF_RESPONSE_TO_OSMOTIC_STRESS	GOBP_REGULATION_OF_RESPONSE_TO_OSMOTIC_STRESS		6	0.6563837	1.3421379	0.1491228	0.5952936	1.0	869	tags=33%, list=7%, signal=36%
GOBP_PLATELET_MORPHOGENESIS	GOBP_PLATELET_MORPHOGENESIS		17	0.48850256	1.3418219	0.123501636	0.5957858	1.0	1378	tags=29%, list=11%, signal=33%
GOBP_POSITIVE_REGULATION_OF_T_CELL_CYTOKINE_PRODUCTION	GOBP_POSITIVE_REGULATION_OF_T_CELL_CYTOKINE_PRODUCTION		15	0.5126422	1.3415986	0.1356305	0.5959524	1.0	1198	tags=27%, list=10%, signal=30%
GOBP_CELLULAR_RESPONSE_TO_EXTRACELLULAR_STIMULUS	GOBP_CELLULAR_RESPONSE_TO_EXTRACELLULAR_STIMULUS		178	0.31552523	1.341574	0.024918422	0.5954598	1.0	1427	tags=19%, list=12%, signal=21%
GOCC_FEMALE_GERM_CELL_NUCLEUS	GOCC_FEMALE_GERM_CELL_NUCLEUS		3	0.7957583	1.3415226	0.11818182	0.59505135	1.0	1194	tags=67%, list=10%, signal=74%
GOBP_PLASMA_MEMBRANE_TO_ENDOSOME_TRANSPORT	GOBP_PLASMA_MEMBRANE_TO_ENDOSOME_TRANSPORT		8	0.60387325	1.3414148	0.14555053	0.59482604	1.0	3111	tags=50%, list=26%, signal=67%
GOBP_REGULATION_OF_BODY_FLUID_LEVELS	GOBP_REGULATION_OF_BODY_FLUID_LEVELS		318	0.29662153	1.3413494	0.010404949	0.5944722	1.0	2846	tags=34%, list=24%, signal=43%
GOBP_REGULATION_OF_VENTRICULAR_CARDIAC_MUSCLE_CELL_ACTION_POTENTIAL	GOBP_REGULATION_OF_VENTRICULAR_CARDIAC_MUSCLE_CELL_ACTION_POTENTIAL		10	0.5688067	1.3411043	0.14466816	0.5947305	1.0	985	tags=40%, list=8%, signal=44%
GOBP_SPINDLE_ASSEMBLY	GOBP_SPINDLE_ASSEMBLY		87	0.34930903	1.3410761	0.059874296	0.59424675	1.0	4415	tags=57%, list=37%, signal=90%
GOBP_VITAMIN_A_METABOLIC_PROCESS	GOBP_VITAMIN_A_METABOLIC_PROCESS		7	0.6309411	1.3405024	0.13620624	0.59561014	1.0	406	tags=43%, list=3%, signal=44%
GOBP_INTRA_S_DNA_DAMAGE_CHECKPOINT	GOBP_INTRA_S_DNA_DAMAGE_CHECKPOINT		12	0.5430742	1.340475	0.14056674	0.59512836	1.0	3566	tags=58%, list=30%, signal=83%
GOBP_NEPHRON_TUBULE_EPITHELIAL_CELL_DIFFERENTIATION	GOBP_NEPHRON_TUBULE_EPITHELIAL_CELL_DIFFERENTIATION		11	0.556395	1.3400213	0.14151652	0.59608215	1.0	78	tags=18%, list=1%, signal=18%
GOBP_ORGANOPHOSPHATE_ESTER_TRANSPORT	GOBP_ORGANOPHOSPHATE_ESTER_TRANSPORT		87	0.34988302	1.3396933	0.0565046	0.59662515	1.0	1960	tags=28%, list=16%, signal=33%
GOBP_EYE_PHOTORECEPTOR_CELL_DEVELOPMENT	GOBP_EYE_PHOTORECEPTOR_CELL_DEVELOPMENT		13	0.5323001	1.3396603	0.13396433	0.5961619	1.0	1870	tags=46%, list=16%, signal=55%
GOMF_ACTIVATING_TRANSCRIPTION_FACTOR_BINDING	GOMF_ACTIVATING_TRANSCRIPTION_FACTOR_BINDING		62	0.3728105	1.3396577	0.07492606	0.59559506	1.0	1369	tags=23%, list=11%, signal=25%
GOBP_MUCUS_SECRETION	GOBP_MUCUS_SECRETION		4	0.7365376	1.3394786	0.12383178	0.5956273	1.0	2821	tags=75%, list=23%, signal=98%
GOCC_DNA_REPLICATION_FACTOR_A_COMPLEX	GOCC_DNA_REPLICATION_FACTOR_A_COMPLEX		11	0.54854685	1.3394468	0.13419749	0.59516513	1.0	637	tags=18%, list=5%, signal=19%
GOBP_TRANSEPITHELIAL_TRANSPORT	GOBP_TRANSEPITHELIAL_TRANSPORT		23	0.45921743	1.3391023	0.11584699	0.5957547	1.0	1663	tags=35%, list=14%, signal=40%
GOBP_POSITIVE_REGULATION_OF_SMOOTH_MUSCLE_CELL_MIGRATION	GOBP_POSITIVE_REGULATION_OF_SMOOTH_MUSCLE_CELL_MIGRATION		32	0.42647818	1.3389535	0.098383695	0.5956954	1.0	2440	tags=38%, list=20%, signal=47%
GOBP_METANEPHRIC_NEPHRON_TUBULE_EPITHELIAL_CELL_DIFFERENTIATION	GOBP_METANEPHRIC_NEPHRON_TUBULE_EPITHELIAL_CELL_DIFFERENTIATION		4	0.7396871	1.3386815	0.1299457	0.59603	1.0	1714	tags=50%, list=14%, signal=58%
GOBP_REGULATION_OF_GLYCOGEN_STARCH_SYNTHASE_ACTIVITY	GOBP_REGULATION_OF_GLYCOGEN_STARCH_SYNTHASE_ACTIVITY		4	0.739136	1.3386159	0.14204113	0.59567535	1.0	2680	tags=75%, list=22%, signal=97%
GOMF_PHOSPHATIDYLINOSITOL_3_KINASE_BINDING	GOMF_PHOSPHATIDYLINOSITOL_3_KINASE_BINDING		25	0.44882354	1.338205	0.10860879	0.59651977	1.0	957	tags=20%, list=8%, signal=22%
GOCC_LSM1_7_PAT1_COMPLEX	GOCC_LSM1_7_PAT1_COMPLEX		4	0.7365366	1.3378565	0.13833842	0.59713614	1.0	3035	tags=75%, list=25%, signal=100%
GOBP_POSITIVE_REGULATION_OF_GLUCONEOGENESIS	GOBP_POSITIVE_REGULATION_OF_GLUCONEOGENESIS		11	0.55053484	1.3377322	0.14264093	0.5969907	1.0	1223	tags=36%, list=10%, signal=40%
GOBP_FATTY_ACID_DERIVATIVE_METABOLIC_PROCESS	GOBP_FATTY_ACID_DERIVATIVE_METABOLIC_PROCESS		50	0.38447237	1.3377273	0.07978364	0.59643817	1.0	1433	tags=26%, list=12%, signal=29%
GOCC_CAMP_DEPENDENT_PROTEIN_KINASE_COMPLEX	GOCC_CAMP_DEPENDENT_PROTEIN_KINASE_COMPLEX		6	0.65703064	1.3377215	0.14351852	0.5958865	1.0	2262	tags=50%, list=19%, signal=62%
GOBP_NEGATIVE_REGULATION_OF_CELL_ACTIVATION	GOBP_NEGATIVE_REGULATION_OF_CELL_ACTIVATION		119	0.33350527	1.3375801	0.05001583	0.5957999	1.0	1368	tags=18%, list=11%, signal=21%
GOCC_ANCHORING_JUNCTION	GOCC_ANCHORING_JUNCTION		617	0.28063446	1.3374823	0.002781993	0.59555364	1.0	2614	tags=29%, list=22%, signal=36%
GOBP_MARGINAL_ZONE_B_CELL_DIFFERENTIATION	GOBP_MARGINAL_ZONE_B_CELL_DIFFERENTIATION		8	0.60167557	1.3368647	0.15022421	0.597083	1.0	713	tags=25%, list=6%, signal=27%
GOBP_REGULATION_OF_CELLULAR_PROTEIN_LOCALIZATION	GOBP_REGULATION_OF_CELLULAR_PROTEIN_LOCALIZATION		406	0.28892073	1.3368075	0.0064446833	0.5967126	1.0	2190	tags=22%, list=18%, signal=26%
GOMF_MANNOSYL_OLIGOSACCHARIDE_1_2_ALPHA_MANNOSIDASE_ACTIVITY	GOMF_MANNOSYL_OLIGOSACCHARIDE_1_2_ALPHA_MANNOSIDASE_ACTIVITY		7	0.63215554	1.3365966	0.14412674	0.5968534	1.0	1253	tags=29%, list=10%, signal=32%
GOBP_REGULATION_OF_PROTEIN_LOCALIZATION_TO_ENDOSOME	GOBP_REGULATION_OF_PROTEIN_LOCALIZATION_TO_ENDOSOME		10	0.55968386	1.3362707	0.14383562	0.5973898	1.0	1922	tags=40%, list=16%, signal=48%
GOBP_TRIGLYCERIDE_RICH_LIPOPROTEIN_PARTICLE_REMODELING	GOBP_TRIGLYCERIDE_RICH_LIPOPROTEIN_PARTICLE_REMODELING		6	0.65315825	1.3358879	0.14214368	0.59812087	1.0	954	tags=67%, list=8%, signal=72%
GOBP_NEGATIVE_REGULATION_OF_ERYTHROCYTE_DIFFERENTIATION	GOBP_NEGATIVE_REGULATION_OF_ERYTHROCYTE_DIFFERENTIATION		8	0.6053668	1.3349186	0.14775324	0.6008303	1.0	264	tags=25%, list=2%, signal=26%
GOMF_ENDOPEPTIDASE_REGULATOR_ACTIVITY	GOMF_ENDOPEPTIDASE_REGULATOR_ACTIVITY		79	0.35394406	1.3348234	0.059638944	0.60058224	1.0	1201	tags=20%, list=10%, signal=22%
GOBP_REGULATION_OF_NON_MEMBRANE_SPANNING_PROTEIN_TYROSINE_KINASE_ACTIVITY	GOBP_REGULATION_OF_NON_MEMBRANE_SPANNING_PROTEIN_TYROSINE_KINASE_ACTIVITY		5	0.68991894	1.3347178	0.14350453	0.6003756	1.0	273	tags=20%, list=2%, signal=20%
GOBP_FATTY_ACYL_COA_BIOSYNTHETIC_PROCESS	GOBP_FATTY_ACYL_COA_BIOSYNTHETIC_PROCESS		26	0.4416459	1.334479	0.116690755	0.6006	1.0	1433	tags=31%, list=12%, signal=35%
GOBP_CHROMOSOME_LOCALIZATION_TO_NUCLEAR_ENVELOPE_INVOLVED_IN_HOMOLOGOUS_CHROMOSOME_SEGREGATION	GOBP_CHROMOSOME_LOCALIZATION_TO_NUCLEAR_ENVELOPE_INVOLVED_IN_HOMOLOGOUS_CHROMOSOME_SEGREGATION		4	0.73906195	1.3344563	0.13683803	0.600112	1.0	2597	tags=75%, list=22%, signal=96%
GOBP_SODIUM_INDEPENDENT_ORGANIC_ANION_TRANSPORT	GOBP_SODIUM_INDEPENDENT_ORGANIC_ANION_TRANSPORT		7	0.62751967	1.3343863	0.14929263	0.5997834	1.0	3304	tags=43%, list=28%, signal=59%
GOBP_POSITIVE_REGULATION_OF_SARCOMERE_ORGANIZATION	GOBP_POSITIVE_REGULATION_OF_SARCOMERE_ORGANIZATION		3	0.8011536	1.3342268	0.11787666	0.59975696	1.0	569	tags=33%, list=5%, signal=35%
GOBP_ORGAN_OR_TISSUE_SPECIFIC_IMMUNE_RESPONSE	GOBP_ORGAN_OR_TISSUE_SPECIFIC_IMMUNE_RESPONSE		7	0.6187634	1.3340564	0.15373021	0.59976405	1.0	733	tags=43%, list=6%, signal=46%
GOBP_MALE_GENITALIA_DEVELOPMENT	GOBP_MALE_GENITALIA_DEVELOPMENT		13	0.5345833	1.3334283	0.14018692	0.60130256	1.0	68	tags=15%, list=1%, signal=15%
GOBP_VASCULAR_ENDOTHELIAL_GROWTH_FACTOR_PRODUCTION	GOBP_VASCULAR_ENDOTHELIAL_GROWTH_FACTOR_PRODUCTION		26	0.4411086	1.3334177	0.115082204	0.6007764	1.0	2627	tags=46%, list=22%, signal=59%
GOBP_NUCLEOSIDE_MONOPHOSPHATE_CATABOLIC_PROCESS	GOBP_NUCLEOSIDE_MONOPHOSPHATE_CATABOLIC_PROCESS		10	0.56385154	1.3330843	0.14458743	0.6013445	1.0	140	tags=20%, list=1%, signal=20%
GOBP_RESPONSE_TO_DSRNA	GOBP_RESPONSE_TO_DSRNA		23	0.45687267	1.3330305	0.11401341	0.60096055	1.0	1967	tags=30%, list=16%, signal=36%
GOBP_VIRAL_GENOME_REPLICATION	GOBP_VIRAL_GENOME_REPLICATION		82	0.3509105	1.3328607	0.060032103	0.6009796	1.0	647	tags=11%, list=5%, signal=12%
GOBP_REGULATION_OF_CELLULAR_RESPONSE_TO_OSMOTIC_STRESS	GOBP_REGULATION_OF_CELLULAR_RESPONSE_TO_OSMOTIC_STRESS		5	0.6894634	1.3327541	0.14866434	0.6007741	1.0	869	tags=40%, list=7%, signal=43%
GOBP_NEGATIVE_REGULATION_OF_EXTRINSIC_APOPTOTIC_SIGNALING_PATHWAY_VIA_DEATH_DOMAIN_RECEPTORS	GOBP_NEGATIVE_REGULATION_OF_EXTRINSIC_APOPTOTIC_SIGNALING_PATHWAY_VIA_DEATH_DOMAIN_RECEPTORS		29	0.4329556	1.3326905	0.11578197	0.6004334	1.0	1559	tags=24%, list=13%, signal=28%
GOBP_MYELIN_ASSEMBLY	GOBP_MYELIN_ASSEMBLY		16	0.4980478	1.3326406	0.12377358	0.600034	1.0	3317	tags=50%, list=28%, signal=69%
GOMF_PHOSPHATIDYLINOSITOL_BINDING	GOMF_PHOSPHATIDYLINOSITOL_BINDING		187	0.3117808	1.332536	0.027769394	0.59982497	1.0	1950	tags=23%, list=16%, signal=27%
GOBP_PYRIMIDINE_NUCLEOSIDE_MONOPHOSPHATE_CATABOLIC_PROCESS	GOBP_PYRIMIDINE_NUCLEOSIDE_MONOPHOSPHATE_CATABOLIC_PROCESS		4	0.73403525	1.3320152	0.14450179	0.6010028	1.0	6	tags=25%, list=0%, signal=25%
GOBP_DNA_DAMAGE_RESPONSE_SIGNAL_TRANSDUCTION_RESULTING_IN_TRANSCRIPTION	GOBP_DNA_DAMAGE_RESPONSE_SIGNAL_TRANSDUCTION_RESULTING_IN_TRANSCRIPTION		12	0.5397562	1.3319242	0.1352657	0.6007486	1.0	2070	tags=42%, list=17%, signal=50%
GOCC_MITOTIC_SPINDLE_MIDZONE	GOCC_MITOTIC_SPINDLE_MIDZONE		12	0.53961384	1.3318695	0.1383624	0.6003733	1.0	2201	tags=50%, list=18%, signal=61%
GOBP_REGULATION_OF_SARCOMERE_ORGANIZATION	GOBP_REGULATION_OF_SARCOMERE_ORGANIZATION		4	0.74031705	1.331518	0.13951676	0.6010092	1.0	569	tags=25%, list=5%, signal=26%
GOMF_OXIDOREDUCTASE_ACTIVITY_ACTING_ON_THE_CH_NH2_GROUP_OF_DONORS_OXYGEN_AS_ACCEPTOR	GOMF_OXIDOREDUCTASE_ACTIVITY_ACTING_ON_THE_CH_NH2_GROUP_OF_DONORS_OXYGEN_AS_ACCEPTOR		15	0.50372106	1.331015	0.12863988	0.6021802	1.0	2504	tags=40%, list=21%, signal=50%
GOBP_CELL_DIVISION	GOBP_CELL_DIVISION		461	0.2849637	1.330587	0.007682119	0.6030434	1.0	3867	tags=44%, list=32%, signal=62%
GOBP_NEGATIVE_REGULATION_OF_GLUCOCORTICOID_RECEPTOR_SIGNALING_PATHWAY	GOBP_NEGATIVE_REGULATION_OF_GLUCOCORTICOID_RECEPTOR_SIGNALING_PATHWAY		5	0.6772797	1.3304312	0.15523882	0.6030118	1.0	1561	tags=60%, list=13%, signal=69%
GOBP_NON_RECOMBINATIONAL_REPAIR	GOBP_NON_RECOMBINATIONAL_REPAIR		70	0.36064813	1.3303268	0.08286563	0.6027967	1.0	3849	tags=49%, list=32%, signal=71%
GOMF_ACTIN_FILAMENT_BINDING	GOMF_ACTIN_FILAMENT_BINDING		151	0.320074	1.3302991	0.037476577	0.6023365	1.0	2178	tags=31%, list=18%, signal=38%
GOMF_FUCOSYLTRANSFERASE_ACTIVITY	GOMF_FUCOSYLTRANSFERASE_ACTIVITY		8	0.6064908	1.330067	0.14873302	0.60254306	1.0	680	tags=25%, list=6%, signal=26%
GOBP_DOUBLE_STRAND_BREAK_REPAIR_VIA_SINGLE_STRAND_ANNEALING	GOBP_DOUBLE_STRAND_BREAK_REPAIR_VIA_SINGLE_STRAND_ANNEALING		4	0.7289142	1.3299605	0.14584139	0.6023455	1.0	1690	tags=50%, list=14%, signal=58%
GOBP_REGULATION_OF_SODIUM_PROTON_ANTIPORTER_ACTIVITY	GOBP_REGULATION_OF_SODIUM_PROTON_ANTIPORTER_ACTIVITY		5	0.6904999	1.3296432	0.14790373	0.60286224	1.0	2044	tags=40%, list=17%, signal=48%
GOBP_REGULATION_OF_CARBOHYDRATE_BIOSYNTHETIC_PROCESS	GOBP_REGULATION_OF_CARBOHYDRATE_BIOSYNTHETIC_PROCESS		64	0.3637019	1.329143	0.07280585	0.60398227	1.0	1415	tags=27%, list=12%, signal=30%
GOBP_NEGATIVE_REGULATION_OF_SECRETION	GOBP_NEGATIVE_REGULATION_OF_SECRETION		92	0.34285256	1.3290755	0.058804628	0.6036532	1.0	1891	tags=26%, list=16%, signal=31%
GOBP_MITOTIC_DNA_INTEGRITY_CHECKPOINT	GOBP_MITOTIC_DNA_INTEGRITY_CHECKPOINT		81	0.3519198	1.3285267	0.06774716	0.6049564	1.0	3700	tags=41%, list=31%, signal=58%
GOCC_FILOPODIUM	GOCC_FILOPODIUM		76	0.3576726	1.3284023	0.07317073	0.60481113	1.0	1939	tags=28%, list=16%, signal=33%
GOBP_RESPONSE_TO_GLYCOPROTEIN	GOBP_RESPONSE_TO_GLYCOPROTEIN		6	0.6455178	1.328097	0.1596207	0.6052967	1.0	62	tags=17%, list=1%, signal=17%
GOBP_UMP_CATABOLIC_PROCESS	GOBP_UMP_CATABOLIC_PROCESS		4	0.73403525	1.3280838	0.14027672	0.6047862	1.0	6	tags=25%, list=0%, signal=25%
GOBP_ACYLGLYCEROL_TRANSPORT	GOBP_ACYLGLYCEROL_TRANSPORT		5	0.683785	1.3280296	0.15925783	0.60442233	1.0	1853	tags=60%, list=15%, signal=71%
GOBP_RESPONSE_TO_VITAMIN_E	GOBP_RESPONSE_TO_VITAMIN_E		9	0.58444685	1.327772	0.15829241	0.60475624	1.0	30	tags=11%, list=0%, signal=11%
GOCC_FICOLIN_1_RICH_GRANULE_MEMBRANE	GOCC_FICOLIN_1_RICH_GRANULE_MEMBRANE		36	0.40884784	1.327492	0.111851335	0.6051466	1.0	2375	tags=36%, list=20%, signal=45%
GOBP_CELLULAR_RESPONSE_TO_PEPTIDE_HORMONE_STIMULUS	GOBP_CELLULAR_RESPONSE_TO_PEPTIDE_HORMONE_STIMULUS		236	0.30312765	1.3271909	0.025457665	0.6056014	1.0	2722	tags=31%, list=23%, signal=39%
GOBP_REGULATION_OF_T_CELL_CHEMOTAXIS	GOBP_REGULATION_OF_T_CELL_CHEMOTAXIS		10	0.5691348	1.3269122	0.15539783	0.60598224	1.0	1837	tags=50%, list=15%, signal=59%
GOBP_CERAMIDE_BIOSYNTHETIC_PROCESS	GOBP_CERAMIDE_BIOSYNTHETIC_PROCESS		50	0.38146356	1.3266898	0.09303928	0.60618705	1.0	1698	tags=28%, list=14%, signal=32%
GOBP_SODIUM_ION_TRANSPORT	GOBP_SODIUM_ION_TRANSPORT		139	0.32301146	1.3262314	0.046191495	0.6071859	1.0	1743	tags=25%, list=15%, signal=29%
GOBP_MONOCARBOXYLIC_ACID_TRANSPORT	GOBP_MONOCARBOXYLIC_ACID_TRANSPORT		110	0.33405623	1.3261566	0.049394518	0.606892	1.0	1711	tags=24%, list=14%, signal=27%
GOBP_POSITIVE_REGULATION_OF_CELL_MATRIX_ADHESION	GOBP_POSITIVE_REGULATION_OF_CELL_MATRIX_ADHESION		43	0.3927369	1.3261303	0.09689923	0.60642886	1.0	2843	tags=42%, list=24%, signal=55%
GOBP_OSTEOBLAST_PROLIFERATION	GOBP_OSTEOBLAST_PROLIFERATION		20	0.471402	1.326101	0.12522426	0.60598266	1.0	1800	tags=40%, list=15%, signal=47%
GOBP_ORGANELLE_FISSION	GOBP_ORGANELLE_FISSION		344	0.29011038	1.325783	0.015719801	0.6065135	1.0	3935	tags=45%, list=33%, signal=65%
GOBP_CELL_AGING	GOBP_CELL_AGING		81	0.349893	1.3257546	0.06945829	0.6060604	1.0	1894	tags=26%, list=16%, signal=31%
GOBP_HEPATOCYTE_DIFFERENTIATION	GOBP_HEPATOCYTE_DIFFERENTIATION		14	0.51201564	1.3256351	0.14590105	0.6059228	1.0	1864	tags=36%, list=16%, signal=42%
GOMF_ALCOHOL_BINDING	GOMF_ALCOHOL_BINDING		61	0.36861944	1.3256214	0.07517779	0.6054195	1.0	1967	tags=38%, list=16%, signal=45%
GOMF_PRENYLTRANSFERASE_ACTIVITY	GOMF_PRENYLTRANSFERASE_ACTIVITY		16	0.4984891	1.325532	0.1385409	0.6051782	1.0	71	tags=13%, list=1%, signal=13%
GOMF_SIGNALING_RECEPTOR_BINDING	GOMF_SIGNALING_RECEPTOR_BINDING		873	0.27138624	1.325518	0.001694505	0.6046797	1.0	2355	tags=23%, list=20%, signal=27%
GOCC_CTF18_RFC_LIKE_COMPLEX	GOCC_CTF18_RFC_LIKE_COMPLEX		8	0.6013817	1.3244977	0.15904798	0.6075521	1.0	3350	tags=63%, list=28%, signal=87%
GOMF_NAD_P_H_OXIDASE_H2O2_FORMING_ACTIVITY	GOMF_NAD_P_H_OXIDASE_H2O2_FORMING_ACTIVITY		4	0.733046	1.3241307	0.14666137	0.6082482	1.0	1969	tags=50%, list=16%, signal=60%
GOBP_NEGATIVE_REGULATION_OF_TYPE_I_INTERFERON_MEDIATED_SIGNALING_PATHWAY	GOBP_NEGATIVE_REGULATION_OF_TYPE_I_INTERFERON_MEDIATED_SIGNALING_PATHWAY		11	0.5421726	1.3238242	0.14924812	0.6087239	1.0	412	tags=27%, list=3%, signal=28%
GOCC_NUCLEAR_CHROMOSOME	GOCC_NUCLEAR_CHROMOSOME		160	0.31559497	1.3233504	0.03725191	0.6097732	1.0	3700	tags=38%, list=31%, signal=54%
GOBP_OTIC_VESICLE_DEVELOPMENT	GOBP_OTIC_VESICLE_DEVELOPMENT		8	0.6016958	1.3233154	0.1578354	0.6093373	1.0	3399	tags=50%, list=28%, signal=70%
GOCC_PROTEIN_LIPID_COMPLEX	GOCC_PROTEIN_LIPID_COMPLEX		18	0.48068956	1.3232745	0.13847858	0.6089184	1.0	954	tags=28%, list=8%, signal=30%
GOBP_EPIDERMAL_GROWTH_FACTOR_RECEPTOR_SIGNALING_PATHWAY	GOBP_EPIDERMAL_GROWTH_FACTOR_RECEPTOR_SIGNALING_PATHWAY		98	0.33802554	1.3232068	0.0609365	0.6085957	1.0	2380	tags=26%, list=20%, signal=32%
GOBP_SUPRAMOLECULAR_FIBER_ORGANIZATION	GOBP_SUPRAMOLECULAR_FIBER_ORGANIZATION		495	0.28178617	1.3230247	0.0071015256	0.60866064	1.0	2885	tags=32%, list=24%, signal=41%
GOBP_CAMP_MEDIATED_SIGNALING	GOBP_CAMP_MEDIATED_SIGNALING		43	0.39160165	1.3228213	0.09385904	0.6087893	1.0	1245	tags=21%, list=10%, signal=23%
GOMF_HISTONE_METHYLTRANSFERASE_BINDING	GOMF_HISTONE_METHYLTRANSFERASE_BINDING		7	0.615019	1.3227293	0.15028901	0.60853523	1.0	1421	tags=43%, list=12%, signal=49%
GOBP_NEGATIVE_REGULATION_OF_MYOBLAST_DIFFERENTIATION	GOBP_NEGATIVE_REGULATION_OF_MYOBLAST_DIFFERENTIATION		19	0.4727023	1.3224955	0.13277556	0.60877514	1.0	1395	tags=26%, list=12%, signal=30%
GOCC_NUCLEAR_OUTER_MEMBRANE_ENDOPLASMIC_RETICULUM_MEMBRANE_NETWORK	GOCC_NUCLEAR_OUTER_MEMBRANE_ENDOPLASMIC_RETICULUM_MEMBRANE_NETWORK		782	0.27221608	1.3222812	0.0012327416	0.6089617	1.0	2226	tags=24%, list=19%, signal=27%
GOBP_REGULATION_OF_POSTSYNAPTIC_NEUROTRANSMITTER_RECEPTOR_INTERNALIZATION	GOBP_REGULATION_OF_POSTSYNAPTIC_NEUROTRANSMITTER_RECEPTOR_INTERNALIZATION		6	0.6497386	1.3222561	0.15453863	0.60850286	1.0	2044	tags=33%, list=17%, signal=40%
GOBP_POSITIVE_REGULATION_OF_CARTILAGE_DEVELOPMENT	GOBP_POSITIVE_REGULATION_OF_CARTILAGE_DEVELOPMENT		19	0.47388053	1.3221037	0.13394755	0.60846496	1.0	1595	tags=26%, list=13%, signal=30%
GOBP_REGULATION_OF_DOUBLE_STRAND_BREAK_REPAIR_VIA_HOMOLOGOUS_RECOMBINATION	GOBP_REGULATION_OF_DOUBLE_STRAND_BREAK_REPAIR_VIA_HOMOLOGOUS_RECOMBINATION		34	0.41587186	1.3221008	0.11257102	0.6079317	1.0	3537	tags=44%, list=29%, signal=62%
GOBP_POSITIVE_REGULATION_OF_CELL_MORPHOGENESIS_INVOLVED_IN_DIFFERENTIATION	GOBP_POSITIVE_REGULATION_OF_CELL_MORPHOGENESIS_INVOLVED_IN_DIFFERENTIATION		62	0.36684892	1.3219777	0.080013394	0.60781014	1.0	1986	tags=23%, list=17%, signal=27%
GOBP_POSITIVE_REGULATION_OF_EXTRACELLULAR_MATRIX_DISASSEMBLY	GOBP_POSITIVE_REGULATION_OF_EXTRACELLULAR_MATRIX_DISASSEMBLY		6	0.6487271	1.3218848	0.17091633	0.60756916	1.0	1234	tags=33%, list=10%, signal=37%
GOBP_POSITIVE_REGULATION_OF_CYTOKINE_PRODUCTION	GOBP_POSITIVE_REGULATION_OF_CYTOKINE_PRODUCTION		257	0.29808635	1.3215418	0.019819295	0.6081802	1.0	1375	tags=17%, list=11%, signal=19%
GOBP_GOLGI_TO_PLASMA_MEMBRANE_TRANSPORT	GOBP_GOLGI_TO_PLASMA_MEMBRANE_TRANSPORT		49	0.38253555	1.3215201	0.099207714	0.6077147	1.0	3501	tags=49%, list=29%, signal=69%
GOBP_CHIASMA_ASSEMBLY	GOBP_CHIASMA_ASSEMBLY		3	0.7869754	1.3212537	0.1438849	0.60806817	1.0	2560	tags=100%, list=21%, signal=127%
GOBP_NEGATIVE_REGULATION_OF_P38MAPK_CASCADE	GOBP_NEGATIVE_REGULATION_OF_P38MAPK_CASCADE		6	0.65216625	1.319768	0.15653846	0.6125031	1.0	800	tags=33%, list=7%, signal=36%
GOCC_DNA_PACKAGING_COMPLEX	GOCC_DNA_PACKAGING_COMPLEX		18	0.47775444	1.3195752	0.13981982	0.6126149	1.0	3251	tags=50%, list=27%, signal=68%
GOCC_INTRINSIC_COMPONENT_OF_PRESYNAPTIC_MEMBRANE	GOCC_INTRINSIC_COMPONENT_OF_PRESYNAPTIC_MEMBRANE		39	0.39913097	1.3195671	0.10951714	0.61210066	1.0	1981	tags=28%, list=16%, signal=34%
GOBP_CELLULAR_RESPONSE_TO_INSULIN_STIMULUS	GOBP_CELLULAR_RESPONSE_TO_INSULIN_STIMULUS		172	0.31211704	1.3194684	0.03583258	0.6118989	1.0	2810	tags=33%, list=23%, signal=42%
GOBP_PROTEIN_LOCALIZATION_TO_CYTOSKELETON	GOBP_PROTEIN_LOCALIZATION_TO_CYTOSKELETON		47	0.3881753	1.3194246	0.09584335	0.6115037	1.0	1668	tags=19%, list=14%, signal=22%
GOBP_FAS_SIGNALING_PATHWAY	GOBP_FAS_SIGNALING_PATHWAY		4	0.7284234	1.3193395	0.15213141	0.6112524	1.0	192	tags=25%, list=2%, signal=25%
GOMF_HYDROLASE_ACTIVITY_ACTING_ON_ETHER_BONDS	GOMF_HYDROLASE_ACTIVITY_ACTING_ON_ETHER_BONDS		8	0.5977306	1.318877	0.15934898	0.6122592	1.0	2980	tags=38%, list=25%, signal=50%
GOBP_REGULATION_OF_FERTILIZATION	GOBP_REGULATION_OF_FERTILIZATION		5	0.6819363	1.3187813	0.15762974	0.6120317	1.0	1082	tags=40%, list=9%, signal=44%
GOBP_NEGATIVE_REGULATION_OF_PROTEIN_LOCALIZATION_TO_MEMBRANE	GOBP_NEGATIVE_REGULATION_OF_PROTEIN_LOCALIZATION_TO_MEMBRANE		23	0.45374435	1.3187023	0.12659149	0.6117647	1.0	2561	tags=30%, list=21%, signal=39%
GOBP_PYRIMIDINE_CONTAINING_COMPOUND_SALVAGE	GOBP_PYRIMIDINE_CONTAINING_COMPOUND_SALVAGE		10	0.5606392	1.3186483	0.15433963	0.6114011	1.0	1179	tags=30%, list=10%, signal=33%
GOBP_DENDRITIC_CELL_CYTOKINE_PRODUCTION	GOBP_DENDRITIC_CELL_CYTOKINE_PRODUCTION		8	0.5930572	1.3185409	0.1551982	0.61122036	1.0	40	tags=13%, list=0%, signal=13%
GOMF_JUN_KINASE_BINDING	GOMF_JUN_KINASE_BINDING		8	0.5980082	1.3183929	0.15970612	0.6111757	1.0	3329	tags=38%, list=28%, signal=52%
GOBP_ACTIN_FILAMENT_ORGANIZATION	GOBP_ACTIN_FILAMENT_ORGANIZATION		309	0.2917899	1.3178095	0.017780326	0.6125669	1.0	2210	tags=28%, list=18%, signal=34%
GOBP_CHEMOKINE_C_X_C_MOTIF_LIGAND_2_PRODUCTION	GOBP_CHEMOKINE_C_X_C_MOTIF_LIGAND_2_PRODUCTION		14	0.50956297	1.3176067	0.14952241	0.61270195	1.0	3000	tags=50%, list=25%, signal=67%
GOBP_PHENOTYPIC_SWITCHING	GOBP_PHENOTYPIC_SWITCHING		6	0.64094573	1.3173738	0.15902965	0.6129416	1.0	575	tags=17%, list=5%, signal=17%
GOBP_LACTATE_TRANSMEMBRANE_TRANSPORT	GOBP_LACTATE_TRANSMEMBRANE_TRANSPORT		6	0.6416266	1.3170621	0.16433698	0.6134585	1.0	0	tags=17%, list=0%, signal=17%
GOCC_CYTOPLASMIC_MICROTUBULE	GOCC_CYTOPLASMIC_MICROTUBULE		55	0.37103957	1.3169997	0.0873494	0.6131413	1.0	2201	tags=29%, list=18%, signal=35%
GOCC_TRNA_SPLICING_LIGASE_COMPLEX	GOCC_TRNA_SPLICING_LIGASE_COMPLEX		5	0.68399143	1.3169931	0.16901408	0.6126246	1.0	3798	tags=100%, list=32%, signal=146%
GOCC_BASOLATERAL_PLASMA_MEMBRANE	GOCC_BASOLATERAL_PLASMA_MEMBRANE		133	0.3219198	1.3167431	0.05557252	0.6129341	1.0	1320	tags=20%, list=11%, signal=23%
GOBP_FLUID_TRANSPORT	GOBP_FLUID_TRANSPORT		22	0.45298606	1.3166795	0.14223982	0.6126002	1.0	2845	tags=55%, list=24%, signal=71%
GOBP_ANOIKIS	GOBP_ANOIKIS		24	0.445628	1.3166281	0.12603529	0.6122288	1.0	3030	tags=50%, list=25%, signal=67%
GOBP_NEGATIVE_REGULATION_OF_REGULATORY_T_CELL_DIFFERENTIATION	GOBP_NEGATIVE_REGULATION_OF_REGULATORY_T_CELL_DIFFERENTIATION		4	0.7257367	1.3165919	0.16367888	0.61182207	1.0	114	tags=25%, list=1%, signal=25%
GOCC_MRE11_COMPLEX	GOCC_MRE11_COMPLEX		6	0.6454818	1.3164667	0.15857989	0.6117118	1.0	816	tags=33%, list=7%, signal=36%
GOMF_GLYCEROPHOSPHOLIPID_FLIPPASE_ACTIVITY	GOMF_GLYCEROPHOSPHOLIPID_FLIPPASE_ACTIVITY		11	0.538988	1.3160356	0.15477997	0.6125919	1.0	786	tags=27%, list=7%, signal=29%
GOBP_RESPONSE_TO_ALCOHOL	GOBP_RESPONSE_TO_ALCOHOL		153	0.31668007	1.3158993	0.03952569	0.6125076	1.0	2138	tags=25%, list=18%, signal=31%
GOBP_AGING	GOBP_AGING		209	0.30513644	1.3155483	0.032873496	0.61316884	1.0	2160	tags=27%, list=18%, signal=32%
GOBP_PATTERN_SPECIFICATION_INVOLVED_IN_KIDNEY_DEVELOPMENT	GOBP_PATTERN_SPECIFICATION_INVOLVED_IN_KIDNEY_DEVELOPMENT		3	0.7833111	1.3155453	0.13627413	0.6126471	1.0	2604	tags=100%, list=22%, signal=128%
GOBP_POSITIVE_REGULATION_OF_CAMP_MEDIATED_SIGNALING	GOBP_POSITIVE_REGULATION_OF_CAMP_MEDIATED_SIGNALING		6	0.64657295	1.3153955	0.17335907	0.6126229	1.0	132	tags=33%, list=1%, signal=34%
GOBP_MORPHOGENESIS_OF_AN_ENDOTHELIUM	GOBP_MORPHOGENESIS_OF_AN_ENDOTHELIUM		14	0.5101299	1.3153244	0.15298508	0.61232907	1.0	2414	tags=50%, list=20%, signal=63%
GOBP_REGULATION_OF_CELL_SUBSTRATE_ADHESION	GOBP_REGULATION_OF_CELL_SUBSTRATE_ADHESION		159	0.31322986	1.3152606	0.04011976	0.6120146	1.0	2843	tags=33%, list=24%, signal=42%
GOCC_CENTRIOLE	GOCC_CENTRIOLE		98	0.33607045	1.3152503	0.06919275	0.61152	1.0	4075	tags=49%, list=34%, signal=74%
GOBP_IMPORT_ACROSS_PLASMA_MEMBRANE	GOBP_IMPORT_ACROSS_PLASMA_MEMBRANE		93	0.3389196	1.3148733	0.071728595	0.61224365	1.0	1862	tags=30%, list=16%, signal=35%
GOBP_RETINOL_METABOLIC_PROCESS	GOBP_RETINOL_METABOLIC_PROCESS		28	0.42885444	1.3147656	0.1249555	0.6120623	1.0	795	tags=32%, list=7%, signal=34%
GOBP_PHOSPHATIDYLETHANOLAMINE_ACYL_CHAIN_REMODELING	GOBP_PHOSPHATIDYLETHANOLAMINE_ACYL_CHAIN_REMODELING		12	0.5311996	1.3143998	0.14848931	0.6127558	1.0	1853	tags=50%, list=15%, signal=59%
GOBP_T_CELL_CHEMOTAXIS	GOBP_T_CELL_CHEMOTAXIS		15	0.5004261	1.3143073	0.14634146	0.61253226	1.0	1837	tags=40%, list=15%, signal=47%
GOBP_MEMBRANOUS_SEPTUM_MORPHOGENESIS	GOBP_MEMBRANOUS_SEPTUM_MORPHOGENESIS		5	0.6808155	1.3143041	0.16497938	0.61201656	1.0	3270	tags=60%, list=27%, signal=82%
GOCC_ASTROCYTE_PROJECTION	GOCC_ASTROCYTE_PROJECTION		10	0.5579804	1.3142021	0.15821348	0.6118234	1.0	800	tags=20%, list=7%, signal=21%
GOBP_NEGATIVE_REGULATION_OF_AXON_EXTENSION_INVOLVED_IN_AXON_GUIDANCE	GOBP_NEGATIVE_REGULATION_OF_AXON_EXTENSION_INVOLVED_IN_AXON_GUIDANCE		19	0.469392	1.3140974	0.1358518	0.6116447	1.0	3037	tags=53%, list=25%, signal=70%
GOBP_DNA_CONFORMATION_CHANGE	GOBP_DNA_CONFORMATION_CHANGE		208	0.30287194	1.3140762	0.033740547	0.6111895	1.0	3580	tags=40%, list=30%, signal=56%
GOBP_POSITIVE_REGULATION_OF_CELL_SUBSTRATE_JUNCTION_ORGANIZATION	GOBP_POSITIVE_REGULATION_OF_CELL_SUBSTRATE_JUNCTION_ORGANIZATION		27	0.43292946	1.3139971	0.12940356	0.6109345	1.0	1794	tags=30%, list=15%, signal=35%
GOBP_INTRINSIC_APOPTOTIC_SIGNALING_PATHWAY_IN_RESPONSE_TO_OSMOTIC_STRESS	GOBP_INTRINSIC_APOPTOTIC_SIGNALING_PATHWAY_IN_RESPONSE_TO_OSMOTIC_STRESS		4	0.72332996	1.3136632	0.16547619	0.6115187	1.0	1333	tags=50%, list=11%, signal=56%
GOMF_STEROL_BINDING	GOMF_STEROL_BINDING		47	0.38309088	1.3134058	0.094622195	0.6118564	1.0	2129	tags=36%, list=18%, signal=44%
GOBP_REGULATION_OF_CHROMATIN_BINDING	GOBP_REGULATION_OF_CHROMATIN_BINDING		15	0.4988698	1.3133231	0.15404224	0.6115972	1.0	2359	tags=40%, list=20%, signal=50%
GOBP_POSITIVE_REGULATION_OF_MACROPHAGE_DERIVED_FOAM_CELL_DIFFERENTIATION	GOBP_POSITIVE_REGULATION_OF_MACROPHAGE_DERIVED_FOAM_CELL_DIFFERENTIATION		10	0.56443083	1.3132867	0.15473442	0.6111864	1.0	2786	tags=60%, list=23%, signal=78%
GOBP_PROTEIN_LOCALIZATION_TO_ADHERENS_JUNCTION	GOBP_PROTEIN_LOCALIZATION_TO_ADHERENS_JUNCTION		5	0.67403287	1.312881	0.16719119	0.6119929	1.0	2609	tags=60%, list=22%, signal=77%
GOBP_TYROSINE_PHOSPHORYLATION_OF_STAT_PROTEIN	GOBP_TYROSINE_PHOSPHORYLATION_OF_STAT_PROTEIN		42	0.39259976	1.3115103	0.10144927	0.61602134	1.0	2691	tags=40%, list=22%, signal=52%
GOBP_PRESYNAPTIC_ACTIVE_ZONE_ORGANIZATION	GOBP_PRESYNAPTIC_ACTIVE_ZONE_ORGANIZATION		5	0.6762152	1.3114924	0.16858238	0.6155551	1.0	1649	tags=60%, list=14%, signal=70%
GOBP_POSITIVE_REGULATION_OF_VASCULAR_ENDOTHELIAL_GROWTH_FACTOR_PRODUCTION	GOBP_POSITIVE_REGULATION_OF_VASCULAR_ENDOTHELIAL_GROWTH_FACTOR_PRODUCTION		21	0.45875186	1.3110685	0.13383839	0.61642784	1.0	2627	tags=48%, list=22%, signal=61%
GOBP_POSITIVE_REGULATION_OF_CELLULAR_PROTEIN_LOCALIZATION	GOBP_POSITIVE_REGULATION_OF_CELLULAR_PROTEIN_LOCALIZATION		219	0.30117106	1.3110343	0.035322055	0.6160169	1.0	2171	tags=22%, list=18%, signal=26%
GOMF_ACETYLGALACTOSAMINYLTRANSFERASE_ACTIVITY	GOMF_ACETYLGALACTOSAMINYLTRANSFERASE_ACTIVITY		32	0.41410223	1.3108757	0.123998605	0.61602885	1.0	3492	tags=53%, list=29%, signal=75%
GOBP_HISTONE_EXCHANGE	GOBP_HISTONE_EXCHANGE		38	0.40128776	1.3106234	0.112641245	0.61635125	1.0	3970	tags=58%, list=33%, signal=86%
GOBP_REGULATION_OF_CELLULAR_COMPONENT_SIZE	GOBP_REGULATION_OF_CELLULAR_COMPONENT_SIZE		260	0.29441375	1.3105303	0.024864247	0.6161328	1.0	2722	tags=32%, list=23%, signal=40%
GOBP_CENTRIOLE_ELONGATION	GOBP_CENTRIOLE_ELONGATION		6	0.6460618	1.3104911	0.15463527	0.61574167	1.0	4185	tags=83%, list=35%, signal=128%
GOBP_PYRIMIDINE_NUCLEOSIDE_BIOSYNTHETIC_PROCESS	GOBP_PYRIMIDINE_NUCLEOSIDE_BIOSYNTHETIC_PROCESS		14	0.51118445	1.3100296	0.15084621	0.6167449	1.0	1179	tags=21%, list=10%, signal=24%
GOBP_CELLULAR_RESPONSE_TO_RETINOIC_ACID	GOBP_CELLULAR_RESPONSE_TO_RETINOIC_ACID		37	0.39796543	1.3098758	0.11507799	0.61673427	1.0	3082	tags=41%, list=26%, signal=54%
GOBP_REGULATION_OF_ACTIN_NUCLEATION	GOBP_REGULATION_OF_ACTIN_NUCLEATION		21	0.45937905	1.3096763	0.13255152	0.61687416	1.0	1949	tags=29%, list=16%, signal=34%
GOBP_PEPTIDYL_ARGININE_OMEGA_N_METHYLATION	GOBP_PEPTIDYL_ARGININE_OMEGA_N_METHYLATION		4	0.7310165	1.3093588	0.16494845	0.617401	1.0	349	tags=25%, list=3%, signal=26%
GOBP_LIPID_TRANSLOCATION	GOBP_LIPID_TRANSLOCATION		34	0.41062084	1.3092617	0.114056505	0.6171927	1.0	1191	tags=26%, list=10%, signal=29%
GOBP_NEGATIVE_REGULATION_OF_SIGNALING_RECEPTOR_ACTIVITY	GOBP_NEGATIVE_REGULATION_OF_SIGNALING_RECEPTOR_ACTIVITY		27	0.43071547	1.3092365	0.12111582	0.6167576	1.0	1533	tags=22%, list=13%, signal=25%
GOBP_REGULATION_OF_SIGNALING_RECEPTOR_ACTIVITY	GOBP_REGULATION_OF_SIGNALING_RECEPTOR_ACTIVITY		86	0.3421221	1.3091149	0.07058437	0.6166395	1.0	1856	tags=26%, list=15%, signal=30%
GOMF_LONG_CHAIN_FATTY_ACYL_COA_BINDING	GOMF_LONG_CHAIN_FATTY_ACYL_COA_BINDING		6	0.6456499	1.3087311	0.1668616	0.6173919	1.0	1208	tags=50%, list=10%, signal=56%
GOBP_PROTEIN_K48_LINKED_DEUBIQUITINATION	GOBP_PROTEIN_K48_LINKED_DEUBIQUITINATION		22	0.4515937	1.3084916	0.13793103	0.6176661	1.0	2575	tags=36%, list=21%, signal=46%
GOMF_CAMP_DEPENDENT_PROTEIN_KINASE_INHIBITOR_ACTIVITY	GOMF_CAMP_DEPENDENT_PROTEIN_KINASE_INHIBITOR_ACTIVITY		8	0.59439534	1.3084111	0.16509256	0.61740685	1.0	925	tags=25%, list=8%, signal=27%
GOMF_RNA_STEM_LOOP_BINDING	GOMF_RNA_STEM_LOOP_BINDING		12	0.5274516	1.3083797	0.16528302	0.616985	1.0	2457	tags=42%, list=20%, signal=52%
GOBP_PROTEIN_RETENTION_IN_ER_LUMEN	GOBP_PROTEIN_RETENTION_IN_ER_LUMEN		3	0.7818121	1.3082619	0.15093572	0.61686254	1.0	2622	tags=100%, list=22%, signal=128%
GOBP_REGULATION_OF_ENDOSOME_SIZE	GOBP_REGULATION_OF_ENDOSOME_SIZE		5	0.6762254	1.3080118	0.17686275	0.61716914	1.0	3111	tags=80%, list=26%, signal=108%
GOBP_CELLULAR_RESPONSE_TO_PEPTIDE	GOBP_CELLULAR_RESPONSE_TO_PEPTIDE		280	0.29263085	1.3080019	0.02265647	0.61668396	1.0	2722	tags=30%, list=23%, signal=38%
GOBP_ACTIN_FILAMENT_BASED_PROCESS	GOBP_ACTIN_FILAMENT_BASED_PROCESS		552	0.27540454	1.3079034	0.008542583	0.61650795	1.0	2323	tags=27%, list=19%, signal=31%
GOCC_PROTEASOME_CORE_COMPLEX_ALPHA_SUBUNIT_COMPLEX	GOCC_PROTEASOME_CORE_COMPLEX_ALPHA_SUBUNIT_COMPLEX		7	0.6115064	1.3078325	0.17106774	0.616223	1.0	4284	tags=86%, list=36%, signal=133%
GOMF_CARD_DOMAIN_BINDING	GOMF_CARD_DOMAIN_BINDING		10	0.550762	1.3072983	0.16964285	0.61747116	1.0	1470	tags=40%, list=12%, signal=46%
GOCC_HOST_CELL_PART	GOCC_HOST_CELL_PART		3	0.7795267	1.3070508	0.15025906	0.61778796	1.0	620	tags=33%, list=5%, signal=35%
GOBP_REGULATION_OF_PHENOTYPIC_SWITCHING	GOBP_REGULATION_OF_PHENOTYPIC_SWITCHING		3	0.77970344	1.3070381	0.15748031	0.6173152	1.0	575	tags=33%, list=5%, signal=35%
GOBP_POSITIVE_REGULATION_OF_RESPONSE_TO_OXIDATIVE_STRESS	GOBP_POSITIVE_REGULATION_OF_RESPONSE_TO_OXIDATIVE_STRESS		4	0.7190628	1.3065336	0.17226392	0.6184529	1.0	1092	tags=50%, list=9%, signal=55%
GOBP_NEGATIVE_REGULATION_OF_DNA_RECOMBINATION	GOBP_NEGATIVE_REGULATION_OF_DNA_RECOMBINATION		24	0.44450194	1.3064976	0.12934431	0.61804914	1.0	4052	tags=50%, list=34%, signal=75%
GOCC_APICOLATERAL_PLASMA_MEMBRANE	GOCC_APICOLATERAL_PLASMA_MEMBRANE		12	0.528278	1.306107	0.15412578	0.6188242	1.0	832	tags=25%, list=7%, signal=27%
GOBP_REGULATION_OF_CHOLESTEROL_ESTERIFICATION	GOBP_REGULATION_OF_CHOLESTEROL_ESTERIFICATION		7	0.6130682	1.3061048	0.17728636	0.6183166	1.0	733	tags=43%, list=6%, signal=46%
GOBP_REGULATION_OF_VOLTAGE_GATED_SODIUM_CHANNEL_ACTIVITY	GOBP_REGULATION_OF_VOLTAGE_GATED_SODIUM_CHANNEL_ACTIVITY		3	0.78031313	1.3060147	0.15384616	0.61809254	1.0	2640	tags=100%, list=22%, signal=128%
GOBP_NEGATIVE_REGULATION_OF_CYTOSOLIC_CALCIUM_ION_CONCENTRATION	GOBP_NEGATIVE_REGULATION_OF_CYTOSOLIC_CALCIUM_ION_CONCENTRATION		6	0.64694375	1.3059428	0.16634354	0.6178135	1.0	2049	tags=50%, list=17%, signal=60%
GOBP_ENDOCRINE_SYSTEM_DEVELOPMENT	GOBP_ENDOCRINE_SYSTEM_DEVELOPMENT		76	0.34902874	1.3056275	0.08259296	0.61832577	1.0	1832	tags=25%, list=15%, signal=29%
GOBP_MIDDLE_EAR_MORPHOGENESIS	GOBP_MIDDLE_EAR_MORPHOGENESIS		9	0.5638703	1.305095	0.16398954	0.6195775	1.0	549	tags=33%, list=5%, signal=35%
GOBP_NEGATIVE_REGULATION_OF_MULTICELLULAR_ORGANISMAL_PROCESS	GOBP_NEGATIVE_REGULATION_OF_MULTICELLULAR_ORGANISMAL_PROCESS		616	0.27298725	1.3047594	0.0060362173	0.62017465	1.0	2161	tags=23%, list=18%, signal=26%
GOBP_BMP_SIGNALING_PATHWAY_INVOLVED_IN_HEART_DEVELOPMENT	GOBP_BMP_SIGNALING_PATHWAY_INVOLVED_IN_HEART_DEVELOPMENT		4	0.72105503	1.3046728	0.15493497	0.61996007	1.0	2351	tags=75%, list=20%, signal=93%
GOBP_NOTOCHORD_MORPHOGENESIS	GOBP_NOTOCHORD_MORPHOGENESIS		5	0.6803313	1.304658	0.16774686	0.61949843	1.0	3037	tags=60%, list=25%, signal=80%
GOCC_CATION_TRANSPORTING_ATPASE_COMPLEX	GOCC_CATION_TRANSPORTING_ATPASE_COMPLEX		5	0.67738175	1.304657	0.17336978	0.61899024	1.0	1854	tags=60%, list=15%, signal=71%
GOMF_GROWTH_FACTOR_ACTIVITY	GOMF_GROWTH_FACTOR_ACTIVITY		72	0.35193336	1.3045673	0.08800773	0.61877024	1.0	1794	tags=26%, list=15%, signal=31%
GOBP_DEOXYRIBOSE_PHOSPHATE_CATABOLIC_PROCESS	GOBP_DEOXYRIBOSE_PHOSPHATE_CATABOLIC_PROCESS		19	0.46484897	1.304522	0.13824382	0.6184099	1.0	585	tags=16%, list=5%, signal=17%
GOBP_DETECTION_OF_CELL_DENSITY	GOBP_DETECTION_OF_CELL_DENSITY		9	0.5667409	1.3044503	0.17829755	0.61812735	1.0	1030	tags=33%, list=9%, signal=36%
GOCC_ADHERENS_JUNCTION	GOCC_ADHERENS_JUNCTION		128	0.31997174	1.3043803	0.053425517	0.6178511	1.0	2665	tags=30%, list=22%, signal=39%
GOBP_POSITIVE_REGULATION_OF_STRESS_ACTIVATED_PROTEIN_KINASE_SIGNALING_CASCADE	GOBP_POSITIVE_REGULATION_OF_STRESS_ACTIVATED_PROTEIN_KINASE_SIGNALING_CASCADE		80	0.34360847	1.3043395	0.081951216	0.6174725	1.0	1809	tags=23%, list=15%, signal=26%
GOBP_CELLULAR_RESPONSE_TO_ALKALOID	GOBP_CELLULAR_RESPONSE_TO_ALKALOID		19	0.4655637	1.304329	0.13941416	0.6170032	1.0	1355	tags=37%, list=11%, signal=41%
GOMF_CALCIUM_ION_BINDING	GOMF_CALCIUM_ION_BINDING		390	0.28248948	1.3040762	0.014892443	0.61732477	1.0	2343	tags=27%, list=20%, signal=33%
GOCC_GOLGI_APPARATUS_SUBCOMPARTMENT	GOCC_GOLGI_APPARATUS_SUBCOMPARTMENT		630	0.27279413	1.304004	0.0061459667	0.6170547	1.0	2622	tags=27%, list=22%, signal=33%
GOMF_POLYPEPTIDE_N_ACETYLGALACTOSAMINYLTRANSFERASE_ACTIVITY	GOMF_POLYPEPTIDE_N_ACETYLGALACTOSAMINYLTRANSFERASE_ACTIVITY		14	0.50381535	1.3039807	0.1490936	0.61662525	1.0	3492	tags=64%, list=29%, signal=91%
GOBP_POSITIVE_REGULATION_OF_RYANODINE_SENSITIVE_CALCIUM_RELEASE_CHANNEL_ACTIVITY	GOBP_POSITIVE_REGULATION_OF_RYANODINE_SENSITIVE_CALCIUM_RELEASE_CHANNEL_ACTIVITY		5	0.6732916	1.3036331	0.17644742	0.61726534	1.0	2462	tags=40%, list=20%, signal=50%
GOBP_POSITIVE_REGULATION_OF_SISTER_CHROMATID_COHESION	GOBP_POSITIVE_REGULATION_OF_SISTER_CHROMATID_COHESION		8	0.59583586	1.303576	0.16490567	0.61695004	1.0	4133	tags=63%, list=34%, signal=95%
GOBP_NEUROTRANSMITTER_RECEPTOR_INTERNALIZATION	GOBP_NEUROTRANSMITTER_RECEPTOR_INTERNALIZATION		11	0.53726745	1.3035384	0.16523042	0.61656636	1.0	2044	tags=36%, list=17%, signal=44%
GOBP_REGULATION_OF_PROTEIN_LOCALIZATION_TO_CELL_CORTEX	GOBP_REGULATION_OF_PROTEIN_LOCALIZATION_TO_CELL_CORTEX		8	0.5862016	1.30312	0.17222862	0.6174399	1.0	3115	tags=63%, list=26%, signal=84%
GOBP_CELLULAR_RESPONSE_TO_KETONE	GOBP_CELLULAR_RESPONSE_TO_KETONE		71	0.35090446	1.303078	0.09254928	0.61707455	1.0	792	tags=18%, list=7%, signal=19%
GOBP_T_CELL_CYTOKINE_PRODUCTION	GOBP_T_CELL_CYTOKINE_PRODUCTION		21	0.45607695	1.3027259	0.13733286	0.6176997	1.0	1198	tags=24%, list=10%, signal=26%
GOBP_FOAM_CELL_DIFFERENTIATION	GOBP_FOAM_CELL_DIFFERENTIATION		26	0.43282762	1.3027164	0.12914364	0.61722934	1.0	1326	tags=27%, list=11%, signal=30%
GOBP_REGULATION_OF_ACTIN_FILAMENT_ORGANIZATION	GOBP_REGULATION_OF_ACTIN_FILAMENT_ORGANIZATION		198	0.30221245	1.302605	0.039988063	0.6170932	1.0	2146	tags=27%, list=18%, signal=32%
GOBP_ADHERENS_JUNCTION_MAINTENANCE	GOBP_ADHERENS_JUNCTION_MAINTENANCE		3	0.7789587	1.3025758	0.15861262	0.6166807	1.0	818	tags=33%, list=7%, signal=36%
GOBP_REGULATION_OF_PROTEIN_POLYMERIZATION	GOBP_REGULATION_OF_PROTEIN_POLYMERIZATION		155	0.31208122	1.3025427	0.052035507	0.6162843	1.0	2146	tags=25%, list=18%, signal=30%
GOBP_WNT_SIGNALING_PATHWAY_INVOLVED_IN_HEART_DEVELOPMENT	GOBP_WNT_SIGNALING_PATHWAY_INVOLVED_IN_HEART_DEVELOPMENT		5	0.67907715	1.3023719	0.17714968	0.6163533	1.0	3857	tags=100%, list=32%, signal=147%
GOBP_REGULATION_OF_RESPONSE_TO_TUMOR_CELL	GOBP_REGULATION_OF_RESPONSE_TO_TUMOR_CELL		6	0.6341475	1.3023655	0.17542504	0.6158745	1.0	822	tags=33%, list=7%, signal=36%
GOBP_REGULATION_OF_PLATELET_DERIVED_GROWTH_FACTOR_RECEPTOR_BETA_SIGNALING_PATHWAY	GOBP_REGULATION_OF_PLATELET_DERIVED_GROWTH_FACTOR_RECEPTOR_BETA_SIGNALING_PATHWAY		8	0.5842652	1.3022759	0.16363636	0.6156601	1.0	2608	tags=63%, list=22%, signal=80%
GOBP_NEGATIVE_REGULATION_OF_ACTIN_FILAMENT_POLYMERIZATION	GOBP_NEGATIVE_REGULATION_OF_ACTIN_FILAMENT_POLYMERIZATION		44	0.3811795	1.3020773	0.10822207	0.61580026	1.0	2090	tags=27%, list=17%, signal=33%
GOMF_PHOSPHATIDATE_PHOSPHATASE_ACTIVITY	GOMF_PHOSPHATIDATE_PHOSPHATASE_ACTIVITY		9	0.57452	1.3018211	0.17358491	0.6161184	1.0	1889	tags=44%, list=16%, signal=53%
GOMF_SOLUTE_SODIUM_SYMPORTER_ACTIVITY	GOMF_SOLUTE_SODIUM_SYMPORTER_ACTIVITY		42	0.38914877	1.3015637	0.12352533	0.61644024	1.0	1465	tags=36%, list=12%, signal=41%
GOBP_POSITIVE_REGULATION_OF_PROTEIN_MATURATION	GOBP_POSITIVE_REGULATION_OF_PROTEIN_MATURATION		14	0.5076933	1.3015356	0.15758896	0.61602914	1.0	1853	tags=36%, list=15%, signal=42%
GOBP_HOMOLOGOUS_RECOMBINATION	GOBP_HOMOLOGOUS_RECOMBINATION		39	0.39193615	1.3013027	0.116231084	0.6162739	1.0	2597	tags=36%, list=22%, signal=46%
GOMF_TRANSFERASE_ACTIVITY_TRANSFERRING_GLYCOSYL_GROUPS	GOMF_TRANSFERASE_ACTIVITY_TRANSFERRING_GLYCOSYL_GROUPS		185	0.30415452	1.3011186	0.04194327	0.6163764	1.0	2620	tags=26%, list=22%, signal=33%
GOBP_RESPONSE_TO_IMMOBILIZATION_STRESS	GOBP_RESPONSE_TO_IMMOBILIZATION_STRESS		17	0.48095456	1.3010101	0.15443593	0.61622155	1.0	1355	tags=29%, list=11%, signal=33%
GOBP_POSITIVE_REGULATION_OF_INTERFERON_GAMMA_PRODUCTION	GOBP_POSITIVE_REGULATION_OF_INTERFERON_GAMMA_PRODUCTION		34	0.40511373	1.3009228	0.119450316	0.6160205	1.0	1198	tags=21%, list=10%, signal=23%
GOBP_FUCOSYLATION	GOBP_FUCOSYLATION		11	0.53380257	1.3008767	0.16574585	0.6156703	1.0	680	tags=18%, list=6%, signal=19%
GOBP_MULTIVESICULAR_BODY_ORGANIZATION	GOBP_MULTIVESICULAR_BODY_ORGANIZATION		29	0.4219846	1.3006715	0.1257381	0.615849	1.0	4173	tags=59%, list=35%, signal=90%
GOMF_OXIDOREDUCTASE_ACTIVITY_ACTING_ON_THE_CH_CH_GROUP_OF_DONORS_NAD_OR_NADP_AS_ACCEPTOR	GOMF_OXIDOREDUCTASE_ACTIVITY_ACTING_ON_THE_CH_CH_GROUP_OF_DONORS_NAD_OR_NADP_AS_ACCEPTOR		21	0.45326856	1.3005767	0.14572681	0.615652	1.0	221	tags=14%, list=2%, signal=15%
GOMF_ANKYRIN_REPEAT_BINDING	GOMF_ANKYRIN_REPEAT_BINDING		4	0.71506524	1.3004034	0.16459253	0.61570823	1.0	983	tags=25%, list=8%, signal=27%
GOBP_CARDIAC_MUSCLE_CELL_CARDIAC_MUSCLE_CELL_ADHESION	GOBP_CARDIAC_MUSCLE_CELL_CARDIAC_MUSCLE_CELL_ADHESION		5	0.67608243	1.3002887	0.18322982	0.6155759	1.0	985	tags=60%, list=8%, signal=65%
GOBP_NEGATIVE_REGULATION_OF_GLIOGENESIS	GOBP_NEGATIVE_REGULATION_OF_GLIOGENESIS		20	0.4585245	1.3002381	0.14384812	0.6152518	1.0	958	tags=15%, list=8%, signal=16%
GOBP_NUCLEOTIDE_SALVAGE	GOBP_NUCLEOTIDE_SALVAGE		12	0.5245964	1.3000478	0.16505216	0.6153601	1.0	140	tags=17%, list=1%, signal=17%
GOBP_REGULATION_OF_T_HELPER_2_CELL_CYTOKINE_PRODUCTION	GOBP_REGULATION_OF_T_HELPER_2_CELL_CYTOKINE_PRODUCTION		7	0.6113625	1.2998874	0.17214043	0.6154089	1.0	405	tags=29%, list=3%, signal=30%
GOBP_AZOLE_TRANSMEMBRANE_TRANSPORT	GOBP_AZOLE_TRANSMEMBRANE_TRANSPORT		8	0.59106356	1.2995039	0.17191651	0.6161567	1.0	388	tags=25%, list=3%, signal=26%
GOBP_POSITIVE_REGULATION_OF_FATTY_ACID_METABOLIC_PROCESS	GOBP_POSITIVE_REGULATION_OF_FATTY_ACID_METABOLIC_PROCESS		27	0.4255427	1.2994226	0.13756613	0.6159237	1.0	1223	tags=33%, list=10%, signal=37%
GOBP_CENTRIOLE_CENTRIOLE_COHESION	GOBP_CENTRIOLE_CENTRIOLE_COHESION		13	0.5093813	1.299414	0.15969163	0.61545885	1.0	1097	tags=23%, list=9%, signal=25%
GOBP_ACTOMYOSIN_CONTRACTILE_RING_ORGANIZATION	GOBP_ACTOMYOSIN_CONTRACTILE_RING_ORGANIZATION		6	0.64162105	1.2992893	0.16762342	0.6153851	1.0	3045	tags=67%, list=25%, signal=89%
GOBP_LONG_CHAIN_FATTY_ACID_IMPORT_ACROSS_PLASMA_MEMBRANE	GOBP_LONG_CHAIN_FATTY_ACID_IMPORT_ACROSS_PLASMA_MEMBRANE		8	0.58538157	1.2990938	0.16673025	0.61553293	1.0	1326	tags=50%, list=11%, signal=56%
GOBP_POSITIVE_REGULATION_OF_DNA_REPAIR	GOBP_POSITIVE_REGULATION_OF_DNA_REPAIR		52	0.3715542	1.2989402	0.10233333	0.61555004	1.0	3717	tags=44%, list=31%, signal=64%
GOBP_POSITIVE_REGULATION_OF_AMYLOID_PRECURSOR_PROTEIN_BIOSYNTHETIC_PROCESS	GOBP_POSITIVE_REGULATION_OF_AMYLOID_PRECURSOR_PROTEIN_BIOSYNTHETIC_PROCESS		4	0.71175927	1.2977511	0.1756651	0.61891514	1.0	2268	tags=75%, list=19%, signal=92%
GOBP_NUCLEOSIDE_DIPHOSPHATE_CATABOLIC_PROCESS	GOBP_NUCLEOSIDE_DIPHOSPHATE_CATABOLIC_PROCESS		10	0.55517775	1.296893	0.16648291	0.62121785	1.0	2021	tags=40%, list=17%, signal=48%
GOBP_CELL_AGGREGATION	GOBP_CELL_AGGREGATION		9	0.56454754	1.29662	0.1773157	0.6216268	1.0	204	tags=11%, list=2%, signal=11%
GOBP_IMMUNE_RESPONSE_TO_TUMOR_CELL	GOBP_IMMUNE_RESPONSE_TO_TUMOR_CELL		7	0.60967237	1.2966181	0.1824018	0.62113947	1.0	822	tags=29%, list=7%, signal=31%
GOBP_FEMALE_GENITALIA_DEVELOPMENT	GOBP_FEMALE_GENITALIA_DEVELOPMENT		10	0.5463634	1.2962013	0.16760616	0.6220059	1.0	620	tags=20%, list=5%, signal=21%
GOBP_RESPONSE_TO_AXON_INJURY	GOBP_RESPONSE_TO_AXON_INJURY		53	0.37034646	1.2961905	0.10397237	0.62154764	1.0	2131	tags=30%, list=18%, signal=37%
GOBP_CELLULAR_RESPONSE_TO_HORMONE_STIMULUS	GOBP_CELLULAR_RESPONSE_TO_HORMONE_STIMULUS		434	0.27868927	1.2960817	0.0124174375	0.6214021	1.0	2013	tags=22%, list=17%, signal=26%
GOCC_RUFFLE_MEMBRANE	GOCC_RUFFLE_MEMBRANE		68	0.35306758	1.2960405	0.09352518	0.6210381	1.0	1977	tags=29%, list=16%, signal=35%
GOBP_AMYLOID_FIBRIL_FORMATION	GOBP_AMYLOID_FIBRIL_FORMATION		18	0.46646288	1.2955728	0.15650919	0.6220498	1.0	1326	tags=33%, list=11%, signal=37%
GOBP_REGULATION_OF_CYTOSKELETON_ORGANIZATION	GOBP_REGULATION_OF_CYTOSKELETON_ORGANIZATION		370	0.28152198	1.295335	0.01567144	0.62233144	1.0	2722	tags=29%, list=23%, signal=37%
GOBP_CHONDROCYTE_DIFFERENTIATION_INVOLVED_IN_ENDOCHONDRAL_BONE_MORPHOGENESIS	GOBP_CHONDROCYTE_DIFFERENTIATION_INVOLVED_IN_ENDOCHONDRAL_BONE_MORPHOGENESIS		11	0.53070045	1.2952415	0.16823485	0.6221447	1.0	2420	tags=45%, list=20%, signal=57%
GOBP_REGULATION_OF_MEGAKARYOCYTE_DIFFERENTIATION	GOBP_REGULATION_OF_MEGAKARYOCYTE_DIFFERENTIATION		42	0.39050382	1.2947875	0.11361275	0.62314	1.0	1666	tags=19%, list=14%, signal=22%
GOBP_RESPONSE_TO_ORGANIC_CYCLIC_COMPOUND	GOBP_RESPONSE_TO_ORGANIC_CYCLIC_COMPOUND		588	0.2722093	1.294479	0.009723644	0.62365586	1.0	1421	tags=18%, list=12%, signal=20%
GOBP_ESTABLISHMENT_OF_MEIOTIC_SPINDLE_LOCALIZATION	GOBP_ESTABLISHMENT_OF_MEIOTIC_SPINDLE_LOCALIZATION		3	0.7745333	1.2942944	0.16993721	0.6237875	1.0	704	tags=33%, list=6%, signal=35%
GOMF_PHOSPHATIDYLINOSITOL_4_5_BISPHOSPHATE_BINDING	GOMF_PHOSPHATIDYLINOSITOL_4_5_BISPHOSPHATE_BINDING		51	0.37245357	1.2941704	0.1033904	0.62371397	1.0	1082	tags=22%, list=9%, signal=24%
GOBP_CYTOSKELETON_ORGANIZATION	GOBP_CYTOSKELETON_ORGANIZATION		957	0.2640684	1.2936746	0.0023607176	0.6248226	1.0	2722	tags=28%, list=23%, signal=34%
GOBP_NEGATIVE_REGULATION_OF_IRE1_MEDIATED_UNFOLDED_PROTEIN_RESPONSE	GOBP_NEGATIVE_REGULATION_OF_IRE1_MEDIATED_UNFOLDED_PROTEIN_RESPONSE		5	0.6674305	1.2934246	0.18049547	0.6251432	1.0	2167	tags=60%, list=18%, signal=73%
GOBP_NEGATIVE_REGULATION_OF_LEUKOCYTE_CELL_CELL_ADHESION	GOBP_NEGATIVE_REGULATION_OF_LEUKOCYTE_CELL_CELL_ADHESION		73	0.34857288	1.2932788	0.09426367	0.62511885	1.0	2457	tags=27%, list=20%, signal=34%
GOBP_ASYMMETRIC_NEUROBLAST_DIVISION	GOBP_ASYMMETRIC_NEUROBLAST_DIVISION		5	0.6684168	1.2930108	0.18188795	0.6254769	1.0	3396	tags=60%, list=28%, signal=84%
GOMF_NUCLEOSIDE_MONOPHOSPHATE_KINASE_ACTIVITY	GOMF_NUCLEOSIDE_MONOPHOSPHATE_KINASE_ACTIVITY		14	0.50528055	1.2928289	0.16216215	0.62556887	1.0	629	tags=21%, list=5%, signal=23%
GOBP_POSTSYNAPTIC_MODULATION_OF_CHEMICAL_SYNAPTIC_TRANSMISSION	GOBP_POSTSYNAPTIC_MODULATION_OF_CHEMICAL_SYNAPTIC_TRANSMISSION		8	0.58493143	1.2927514	0.18099205	0.6253372	1.0	1082	tags=25%, list=9%, signal=27%
GOMF_LACTATE_TRANSMEMBRANE_TRANSPORTER_ACTIVITY	GOMF_LACTATE_TRANSMEMBRANE_TRANSPORTER_ACTIVITY		5	0.66400504	1.2925211	0.1807419	0.62560666	1.0	0	tags=20%, list=0%, signal=20%
GOMF_MANNOSIDASE_ACTIVITY	GOMF_MANNOSIDASE_ACTIVITY		13	0.5075724	1.2924589	0.16084425	0.62532	1.0	1253	tags=23%, list=10%, signal=26%
GOBP_REGULATION_OF_GLUCOCORTICOID_METABOLIC_PROCESS	GOBP_REGULATION_OF_GLUCOCORTICOID_METABOLIC_PROCESS		9	0.56263983	1.2920526	0.18616208	0.6261259	1.0	3109	tags=67%, list=26%, signal=90%
GOMF_UDP_GALACTOSE_BETA_N_ACETYLGLUCOSAMINE_BETA_1_3_GALACTOSYLTRANSFERASE_ACTIVITY	GOMF_UDP_GALACTOSE_BETA_N_ACETYLGLUCOSAMINE_BETA_1_3_GALACTOSYLTRANSFERASE_ACTIVITY		3	0.766755	1.2918912	0.17481129	0.6261654	1.0	110	tags=33%, list=1%, signal=34%
GOBP_REGULATION_OF_PANCREATIC_JUICE_SECRETION	GOBP_REGULATION_OF_PANCREATIC_JUICE_SECRETION		3	0.7719666	1.2906463	0.17820613	0.6297396	1.0	1416	tags=67%, list=12%, signal=76%
GOBP_POSITIVE_REGULATION_OF_POTASSIUM_ION_TRANSMEMBRANE_TRANSPORTER_ACTIVITY	GOBP_POSITIVE_REGULATION_OF_POTASSIUM_ION_TRANSMEMBRANE_TRANSPORTER_ACTIVITY		12	0.52295935	1.2905511	0.16814487	0.62956244	1.0	725	tags=25%, list=6%, signal=27%
GOMF_BILE_ACID_TRANSMEMBRANE_TRANSPORTER_ACTIVITY	GOMF_BILE_ACID_TRANSMEMBRANE_TRANSPORTER_ACTIVITY		7	0.6070822	1.2898759	0.18419062	0.63125974	1.0	1257	tags=43%, list=10%, signal=48%
GOBP_CORTISOL_METABOLIC_PROCESS	GOBP_CORTISOL_METABOLIC_PROCESS		7	0.6060164	1.2897232	0.18464491	0.631264	1.0	3109	tags=71%, list=26%, signal=96%
GOBP_POSITIVE_REGULATION_OF_AMYLOID_PRECURSOR_PROTEIN_CATABOLIC_PROCESS	GOBP_POSITIVE_REGULATION_OF_AMYLOID_PRECURSOR_PROTEIN_CATABOLIC_PROCESS		16	0.48157665	1.2895751	0.1590993	0.6312573	1.0	2592	tags=44%, list=22%, signal=56%
GOMF_LIPID_BINDING	GOMF_LIPID_BINDING		510	0.27363038	1.2892529	0.01253591	0.6318332	1.0	1986	tags=24%, list=17%, signal=28%
GOBP_REGULATION_OF_BLOOD_BRAIN_BARRIER_PERMEABILITY	GOBP_REGULATION_OF_BLOOD_BRAIN_BARRIER_PERMEABILITY		6	0.6270157	1.2886734	0.19033232	0.63322014	1.0	1794	tags=50%, list=15%, signal=59%
GOBP_POSITIVE_REGULATION_OF_TRIGLYCERIDE_LIPASE_ACTIVITY	GOBP_POSITIVE_REGULATION_OF_TRIGLYCERIDE_LIPASE_ACTIVITY		4	0.71573186	1.288528	0.18142633	0.63322026	1.0	733	tags=50%, list=6%, signal=53%
GOCC_CHROMOSOME_CENTROMERIC_REGION	GOCC_CHROMOSOME_CENTROMERIC_REGION		163	0.30770472	1.2883744	0.05784373	0.6332286	1.0	3978	tags=47%, list=33%, signal=70%
GOBP_POSITIVE_REGULATION_OF_METAPHASE_ANAPHASE_TRANSITION_OF_CELL_CYCLE	GOBP_POSITIVE_REGULATION_OF_METAPHASE_ANAPHASE_TRANSITION_OF_CELL_CYCLE		14	0.4978897	1.2883577	0.16186658	0.63278866	1.0	2660	tags=43%, list=22%, signal=55%
GOBP_SECONDARY_PALATE_DEVELOPMENT	GOBP_SECONDARY_PALATE_DEVELOPMENT		14	0.49514884	1.288278	0.17137681	0.63256156	1.0	3541	tags=57%, list=29%, signal=81%
GOBP_SMALL_GTPASE_MEDIATED_SIGNAL_TRANSDUCTION	GOBP_SMALL_GTPASE_MEDIATED_SIGNAL_TRANSDUCTION		383	0.2793107	1.2881835	0.019896429	0.63238865	1.0	2274	tags=26%, list=19%, signal=31%
GOBP_CELLULAR_LIPID_CATABOLIC_PROCESS	GOBP_CELLULAR_LIPID_CATABOLIC_PROCESS		173	0.30471465	1.2875675	0.052399177	0.6339389	1.0	1915	tags=27%, list=16%, signal=31%
GOBP_MYOBLAST_DIFFERENTIATION	GOBP_MYOBLAST_DIFFERENTIATION		63	0.35624188	1.2875453	0.10267559	0.6335214	1.0	2465	tags=30%, list=21%, signal=38%
GOBP_KINETOCHORE_ASSEMBLY	GOBP_KINETOCHORE_ASSEMBLY		16	0.48394185	1.2873336	0.16218182	0.6337136	1.0	3832	tags=63%, list=32%, signal=92%
GOBP_NEGATIVE_REGULATION_OF_SMALL_MOLECULE_METABOLIC_PROCESS	GOBP_NEGATIVE_REGULATION_OF_SMALL_MOLECULE_METABOLIC_PROCESS		62	0.35628486	1.2871867	0.093124166	0.63370454	1.0	1559	tags=26%, list=13%, signal=30%
GOBP_MAMMARY_GLAND_DUCT_MORPHOGENESIS	GOBP_MAMMARY_GLAND_DUCT_MORPHOGENESIS		22	0.44597346	1.2871453	0.15003563	0.6333471	1.0	82	tags=9%, list=1%, signal=9%
GOBP_REGULATION_OF_GLUCOCORTICOID_BIOSYNTHETIC_PROCESS	GOBP_REGULATION_OF_GLUCOCORTICOID_BIOSYNTHETIC_PROCESS		7	0.6049104	1.2870405	0.17929973	0.6332104	1.0	3109	tags=71%, list=26%, signal=96%
GOMF_STAT_FAMILY_PROTEIN_BINDING	GOMF_STAT_FAMILY_PROTEIN_BINDING		5	0.66298497	1.2870276	0.18694131	0.632766	1.0	143	tags=40%, list=1%, signal=40%
GOBP_CELLULAR_RESPONSE_TO_LITHIUM_ION	GOBP_CELLULAR_RESPONSE_TO_LITHIUM_ION		9	0.5646473	1.2868847	0.17960426	0.6327468	1.0	2013	tags=56%, list=17%, signal=67%
GOBP_REGULATION_OF_LYSOSOMAL_PROTEIN_CATABOLIC_PROCESS	GOBP_REGULATION_OF_LYSOSOMAL_PROTEIN_CATABOLIC_PROCESS		7	0.6037066	1.2868358	0.18919954	0.63242614	1.0	2049	tags=43%, list=17%, signal=52%
GOBP_ANTIGEN_PROCESSING_AND_PRESENTATION_OF_PEPTIDE_OR_POLYSACCHARIDE_ANTIGEN_VIA_MHC_CLASS_II	GOBP_ANTIGEN_PROCESSING_AND_PRESENTATION_OF_PEPTIDE_OR_POLYSACCHARIDE_ANTIGEN_VIA_MHC_CLASS_II		68	0.3511203	1.2865448	0.09711634	0.6328869	1.0	3868	tags=46%, list=32%, signal=67%
GOBP_ENDODERM_DEVELOPMENT	GOBP_ENDODERM_DEVELOPMENT		49	0.3707115	1.2855171	0.1196319	0.63577086	1.0	2449	tags=31%, list=20%, signal=38%
GOBP_VESICLE_ORGANIZATION	GOBP_VESICLE_ORGANIZATION		263	0.28907263	1.2853256	0.034747936	0.6359094	1.0	2737	tags=29%, list=23%, signal=36%
GOMF_CYSTEINE_TYPE_ENDOPEPTIDASE_ACTIVITY	GOMF_CYSTEINE_TYPE_ENDOPEPTIDASE_ACTIVITY		72	0.34504333	1.2850826	0.10029595	0.636209	1.0	2750	tags=39%, list=23%, signal=50%
GOBP_NEGATIVE_REGULATION_OF_MITOTIC_CELL_CYCLE	GOBP_NEGATIVE_REGULATION_OF_MITOTIC_CELL_CYCLE		232	0.29276174	1.2850813	0.03811724	0.6357259	1.0	4084	tags=45%, list=34%, signal=67%
GOMF_VITAMIN_D_BINDING	GOMF_VITAMIN_D_BINDING		4	0.7036949	1.284993	0.19067475	0.63552207	1.0	2998	tags=75%, list=25%, signal=100%
GOBP_POLYSACCHARIDE_BIOSYNTHETIC_PROCESS	GOBP_POLYSACCHARIDE_BIOSYNTHETIC_PROCESS		52	0.36767533	1.2849925	0.12227806	0.6350389	1.0	2729	tags=37%, list=23%, signal=47%
GOBP_MINERALOCORTICOID_SECRETION	GOBP_MINERALOCORTICOID_SECRETION		5	0.6671664	1.2847534	0.19777602	0.63533306	1.0	4000	tags=100%, list=33%, signal=150%
GOBP_FEMALE_SEX_DIFFERENTIATION	GOBP_FEMALE_SEX_DIFFERENTIATION		72	0.346846	1.284535	0.10592938	0.63556975	1.0	3133	tags=36%, list=26%, signal=49%
GOBP_RESPONSE_TO_NITROGEN_COMPOUND	GOBP_RESPONSE_TO_NITROGEN_COMPOUND		741	0.26546395	1.2842635	0.004399902	0.63596827	1.0	1650	tags=19%, list=14%, signal=21%
GOMF_4_GALACTOSYL_N_ACETYLGLUCOSAMINIDE_3_ALPHA_L_FUCOSYLTRANSFERASE_ACTIVITY	GOMF_4_GALACTOSYL_N_ACETYLGLUCOSAMINIDE_3_ALPHA_L_FUCOSYLTRANSFERASE_ACTIVITY		4	0.7023703	1.2842389	0.1921314	0.63556683	1.0	20	tags=25%, list=0%, signal=25%
GOMF_STRUCTURAL_CONSTITUENT_OF_POSTSYNAPSE	GOMF_STRUCTURAL_CONSTITUENT_OF_POSTSYNAPSE		4	0.7063748	1.2840544	0.18603744	0.6356837	1.0	1026	tags=50%, list=9%, signal=55%
GOBP_CYCLIC_NUCLEOTIDE_METABOLIC_PROCESS	GOBP_CYCLIC_NUCLEOTIDE_METABOLIC_PROCESS		24	0.43283266	1.2837379	0.15235357	0.6362273	1.0	3608	tags=50%, list=30%, signal=71%
GOBP_CONNECTIVE_TISSUE_DEVELOPMENT	GOBP_CONNECTIVE_TISSUE_DEVELOPMENT		163	0.30688688	1.2835221	0.060024377	0.6364582	1.0	2838	tags=35%, list=24%, signal=45%
GOBP_PROTEIN_LOCALIZATION_TO_KINETOCHORE	GOBP_PROTEIN_LOCALIZATION_TO_KINETOCHORE		16	0.47842872	1.2832147	0.1681191	0.6370056	1.0	4242	tags=69%, list=35%, signal=106%
GOMF_CALMODULIN_BINDING	GOMF_CALMODULIN_BINDING		133	0.31262702	1.2830774	0.06080449	0.63697934	1.0	2377	tags=32%, list=20%, signal=40%
GOMF_HYDROLASE_ACTIVITY_ACTING_ON_ACID_ANHYDRIDES	GOMF_HYDROLASE_ACTIVITY_ACTING_ON_ACID_ANHYDRIDES		636	0.26740584	1.2829192	0.009011264	0.63700837	1.0	2242	tags=23%, list=19%, signal=27%
GOCC_G_PROTEIN_COUPLED_RECEPTOR_DIMERIC_COMPLEX	GOCC_G_PROTEIN_COUPLED_RECEPTOR_DIMERIC_COMPLEX		4	0.7049791	1.282688	0.19244254	0.637273	1.0	764	tags=25%, list=6%, signal=27%
GOBP_SPLEEN_DEVELOPMENT	GOBP_SPLEEN_DEVELOPMENT		27	0.4219265	1.2825844	0.1526371	0.63711077	1.0	2457	tags=33%, list=20%, signal=42%
GOBP_OLIGOSACCHARIDE_CATABOLIC_PROCESS	GOBP_OLIGOSACCHARIDE_CATABOLIC_PROCESS		7	0.5987788	1.2824799	0.19601953	0.6369657	1.0	130	tags=14%, list=1%, signal=14%
GOBP_CELL_PROLIFERATION_INVOLVED_IN_HEART_MORPHOGENESIS	GOBP_CELL_PROLIFERATION_INVOLVED_IN_HEART_MORPHOGENESIS		11	0.5267334	1.2823465	0.1825603	0.6369314	1.0	2351	tags=45%, list=20%, signal=56%
GOBP_T_HELPER_2_CELL_CYTOKINE_PRODUCTION	GOBP_T_HELPER_2_CELL_CYTOKINE_PRODUCTION		8	0.5828898	1.2821385	0.18862161	0.6371149	1.0	405	tags=25%, list=3%, signal=26%
GOCC_CLATHRIN_COATED_PIT	GOCC_CLATHRIN_COATED_PIT		55	0.36420575	1.2821102	0.115732975	0.63672125	1.0	2049	tags=31%, list=17%, signal=37%
GOMF_CADHERIN_BINDING	GOMF_CADHERIN_BINDING		258	0.2888245	1.2817092	0.03187823	0.6375716	1.0	2815	tags=31%, list=23%, signal=40%
GOBP_CELLULAR_RESPONSE_TO_LIPID	GOBP_CELLULAR_RESPONSE_TO_LIPID		349	0.2813499	1.2816539	0.02729805	0.6372696	1.0	1986	tags=22%, list=17%, signal=26%
GOBP_REGULATION_OF_DNA_REPAIR	GOBP_REGULATION_OF_DNA_REPAIR		94	0.3318407	1.281639	0.08924485	0.6368402	1.0	3609	tags=38%, list=30%, signal=54%
GOBP_PYRIMIDINE_NUCLEOSIDE_DIPHOSPHATE_METABOLIC_PROCESS	GOBP_PYRIMIDINE_NUCLEOSIDE_DIPHOSPHATE_METABOLIC_PROCESS		5	0.6653667	1.281376	0.19969454	0.63722914	1.0	1288	tags=40%, list=11%, signal=45%
GOBP_CORTICAL_ACTIN_CYTOSKELETON_ORGANIZATION	GOBP_CORTICAL_ACTIN_CYTOSKELETON_ORGANIZATION		33	0.40134156	1.2813355	0.14038128	0.6368817	1.0	2549	tags=36%, list=21%, signal=46%
GOBP_DNA_GEOMETRIC_CHANGE	GOBP_DNA_GEOMETRIC_CHANGE		92	0.33335128	1.2812033	0.08175278	0.6368372	1.0	3580	tags=41%, list=30%, signal=58%
GOBP_REGULATION_OF_MICROTUBULE_CYTOSKELETON_ORGANIZATION	GOBP_REGULATION_OF_MICROTUBULE_CYTOSKELETON_ORGANIZATION		102	0.32649297	1.2812004	0.0818299	0.6363708	1.0	3691	tags=41%, list=31%, signal=59%
GOBP_SRP_DEPENDENT_COTRANSLATIONAL_PROTEIN_TARGETING_TO_MEMBRANE_SIGNAL_SEQUENCE_RECOGNITION	GOBP_SRP_DEPENDENT_COTRANSLATIONAL_PROTEIN_TARGETING_TO_MEMBRANE_SIGNAL_SEQUENCE_RECOGNITION		3	0.7628957	1.281186	0.19178082	0.63594073	1.0	179	tags=33%, list=1%, signal=34%
GOBP_ENDOSOME_TRANSPORT_VIA_MULTIVESICULAR_BODY_SORTING_PATHWAY	GOBP_ENDOSOME_TRANSPORT_VIA_MULTIVESICULAR_BODY_SORTING_PATHWAY		26	0.4232362	1.2811248	0.15398294	0.6356573	1.0	3802	tags=54%, list=32%, signal=79%
GOBP_NEGATIVE_REGULATION_OF_T_CELL_PROLIFERATION	GOBP_NEGATIVE_REGULATION_OF_T_CELL_PROLIFERATION		34	0.40284884	1.2803934	0.13979627	0.63752747	1.0	1333	tags=24%, list=11%, signal=26%
GOBP_POSITIVE_REGULATION_OF_ANION_TRANSMEMBRANE_TRANSPORT	GOBP_POSITIVE_REGULATION_OF_ANION_TRANSMEMBRANE_TRANSPORT		44	0.37699878	1.2803298	0.12283737	0.63726753	1.0	1636	tags=32%, list=14%, signal=37%
GOBP_CELLULAR_RESPONSE_TO_ORGANIC_CYCLIC_COMPOUND	GOBP_CELLULAR_RESPONSE_TO_ORGANIC_CYCLIC_COMPOUND		365	0.27944168	1.280318	0.024430871	0.6368279	1.0	1561	tags=19%, list=13%, signal=21%
GOBP_3_UTR_MEDIATED_MRNA_DESTABILIZATION	GOBP_3_UTR_MEDIATED_MRNA_DESTABILIZATION		14	0.49277073	1.2801504	0.16809861	0.6368998	1.0	2962	tags=43%, list=25%, signal=57%
GOBP_REGULATION_OF_ENDOTHELIAL_TUBE_MORPHOGENESIS	GOBP_REGULATION_OF_ENDOTHELIAL_TUBE_MORPHOGENESIS		3	0.7665263	1.2799523	0.17635506	0.6370794	1.0	2414	tags=67%, list=20%, signal=83%
GOMF_DNA_BINDING_TRANSCRIPTION_FACTOR_ACTIVITY	GOMF_DNA_BINDING_TRANSCRIPTION_FACTOR_ACTIVITY		541	0.2706055	1.2798805	0.011473273	0.6368341	1.0	1893	tags=21%, list=16%, signal=23%
GOMF_DEATH_RECEPTOR_BINDING	GOMF_DEATH_RECEPTOR_BINDING		15	0.48664546	1.2798601	0.16884531	0.63642216	1.0	3205	tags=40%, list=27%, signal=54%
GOBP_THIOESTER_BIOSYNTHETIC_PROCESS	GOBP_THIOESTER_BIOSYNTHETIC_PROCESS		44	0.37920132	1.2798358	0.12737314	0.6360262	1.0	1433	tags=25%, list=12%, signal=28%
GOBP_CELL_JUNCTION_ASSEMBLY	GOBP_CELL_JUNCTION_ASSEMBLY		279	0.28717285	1.2797885	0.033342913	0.6357069	1.0	2131	tags=24%, list=18%, signal=28%
GOBP_POSITIVE_REGULATION_OF_INTERLEUKIN_12_PRODUCTION	GOBP_POSITIVE_REGULATION_OF_INTERLEUKIN_12_PRODUCTION		24	0.4351906	1.2797487	0.15400918	0.6353655	1.0	1517	tags=29%, list=13%, signal=33%
GOBP_REGULATION_OF_RIBONUCLEASE_ACTIVITY	GOBP_REGULATION_OF_RIBONUCLEASE_ACTIVITY		5	0.6527533	1.2795556	0.21332307	0.63551307	1.0	52	tags=20%, list=0%, signal=20%
GOBP_CELLULAR_MONOVALENT_INORGANIC_ANION_HOMEOSTASIS	GOBP_CELLULAR_MONOVALENT_INORGANIC_ANION_HOMEOSTASIS		5	0.6595581	1.2793981	0.20069204	0.63554907	1.0	792	tags=40%, list=7%, signal=43%
GOCC_ESCRT_III_COMPLEX	GOCC_ESCRT_III_COMPLEX		9	0.559932	1.2792602	0.18019047	0.63552463	1.0	3003	tags=56%, list=25%, signal=74%
GOMF_CCR5_CHEMOKINE_RECEPTOR_BINDING	GOMF_CCR5_CHEMOKINE_RECEPTOR_BINDING		4	0.70657337	1.2789174	0.1934843	0.6361632	1.0	1945	tags=50%, list=16%, signal=60%
GOMF_POLY_PYRIMIDINE_TRACT_BINDING	GOMF_POLY_PYRIMIDINE_TRACT_BINDING		22	0.44318414	1.2787244	0.1690398	0.6363242	1.0	2406	tags=32%, list=20%, signal=40%
GOBP_IRIS_MORPHOGENESIS	GOBP_IRIS_MORPHOGENESIS		6	0.62338495	1.2784247	0.19390148	0.63681483	1.0	55	tags=17%, list=0%, signal=17%
GOCC_COPII_VESICLE_COAT	GOCC_COPII_VESICLE_COAT		15	0.48761806	1.2780806	0.17315388	0.6374613	1.0	3458	tags=53%, list=29%, signal=75%
GOBP_NEGATIVE_REGULATION_OF_LEUKOCYTE_PROLIFERATION	GOBP_NEGATIVE_REGULATION_OF_LEUKOCYTE_PROLIFERATION		45	0.37761235	1.2779535	0.13430192	0.63738495	1.0	1333	tags=24%, list=11%, signal=27%
GOMF_LIGASE_ACTIVITY_FORMING_PHOSPHORIC_ESTER_BONDS	GOMF_LIGASE_ACTIVITY_FORMING_PHOSPHORIC_ESTER_BONDS		5	0.65399295	1.2779187	0.19322166	0.63702434	1.0	2899	tags=60%, list=24%, signal=79%
GOMF_HIGH_DENSITY_LIPOPROTEIN_PARTICLE_BINDING	GOMF_HIGH_DENSITY_LIPOPROTEIN_PARTICLE_BINDING		7	0.6026311	1.277444	0.18407767	0.63811225	1.0	1326	tags=29%, list=11%, signal=32%
GOMF_GTP_DEPENDENT_PROTEIN_BINDING	GOMF_GTP_DEPENDENT_PROTEIN_BINDING		18	0.45853445	1.2773612	0.17348066	0.63791424	1.0	2582	tags=44%, list=21%, signal=57%
GOMF_GAMMA_TUBULIN_BINDING	GOMF_GAMMA_TUBULIN_BINDING		23	0.43769807	1.2773466	0.16464286	0.63749254	1.0	2942	tags=39%, list=24%, signal=52%
GOBP_PITUITARY_GLAND_DEVELOPMENT	GOBP_PITUITARY_GLAND_DEVELOPMENT		24	0.43408382	1.2772268	0.16303559	0.63740015	1.0	1394	tags=25%, list=12%, signal=28%
GOBP_SCHWANN_CELL_DEVELOPMENT	GOBP_SCHWANN_CELL_DEVELOPMENT		22	0.43887886	1.2769393	0.16023096	0.6378672	1.0	3629	tags=50%, list=30%, signal=72%
GOBP_ADRENAL_GLAND_DEVELOPMENT	GOBP_ADRENAL_GLAND_DEVELOPMENT		16	0.47913212	1.2768805	0.16919191	0.6375839	1.0	1832	tags=38%, list=15%, signal=44%
GOMF_ACTIN_MONOMER_BINDING	GOMF_ACTIN_MONOMER_BINDING		14	0.49936834	1.276761	0.18041052	0.6375019	1.0	1693	tags=36%, list=14%, signal=42%
GOMF_NADH_PYROPHOSPHATASE_ACTIVITY	GOMF_NADH_PYROPHOSPHATASE_ACTIVITY		6	0.62617964	1.2761419	0.20139697	0.63907	1.0	3152	tags=67%, list=26%, signal=90%
GOBP_RESPONSE_TO_INDOLE_3_METHANOL	GOBP_RESPONSE_TO_INDOLE_3_METHANOL		5	0.66366816	1.2757134	0.20547946	0.639993	1.0	4042	tags=100%, list=34%, signal=151%
GOMF_NEUREGULIN_BINDING	GOMF_NEUREGULIN_BINDING		5	0.6600651	1.2756371	0.19591995	0.63978124	1.0	1603	tags=40%, list=13%, signal=46%
GOMF_STORE_OPERATED_CALCIUM_CHANNEL_ACTIVITY	GOMF_STORE_OPERATED_CALCIUM_CHANNEL_ACTIVITY		8	0.57848656	1.2755209	0.18439984	0.6396895	1.0	1145	tags=38%, list=10%, signal=41%
GOCC_IMMUNOLOGICAL_SYNAPSE	GOCC_IMMUNOLOGICAL_SYNAPSE		28	0.41781607	1.2753979	0.1561939	0.6396242	1.0	1710	tags=29%, list=14%, signal=33%
GOBP_REGULATION_OF_PEPTIDASE_ACTIVITY	GOBP_REGULATION_OF_PEPTIDASE_ACTIVITY		251	0.28847966	1.2753731	0.045052752	0.6392377	1.0	1237	tags=17%, list=10%, signal=19%
GOBP_BODY_FLUID_SECRETION	GOBP_BODY_FLUID_SECRETION		49	0.36812457	1.2753671	0.114998266	0.6387888	1.0	2349	tags=33%, list=20%, signal=40%
GOMF_ALPHA_1_3_FUCOSYLTRANSFERASE_ACTIVITY	GOMF_ALPHA_1_3_FUCOSYLTRANSFERASE_ACTIVITY		6	0.62816	1.2753651	0.19860357	0.6383265	1.0	20	tags=17%, list=0%, signal=17%
GOMF_GUANOSINE_DIPHOSPHATASE_ACTIVITY	GOMF_GUANOSINE_DIPHOSPHATASE_ACTIVITY		9	0.55978507	1.2742914	0.18900853	0.6413257	1.0	2021	tags=44%, list=17%, signal=53%
GOBP_PUTRESCINE_BIOSYNTHETIC_PROCESS	GOBP_PUTRESCINE_BIOSYNTHETIC_PROCESS		5	0.6555343	1.2740607	0.20368947	0.64161766	1.0	3763	tags=60%, list=31%, signal=87%
GOBP_REGULATION_OF_MITOTIC_SPINDLE_ASSEMBLY	GOBP_REGULATION_OF_MITOTIC_SPINDLE_ASSEMBLY		14	0.49298573	1.2735945	0.18364367	0.64266616	1.0	3691	tags=50%, list=31%, signal=72%
GOBP_ZYMOGEN_INHIBITION	GOBP_ZYMOGEN_INHIBITION		3	0.7581163	1.2735764	0.19565217	0.64225745	1.0	1219	tags=67%, list=10%, signal=74%
GOMF_PHOSPHATIDYL_PHOSPHOLIPASE_B_ACTIVITY	GOMF_PHOSPHATIDYL_PHOSPHOLIPASE_B_ACTIVITY		8	0.5698098	1.2735171	0.19450802	0.64198583	1.0	448	tags=25%, list=4%, signal=26%
GOBP_VESICLE_TETHERING_TO_GOLGI	GOBP_VESICLE_TETHERING_TO_GOLGI		4	0.7078281	1.2734798	0.20336331	0.6416385	1.0	2438	tags=75%, list=20%, signal=94%
GOBP_REGULATION_OF_CELL_MORPHOGENESIS	GOBP_REGULATION_OF_CELL_MORPHOGENESIS		225	0.2922017	1.2734047	0.048588887	0.64141524	1.0	1808	tags=20%, list=15%, signal=23%
GOMF_MICROTUBULE_BINDING	GOMF_MICROTUBULE_BINDING		194	0.29704964	1.2733446	0.053380784	0.64113945	1.0	3972	tags=51%, list=33%, signal=74%
GOBP_RECEPTOR_MEDIATED_ENDOCYTOSIS_INVOLVED_IN_CHOLESTEROL_TRANSPORT	GOBP_RECEPTOR_MEDIATED_ENDOCYTOSIS_INVOLVED_IN_CHOLESTEROL_TRANSPORT		5	0.66297185	1.2732399	0.20230326	0.6410111	1.0	159	tags=20%, list=1%, signal=20%
GOCC_SPLICEOSOMAL_TRI_SNRNP_COMPLEX	GOCC_SPLICEOSOMAL_TRI_SNRNP_COMPLEX		26	0.42062214	1.2728733	0.15743944	0.6417326	1.0	3035	tags=42%, list=25%, signal=56%
GOCC_SUPRAMOLECULAR_POLYMER	GOCC_SUPRAMOLECULAR_POLYMER		581	0.2675409	1.2727445	0.013755515	0.6416884	1.0	3705	tags=41%, list=31%, signal=56%
GOMF_PROTEIN_CONTAINING_COMPLEX_BINDING	GOMF_PROTEIN_CONTAINING_COMPLEX_BINDING		854	0.26094258	1.2726086	0.006742114	0.64165205	1.0	2354	tags=23%, list=20%, signal=27%
GOBP_MACROPHAGE_COLONY_STIMULATING_FACTOR_PRODUCTION	GOBP_MACROPHAGE_COLONY_STIMULATING_FACTOR_PRODUCTION		3	0.76351976	1.2725643	0.18043053	0.6413304	1.0	2505	tags=67%, list=21%, signal=84%
GOBP_MHC_CLASS_I_BIOSYNTHETIC_PROCESS	GOBP_MHC_CLASS_I_BIOSYNTHETIC_PROCESS		4	0.6980904	1.2722391	0.20251672	0.641893	1.0	2348	tags=50%, list=20%, signal=62%
GOBP_REGULATION_OF_FATTY_ACID_TRANSPORT	GOBP_REGULATION_OF_FATTY_ACID_TRANSPORT		30	0.40930328	1.2720951	0.15422362	0.64188844	1.0	1223	tags=27%, list=10%, signal=30%
GOBP_ADENOHYPOPHYSIS_DEVELOPMENT	GOBP_ADENOHYPOPHYSIS_DEVELOPMENT		5	0.66774946	1.2718264	0.19724771	0.64228934	1.0	1379	tags=40%, list=11%, signal=45%
GOBP_MALE_SEX_DIFFERENTIATION	GOBP_MALE_SEX_DIFFERENTIATION		102	0.3240179	1.2715086	0.09073664	0.64283705	1.0	902	tags=14%, list=8%, signal=15%
GOBP_INSULIN_SECRETION_INVOLVED_IN_CELLULAR_RESPONSE_TO_GLUCOSE_STIMULUS	GOBP_INSULIN_SECRETION_INVOLVED_IN_CELLULAR_RESPONSE_TO_GLUCOSE_STIMULUS		42	0.38113257	1.2710663	0.13979591	0.6437816	1.0	2049	tags=33%, list=17%, signal=40%
GOBP_GLUTAMATE_RECEPTOR_SIGNALING_PATHWAY	GOBP_GLUTAMATE_RECEPTOR_SIGNALING_PATHWAY		32	0.40250388	1.2706541	0.14628975	0.6446554	1.0	2778	tags=38%, list=23%, signal=49%
GOBP_INTERSTRAND_CROSS_LINK_REPAIR	GOBP_INTERSTRAND_CROSS_LINK_REPAIR		47	0.3729011	1.2704573	0.1286854	0.64483196	1.0	1948	tags=28%, list=16%, signal=33%
GOBP_RESPONSE_TO_PEPTIDE_HORMONE	GOBP_RESPONSE_TO_PEPTIDE_HORMONE		307	0.2813049	1.2704198	0.037275784	0.64448583	1.0	2013	tags=23%, list=17%, signal=27%
GOBP_ISG15_PROTEIN_CONJUGATION	GOBP_ISG15_PROTEIN_CONJUGATION		3	0.7491575	1.2703505	0.19427001	0.6442451	1.0	104	tags=33%, list=1%, signal=34%
GOBP_NEGATIVE_REGULATION_OF_INTERFERON_GAMMA_PRODUCTION	GOBP_NEGATIVE_REGULATION_OF_INTERFERON_GAMMA_PRODUCTION		19	0.45609725	1.2702867	0.16949153	0.64399743	1.0	978	tags=26%, list=8%, signal=29%
GOBP_REGULATION_OF_T_CELL_MEDIATED_CYTOTOXICITY	GOBP_REGULATION_OF_T_CELL_MEDIATED_CYTOTOXICITY		11	0.52857316	1.2701005	0.18931125	0.6441424	1.0	509	tags=27%, list=4%, signal=28%
GOMF_DNA_CLAMP_LOADER_ACTIVITY	GOMF_DNA_CLAMP_LOADER_ACTIVITY		9	0.55747014	1.2700518	0.19746174	0.6438471	1.0	3350	tags=56%, list=28%, signal=77%
GOMF_SINGLE_STRANDED_RNA_BINDING	GOMF_SINGLE_STRANDED_RNA_BINDING		66	0.34761828	1.2695276	0.11668306	0.6450878	1.0	1886	tags=20%, list=16%, signal=23%
GOBP_REGULATION_OF_AMINO_ACID_TRANSPORT	GOBP_REGULATION_OF_AMINO_ACID_TRANSPORT		19	0.4508555	1.2695181	0.15864527	0.64465636	1.0	1055	tags=26%, list=9%, signal=29%
GOBP_METANEPHRIC_MESENCHYMAL_CELL_DIFFERENTIATION	GOBP_METANEPHRIC_MESENCHYMAL_CELL_DIFFERENTIATION		4	0.70616734	1.2692293	0.20165095	0.6451387	1.0	78	tags=25%, list=1%, signal=25%
GOBP_CELLULAR_LIPID_METABOLIC_PROCESS	GOBP_CELLULAR_LIPID_METABOLIC_PROCESS		730	0.2621296	1.2690527	0.0113300495	0.6452218	1.0	2004	tags=23%, list=17%, signal=26%
GOBP_RESPONSE_TO_EPIDERMAL_GROWTH_FACTOR	GOBP_RESPONSE_TO_EPIDERMAL_GROWTH_FACTOR		34	0.39879403	1.2689139	0.14455722	0.64519817	1.0	3247	tags=44%, list=27%, signal=60%
GOBP_NIK_NF_KAPPAB_SIGNALING	GOBP_NIK_NF_KAPPAB_SIGNALING		123	0.31392413	1.2689126	0.0798346	0.6447408	1.0	711	tags=10%, list=6%, signal=10%
GOBP_EOSINOPHIL_ACTIVATION	GOBP_EOSINOPHIL_ACTIVATION		4	0.70179313	1.2687238	0.20836592	0.6448777	1.0	2701	tags=75%, list=22%, signal=97%
GOBP_ACTIN_CYTOSKELETON_REORGANIZATION	GOBP_ACTIN_CYTOSKELETON_REORGANIZATION		84	0.33456987	1.2684226	0.103592046	0.64538383	1.0	2375	tags=33%, list=20%, signal=41%
GOCC_SUPRAMOLECULAR_COMPLEX	GOCC_SUPRAMOLECULAR_COMPLEX		817	0.26092064	1.2683852	0.005846529	0.6450496	1.0	3705	tags=39%, list=31%, signal=53%
GOBP_PROGRAMMED_CELL_DEATH_IN_RESPONSE_TO_REACTIVE_OXYGEN_SPECIES	GOBP_PROGRAMMED_CELL_DEATH_IN_RESPONSE_TO_REACTIVE_OXYGEN_SPECIES		8	0.5740253	1.2682902	0.20098972	0.6448987	1.0	1612	tags=50%, list=13%, signal=58%
GOBP_REGULATION_OF_INTERLEUKIN_1_MEDIATED_SIGNALING_PATHWAY	GOBP_REGULATION_OF_INTERLEUKIN_1_MEDIATED_SIGNALING_PATHWAY		4	0.70342135	1.2682586	0.2064416	0.6445442	1.0	1317	tags=50%, list=11%, signal=56%
GOBP_SUCCINATE_TRANSMEMBRANE_TRANSPORT	GOBP_SUCCINATE_TRANSMEMBRANE_TRANSPORT		5	0.6547343	1.267794	0.20579268	0.64559215	1.0	633	tags=40%, list=5%, signal=42%
GOBP_LIPID_IMPORT_INTO_CELL	GOBP_LIPID_IMPORT_INTO_CELL		24	0.42743844	1.2677389	0.15850651	0.6453053	1.0	1862	tags=38%, list=16%, signal=44%
GOBP_POSITIVE_REGULATION_OF_CALCIUM_ION_TRANSPORT	GOBP_POSITIVE_REGULATION_OF_CALCIUM_ION_TRANSPORT		74	0.34084514	1.2677225	0.10521008	0.6448944	1.0	764	tags=16%, list=6%, signal=17%
GOBP_REGULATION_OF_DIGESTIVE_SYSTEM_PROCESS	GOBP_REGULATION_OF_DIGESTIVE_SYSTEM_PROCESS		21	0.4410793	1.2675899	0.17058186	0.6448694	1.0	1853	tags=48%, list=15%, signal=56%
GOBP_POSITIVE_REGULATION_OF_MHC_CLASS_I_BIOSYNTHETIC_PROCESS	GOBP_POSITIVE_REGULATION_OF_MHC_CLASS_I_BIOSYNTHETIC_PROCESS		3	0.76466113	1.2672565	0.20119523	0.64548177	1.0	2348	tags=67%, list=20%, signal=83%
GOBP_POSITIVE_REGULATION_OF_TYROSINE_PHOSPHORYLATION_OF_STAT_PROTEIN	GOBP_POSITIVE_REGULATION_OF_TYROSINE_PHOSPHORYLATION_OF_STAT_PROTEIN		30	0.4113892	1.2672155	0.15859184	0.6451524	1.0	1856	tags=33%, list=15%, signal=39%
GOCC_CONDENSED_CHROMOSOME_INNER_KINETOCHORE	GOCC_CONDENSED_CHROMOSOME_INNER_KINETOCHORE		5	0.65811	1.2670805	0.21050599	0.6451285	1.0	1180	tags=40%, list=10%, signal=44%
GOMF_CYCLIC_NUCLEOTIDE_GATED_ION_CHANNEL_ACTIVITY	GOMF_CYCLIC_NUCLEOTIDE_GATED_ION_CHANNEL_ACTIVITY		3	0.7538027	1.2667283	0.19347228	0.6458161	1.0	1190	tags=33%, list=10%, signal=37%
GOMF_GDP_BINDING	GOMF_GDP_BINDING		60	0.35126308	1.2666509	0.122469634	0.6456021	1.0	1883	tags=23%, list=16%, signal=28%
GOBP_REGULATION_OF_GLUCAGON_SECRETION	GOBP_REGULATION_OF_GLUCAGON_SECRETION		5	0.65004236	1.2665046	0.21271676	0.6456023	1.0	709	tags=60%, list=6%, signal=64%
GOMF_MONOCARBOXYLIC_ACID_TRANSMEMBRANE_TRANSPORTER_ACTIVITY	GOMF_MONOCARBOXYLIC_ACID_TRANSMEMBRANE_TRANSPORTER_ACTIVITY		39	0.38097465	1.266075	0.14782609	0.6465221	1.0	1862	tags=31%, list=16%, signal=36%
GOBP_NEGATIVE_REGULATION_OF_TRANSPORT	GOBP_NEGATIVE_REGULATION_OF_TRANSPORT		267	0.28444025	1.2658067	0.047783535	0.6469427	1.0	2044	tags=22%, list=17%, signal=26%
GOBP_CHEMICAL_HOMEOSTASIS	GOBP_CHEMICAL_HOMEOSTASIS		743	0.26127663	1.2653718	0.007885658	0.64784867	1.0	2083	tags=22%, list=17%, signal=26%
GOMF_SUCCINATE_TRANSMEMBRANE_TRANSPORTER_ACTIVITY	GOMF_SUCCINATE_TRANSMEMBRANE_TRANSPORTER_ACTIVITY		5	0.6547343	1.2649674	0.20135836	0.6486965	1.0	633	tags=40%, list=5%, signal=42%
GOBP_NEGATIVE_REGULATION_OF_RESPONSE_TO_EXTERNAL_STIMULUS	GOBP_NEGATIVE_REGULATION_OF_RESPONSE_TO_EXTERNAL_STIMULUS		210	0.2920496	1.2647758	0.05218904	0.64884007	1.0	1223	tags=15%, list=10%, signal=16%
GOBP_NEGATIVE_REGULATION_OF_CELL_ADHESION	GOBP_NEGATIVE_REGULATION_OF_CELL_ADHESION		186	0.2977787	1.2645249	0.06253722	0.6491975	1.0	2375	tags=26%, list=20%, signal=32%
GOBP_NEGATIVE_REGULATION_OF_COAGULATION	GOBP_NEGATIVE_REGULATION_OF_COAGULATION		31	0.40563932	1.2642876	0.15590438	0.64951843	1.0	3693	tags=52%, list=31%, signal=74%
GOBP_RESPONSE_TO_HYDROXYUREA	GOBP_RESPONSE_TO_HYDROXYUREA		9	0.5539117	1.2640309	0.19896641	0.649896	1.0	2359	tags=44%, list=20%, signal=55%
GOBP_MICROTUBULE_ORGANIZING_CENTER_LOCALIZATION	GOBP_MICROTUBULE_ORGANIZING_CENTER_LOCALIZATION		27	0.41529438	1.2639672	0.16601354	0.64965075	1.0	2125	tags=37%, list=18%, signal=45%
GOCC_STEREOCILIA_COUPLING_LINK	GOCC_STEREOCILIA_COUPLING_LINK		3	0.75246364	1.2638657	0.19746736	0.64950925	1.0	1870	tags=67%, list=16%, signal=79%
GOBP_POSITIVE_REGULATION_OF_NEUROTRANSMITTER_UPTAKE	GOBP_POSITIVE_REGULATION_OF_NEUROTRANSMITTER_UPTAKE		3	0.7478348	1.2632266	0.19521913	0.65111077	1.0	3030	tags=100%, list=25%, signal=134%
GOBP_CELL_ADHESION_INVOLVED_IN_HEART_MORPHOGENESIS	GOBP_CELL_ADHESION_INVOLVED_IN_HEART_MORPHOGENESIS		5	0.653788	1.2629987	0.19930474	0.65138286	1.0	3270	tags=60%, list=27%, signal=82%
GOMF_PHOSPHATIDYLCHOLINE_TRANSFER_ACTIVITY	GOMF_PHOSPHATIDYLCHOLINE_TRANSFER_ACTIVITY		5	0.64925855	1.2629617	0.2095348	0.65104103	1.0	943	tags=40%, list=8%, signal=43%
GOBP_REGULATION_OF_RESPONSE_TO_STRESS	GOBP_REGULATION_OF_RESPONSE_TO_STRESS		890	0.25834608	1.2624694	0.00648415	0.65215564	1.0	2169	tags=20%, list=18%, signal=23%
GOMF_CELL_CELL_ADHESION_MEDIATOR_ACTIVITY	GOMF_CELL_CELL_ADHESION_MEDIATOR_ACTIVITY		36	0.38787055	1.2622309	0.15203054	0.65248203	1.0	1060	tags=22%, list=9%, signal=24%
GOMF_STRUCTURAL_CONSTITUENT_OF_CYTOSKELETON	GOMF_STRUCTURAL_CONSTITUENT_OF_CYTOSKELETON		60	0.3519514	1.2620585	0.12074199	0.652594	1.0	3686	tags=52%, list=31%, signal=74%
GOBP_REGULATION_OF_NATURAL_KILLER_CELL_CHEMOTAXIS	GOBP_REGULATION_OF_NATURAL_KILLER_CELL_CHEMOTAXIS		4	0.6942337	1.2620465	0.21563342	0.65217644	1.0	1945	tags=75%, list=16%, signal=89%
GOMF_RNA_POLYMERASE_II_TRANSCRIPTION_FACTOR_BINDING	GOMF_RNA_POLYMERASE_II_TRANSCRIPTION_FACTOR_BINDING		33	0.39703888	1.2618364	0.15414739	0.6523906	1.0	1169	tags=15%, list=10%, signal=17%
GOBP_POSITIVE_REGULATION_OF_LAMELLIPODIUM_ORGANIZATION	GOBP_POSITIVE_REGULATION_OF_LAMELLIPODIUM_ORGANIZATION		28	0.41063547	1.2611734	0.15174825	0.65405655	1.0	1737	tags=32%, list=14%, signal=37%
GOMF_IGE_BINDING	GOMF_IGE_BINDING		3	0.75754493	1.2607273	0.1991256	0.6550259	1.0	2169	tags=67%, list=18%, signal=81%
GOBP_NEGATIVE_REGULATION_OF_LIPASE_ACTIVITY	GOBP_NEGATIVE_REGULATION_OF_LIPASE_ACTIVITY		11	0.51655644	1.2606553	0.20218374	0.6548008	1.0	1374	tags=36%, list=11%, signal=41%
GOBP_POSITIVE_REGULATION_OF_PROTEIN_PHOSPHORYLATION	GOBP_POSITIVE_REGULATION_OF_PROTEIN_PHOSPHORYLATION		554	0.26550555	1.2603245	0.017894192	0.65539366	1.0	2162	tags=23%, list=18%, signal=27%
GOBP_NEGATIVE_REGULATION_OF_PEPTIDE_SECRETION	GOBP_NEGATIVE_REGULATION_OF_PEPTIDE_SECRETION		42	0.37620643	1.2602383	0.1391805	0.6552143	1.0	1255	tags=24%, list=10%, signal=26%
GOBP_BARBED_END_ACTIN_FILAMENT_CAPPING	GOBP_BARBED_END_ACTIN_FILAMENT_CAPPING		19	0.45418814	1.2599856	0.18352601	0.65557677	1.0	2509	tags=37%, list=21%, signal=46%
GOBP_BONE_MINERALIZATION_INVOLVED_IN_BONE_MATURATION	GOBP_BONE_MINERALIZATION_INVOLVED_IN_BONE_MATURATION		7	0.5954932	1.2599784	0.20127675	0.65514326	1.0	1379	tags=43%, list=11%, signal=48%
GOBP_NEGATIVE_REGULATION_OF_CELL_CYCLE_G1_S_PHASE_TRANSITION	GOBP_NEGATIVE_REGULATION_OF_CELL_CYCLE_G1_S_PHASE_TRANSITION		78	0.3330516	1.2599288	0.10698907	0.6548449	1.0	3466	tags=44%, list=29%, signal=61%
GOBP_PROTEIN_DNA_COVALENT_CROSS_LINKING_REPAIR	GOBP_PROTEIN_DNA_COVALENT_CROSS_LINKING_REPAIR		5	0.65567225	1.2595549	0.22143139	0.6556076	1.0	4138	tags=100%, list=34%, signal=152%
GOBP_PROTEIN_AUTOPHOSPHORYLATION	GOBP_PROTEIN_AUTOPHOSPHORYLATION		172	0.2976807	1.2594361	0.07005988	0.655541	1.0	2912	tags=32%, list=24%, signal=42%
GOBP_NUCLEOSIDE_MONOPHOSPHATE_PHOSPHORYLATION	GOBP_NUCLEOSIDE_MONOPHOSPHATE_PHOSPHORYLATION		9	0.54980344	1.2593199	0.19833459	0.6554759	1.0	816	tags=22%, list=7%, signal=24%
GOBP_POSITIVE_REGULATION_OF_MULTICELLULAR_ORGANISM_GROWTH	GOBP_POSITIVE_REGULATION_OF_MULTICELLULAR_ORGANISM_GROWTH		17	0.46666628	1.2592722	0.18688881	0.655175	1.0	2959	tags=53%, list=25%, signal=70%
GOBP_REGULATION_OF_FILOPODIUM_ASSEMBLY	GOBP_REGULATION_OF_FILOPODIUM_ASSEMBLY		36	0.39399236	1.2592299	0.16231474	0.65485805	1.0	2446	tags=42%, list=20%, signal=52%
GOCC_MYELIN_SHEATH_ADAXONAL_REGION	GOCC_MYELIN_SHEATH_ADAXONAL_REGION		3	0.75608927	1.2591859	0.20491144	0.65454304	1.0	778	tags=33%, list=6%, signal=36%
GOBP_DNA_RECOMBINATION	GOBP_DNA_RECOMBINATION		198	0.2924236	1.2591431	0.06322351	0.65422845	1.0	2631	tags=27%, list=22%, signal=34%
GOBP_CARNITINE_SHUTTLE	GOBP_CARNITINE_SHUTTLE		9	0.5480048	1.259035	0.20997766	0.6541197	1.0	1915	tags=44%, list=16%, signal=53%
GOBP_FIBROBLAST_GROWTH_FACTOR_RECEPTOR_SIGNALING_PATHWAY	GOBP_FIBROBLAST_GROWTH_FACTOR_RECEPTOR_SIGNALING_PATHWAY		74	0.3354591	1.2590084	0.11581734	0.65375364	1.0	3399	tags=45%, list=28%, signal=62%
GOBP_REGULATION_OF_T_HELPER_17_TYPE_IMMUNE_RESPONSE	GOBP_REGULATION_OF_T_HELPER_17_TYPE_IMMUNE_RESPONSE		8	0.56382763	1.2589946	0.20608366	0.6533515	1.0	2978	tags=50%, list=25%, signal=66%
GOMF_CYTOKINE_ACTIVITY	GOMF_CYTOKINE_ACTIVITY		81	0.33171245	1.2585516	0.10656837	0.6543112	1.0	2691	tags=41%, list=22%, signal=52%
GOCC_SPINDLE	GOCC_SPINDLE		290	0.27981418	1.258505	0.039559197	0.65401894	1.0	4110	tags=46%, list=34%, signal=68%
GOBP_RETINAL_METABOLIC_PROCESS	GOBP_RETINAL_METABOLIC_PROCESS		11	0.51908666	1.2584866	0.19779803	0.653625	1.0	795	tags=36%, list=7%, signal=39%
GOBP_PLACENTA_BLOOD_VESSEL_DEVELOPMENT	GOBP_PLACENTA_BLOOD_VESSEL_DEVELOPMENT		22	0.43039146	1.2578517	0.17137681	0.65518284	1.0	1531	tags=23%, list=13%, signal=26%
GOBP_CHEMOSENSORY_BEHAVIOR	GOBP_CHEMOSENSORY_BEHAVIOR		5	0.6500077	1.257572	0.2118246	0.655632	1.0	1485	tags=40%, list=12%, signal=46%
GOCC_DENDRITIC_SPINE_NECK	GOCC_DENDRITIC_SPINE_NECK		6	0.6222537	1.2574713	0.22281572	0.6555076	1.0	1681	tags=50%, list=14%, signal=58%
GOBP_REGULATION_OF_CARDIAC_MUSCLE_CELL_ACTION_POTENTIAL_INVOLVED_IN_REGULATION_OF_CONTRACTION	GOBP_REGULATION_OF_CARDIAC_MUSCLE_CELL_ACTION_POTENTIAL_INVOLVED_IN_REGULATION_OF_CONTRACTION		5	0.64953554	1.2574455	0.21507065	0.6551377	1.0	1967	tags=60%, list=16%, signal=72%
GOBP_NEGATIVE_REGULATION_OF_CARDIAC_MUSCLE_ADAPTATION	GOBP_NEGATIVE_REGULATION_OF_CARDIAC_MUSCLE_ADAPTATION		6	0.62322176	1.2567512	0.20911215	0.6569006	1.0	3464	tags=67%, list=29%, signal=94%
GOBP_REGULATION_OF_HYDROGEN_PEROXIDE_MEDIATED_PROGRAMMED_CELL_DEATH	GOBP_REGULATION_OF_HYDROGEN_PEROXIDE_MEDIATED_PROGRAMMED_CELL_DEATH		6	0.6140915	1.2566816	0.21187739	0.6566755	1.0	1612	tags=50%, list=13%, signal=58%
GOBP_RESPONSE_TO_GLYCOSIDE	GOBP_RESPONSE_TO_GLYCOSIDE		3	0.7495836	1.2565863	0.20962733	0.65653306	1.0	3009	tags=100%, list=25%, signal=133%
GOBP_REGULATION_OF_MICROVILLUS_ASSEMBLY	GOBP_REGULATION_OF_MICROVILLUS_ASSEMBLY		5	0.6549678	1.2564625	0.21392454	0.6564796	1.0	2185	tags=80%, list=18%, signal=98%
GOBP_CELLULAR_GLUCOSE_HOMEOSTASIS	GOBP_CELLULAR_GLUCOSE_HOMEOSTASIS		95	0.32350692	1.2563049	0.10324863	0.6565516	1.0	2049	tags=26%, list=17%, signal=31%
GOBP_ARACHIDONIC_ACID_METABOLIC_PROCESS	GOBP_ARACHIDONIC_ACID_METABOLIC_PROCESS		29	0.40830424	1.2562037	0.15905899	0.65643024	1.0	472	tags=14%, list=4%, signal=14%
GOBP_POLYSACCHARIDE_DIGESTION	GOBP_POLYSACCHARIDE_DIGESTION		4	0.69485986	1.2560917	0.20317337	0.65633494	1.0	1279	tags=50%, list=11%, signal=56%
GOBP_POSITIVE_REGULATION_OF_SENSORY_PERCEPTION_OF_PAIN	GOBP_POSITIVE_REGULATION_OF_SENSORY_PERCEPTION_OF_PAIN		4	0.6897293	1.2560683	0.21221614	0.65595686	1.0	1771	tags=50%, list=15%, signal=59%
GOBP_LIPID_CATABOLIC_PROCESS	GOBP_LIPID_CATABOLIC_PROCESS		229	0.2877634	1.256016	0.057167985	0.6556814	1.0	1915	tags=27%, list=16%, signal=32%
GOMF_SINGLE_STRANDED_DNA_BINDING	GOMF_SINGLE_STRANDED_DNA_BINDING		90	0.32394063	1.2554183	0.10430039	0.65712655	1.0	3378	tags=36%, list=28%, signal=49%
GOBP_EGG_ACTIVATION	GOBP_EGG_ACTIVATION		3	0.7537335	1.2551323	0.20626223	0.65759295	1.0	1082	tags=33%, list=9%, signal=37%
GOCC_CALCIUM_AND_CALMODULIN_DEPENDENT_PROTEIN_KINASE_COMPLEX	GOCC_CALCIUM_AND_CALMODULIN_DEPENDENT_PROTEIN_KINASE_COMPLEX		4	0.6933633	1.2550933	0.21768174	0.6572704	1.0	57	tags=25%, list=0%, signal=25%
GOMF_ENDODEOXYRIBONUCLEASE_ACTIVITY_PRODUCING_5_PHOSPHOMONOESTERS	GOMF_ENDODEOXYRIBONUCLEASE_ACTIVITY_PRODUCING_5_PHOSPHOMONOESTERS		10	0.5321327	1.2550293	0.20238553	0.6570188	1.0	3202	tags=60%, list=27%, signal=82%
GOBP_POSITIVE_REGULATION_OF_AUTOPHAGOSOME_MATURATION	GOBP_POSITIVE_REGULATION_OF_AUTOPHAGOSOME_MATURATION		5	0.6476792	1.2550222	0.2257564	0.65659535	1.0	992	tags=40%, list=8%, signal=44%
GOBP_POSITIVE_REGULATION_OF_NIK_NF_KAPPAB_SIGNALING	GOBP_POSITIVE_REGULATION_OF_NIK_NF_KAPPAB_SIGNALING		49	0.36285117	1.2548022	0.1429544	0.65687567	1.0	711	tags=12%, list=6%, signal=13%
GOBP_PROTEIN_CATABOLIC_PROCESS_IN_THE_VACUOLE	GOBP_PROTEIN_CATABOLIC_PROCESS_IN_THE_VACUOLE		14	0.4873024	1.2547561	0.19371535	0.6565789	1.0	240	tags=21%, list=2%, signal=22%
GOBP_ACTIVATION_OF_JANUS_KINASE_ACTIVITY	GOBP_ACTIVATION_OF_JANUS_KINASE_ACTIVITY		8	0.5667331	1.2536944	0.20578167	0.6595402	1.0	2475	tags=63%, list=21%, signal=79%
GOBP_POSITIVE_REGULATION_OF_CHEMOKINE_PRODUCTION	GOBP_POSITIVE_REGULATION_OF_CHEMOKINE_PRODUCTION		37	0.38654023	1.253367	0.1594509	0.6601562	1.0	304	tags=11%, list=3%, signal=11%
GOBP_REGULATION_OF_CARTILAGE_DEVELOPMENT	GOBP_REGULATION_OF_CARTILAGE_DEVELOPMENT		42	0.37261724	1.2533315	0.156836	0.65981865	1.0	2712	tags=38%, list=23%, signal=49%
GOBP_EPITHELIUM_DEVELOPMENT	GOBP_EPITHELIUM_DEVELOPMENT		740	0.25870857	1.2529552	0.0125	0.6605865	1.0	1883	tags=20%, list=16%, signal=22%
GOBP_NEGATIVE_REGULATION_OF_CELL_POPULATION_PROLIFERATION	GOBP_NEGATIVE_REGULATION_OF_CELL_POPULATION_PROLIFERATION		437	0.2692245	1.2519715	0.02956846	0.66329235	1.0	1923	tags=21%, list=16%, signal=24%
GOCC_INTEGRAL_COMPONENT_OF_LYSOSOMAL_MEMBRANE	GOCC_INTEGRAL_COMPONENT_OF_LYSOSOMAL_MEMBRANE		6	0.6162398	1.2518823	0.21383648	0.66312844	1.0	2619	tags=67%, list=22%, signal=85%
GOBP_POSITIVE_REGULATION_OF_RECEPTOR_SIGNALING_PATHWAY_VIA_STAT	GOBP_POSITIVE_REGULATION_OF_RECEPTOR_SIGNALING_PATHWAY_VIA_STAT		24	0.42287022	1.2515594	0.16821761	0.663734	1.0	913	tags=25%, list=8%, signal=27%
GOBP_REGULATION_OF_INSULIN_RECEPTOR_SIGNALING_PATHWAY	GOBP_REGULATION_OF_INSULIN_RECEPTOR_SIGNALING_PATHWAY		49	0.36464682	1.2514349	0.13452461	0.6636692	1.0	2013	tags=29%, list=17%, signal=34%
GOBP_REPLICATION_FORK_PROCESSING	GOBP_REPLICATION_FORK_PROCESSING		32	0.39750493	1.251384	0.16148409	0.663375	1.0	2359	tags=34%, list=20%, signal=43%
GOBP_NOTCH_SIGNALING_PATHWAY	GOBP_NOTCH_SIGNALING_PATHWAY		132	0.3052451	1.2509457	0.08742138	0.66434866	1.0	2274	tags=24%, list=19%, signal=30%
GOBP_POSITIVE_REGULATION_OF_NATURAL_KILLER_CELL_CHEMOTAXIS	GOBP_POSITIVE_REGULATION_OF_NATURAL_KILLER_CELL_CHEMOTAXIS		4	0.6942337	1.2507405	0.2223092	0.6645513	1.0	1945	tags=75%, list=16%, signal=89%
GOMF_VIRION_BINDING	GOMF_VIRION_BINDING		6	0.616931	1.2506354	0.21845575	0.66444	1.0	125	tags=17%, list=1%, signal=17%
GOMF_NF_KAPPAB_INDUCING_KINASE_ACTIVITY	GOMF_NF_KAPPAB_INDUCING_KINASE_ACTIVITY		4	0.6858619	1.2504712	0.21505791	0.66452396	1.0	505	tags=50%, list=4%, signal=52%
GOBP_NEGATIVE_REGULATION_OF_WNT_SIGNALING_PATHWAY_INVOLVED_IN_HEART_DEVELOPMENT	GOBP_NEGATIVE_REGULATION_OF_WNT_SIGNALING_PATHWAY_INVOLVED_IN_HEART_DEVELOPMENT		3	0.7472518	1.2498089	0.22151648	0.6662333	1.0	3037	tags=100%, list=25%, signal=134%
GOBP_NEGATIVE_REGULATION_OF_MUSCLE_HYPERTROPHY	GOBP_NEGATIVE_REGULATION_OF_MUSCLE_HYPERTROPHY		22	0.43286127	1.2496868	0.1748127	0.66618454	1.0	2853	tags=45%, list=24%, signal=60%
GOCC_POLYMERIC_CYTOSKELETAL_FIBER	GOCC_POLYMERIC_CYTOSKELETAL_FIBER		438	0.26881343	1.2496696	0.036228023	0.66579205	1.0	2875	tags=30%, list=24%, signal=38%
GOBP_NEGATIVE_REGULATION_OF_CELL_CYCLE_PHASE_TRANSITION	GOBP_NEGATIVE_REGULATION_OF_CELL_CYCLE_PHASE_TRANSITION		194	0.29065138	1.2495935	0.07080708	0.66558594	1.0	4084	tags=44%, list=34%, signal=66%
GOBP_LINOLEIC_ACID_METABOLIC_PROCESS	GOBP_LINOLEIC_ACID_METABOLIC_PROCESS		9	0.5438752	1.2495903	0.2158875	0.6651512	1.0	2762	tags=44%, list=23%, signal=58%
GOCC_CELL_LEADING_EDGE	GOCC_CELL_LEADING_EDGE		308	0.27654684	1.249395	0.04198153	0.665328	1.0	2201	tags=25%, list=18%, signal=29%
GOBP_MEIOSIS_II_CELL_CYCLE_PROCESS	GOBP_MEIOSIS_II_CELL_CYCLE_PROCESS		6	0.61272913	1.2490162	0.22385748	0.6661103	1.0	3935	tags=67%, list=33%, signal=99%
GOCC_MESSENGER_RIBONUCLEOPROTEIN_COMPLEX	GOCC_MESSENGER_RIBONUCLEOPROTEIN_COMPLEX		8	0.5602603	1.2490144	0.21272518	0.66566986	1.0	2205	tags=38%, list=18%, signal=46%
GOBP_REGULATION_OF_DNA_REPLICATION	GOBP_REGULATION_OF_DNA_REPLICATION		88	0.3268675	1.248832	0.11560881	0.6658046	1.0	2394	tags=27%, list=20%, signal=34%
GOBP_REGULATION_OF_EXTRINSIC_APOPTOTIC_SIGNALING_PATHWAY_IN_ABSENCE_OF_LIGAND	GOBP_REGULATION_OF_EXTRINSIC_APOPTOTIC_SIGNALING_PATHWAY_IN_ABSENCE_OF_LIGAND		27	0.40926114	1.2486135	0.16896918	0.66607475	1.0	2274	tags=30%, list=19%, signal=36%
GOBP_CHROMOSOME_MOVEMENT_TOWARDS_SPINDLE_POLE	GOBP_CHROMOSOME_MOVEMENT_TOWARDS_SPINDLE_POLE		6	0.6120297	1.2485918	0.2236171	0.66570604	1.0	3483	tags=67%, list=29%, signal=94%
GOBP_NEGATIVE_REGULATION_OF_PROTEIN_KINASE_B_SIGNALING	GOBP_NEGATIVE_REGULATION_OF_PROTEIN_KINASE_B_SIGNALING		34	0.3907006	1.2484167	0.15815085	0.66582143	1.0	2649	tags=38%, list=22%, signal=49%
GOBP_EAR_MORPHOGENESIS	GOBP_EAR_MORPHOGENESIS		57	0.35140353	1.2482399	0.13805601	0.66595054	1.0	872	tags=14%, list=7%, signal=15%
GOBP_PEPTIDE_CROSS_LINKING	GOBP_PEPTIDE_CROSS_LINKING		17	0.46065888	1.2481472	0.19363104	0.6658044	1.0	2360	tags=59%, list=20%, signal=73%
GOBP_LUTEINIZATION	GOBP_LUTEINIZATION		7	0.58361304	1.2481309	0.22339182	0.6654094	1.0	1947	tags=43%, list=16%, signal=51%
GOMF_KINASE_ACTIVITY	GOMF_KINASE_ACTIVITY		542	0.2631035	1.2480234	0.025926886	0.66530806	1.0	2715	tags=27%, list=23%, signal=34%
GOBP_POSITIVE_REGULATION_OF_CENTRIOLE_REPLICATION	GOBP_POSITIVE_REGULATION_OF_CENTRIOLE_REPLICATION		6	0.61514044	1.2477189	0.22029321	0.66583955	1.0	4185	tags=83%, list=35%, signal=128%
GOBP_NEGATIVE_REGULATION_OF_ANTIGEN_PROCESSING_AND_PRESENTATION	GOBP_NEGATIVE_REGULATION_OF_ANTIGEN_PROCESSING_AND_PRESENTATION		3	0.7410714	1.2476733	0.2090874	0.66554207	1.0	278	tags=33%, list=2%, signal=34%
GOCC_ASTER	GOCC_ASTER		10	0.5283744	1.2472681	0.2122571	0.66641945	1.0	4415	tags=80%, list=37%, signal=126%
GOBP_ESTABLISHMENT_OR_MAINTENANCE_OF_CYTOSKELETON_POLARITY	GOBP_ESTABLISHMENT_OR_MAINTENANCE_OF_CYTOSKELETON_POLARITY		7	0.5928222	1.2472245	0.21333854	0.6661119	1.0	3920	tags=57%, list=33%, signal=85%
GOBP_ESTABLISHMENT_OR_MAINTENANCE_OF_MONOPOLAR_CELL_POLARITY	GOBP_ESTABLISHMENT_OR_MAINTENANCE_OF_MONOPOLAR_CELL_POLARITY		17	0.46263972	1.2471343	0.19127272	0.6659655	1.0	3037	tags=53%, list=25%, signal=71%
GOBP_STEROID_ESTERIFICATION	GOBP_STEROID_ESTERIFICATION		10	0.5302636	1.2468537	0.21364653	0.666406	1.0	733	tags=40%, list=6%, signal=43%
GOBP_AMINO_ACID_NEUROTRANSMITTER_REUPTAKE	GOBP_AMINO_ACID_NEUROTRANSMITTER_REUPTAKE		3	0.74783474	1.2467402	0.22074789	0.66632426	1.0	3030	tags=100%, list=25%, signal=134%
GOMF_PALMITOYLTRANSFERASE_ACTIVITY	GOMF_PALMITOYLTRANSFERASE_ACTIVITY		28	0.40893298	1.2464004	0.16815422	0.66695654	1.0	2018	tags=32%, list=17%, signal=39%
GOBP_NEGATIVE_REGULATION_OF_GLIAL_CELL_MIGRATION	GOBP_NEGATIVE_REGULATION_OF_GLIAL_CELL_MIGRATION		3	0.73769784	1.2461767	0.22561459	0.66721505	1.0	273	tags=33%, list=2%, signal=34%
GOBP_CELLULAR_RESPONSE_TO_OSMOTIC_STRESS	GOBP_CELLULAR_RESPONSE_TO_OSMOTIC_STRESS		28	0.40447256	1.246027	0.17042254	0.66726345	1.0	1416	tags=29%, list=12%, signal=32%
GOMF_TRIGLYCERIDE_LIPASE_ACTIVITY	GOMF_TRIGLYCERIDE_LIPASE_ACTIVITY		13	0.49499872	1.2457485	0.20862775	0.667715	1.0	954	tags=38%, list=8%, signal=42%
GOBP_POSITIVE_REGULATION_OF_HOMOTYPIC_CELL_CELL_ADHESION	GOBP_POSITIVE_REGULATION_OF_HOMOTYPIC_CELL_CELL_ADHESION		6	0.6098401	1.2457448	0.22018707	0.6672879	1.0	1234	tags=33%, list=10%, signal=37%
GOBP_NEGATIVE_REGULATION_OF_CELL_CYCLE_PROCESS	GOBP_NEGATIVE_REGULATION_OF_CELL_CYCLE_PROCESS		262	0.2818884	1.2456847	0.053166762	0.66703504	1.0	4084	tags=44%, list=34%, signal=65%
GOBP_REGULATION_OF_ADENYLATE_CYCLASE_ACTIVITY	GOBP_REGULATION_OF_ADENYLATE_CYCLASE_ACTIVITY		17	0.46045113	1.2456117	0.18863049	0.66682935	1.0	960	tags=24%, list=8%, signal=26%
GOBP_CARDIAC_MUSCLE_TISSUE_REGENERATION	GOBP_CARDIAC_MUSCLE_TISSUE_REGENERATION		4	0.68955874	1.2455772	0.225	0.66649806	1.0	908	tags=50%, list=8%, signal=54%
GOMF_RNA_POLYMERASE_II_CORE_PROMOTER_SEQUENCE_SPECIFIC_DNA_BINDING	GOMF_RNA_POLYMERASE_II_CORE_PROMOTER_SEQUENCE_SPECIFIC_DNA_BINDING		11	0.515987	1.2449003	0.20803605	0.6682377	1.0	1216	tags=18%, list=10%, signal=20%
GOBP_POSITIVE_REGULATION_OF_ORGANIC_ACID_TRANSPORT	GOBP_POSITIVE_REGULATION_OF_ORGANIC_ACID_TRANSPORT		25	0.41944304	1.2447205	0.18068425	0.6683629	1.0	1172	tags=24%, list=10%, signal=27%
GOCC_SPERM_PLASMA_MEMBRANE	GOCC_SPERM_PLASMA_MEMBRANE		3	0.75056607	1.2446544	0.22248428	0.6681343	1.0	444	tags=33%, list=4%, signal=35%
GOBP_REGULATION_OF_MEMBRANE_LIPID_DISTRIBUTION	GOBP_REGULATION_OF_MEMBRANE_LIPID_DISTRIBUTION		40	0.37501132	1.2442709	0.16538192	0.66893536	1.0	1960	tags=30%, list=16%, signal=36%
GOMF_APOLIPOPROTEIN_RECEPTOR_BINDING	GOMF_APOLIPOPROTEIN_RECEPTOR_BINDING		3	0.74371713	1.2442282	0.2246178	0.6686333	1.0	589	tags=33%, list=5%, signal=35%
GOBP_REGULATION_OF_MITOTIC_RECOMBINATION	GOBP_REGULATION_OF_MITOTIC_RECOMBINATION		4	0.68380237	1.2440592	0.23648648	0.6687295	1.0	1305	tags=50%, list=11%, signal=56%
GOBP_REGULATION_OF_SUPRAMOLECULAR_FIBER_ORGANIZATION	GOBP_REGULATION_OF_SUPRAMOLECULAR_FIBER_ORGANIZATION		260	0.28062737	1.2439585	0.04875938	0.66860104	1.0	2090	tags=24%, list=17%, signal=28%
GOBP_RESPONSE_TO_DISACCHARIDE	GOBP_RESPONSE_TO_DISACCHARIDE		4	0.68510944	1.2439156	0.23056197	0.6683023	1.0	3556	tags=75%, list=30%, signal=107%
GOBP_NEGATIVE_REGULATION_OF_GLUCOCORTICOID_METABOLIC_PROCESS	GOBP_NEGATIVE_REGULATION_OF_GLUCOCORTICOID_METABOLIC_PROCESS		4	0.68282336	1.2439075	0.22592013	0.66789126	1.0	3009	tags=75%, list=25%, signal=100%
GOBP_COGNITION	GOBP_COGNITION		167	0.29529014	1.2436637	0.07767286	0.6682306	1.0	1485	tags=21%, list=12%, signal=24%
GOMF_AP_1_ADAPTOR_COMPLEX_BINDING	GOMF_AP_1_ADAPTOR_COMPLEX_BINDING		3	0.7440048	1.2433567	0.2056003	0.6687901	1.0	1678	tags=33%, list=14%, signal=39%
GOCC_BASAL_PART_OF_CELL	GOCC_BASAL_PART_OF_CELL		164	0.29410455	1.2430924	0.08155812	0.66918796	1.0	1956	tags=24%, list=16%, signal=28%
GOBP_SMOOTH_MUSCLE_CELL_PROLIFERATION	GOBP_SMOOTH_MUSCLE_CELL_PROLIFERATION		102	0.3155675	1.2430822	0.11456069	0.6687836	1.0	2221	tags=26%, list=18%, signal=32%
GOBP_REGULATION_OF_DNA_DIRECTED_DNA_POLYMERASE_ACTIVITY	GOBP_REGULATION_OF_DNA_DIRECTED_DNA_POLYMERASE_ACTIVITY		9	0.5401108	1.2427776	0.20907739	0.66934085	1.0	3350	tags=44%, list=28%, signal=62%
GOBP_REGULATION_OF_RESPONSE_TO_EXTERNAL_STIMULUS	GOBP_REGULATION_OF_RESPONSE_TO_EXTERNAL_STIMULUS		612	0.26001015	1.2424686	0.019607844	0.6699045	1.0	2115	tags=20%, list=18%, signal=23%
GOBP_NEGATIVE_REGULATION_OF_TOLL_LIKE_RECEPTOR_SIGNALING_PATHWAY	GOBP_NEGATIVE_REGULATION_OF_TOLL_LIKE_RECEPTOR_SIGNALING_PATHWAY		21	0.4312962	1.2420688	0.18866545	0.67074317	1.0	623	tags=14%, list=5%, signal=15%
GOBP_VASCULAR_ENDOTHELIAL_GROWTH_FACTOR_RECEPTOR_2_SIGNALING_PATHWAY	GOBP_VASCULAR_ENDOTHELIAL_GROWTH_FACTOR_RECEPTOR_2_SIGNALING_PATHWAY		4	0.68443406	1.2420225	0.23311463	0.6704557	1.0	3792	tags=100%, list=32%, signal=146%
GOBP_CELLULAR_RESPONSE_TO_GONADOTROPIN_STIMULUS	GOBP_CELLULAR_RESPONSE_TO_GONADOTROPIN_STIMULUS		8	0.5603553	1.2416316	0.22222222	0.67126554	1.0	855	tags=25%, list=7%, signal=27%
GOBP_DNA_REPLICATION_SYNTHESIS_OF_RNA_PRIMER	GOBP_DNA_REPLICATION_SYNTHESIS_OF_RNA_PRIMER		5	0.6411118	1.2415513	0.23707391	0.6710868	1.0	3695	tags=80%, list=31%, signal=115%
GOBP_CYCLIC_NUCLEOTIDE_BIOSYNTHETIC_PROCESS	GOBP_CYCLIC_NUCLEOTIDE_BIOSYNTHETIC_PROCESS		10	0.52284396	1.2410997	0.21530382	0.6720799	1.0	1413	tags=30%, list=12%, signal=34%
GOBP_POSITIVE_REGULATION_OF_CIRCADIAN_RHYTHM	GOBP_POSITIVE_REGULATION_OF_CIRCADIAN_RHYTHM		10	0.5315983	1.2404501	0.21735848	0.67372257	1.0	2956	tags=50%, list=25%, signal=66%
GOBP_RESPONSE_TO_LITHIUM_ION	GOBP_RESPONSE_TO_LITHIUM_ION		15	0.47098088	1.2403853	0.19947897	0.67349046	1.0	2013	tags=53%, list=17%, signal=64%
GOBP_RESPONSE_TO_CORTICOSTEROID	GOBP_RESPONSE_TO_CORTICOSTEROID		97	0.31789064	1.2403625	0.120215125	0.6731225	1.0	1397	tags=18%, list=12%, signal=20%
GOBP_PROTEIN_LOCALIZATION_TO_SITE_OF_DOUBLE_STRAND_BREAK	GOBP_PROTEIN_LOCALIZATION_TO_SITE_OF_DOUBLE_STRAND_BREAK		5	0.642181	1.2402498	0.22440338	0.67305195	1.0	3849	tags=80%, list=32%, signal=118%
GOBP_REGULATION_OF_IMMUNE_EFFECTOR_PROCESS	GOBP_REGULATION_OF_IMMUNE_EFFECTOR_PROCESS		222	0.28445125	1.240196	0.066608235	0.6727948	1.0	1326	tags=14%, list=11%, signal=16%
GOCC_IKAPPAB_KINASE_COMPLEX	GOCC_IKAPPAB_KINASE_COMPLEX		5	0.64327574	1.2401855	0.24312647	0.6723917	1.0	1315	tags=40%, list=11%, signal=45%
GOBP_DOPAMINE_BIOSYNTHETIC_PROCESS	GOBP_DOPAMINE_BIOSYNTHETIC_PROCESS		8	0.56004995	1.2395635	0.21701649	0.67394185	1.0	1716	tags=50%, list=14%, signal=58%
GOBP_FATTY_ACID_TRANSMEMBRANE_TRANSPORT	GOBP_FATTY_ACID_TRANSMEMBRANE_TRANSPORT		34	0.3835389	1.2395416	0.17214237	0.673574	1.0	1915	tags=35%, list=16%, signal=42%
GOBP_NEGATIVE_REGULATION_BY_HOST_OF_VIRAL_TRANSCRIPTION	GOBP_NEGATIVE_REGULATION_BY_HOST_OF_VIRAL_TRANSCRIPTION		11	0.5160393	1.2393826	0.2119525	0.6736519	1.0	2717	tags=45%, list=23%, signal=59%
GOBP_CELL_CELL_ADHESION_INVOLVED_IN_GASTRULATION	GOBP_CELL_CELL_ADHESION_INVOLVED_IN_GASTRULATION		7	0.5844266	1.2393261	0.22476548	0.67340094	1.0	589	tags=29%, list=5%, signal=30%
GOMF_PHOSPHATIDYLINOSITOL_3_KINASE_REGULATOR_ACTIVITY	GOMF_PHOSPHATIDYLINOSITOL_3_KINASE_REGULATOR_ACTIVITY		16	0.4652715	1.2391379	0.20941262	0.67356634	1.0	686	tags=25%, list=6%, signal=26%
GOBP_ENDOSOME_ORGANIZATION	GOBP_ENDOSOME_ORGANIZATION		69	0.33679977	1.2389331	0.13960396	0.6737763	1.0	4173	tags=51%, list=35%, signal=77%
GOMF_DIACYLGLYCEROL_BINDING	GOMF_DIACYLGLYCEROL_BINDING		9	0.5364646	1.2388444	0.21466565	0.67362225	1.0	2339	tags=56%, list=19%, signal=69%
GOBP_LEUKEMIA_INHIBITORY_FACTOR_SIGNALING_PATHWAY	GOBP_LEUKEMIA_INHIBITORY_FACTOR_SIGNALING_PATHWAY		7	0.57756877	1.2384483	0.23334588	0.674464	1.0	659	tags=29%, list=5%, signal=30%
GOBP_SYNAPTIC_VESICLE_BUDDING_FROM_PRESYNAPTIC_ENDOCYTIC_ZONE_MEMBRANE	GOBP_SYNAPTIC_VESICLE_BUDDING_FROM_PRESYNAPTIC_ENDOCYTIC_ZONE_MEMBRANE		4	0.68356097	1.2383988	0.24344854	0.674192	1.0	1128	tags=50%, list=9%, signal=55%
GOMF_PROTEIN_ARGININE_OMEGA_N_MONOMETHYLTRANSFERASE_ACTIVITY	GOMF_PROTEIN_ARGININE_OMEGA_N_MONOMETHYLTRANSFERASE_ACTIVITY		3	0.7371909	1.2381604	0.22446507	0.67453593	1.0	349	tags=33%, list=3%, signal=34%
GOBP_MICROTUBULE_CYTOSKELETON_ORGANIZATION	GOBP_MICROTUBULE_CYTOSKELETON_ORGANIZATION		418	0.266046	1.2380035	0.04105572	0.67460316	1.0	3886	tags=44%, list=32%, signal=62%
GOBP_SPINAL_CORD_OLIGODENDROCYTE_CELL_DIFFERENTIATION	GOBP_SPINAL_CORD_OLIGODENDROCYTE_CELL_DIFFERENTIATION		4	0.6894136	1.2380031	0.23106796	0.67417055	1.0	347	tags=50%, list=3%, signal=51%
GOBP_REGULATION_OF_GLUCOSE_METABOLIC_PROCESS	GOBP_REGULATION_OF_GLUCOSE_METABOLIC_PROCESS		80	0.32734478	1.2379035	0.13869807	0.67405814	1.0	1427	tags=23%, list=12%, signal=25%
GOBP_POSITIVE_REGULATION_OF_PROTEIN_AUTOPHOSPHORYLATION	GOBP_POSITIVE_REGULATION_OF_PROTEIN_AUTOPHOSPHORYLATION		20	0.43752083	1.2377058	0.19040535	0.6742544	1.0	2759	tags=40%, list=23%, signal=52%
GOBP_PENILE_ERECTION	GOBP_PENILE_ERECTION		8	0.5561617	1.2376574	0.23650485	0.67397195	1.0	2845	tags=75%, list=24%, signal=98%
GOBP_PHOTOPERIODISM	GOBP_PHOTOPERIODISM		20	0.43751943	1.2375547	0.18587632	0.673867	1.0	2581	tags=40%, list=21%, signal=51%
GOBP_ENDOTHELIAL_CELL_FATE_COMMITMENT	GOBP_ENDOTHELIAL_CELL_FATE_COMMITMENT		8	0.5579283	1.2372379	0.22133939	0.67442805	1.0	3075	tags=50%, list=26%, signal=67%
GOBP_MRNA_3_SPLICE_SITE_RECOGNITION	GOBP_MRNA_3_SPLICE_SITE_RECOGNITION		5	0.64264333	1.237093	0.23667954	0.67445976	1.0	3639	tags=80%, list=30%, signal=115%
GOBP_CELL_COMMUNICATION_BY_ELECTRICAL_COUPLING	GOBP_CELL_COMMUNICATION_BY_ELECTRICAL_COUPLING		20	0.43478432	1.2370905	0.19387755	0.674035	1.0	2434	tags=30%, list=20%, signal=38%
GOMF_PHOSPHATIDYLINOSITOL_BISPHOSPHATE_BINDING	GOMF_PHOSPHATIDYLINOSITOL_BISPHOSPHATE_BINDING		68	0.33790624	1.2370715	0.13843112	0.67366236	1.0	1950	tags=26%, list=16%, signal=31%
GOBP_PYRIMIDINE_RIBONUCLEOTIDE_CATABOLIC_PROCESS	GOBP_PYRIMIDINE_RIBONUCLEOTIDE_CATABOLIC_PROCESS		6	0.6079628	1.237011	0.23551829	0.67342144	1.0	1288	tags=33%, list=11%, signal=37%
GOCC_EXTRINSIC_COMPONENT_OF_MEMBRANE	GOCC_EXTRINSIC_COMPONENT_OF_MEMBRANE		219	0.28489712	1.236606	0.07027487	0.6742959	1.0	2649	tags=28%, list=22%, signal=35%
GOBP_POSITIVE_REGULATION_OF_TRIGLYCERIDE_CATABOLIC_PROCESS	GOBP_POSITIVE_REGULATION_OF_TRIGLYCERIDE_CATABOLIC_PROCESS		5	0.6418072	1.2363266	0.2367032	0.6747739	1.0	733	tags=60%, list=6%, signal=64%
GOBP_POSITIVE_REGULATION_OF_MONOCYTE_CHEMOTAXIS	GOBP_POSITIVE_REGULATION_OF_MONOCYTE_CHEMOTAXIS		9	0.5382522	1.2362006	0.23198198	0.6747413	1.0	1918	tags=44%, list=16%, signal=53%
GOBP_ANTIGEN_PROCESSING_AND_PRESENTATION	GOBP_ANTIGEN_PROCESSING_AND_PRESENTATION		152	0.29683495	1.2361686	0.096645124	0.67441493	1.0	2727	tags=28%, list=23%, signal=36%
GOBP_RESPONSE_TO_CGMP	GOBP_RESPONSE_TO_CGMP		5	0.6361845	1.2358403	0.236954	0.67500985	1.0	4000	tags=80%, list=33%, signal=120%
GOCC_REPLICATION_FORK	GOCC_REPLICATION_FORK		53	0.35435706	1.2357996	0.15397747	0.67470455	1.0	3791	tags=43%, list=32%, signal=63%
GOBP_HETEROTYPIC_CELL_CELL_ADHESION	GOBP_HETEROTYPIC_CELL_CELL_ADHESION		37	0.37919745	1.2352234	0.16554889	0.6761262	1.0	1187	tags=22%, list=10%, signal=24%
GOBP_POSITIVE_REGULATION_OF_HAIR_FOLLICLE_DEVELOPMENT	GOBP_POSITIVE_REGULATION_OF_HAIR_FOLLICLE_DEVELOPMENT		7	0.5757904	1.2351989	0.23020472	0.6757756	1.0	3803	tags=86%, list=32%, signal=125%
GOMF_CELL_ADHESION_MOLECULE_BINDING	GOMF_CELL_ADHESION_MOLECULE_BINDING		398	0.26768652	1.235152	0.039697543	0.67549706	1.0	2354	tags=26%, list=20%, signal=31%
GOBP_REGULATION_OF_CELL_SUBSTRATE_JUNCTION_ORGANIZATION	GOBP_REGULATION_OF_CELL_SUBSTRATE_JUNCTION_ORGANIZATION		61	0.34533918	1.2351058	0.13772254	0.6752127	1.0	3569	tags=43%, list=30%, signal=60%
GOBP_REGULATION_OF_CELLULAR_EXTRAVASATION	GOBP_REGULATION_OF_CELLULAR_EXTRAVASATION		23	0.42299175	1.2350248	0.19416426	0.67504376	1.0	1625	tags=26%, list=14%, signal=30%
GOBP_REGULATION_OF_STEM_CELL_PROLIFERATION	GOBP_REGULATION_OF_STEM_CELL_PROLIFERATION		28	0.40037906	1.2346194	0.18433818	0.6758942	1.0	1268	tags=14%, list=11%, signal=16%
GOCC_MITOTIC_SPINDLE_MICROTUBULE	GOCC_MITOTIC_SPINDLE_MICROTUBULE		8	0.55766296	1.2345079	0.22805017	0.6758229	1.0	4855	tags=75%, list=40%, signal=126%
GOMF_AROMATIC_AMINO_ACID_TRANSMEMBRANE_TRANSPORTER_ACTIVITY	GOMF_AROMATIC_AMINO_ACID_TRANSMEMBRANE_TRANSPORTER_ACTIVITY		7	0.58107823	1.2343211	0.23236823	0.6759889	1.0	422	tags=29%, list=4%, signal=30%
GOBP_REGULATION_OF_T_CELL_MIGRATION	GOBP_REGULATION_OF_T_CELL_MIGRATION		29	0.39947814	1.2340689	0.18509361	0.67637604	1.0	3100	tags=45%, list=26%, signal=60%
GOMF_ADENYLATE_CYCLASE_ACTIVATOR_ACTIVITY	GOMF_ADENYLATE_CYCLASE_ACTIVATOR_ACTIVITY		4	0.6813595	1.2339711	0.23805764	0.67625445	1.0	3562	tags=50%, list=30%, signal=71%
GOBP_REGULATION_OF_CHONDROCYTE_DIFFERENTIATION	GOBP_REGULATION_OF_CHONDROCYTE_DIFFERENTIATION		33	0.3873383	1.2336197	0.17370073	0.6769506	1.0	2712	tags=42%, list=23%, signal=55%
GOBP_REGULATION_OF_CELL_MATRIX_ADHESION	GOBP_REGULATION_OF_CELL_MATRIX_ADHESION		93	0.31986728	1.2334306	0.12432944	0.6771262	1.0	3569	tags=44%, list=30%, signal=62%
GOMF_ENZYME_INHIBITOR_ACTIVITY	GOMF_ENZYME_INHIBITOR_ACTIVITY		204	0.2852035	1.2333409	0.07605466	0.6769818	1.0	2420	tags=25%, list=20%, signal=31%
GOMF_POLYOL_TRANSMEMBRANE_TRANSPORTER_ACTIVITY	GOMF_POLYOL_TRANSMEMBRANE_TRANSPORTER_ACTIVITY		7	0.574822	1.2329319	0.23244275	0.67786187	1.0	2673	tags=71%, list=22%, signal=92%
GOBP_MICROTUBULE_BASED_PROCESS	GOBP_MICROTUBULE_BASED_PROCESS		577	0.25794604	1.2328215	0.028616024	0.6777937	1.0	3564	tags=37%, list=30%, signal=51%
GOBP_APOPTOTIC_CHROMOSOME_CONDENSATION	GOBP_APOPTOTIC_CHROMOSOME_CONDENSATION		3	0.72968024	1.2327139	0.23070835	0.67771745	1.0	3248	tags=100%, list=27%, signal=137%
GOMF_SIGNALING_ADAPTOR_ACTIVITY	GOMF_SIGNALING_ADAPTOR_ACTIVITY		54	0.35142198	1.232168	0.14963013	0.67902	1.0	933	tags=13%, list=8%, signal=14%
GOBP_PLASMA_MEMBRANE_RAFT_ASSEMBLY	GOBP_PLASMA_MEMBRANE_RAFT_ASSEMBLY		4	0.6809937	1.2320524	0.24057521	0.6789548	1.0	1967	tags=50%, list=16%, signal=60%
GOBP_POSITIVE_REGULATION_OF_REPRODUCTIVE_PROCESS	GOBP_POSITIVE_REGULATION_OF_REPRODUCTIVE_PROCESS		42	0.3676352	1.2319914	0.15684931	0.67871743	1.0	3037	tags=38%, list=25%, signal=51%
GOBP_NEGATIVE_REGULATION_OF_CELL_DIFFERENTIATION	GOBP_NEGATIVE_REGULATION_OF_CELL_DIFFERENTIATION		399	0.2663116	1.2317824	0.045219287	0.6789759	1.0	2988	tags=30%, list=25%, signal=39%
GOBP_REGULATION_OF_VASCULAR_ASSOCIATED_SMOOTH_MUSCLE_CONTRACTION	GOBP_REGULATION_OF_VASCULAR_ASSOCIATED_SMOOTH_MUSCLE_CONTRACTION		8	0.560601	1.2315646	0.2411215	0.67923474	1.0	1161	tags=50%, list=10%, signal=55%
GOBP_REGULATION_OF_IMMUNE_RESPONSE	GOBP_REGULATION_OF_IMMUNE_RESPONSE		502	0.26189306	1.2313707	0.031691987	0.6794128	1.0	1476	tags=15%, list=12%, signal=17%
GOMF_CENTROMERIC_DNA_BINDING	GOMF_CENTROMERIC_DNA_BINDING		5	0.6355052	1.2312926	0.24057521	0.6792388	1.0	3430	tags=60%, list=29%, signal=84%
GOBP_GOLGI_ORGANIZATION	GOBP_GOLGI_ORGANIZATION		104	0.31195372	1.2311126	0.12155745	0.6793873	1.0	3140	tags=37%, list=26%, signal=49%
GOMF_CALCIUM_ACTIVATED_CATION_CHANNEL_ACTIVITY	GOMF_CALCIUM_ACTIVATED_CATION_CHANNEL_ACTIVITY		13	0.48463768	1.2308503	0.22079395	0.67978644	1.0	2186	tags=38%, list=18%, signal=47%
GOBP_RESPONSE_TO_GRAVITY	GOBP_RESPONSE_TO_GRAVITY		5	0.6351291	1.2308074	0.24271844	0.67950225	1.0	1216	tags=40%, list=10%, signal=44%
GOMF_G_QUADRUPLEX_RNA_BINDING	GOMF_G_QUADRUPLEX_RNA_BINDING		5	0.6412773	1.2307335	0.24771342	0.67930186	1.0	666	tags=40%, list=6%, signal=42%
GOBP_RESPONSE_TO_HEPATOCYTE_GROWTH_FACTOR	GOBP_RESPONSE_TO_HEPATOCYTE_GROWTH_FACTOR		16	0.46083534	1.2306144	0.2139467	0.6792734	1.0	178	tags=13%, list=1%, signal=13%
GOBP_HIPPOCAMPUS_DEVELOPMENT	GOBP_HIPPOCAMPUS_DEVELOPMENT		46	0.35846776	1.2305565	0.16313992	0.67904043	1.0	2035	tags=26%, list=17%, signal=31%
GOMF_SEMAPHORIN_RECEPTOR_BINDING	GOMF_SEMAPHORIN_RECEPTOR_BINDING		17	0.45329127	1.2303947	0.19764446	0.67913806	1.0	2986	tags=47%, list=25%, signal=63%
GOBP_RESPONSE_TO_INTERLEUKIN_7	GOBP_RESPONSE_TO_INTERLEUKIN_7		22	0.42387927	1.2302029	0.19184397	0.67929906	1.0	1632	tags=27%, list=14%, signal=32%
GOBP_VACUOLAR_PROTON_TRANSPORTING_V_TYPE_ATPASE_COMPLEX_ASSEMBLY	GOBP_VACUOLAR_PROTON_TRANSPORTING_V_TYPE_ATPASE_COMPLEX_ASSEMBLY		4	0.6825232	1.2300854	0.25069198	0.6792574	1.0	240	tags=25%, list=2%, signal=26%
GOBP_POSITIVE_REGULATION_OF_CYSTEINE_TYPE_ENDOPEPTIDASE_ACTIVITY_INVOLVED_IN_APOPTOTIC_SIGNALING_PATHWAY	GOBP_POSITIVE_REGULATION_OF_CYSTEINE_TYPE_ENDOPEPTIDASE_ACTIVITY_INVOLVED_IN_APOPTOTIC_SIGNALING_PATHWAY		9	0.5340318	1.2299197	0.2227155	0.6793573	1.0	2138	tags=56%, list=18%, signal=68%
GOBP_RESPONSE_TO_ANTIBIOTIC	GOBP_RESPONSE_TO_ANTIBIOTIC		37	0.37958652	1.2295897	0.16931216	0.6799628	1.0	3097	tags=46%, list=26%, signal=62%
GOBP_EQUILIBRIOCEPTION	GOBP_EQUILIBRIOCEPTION		3	0.73059726	1.2295303	0.23028392	0.6797259	1.0	1870	tags=67%, list=16%, signal=79%
GOBP_GLAND_DEVELOPMENT	GOBP_GLAND_DEVELOPMENT		293	0.27356476	1.2288115	0.062723525	0.6816078	1.0	1864	tags=20%, list=16%, signal=24%
GOBP_REGULATION_OF_INTEGRIN_ACTIVATION	GOBP_REGULATION_OF_INTEGRIN_ACTIVATION		14	0.47319403	1.2287807	0.21660517	0.68127954	1.0	976	tags=21%, list=8%, signal=23%
GOCC_SODIUM_POTASSIUM_EXCHANGING_ATPASE_COMPLEX	GOCC_SODIUM_POTASSIUM_EXCHANGING_ATPASE_COMPLEX		4	0.6775087	1.2286956	0.24707717	0.68113834	1.0	3009	tags=50%, list=25%, signal=67%
GOBP_CELL_DIFFERENTIATION_INVOLVED_IN_KIDNEY_DEVELOPMENT	GOBP_CELL_DIFFERENTIATION_INVOLVED_IN_KIDNEY_DEVELOPMENT		43	0.3669136	1.2285925	0.17051326	0.6810427	1.0	2680	tags=35%, list=22%, signal=45%
GOBP_REGULATION_OF_HYDROGEN_PEROXIDE_BIOSYNTHETIC_PROCESS	GOBP_REGULATION_OF_HYDROGEN_PEROXIDE_BIOSYNTHETIC_PROCESS		4	0.6799063	1.2283921	0.23867998	0.68124723	1.0	1127	tags=25%, list=9%, signal=28%
GOBP_REGULATION_OF_MICROTUBULE_DEPOLYMERIZATION	GOBP_REGULATION_OF_MICROTUBULE_DEPOLYMERIZATION		19	0.4401754	1.2283655	0.19051094	0.68091255	1.0	4301	tags=63%, list=36%, signal=98%
GOBP_FATTY_ACID_METABOLIC_PROCESS	GOBP_FATTY_ACID_METABOLIC_PROCESS		258	0.2761384	1.2283443	0.0682941	0.68056345	1.0	1433	tags=19%, list=12%, signal=21%
GOBP_PROGRAMMED_CELL_DEATH_INVOLVED_IN_CELL_DEVELOPMENT	GOBP_PROGRAMMED_CELL_DEATH_INVOLVED_IN_CELL_DEVELOPMENT		8	0.551967	1.2283375	0.23388931	0.68016297	1.0	769	tags=25%, list=6%, signal=27%
GOBP_REGULATION_OF_MESENCHYMAL_CELL_PROLIFERATION	GOBP_REGULATION_OF_MESENCHYMAL_CELL_PROLIFERATION		20	0.43372285	1.2279338	0.1993626	0.6810054	1.0	2351	tags=40%, list=20%, signal=50%
GOBP_NEGATIVE_REGULATION_OF_ALPHA_BETA_T_CELL_PROLIFERATION	GOBP_NEGATIVE_REGULATION_OF_ALPHA_BETA_T_CELL_PROLIFERATION		6	0.6030415	1.227825	0.24028268	0.6809304	1.0	1059	tags=50%, list=9%, signal=55%
GOMF_HISTONE_KINASE_ACTIVITY	GOMF_HISTONE_KINASE_ACTIVITY		12	0.4989133	1.2276074	0.21394141	0.68121356	1.0	2652	tags=50%, list=22%, signal=64%
GOBP_ORGANOPHOSPHATE_METABOLIC_PROCESS	GOBP_ORGANOPHOSPHATE_METABOLIC_PROCESS		732	0.25338963	1.227121	0.01774273	0.6823175	1.0	1788	tags=19%, list=15%, signal=21%
GOBP_DEOXYRIBONUCLEOSIDE_MONOPHOSPHATE_CATABOLIC_PROCESS	GOBP_DEOXYRIBONUCLEOSIDE_MONOPHOSPHATE_CATABOLIC_PROCESS		6	0.6021249	1.2270772	0.2437906	0.68203104	1.0	6	tags=17%, list=0%, signal=17%
GOMF_TRANSFERASE_ACTIVITY_TRANSFERRING_ACYL_GROUPS_ACYL_GROUPS_CONVERTED_INTO_ALKYL_ON_TRANSFER	GOMF_TRANSFERASE_ACTIVITY_TRANSFERRING_ACYL_GROUPS_ACYL_GROUPS_CONVERTED_INTO_ALKYL_ON_TRANSFER		4	0.6740876	1.2270515	0.24211755	0.6816917	1.0	30	tags=25%, list=0%, signal=25%
GOBP_REGULATION_OF_TRANSLATIONAL_INITIATION_IN_RESPONSE_TO_STRESS	GOBP_REGULATION_OF_TRANSLATIONAL_INITIATION_IN_RESPONSE_TO_STRESS		13	0.48263434	1.2267214	0.21848111	0.6823235	1.0	997	tags=23%, list=8%, signal=25%
GOBP_RNA_DECAPPING	GOBP_RNA_DECAPPING		14	0.47252214	1.226591	0.21624629	0.682316	1.0	2829	tags=29%, list=24%, signal=37%
GOBP_REGULATION_OF_PHOSPHOLIPID_TRANSPORT	GOBP_REGULATION_OF_PHOSPHOLIPID_TRANSPORT		10	0.5164877	1.2265377	0.22005989	0.6820589	1.0	769	tags=30%, list=6%, signal=32%
GOBP_POSITIVE_REGULATION_OF_SMALL_MOLECULE_METABOLIC_PROCESS	GOBP_POSITIVE_REGULATION_OF_SMALL_MOLECULE_METABOLIC_PROCESS		92	0.3176235	1.226278	0.13190673	0.682457	1.0	1419	tags=24%, list=12%, signal=27%
GOBP_SYNAPTIC_VESICLE_DOCKING	GOBP_SYNAPTIC_VESICLE_DOCKING		8	0.5512559	1.2262146	0.23154363	0.68223923	1.0	2339	tags=63%, list=19%, signal=78%
GOBP_REGULATION_OF_NON_MOTILE_CILIUM_ASSEMBLY	GOBP_REGULATION_OF_NON_MOTILE_CILIUM_ASSEMBLY		6	0.6031028	1.2261211	0.23246804	0.6821124	1.0	2295	tags=33%, list=19%, signal=41%
GOBP_AROMATIC_AMINO_ACID_TRANSPORT	GOBP_AROMATIC_AMINO_ACID_TRANSPORT		9	0.5372906	1.2259985	0.23300605	0.6820802	1.0	1015	tags=33%, list=8%, signal=36%
GOBP_POSITIVE_REGULATION_OF_B_CELL_DIFFERENTIATION	GOBP_POSITIVE_REGULATION_OF_B_CELL_DIFFERENTIATION		9	0.53139716	1.2259753	0.22273074	0.6817346	1.0	465	tags=22%, list=4%, signal=23%
GOBP_NEGATIVE_REGULATION_OF_SKELETAL_MUSCLE_CELL_DIFFERENTIATION	GOBP_NEGATIVE_REGULATION_OF_SKELETAL_MUSCLE_CELL_DIFFERENTIATION		3	0.7281065	1.2254311	0.23893459	0.68305564	1.0	308	tags=33%, list=3%, signal=34%
GOBP_ADENYLATE_CYCLASE_MODULATING_G_PROTEIN_COUPLED_RECEPTOR_SIGNALING_PATHWAY	GOBP_ADENYLATE_CYCLASE_MODULATING_G_PROTEIN_COUPLED_RECEPTOR_SIGNALING_PATHWAY		122	0.30211636	1.2254207	0.11360759	0.68266493	1.0	1619	tags=22%, list=13%, signal=25%
GOBP_CELLULAR_RESPONSE_TO_INTERFERON_ALPHA	GOBP_CELLULAR_RESPONSE_TO_INTERFERON_ALPHA		6	0.6038515	1.224932	0.24614167	0.6837817	1.0	640	tags=33%, list=5%, signal=35%
GOMF_PHOSPHATIDYLSERINE_FLIPPASE_ACTIVITY	GOMF_PHOSPHATIDYLSERINE_FLIPPASE_ACTIVITY		5	0.63383234	1.2246171	0.24971053	0.68435514	1.0	786	tags=40%, list=7%, signal=43%
GOBP_CYCLIC_NUCLEOTIDE_MEDIATED_SIGNALING	GOBP_CYCLIC_NUCLEOTIDE_MEDIATED_SIGNALING		56	0.34649312	1.2246035	0.16014835	0.6839778	1.0	1386	tags=21%, list=12%, signal=24%
GOBP_XENOBIOTIC_TRANSPORT_ACROSS_BLOOD_BRAIN_BARRIER	GOBP_XENOBIOTIC_TRANSPORT_ACROSS_BLOOD_BRAIN_BARRIER		3	0.73028	1.2245063	0.24940991	0.6838741	1.0	792	tags=33%, list=7%, signal=36%
GOBP_REGULATION_OF_BILE_ACID_SECRETION	GOBP_REGULATION_OF_BILE_ACID_SECRETION		3	0.7390073	1.2242731	0.25228083	0.68418986	1.0	3136	tags=100%, list=26%, signal=135%
GOBP_DOUBLE_STRAND_BREAK_REPAIR_INVOLVED_IN_MEIOTIC_RECOMBINATION	GOBP_DOUBLE_STRAND_BREAK_REPAIR_INVOLVED_IN_MEIOTIC_RECOMBINATION		3	0.73292136	1.2241553	0.2630751	0.6841372	1.0	2560	tags=67%, list=21%, signal=85%
GOBP_POSITIVE_REGULATION_OF_EPITHELIAL_CELL_PROLIFERATION_INVOLVED_IN_LUNG_MORPHOGENESIS	GOBP_POSITIVE_REGULATION_OF_EPITHELIAL_CELL_PROLIFERATION_INVOLVED_IN_LUNG_MORPHOGENESIS		4	0.6836754	1.2240517	0.24199843	0.6840551	1.0	1800	tags=50%, list=15%, signal=59%
GOCC_SIGNAL_RECOGNITION_PARTICLE	GOCC_SIGNAL_RECOGNITION_PARTICLE		7	0.57523686	1.2238708	0.23466258	0.68422186	1.0	179	tags=14%, list=1%, signal=14%
GOBP_REGULATION_OF_BLOOD_VOLUME_BY_RENIN_ANGIOTENSIN	GOBP_REGULATION_OF_BLOOD_VOLUME_BY_RENIN_ANGIOTENSIN		5	0.63283235	1.2232689	0.26050097	0.6857095	1.0	1015	tags=40%, list=8%, signal=44%
GOBP_HEMATOPOIETIC_STEM_CELL_MIGRATION	GOBP_HEMATOPOIETIC_STEM_CELL_MIGRATION		7	0.576233	1.2232088	0.24774097	0.68548733	1.0	604	tags=29%, list=5%, signal=30%
GOCC_DENDRITIC_SPINE_MEMBRANE	GOCC_DENDRITIC_SPINE_MEMBRANE		6	0.5953476	1.2231977	0.24385633	0.68510175	1.0	1355	tags=33%, list=11%, signal=38%
GOBP_IMMUNE_EFFECTOR_PROCESS	GOBP_IMMUNE_EFFECTOR_PROCESS		721	0.2537723	1.2231696	0.023290759	0.6847754	1.0	1341	tags=13%, list=11%, signal=14%
GOBP_REGULATION_OF_RHO_PROTEIN_SIGNAL_TRANSDUCTION	GOBP_REGULATION_OF_RHO_PROTEIN_SIGNAL_TRANSDUCTION		62	0.33942118	1.2231628	0.15425889	0.6843775	1.0	2188	tags=26%, list=18%, signal=31%
GOBP_DNA_METHYLATION_ON_CYTOSINE	GOBP_DNA_METHYLATION_ON_CYTOSINE		3	0.7323964	1.222955	0.23966943	0.6846013	1.0	228	tags=33%, list=2%, signal=34%
GOMF_PHOSPHATIDYLINOSITOL_BISPHOSPHATE_KINASE_ACTIVITY	GOMF_PHOSPHATIDYLINOSITOL_BISPHOSPHATE_KINASE_ACTIVITY		7	0.5746683	1.2226374	0.24857469	0.6852038	1.0	1564	tags=43%, list=13%, signal=49%
GOCC_MPP7_DLG1_LIN7_COMPLEX	GOCC_MPP7_DLG1_LIN7_COMPLEX		4	0.6735028	1.2223562	0.25290924	0.685686	1.0	566	tags=50%, list=5%, signal=52%
GOBP_TOLL_LIKE_RECEPTOR_3_SIGNALING_PATHWAY	GOBP_TOLL_LIKE_RECEPTOR_3_SIGNALING_PATHWAY		16	0.45444036	1.2223394	0.21663019	0.6853202	1.0	3000	tags=38%, list=25%, signal=50%
GOBP_REGULATION_OF_TYPE_2_IMMUNE_RESPONSE	GOBP_REGULATION_OF_TYPE_2_IMMUNE_RESPONSE		19	0.43738508	1.2222418	0.21539015	0.6852247	1.0	1198	tags=26%, list=10%, signal=29%
GOBP_NEGATIVE_REGULATION_OF_FATTY_ACID_OXIDATION	GOBP_NEGATIVE_REGULATION_OF_FATTY_ACID_OXIDATION		10	0.5170661	1.2221048	0.22470632	0.68522596	1.0	1873	tags=40%, list=16%, signal=47%
GOMF_METALLOEXOPEPTIDASE_ACTIVITY	GOMF_METALLOEXOPEPTIDASE_ACTIVITY		42	0.36454046	1.2220974	0.18450704	0.684833	1.0	1547	tags=26%, list=13%, signal=30%
GOMF_CAMP_DEPENDENT_PROTEIN_KINASE_REGULATOR_ACTIVITY	GOMF_CAMP_DEPENDENT_PROTEIN_KINASE_REGULATOR_ACTIVITY		9	0.53507125	1.2218721	0.23757115	0.68513364	1.0	925	tags=22%, list=8%, signal=24%
GOBP_MONOCYTE_CHEMOTAXIS	GOBP_MONOCYTE_CHEMOTAXIS		34	0.38174075	1.2215947	0.1824279	0.6856011	1.0	2113	tags=41%, list=18%, signal=50%
GOCC_ENDOPLASMIC_RETICULUM_LUMEN	GOCC_ENDOPLASMIC_RETICULUM_LUMEN		214	0.28023764	1.22142	0.09123013	0.68574923	1.0	3109	tags=39%, list=26%, signal=51%
GOMF_ANGIOTENSIN_RECEPTOR_BINDING	GOMF_ANGIOTENSIN_RECEPTOR_BINDING		4	0.6723176	1.2211605	0.25344563	0.68615985	1.0	2845	tags=75%, list=24%, signal=98%
GOMF_PHOSPHODIESTERASE_I_ACTIVITY	GOMF_PHOSPHODIESTERASE_I_ACTIVITY		3	0.7244961	1.2210907	0.2409254	0.685959	1.0	495	tags=33%, list=4%, signal=35%
GOCC_JUNCTIONAL_MEMBRANE_COMPLEX	GOCC_JUNCTIONAL_MEMBRANE_COMPLEX		3	0.73120403	1.22046	0.24823253	0.68754286	1.0	776	tags=33%, list=6%, signal=36%
GOBP_REGULATION_OF_TRIGLYCERIDE_CATABOLIC_PROCESS	GOBP_REGULATION_OF_TRIGLYCERIDE_CATABOLIC_PROCESS		8	0.5495165	1.2201805	0.24380165	0.68800926	1.0	733	tags=38%, list=6%, signal=40%
GOBP_KETONE_BODY_BIOSYNTHETIC_PROCESS	GOBP_KETONE_BODY_BIOSYNTHETIC_PROCESS		6	0.5914739	1.2199702	0.2535211	0.6882604	1.0	1933	tags=50%, list=16%, signal=60%
GOBP_REGULATION_OF_CELLULAR_KETONE_METABOLIC_PROCESS	GOBP_REGULATION_OF_CELLULAR_KETONE_METABOLIC_PROCESS		132	0.2989969	1.2199548	0.11235257	0.68789625	1.0	1559	tags=20%, list=13%, signal=23%
GOBP_IODIDE_TRANSPORT	GOBP_IODIDE_TRANSPORT		3	0.72574896	1.2198913	0.250497	0.6876726	1.0	393	tags=33%, list=3%, signal=34%
GOBP_CELLULAR_RESPONSE_TO_REACTIVE_OXYGEN_SPECIES	GOBP_CELLULAR_RESPONSE_TO_REACTIVE_OXYGEN_SPECIES		112	0.3078228	1.219683	0.123659305	0.68791646	1.0	1718	tags=24%, list=14%, signal=28%
GOBP_MEMBRANE_LIPID_CATABOLIC_PROCESS	GOBP_MEMBRANE_LIPID_CATABOLIC_PROCESS		26	0.4058577	1.2188532	0.1981402	0.69011843	1.0	626	tags=19%, list=5%, signal=20%
GOBP_ESTABLISHMENT_OF_SPINDLE_ORIENTATION	GOBP_ESTABLISHMENT_OF_SPINDLE_ORIENTATION		30	0.39007455	1.2188334	0.18694463	0.6897659	1.0	3030	tags=47%, list=25%, signal=62%
GOBP_CELLULAR_RESPONSE_TO_WATER_STIMULUS	GOBP_CELLULAR_RESPONSE_TO_WATER_STIMULUS		3	0.713602	1.2187116	0.2513026	0.6897335	1.0	515	tags=33%, list=4%, signal=35%
GOBP_NEGATIVE_REGULATION_OF_VASCULATURE_DEVELOPMENT	GOBP_NEGATIVE_REGULATION_OF_VASCULATURE_DEVELOPMENT		63	0.33668464	1.2187104	0.15456362	0.6893221	1.0	3917	tags=49%, list=33%, signal=73%
GOBP_RESPONSE_TO_PEPTIDE	GOBP_RESPONSE_TO_PEPTIDE		366	0.26536155	1.2185395	0.060375307	0.6894443	1.0	2013	tags=22%, list=17%, signal=25%
GOCC_MICROTUBULE_MINUS_END	GOCC_MICROTUBULE_MINUS_END		5	0.6322857	1.2179786	0.24302006	0.69082195	1.0	4225	tags=80%, list=35%, signal=123%
GOBP_PURINE_RIBONUCLEOSIDE_MONOPHOSPHATE_CATABOLIC_PROCESS	GOBP_PURINE_RIBONUCLEOSIDE_MONOPHOSPHATE_CATABOLIC_PROCESS		4	0.6621525	1.2178239	0.25353217	0.6909028	1.0	1455	tags=50%, list=12%, signal=57%
GOBP_SIGNAL_TRANSDUCTION_INVOLVED_IN_CELL_CYCLE_CHECKPOINT	GOBP_SIGNAL_TRANSDUCTION_INVOLVED_IN_CELL_CYCLE_CHECKPOINT		57	0.34287843	1.2176777	0.17218097	0.6909455	1.0	3796	tags=42%, list=32%, signal=61%
GOBP_CLUSTERING_OF_VOLTAGE_GATED_SODIUM_CHANNELS	GOBP_CLUSTERING_OF_VOLTAGE_GATED_SODIUM_CHANNELS		4	0.6719885	1.217562	0.2630757	0.6909072	1.0	3367	tags=75%, list=28%, signal=104%
GOBP_FATTY_ACID_HOMEOSTASIS	GOBP_FATTY_ACID_HOMEOSTASIS		9	0.5306646	1.2173567	0.24266365	0.69113714	1.0	2506	tags=44%, list=21%, signal=56%
GOBP_BONE_MORPHOGENESIS	GOBP_BONE_MORPHOGENESIS		58	0.34116378	1.2172875	0.1632991	0.6909403	1.0	2545	tags=31%, list=21%, signal=39%
GOBP_NEGATIVE_REGULATION_OF_RESPONSE_TO_INTERFERON_GAMMA	GOBP_NEGATIVE_REGULATION_OF_RESPONSE_TO_INTERFERON_GAMMA		4	0.66815597	1.2170582	0.2583398	0.6912621	1.0	191	tags=25%, list=2%, signal=25%
GOBP_HISTONE_PHOSPHORYLATION	GOBP_HISTONE_PHOSPHORYLATION		29	0.394328	1.2165378	0.20681004	0.6924748	1.0	2652	tags=41%, list=22%, signal=53%
GOBP_T_CELL_MIGRATION	GOBP_T_CELL_MIGRATION		39	0.37100476	1.2164736	0.18661118	0.69226503	1.0	1919	tags=28%, list=16%, signal=33%
GOBP_REGULATION_OF_LENS_FIBER_CELL_DIFFERENTIATION	GOBP_REGULATION_OF_LENS_FIBER_CELL_DIFFERENTIATION		4	0.6685423	1.2163155	0.2539197	0.6923428	1.0	1013	tags=25%, list=8%, signal=27%
GOBP_POSITIVE_REGULATION_OF_CYTOSKELETON_ORGANIZATION	GOBP_POSITIVE_REGULATION_OF_CYTOSKELETON_ORGANIZATION		162	0.28911984	1.2161776	0.101972684	0.6923764	1.0	3335	tags=39%, list=28%, signal=53%
GOBP_SENSORY_SYSTEM_DEVELOPMENT	GOBP_SENSORY_SYSTEM_DEVELOPMENT		222	0.27776045	1.2161413	0.08745247	0.6920724	1.0	2843	tags=31%, list=24%, signal=39%
GOBP_CARBOXYLIC_ACID_TRANSPORT	GOBP_CARBOXYLIC_ACID_TRANSPORT		174	0.28763133	1.2160693	0.09380748	0.6918827	1.0	1429	tags=22%, list=12%, signal=24%
GOBP_PROTEIN_LOCALIZATION_TO_CHROMOSOME_CENTROMERIC_REGION	GOBP_PROTEIN_LOCALIZATION_TO_CHROMOSOME_CENTROMERIC_REGION		22	0.41955248	1.2159623	0.20727792	0.6918104	1.0	4242	tags=64%, list=35%, signal=98%
GOCC_CHROMATIN	GOCC_CHROMATIN		666	0.25294444	1.2159396	0.02613722	0.6914693	1.0	1882	tags=20%, list=16%, signal=22%
GOBP_REGULATION_OF_TOLL_LIKE_RECEPTOR_7_SIGNALING_PATHWAY	GOBP_REGULATION_OF_TOLL_LIKE_RECEPTOR_7_SIGNALING_PATHWAY		4	0.6681218	1.2157786	0.2573328	0.6915654	1.0	220	tags=25%, list=2%, signal=25%
GOCC_SPINDLE_MIDZONE	GOCC_SPINDLE_MIDZONE		30	0.38998938	1.2154341	0.20325778	0.6922409	1.0	2519	tags=37%, list=21%, signal=46%
GOBP_REGULATION_OF_THE_FORCE_OF_HEART_CONTRACTION_BY_CHEMICAL_SIGNAL	GOBP_REGULATION_OF_THE_FORCE_OF_HEART_CONTRACTION_BY_CHEMICAL_SIGNAL		3	0.72943217	1.2151493	0.25150663	0.6927413	1.0	2393	tags=67%, list=20%, signal=83%
GOBP_REGULATION_OF_TRANSPOSITION	GOBP_REGULATION_OF_TRANSPOSITION		7	0.5657921	1.2147882	0.24471635	0.69348323	1.0	1322	tags=29%, list=11%, signal=32%
GOBP_T_CELL_LINEAGE_COMMITMENT	GOBP_T_CELL_LINEAGE_COMMITMENT		15	0.4620199	1.2146028	0.22517534	0.6936616	1.0	1632	tags=33%, list=14%, signal=39%
GOBP_REGULATION_OF_MICROTUBULE_BASED_PROCESS	GOBP_REGULATION_OF_MICROTUBULE_BASED_PROCESS		158	0.28991938	1.2143259	0.10933735	0.6941307	1.0	3542	tags=37%, list=29%, signal=52%
GOBP_ALPHA_BETA_T_CELL_PROLIFERATION	GOBP_ALPHA_BETA_T_CELL_PROLIFERATION		24	0.4086494	1.2139864	0.21261261	0.6947951	1.0	1198	tags=25%, list=10%, signal=28%
GOBP_PEPTIDYL_ARGININE_METHYLATION	GOBP_PEPTIDYL_ARGININE_METHYLATION		8	0.5463064	1.2139522	0.24214907	0.6944969	1.0	1309	tags=25%, list=11%, signal=28%
GOBP_NEURAL_NUCLEUS_DEVELOPMENT	GOBP_NEURAL_NUCLEUS_DEVELOPMENT		39	0.36875024	1.2137339	0.18320611	0.69478106	1.0	2375	tags=31%, list=20%, signal=38%
GOBP_BUNDLE_OF_HIS_CELL_TO_PURKINJE_MYOCYTE_COMMUNICATION	GOBP_BUNDLE_OF_HIS_CELL_TO_PURKINJE_MYOCYTE_COMMUNICATION		8	0.5460839	1.2134224	0.241014	0.695355	1.0	985	tags=38%, list=8%, signal=41%
GOCC_SUMO_LIGASE_COMPLEX	GOCC_SUMO_LIGASE_COMPLEX		6	0.596219	1.2134068	0.2531743	0.69499606	1.0	4510	tags=67%, list=38%, signal=107%
GOCC_CONDENSED_NUCLEAR_CHROMOSOME	GOCC_CONDENSED_NUCLEAR_CHROMOSOME		54	0.34326756	1.2132837	0.17858353	0.6949838	1.0	3700	tags=44%, list=31%, signal=64%
GOBP_MITOTIC_CELL_CYCLE_ARREST	GOBP_MITOTIC_CELL_CYCLE_ARREST		13	0.47807395	1.2127802	0.22712116	0.6961669	1.0	2808	tags=38%, list=23%, signal=50%
GOBP_REGULATION_OF_SPINDLE_ASSEMBLY	GOBP_REGULATION_OF_SPINDLE_ASSEMBLY		21	0.42432877	1.2126943	0.22206149	0.69603544	1.0	3803	tags=48%, list=32%, signal=70%
GOBP_POSITIVE_REGULATION_OF_CYSTEINE_TYPE_ENDOPEPTIDASE_ACTIVITY	GOBP_POSITIVE_REGULATION_OF_CYSTEINE_TYPE_ENDOPEPTIDASE_ACTIVITY		100	0.30892706	1.2125323	0.13995485	0.6961165	1.0	1323	tags=20%, list=11%, signal=22%
GOMF_PROCOLLAGEN_PROLINE_DIOXYGENASE_ACTIVITY	GOMF_PROCOLLAGEN_PROLINE_DIOXYGENASE_ACTIVITY		8	0.5383271	1.2121481	0.24087024	0.6969279	1.0	2003	tags=63%, list=17%, signal=75%
GOBP_PROTEIN_DEPOLYMERIZATION	GOBP_PROTEIN_DEPOLYMERIZATION		81	0.31861317	1.2120996	0.14267352	0.6966764	1.0	2201	tags=27%, list=18%, signal=33%
GOBP_CARDIAC_MUSCLE_CELL_CONTRACTION	GOBP_CARDIAC_MUSCLE_CELL_CONTRACTION		47	0.35506582	1.2120672	0.17851184	0.6963714	1.0	987	tags=21%, list=8%, signal=23%
GOBP_NEGATIVE_REGULATION_OF_FATTY_ACID_TRANSPORT	GOBP_NEGATIVE_REGULATION_OF_FATTY_ACID_TRANSPORT		7	0.57068926	1.2119119	0.25184897	0.69645286	1.0	755	tags=29%, list=6%, signal=30%
GOMF_GLYCINE_BINDING	GOMF_GLYCINE_BINDING		5	0.62574893	1.211746	0.2722715	0.6965632	1.0	1138	tags=40%, list=9%, signal=44%
GOMF_DEOXYRIBONUCLEOTIDE_BINDING	GOMF_DEOXYRIBONUCLEOTIDE_BINDING		3	0.72572374	1.2115316	0.24853915	0.6968112	1.0	170	tags=33%, list=1%, signal=34%
GOCC_SORTING_ENDOSOME	GOCC_SORTING_ENDOSOME		5	0.6282692	1.2114747	0.26373628	0.6965757	1.0	4467	tags=100%, list=37%, signal=159%
GOBP_POSITIVE_REGULATION_OF_FIBROBLAST_MIGRATION	GOBP_POSITIVE_REGULATION_OF_FIBROBLAST_MIGRATION		14	0.46539578	1.2112027	0.22965977	0.6970316	1.0	3061	tags=50%, list=25%, signal=67%
GOBP_POSITIVE_REGULATION_OF_GLUCOSE_METABOLIC_PROCESS	GOBP_POSITIVE_REGULATION_OF_GLUCOSE_METABOLIC_PROCESS		26	0.40183538	1.2111366	0.22157006	0.6968334	1.0	1415	tags=31%, list=12%, signal=35%
GOCC_PLATELET_ALPHA_GRANULE_LUMEN	GOCC_PLATELET_ALPHA_GRANULE_LUMEN		41	0.36225194	1.2107334	0.19045961	0.6976979	1.0	4260	tags=56%, list=35%, signal=87%
GOBP_MODIFICATION_OF_POSTSYNAPTIC_ACTIN_CYTOSKELETON	GOBP_MODIFICATION_OF_POSTSYNAPTIC_ACTIN_CYTOSKELETON		8	0.54702264	1.2105967	0.25301206	0.6977214	1.0	2722	tags=50%, list=23%, signal=65%
GOCC_ZYMOGEN_GRANULE_MEMBRANE	GOCC_ZYMOGEN_GRANULE_MEMBRANE		6	0.5992266	1.2105358	0.2666927	0.69750226	1.0	1237	tags=33%, list=10%, signal=37%
GOMF_FLIPPASE_ACTIVITY	GOMF_FLIPPASE_ACTIVITY		13	0.48280567	1.2104067	0.2339137	0.6975022	1.0	786	tags=23%, list=7%, signal=25%
GOCC_CELL_TRAILING_EDGE	GOCC_CELL_TRAILING_EDGE		8	0.54454994	1.2102271	0.2413142	0.6976609	1.0	2102	tags=38%, list=18%, signal=45%
GOBP_TRANSPOSITION	GOBP_TRANSPOSITION		7	0.5657921	1.2101674	0.24897042	0.6974378	1.0	1322	tags=29%, list=11%, signal=32%
GOBP_REGULATION_OF_AUTOPHAGOSOME_MATURATION	GOBP_REGULATION_OF_AUTOPHAGOSOME_MATURATION		11	0.5003826	1.2101657	0.23872875	0.69703585	1.0	992	tags=18%, list=8%, signal=20%
GOCC_CLUSTER_OF_ACTIN_BASED_CELL_PROJECTIONS	GOCC_CLUSTER_OF_ACTIN_BASED_CELL_PROJECTIONS		98	0.3108474	1.2100624	0.146231	0.6969546	1.0	1986	tags=30%, list=17%, signal=35%
GOBP_VIRAL_BUDDING_VIA_HOST_ESCRT_COMPLEX	GOBP_VIRAL_BUDDING_VIA_HOST_ESCRT_COMPLEX		19	0.43580744	1.209918	0.22750549	0.69700503	1.0	3335	tags=47%, list=28%, signal=65%
GOMF_PROTEIN_MACROMOLECULE_ADAPTOR_ACTIVITY	GOMF_PROTEIN_MACROMOLECULE_ADAPTOR_ACTIVITY		199	0.2815685	1.2098415	0.099735215	0.6968416	1.0	2733	tags=27%, list=23%, signal=34%
GOBP_RESPONSE_TO_TUMOR_NECROSIS_FACTOR	GOBP_RESPONSE_TO_TUMOR_NECROSIS_FACTOR		201	0.28116697	1.209779	0.0981958	0.6966314	1.0	2727	tags=28%, list=23%, signal=36%
GOBP_HARD_PALATE_DEVELOPMENT	GOBP_HARD_PALATE_DEVELOPMENT		4	0.6612077	1.2097392	0.2745631	0.6963498	1.0	480	tags=25%, list=4%, signal=26%
GOBP_REGULATION_OF_CELL_PROJECTION_ASSEMBLY	GOBP_REGULATION_OF_CELL_PROJECTION_ASSEMBLY		134	0.29506353	1.2093076	0.124497995	0.6972901	1.0	2722	tags=31%, list=23%, signal=39%
GOBP_REPLICATION_FORK_PROTECTION	GOBP_REPLICATION_FORK_PROTECTION		7	0.56561	1.2092783	0.25563064	0.69698113	1.0	1404	tags=43%, list=12%, signal=49%
GOCC_RECYCLING_ENDOSOME_MEMBRANE	GOCC_RECYCLING_ENDOSOME_MEMBRANE		63	0.33549067	1.2091753	0.1638796	0.69690245	1.0	2023	tags=33%, list=17%, signal=40%
GOBP_UMP_BIOSYNTHETIC_PROCESS	GOBP_UMP_BIOSYNTHETIC_PROCESS		10	0.5156836	1.2090384	0.24914676	0.6969252	1.0	6	tags=10%, list=0%, signal=10%
GOBP_RESPONSE_TO_CAMP	GOBP_RESPONSE_TO_CAMP		56	0.3419835	1.2089579	0.17042775	0.69676775	1.0	2167	tags=32%, list=18%, signal=39%
GOBP_LAMELLIPODIUM_ORGANIZATION	GOBP_LAMELLIPODIUM_ORGANIZATION		68	0.32889274	1.2089355	0.16119303	0.6964348	1.0	2722	tags=34%, list=23%, signal=43%
GOBP_POSITIVE_REGULATION_OF_GLYCOGEN_STARCH_SYNTHASE_ACTIVITY	GOBP_POSITIVE_REGULATION_OF_GLYCOGEN_STARCH_SYNTHASE_ACTIVITY		3	0.71871334	1.2087687	0.26219755	0.69655156	1.0	2680	tags=67%, list=22%, signal=86%
GOBP_POSITIVE_REGULATION_OF_STEM_CELL_PROLIFERATION	GOBP_POSITIVE_REGULATION_OF_STEM_CELL_PROLIFERATION		15	0.45633885	1.2087544	0.22932746	0.6961894	1.0	3	tags=7%, list=0%, signal=7%
GOMF_OXIDOREDUCTASE_ACTIVITY_ACTING_ON_THE_CH_NH2_GROUP_OF_DONORS	GOMF_OXIDOREDUCTASE_ACTIVITY_ACTING_ON_THE_CH_NH2_GROUP_OF_DONORS		17	0.44349518	1.2086374	0.2272893	0.6961545	1.0	2504	tags=35%, list=21%, signal=45%
GOBP_CELLULAR_RESPONSE_TO_ANTIBIOTIC	GOBP_CELLULAR_RESPONSE_TO_ANTIBIOTIC		10	0.5132681	1.2083246	0.23465973	0.6967375	1.0	2264	tags=50%, list=19%, signal=62%
GOBP_REGULATION_OF_NOTCH_SIGNALING_PATHWAY	GOBP_REGULATION_OF_NOTCH_SIGNALING_PATHWAY		75	0.32331687	1.2082878	0.15612777	0.69644904	1.0	2274	tags=27%, list=19%, signal=33%
GOBP_SIGNAL_COMPLEX_ASSEMBLY	GOBP_SIGNAL_COMPLEX_ASSEMBLY		5	0.6205832	1.2082375	0.26736924	0.696202	1.0	2340	tags=40%, list=19%, signal=50%
GOBP_ENDOCARDIUM_DEVELOPMENT	GOBP_ENDOCARDIUM_DEVELOPMENT		9	0.5325685	1.2081373	0.24366617	0.69611275	1.0	1715	tags=33%, list=14%, signal=39%
GOBP_REGULATION_OF_RRNA_PROCESSING	GOBP_REGULATION_OF_RRNA_PROCESSING		10	0.5133906	1.2078152	0.23610593	0.6967302	1.0	1322	tags=30%, list=11%, signal=34%
GOBP_CORNEA_DEVELOPMENT_IN_CAMERA_TYPE_EYE	GOBP_CORNEA_DEVELOPMENT_IN_CAMERA_TYPE_EYE		3	0.7113182	1.2077775	0.2562696	0.69644773	1.0	856	tags=33%, list=7%, signal=36%
GOMF_PROTEIN_KINASE_C_ACTIVITY	GOMF_PROTEIN_KINASE_C_ACTIVITY		11	0.49842742	1.2076718	0.24010654	0.69637525	1.0	1693	tags=36%, list=14%, signal=42%
GOBP_REGULATION_OF_IMMUNE_SYSTEM_PROCESS	GOBP_REGULATION_OF_IMMUNE_SYSTEM_PROCESS		860	0.24677674	1.2076638	0.02322768	0.6959961	1.0	1476	tags=15%, list=12%, signal=15%
GOBP_ORGANIC_ACID_BIOSYNTHETIC_PROCESS	GOBP_ORGANIC_ACID_BIOSYNTHETIC_PROCESS		217	0.2779974	1.2075692	0.09886595	0.69588995	1.0	1686	tags=21%, list=14%, signal=24%
GOMF_ACETYLGLUCOSAMINYLTRANSFERASE_ACTIVITY	GOMF_ACETYLGLUCOSAMINYLTRANSFERASE_ACTIVITY		39	0.36708358	1.2074609	0.1971448	0.69582814	1.0	474	tags=13%, list=4%, signal=13%
GOCC_PRESYNAPTIC_ACTIVE_ZONE_MEMBRANE	GOCC_PRESYNAPTIC_ACTIVE_ZONE_MEMBRANE		18	0.4384241	1.207409	0.22437775	0.6955905	1.0	382	tags=17%, list=3%, signal=17%
GOMF_PHOSPHATIDIC_ACID_BINDING	GOMF_PHOSPHATIDIC_ACID_BINDING		17	0.44179234	1.2070582	0.2167524	0.6962955	1.0	1579	tags=18%, list=13%, signal=20%
GOBP_REGULATION_BY_VIRUS_OF_VIRAL_PROTEIN_LEVELS_IN_HOST_CELL	GOBP_REGULATION_BY_VIRUS_OF_VIRAL_PROTEIN_LEVELS_IN_HOST_CELL		6	0.5925579	1.2068589	0.26342025	0.696519	1.0	78	tags=17%, list=1%, signal=17%
GOBP_NEGATIVE_REGULATION_OF_POTASSIUM_ION_TRANSPORT	GOBP_NEGATIVE_REGULATION_OF_POTASSIUM_ION_TRANSPORT		20	0.4274941	1.2065562	0.222103	0.6970728	1.0	1967	tags=35%, list=16%, signal=42%
GOMF_RNA_DNA_HYBRID_RIBONUCLEASE_ACTIVITY	GOMF_RNA_DNA_HYBRID_RIBONUCLEASE_ACTIVITY		3	0.71727306	1.206458	0.2498008	0.6969814	1.0	2781	tags=67%, list=23%, signal=87%
GOBP_PENTOSE_CATABOLIC_PROCESS	GOBP_PENTOSE_CATABOLIC_PROCESS		5	0.62166846	1.2064161	0.2703981	0.6967101	1.0	106	tags=20%, list=1%, signal=20%
GOBP_DENDRITIC_CELL_APOPTOTIC_PROCESS	GOBP_DENDRITIC_CELL_APOPTOTIC_PROCESS		8	0.5483252	1.2061883	0.24668436	0.6970275	1.0	1517	tags=38%, list=13%, signal=43%
GOBP_RESPONSE_TO_INTERLEUKIN_1	GOBP_RESPONSE_TO_INTERLEUKIN_1		136	0.29348743	1.206144	0.1207848	0.69676447	1.0	1569	tags=18%, list=13%, signal=21%
GOBP_POSITIVE_REGULATION_OF_ACTIN_NUCLEATION	GOBP_POSITIVE_REGULATION_OF_ACTIN_NUCLEATION		12	0.48617604	1.2061273	0.24358498	0.6964203	1.0	4393	tags=83%, list=37%, signal=131%
GOMF_MONOOXYGENASE_ACTIVITY	GOMF_MONOOXYGENASE_ACTIVITY		44	0.35703427	1.205951	0.1942916	0.6965849	1.0	392	tags=14%, list=3%, signal=14%
GOBP_REGULATION_OF_RESPONSE_TO_DNA_DAMAGE_STIMULUS	GOBP_REGULATION_OF_RESPONSE_TO_DNA_DAMAGE_STIMULUS		160	0.28758985	1.2058637	0.11460538	0.6964673	1.0	3609	tags=35%, list=30%, signal=49%
GOBP_LIPOPROTEIN_LOCALIZATION	GOBP_LIPOPROTEIN_LOCALIZATION		12	0.48540184	1.2058021	0.23940058	0.696253	1.0	2049	tags=50%, list=17%, signal=60%
GOMF_MRNA_METHYLTRANSFERASE_ACTIVITY	GOMF_MRNA_METHYLTRANSFERASE_ACTIVITY		12	0.4795023	1.2056249	0.23900789	0.6964101	1.0	834	tags=17%, list=7%, signal=18%
GOMF_O_ACYLTRANSFERASE_ACTIVITY	GOMF_O_ACYLTRANSFERASE_ACTIVITY		37	0.37216988	1.2056025	0.18680939	0.69608194	1.0	1925	tags=38%, list=16%, signal=45%
GOBP_DNA_PACKAGING	GOBP_DNA_PACKAGING		117	0.3013844	1.2055616	0.13492575	0.6958152	1.0	3463	tags=40%, list=29%, signal=56%
GOBP_CARDIAC_VENTRICLE_DEVELOPMENT	GOBP_CARDIAC_VENTRICLE_DEVELOPMENT		80	0.3184683	1.2054977	0.15870968	0.69561976	1.0	2013	tags=20%, list=17%, signal=24%
GOBP_GROWTH_PLATE_CARTILAGE_DEVELOPMENT	GOBP_GROWTH_PLATE_CARTILAGE_DEVELOPMENT		9	0.5281998	1.2053871	0.25528702	0.695562	1.0	1738	tags=33%, list=14%, signal=39%
GOBP_RAP_PROTEIN_SIGNAL_TRANSDUCTION	GOBP_RAP_PROTEIN_SIGNAL_TRANSDUCTION		13	0.4777469	1.2053406	0.23423754	0.69531024	1.0	2487	tags=31%, list=21%, signal=39%
GOBP_10_FORMYLTETRAHYDROFOLATE_METABOLIC_PROCESS	GOBP_10_FORMYLTETRAHYDROFOLATE_METABOLIC_PROCESS		4	0.6639905	1.2051554	0.274773	0.69549906	1.0	2152	tags=25%, list=18%, signal=30%
GOBP_NEGATIVE_REGULATION_OF_MUSCLE_ADAPTATION	GOBP_NEGATIVE_REGULATION_OF_MUSCLE_ADAPTATION		9	0.5288321	1.2047577	0.24337623	0.69633776	1.0	969	tags=33%, list=8%, signal=36%
GOBP_SIGNAL_TRANSDUCTION_IN_ABSENCE_OF_LIGAND	GOBP_SIGNAL_TRANSDUCTION_IN_ABSENCE_OF_LIGAND		44	0.35511687	1.204745	0.18358974	0.6959805	1.0	2274	tags=25%, list=19%, signal=31%
GOBP_GANGLIOSIDE_BIOSYNTHETIC_PROCESS	GOBP_GANGLIOSIDE_BIOSYNTHETIC_PROCESS		11	0.50089836	1.2044084	0.24759437	0.6966456	1.0	153	tags=18%, list=1%, signal=18%
GOBP_MAINTENANCE_OF_LOCATION	GOBP_MAINTENANCE_OF_LOCATION		208	0.27749765	1.2044057	0.10349897	0.6962572	1.0	2190	tags=25%, list=18%, signal=29%
GOBP_FUCOSE_METABOLIC_PROCESS	GOBP_FUCOSE_METABOLIC_PROCESS		11	0.49841836	1.2043766	0.2482163	0.6959509	1.0	680	tags=18%, list=6%, signal=19%
GOBP_REGULATION_OF_METAL_ION_TRANSPORT	GOBP_REGULATION_OF_METAL_ION_TRANSPORT		149	0.29075697	1.2041707	0.12251056	0.6962154	1.0	2536	tags=29%, list=21%, signal=36%
GOBP_GLYCOSYLATION	GOBP_GLYCOSYLATION		184	0.2818564	1.2039971	0.11383109	0.6963542	1.0	2835	tags=27%, list=24%, signal=35%
GOBP_POSITIVE_REGULATION_OF_PROTEIN_MODIFICATION_PROCESS	GOBP_POSITIVE_REGULATION_OF_PROTEIN_MODIFICATION_PROCESS		727	0.2498464	1.2034185	0.03234501	0.6977665	1.0	2168	tags=21%, list=18%, signal=24%
GOBP_CELL_SUBSTRATE_ADHESION	GOBP_CELL_SUBSTRATE_ADHESION		259	0.27108923	1.2030988	0.09449044	0.69837034	1.0	2672	tags=29%, list=22%, signal=36%
GOBP_RESPONSE_TO_LIPID	GOBP_RESPONSE_TO_LIPID		545	0.25512198	1.2030739	0.04528796	0.69804895	1.0	1421	tags=17%, list=12%, signal=18%
GOBP_REGULATION_OF_CARDIAC_MUSCLE_CONTRACTION	GOBP_REGULATION_OF_CARDIAC_MUSCLE_CONTRACTION		47	0.35341138	1.2029567	0.18799314	0.6980243	1.0	1272	tags=23%, list=11%, signal=26%
GOBP_APOPTOTIC_SIGNALING_PATHWAY	GOBP_APOPTOTIC_SIGNALING_PATHWAY		400	0.26027092	1.2025177	0.063043475	0.69900393	1.0	2842	tags=28%, list=24%, signal=35%
GOBP_REGULATION_OF_PROTEIN_POLYUBIQUITINATION	GOBP_REGULATION_OF_PROTEIN_POLYUBIQUITINATION		13	0.47752443	1.2023844	0.2525436	0.69901747	1.0	1659	tags=23%, list=14%, signal=27%
GOMF_Y_FORM_DNA_BINDING	GOMF_Y_FORM_DNA_BINDING		4	0.6584122	1.2021984	0.26761118	0.699205	1.0	1690	tags=25%, list=14%, signal=29%
GOBP_ADAPTIVE_THERMOGENESIS	GOBP_ADAPTIVE_THERMOGENESIS		108	0.30375788	1.2020562	0.14137146	0.699253	1.0	1967	tags=29%, list=16%, signal=34%
GOBP_MITOTIC_G1_S_TRANSITION_CHECKPOINT	GOBP_MITOTIC_G1_S_TRANSITION_CHECKPOINT		48	0.34873548	1.2020425	0.18295652	0.6988984	1.0	3466	tags=38%, list=29%, signal=53%
GOBP_RESPONSE_TO_FLUID_SHEAR_STRESS	GOBP_RESPONSE_TO_FLUID_SHEAR_STRESS		26	0.40201157	1.2019248	0.2159132	0.69886965	1.0	1140	tags=19%, list=9%, signal=21%
GOBP_POSITIVE_REGULATION_OF_VIRAL_RELEASE_FROM_HOST_CELL	GOBP_POSITIVE_REGULATION_OF_VIRAL_RELEASE_FROM_HOST_CELL		13	0.4824164	1.2018633	0.24383058	0.6986769	1.0	1449	tags=31%, list=12%, signal=35%
GOBP_REGULATION_OF_ANATOMICAL_STRUCTURE_SIZE	GOBP_REGULATION_OF_ANATOMICAL_STRUCTURE_SIZE		348	0.26340333	1.2017726	0.07569386	0.69856435	1.0	2722	tags=31%, list=23%, signal=39%
GOBP_MITOTIC_SISTER_CHROMATID_COHESION	GOBP_MITOTIC_SISTER_CHROMATID_COHESION		19	0.42703784	1.201698	0.22520506	0.69840753	1.0	1611	tags=21%, list=13%, signal=24%
GOBP_PHOTORECEPTOR_CELL_DEVELOPMENT	GOBP_PHOTORECEPTOR_CELL_DEVELOPMENT		20	0.4257178	1.2015951	0.23010753	0.69833624	1.0	2125	tags=40%, list=18%, signal=49%
GOBP_CELLULAR_CARBOHYDRATE_METABOLIC_PROCESS	GOBP_CELLULAR_CARBOHYDRATE_METABOLIC_PROCESS		208	0.27676	1.2013848	0.10248175	0.6985981	1.0	1427	tags=17%, list=12%, signal=19%
GOBP_POSITIVE_REGULATION_OF_TISSUE_REMODELING	GOBP_POSITIVE_REGULATION_OF_TISSUE_REMODELING		6	0.5889733	1.20117	0.25944486	0.698864	1.0	3380	tags=67%, list=28%, signal=93%
GOBP_DEDIFFERENTIATION	GOBP_DEDIFFERENTIATION		5	0.6195154	1.2009776	0.26961926	0.69906455	1.0	2813	tags=60%, list=23%, signal=78%
GOBP_EMBRYONIC_AXIS_SPECIFICATION	GOBP_EMBRYONIC_AXIS_SPECIFICATION		15	0.46083802	1.2008206	0.2369754	0.6991469	1.0	1200	tags=27%, list=10%, signal=30%
GOBP_NEGATIVE_REGULATION_OF_CELL_CYCLE	GOBP_NEGATIVE_REGULATION_OF_CELL_CYCLE		446	0.25772086	1.2005901	0.057217848	0.6994749	1.0	3959	tags=40%, list=33%, signal=58%
GOBP_POSITIVE_REGULATION_OF_MESENCHYMAL_CELL_PROLIFERATION	GOBP_POSITIVE_REGULATION_OF_MESENCHYMAL_CELL_PROLIFERATION		16	0.4482758	1.2005844	0.23418865	0.6990996	1.0	2288	tags=38%, list=19%, signal=46%
GOBP_EPINEPHRINE_TRANSPORT	GOBP_EPINEPHRINE_TRANSPORT		6	0.584538	1.2005806	0.26939407	0.69871753	1.0	1619	tags=33%, list=13%, signal=39%
GOBP_REGULATION_OF_CYSTEINE_TYPE_ENDOPEPTIDASE_ACTIVITY	GOBP_REGULATION_OF_CYSTEINE_TYPE_ENDOPEPTIDASE_ACTIVITY		151	0.28765827	1.2005146	0.119155355	0.69853145	1.0	1219	tags=17%, list=10%, signal=19%
GOBP_ACTIVATED_T_CELL_PROLIFERATION	GOBP_ACTIVATED_T_CELL_PROLIFERATION		24	0.40921056	1.2004802	0.22055596	0.69824	1.0	2978	tags=50%, list=25%, signal=66%
GOBP_RESPONSE_TO_STARVATION	GOBP_RESPONSE_TO_STARVATION		152	0.2883574	1.2004036	0.12607892	0.69809	1.0	1223	tags=16%, list=10%, signal=17%
GOMF_MOLECULAR_ADAPTOR_ACTIVITY	GOMF_MOLECULAR_ADAPTOR_ACTIVITY		247	0.27229223	1.1999866	0.098421805	0.698994	1.0	2733	tags=25%, list=23%, signal=32%
GOBP_ENDOPLASMIC_RETICULUM_MEMBRANE_ORGANIZATION	GOBP_ENDOPLASMIC_RETICULUM_MEMBRANE_ORGANIZATION		4	0.6659969	1.1998678	0.27013293	0.6989628	1.0	3330	tags=75%, list=28%, signal=104%
GOBP_ENDOCYTIC_RECYCLING	GOBP_ENDOCYTIC_RECYCLING		35	0.37145272	1.199592	0.20805605	0.6994181	1.0	1778	tags=29%, list=15%, signal=33%
GOBP_CELLULAR_RESPONSE_TO_DNA_DAMAGE_STIMULUS	GOBP_CELLULAR_RESPONSE_TO_DNA_DAMAGE_STIMULUS		640	0.25058338	1.1994904	0.049031932	0.6993434	1.0	3199	tags=28%, list=27%, signal=36%
GOMF_K48_LINKED_POLYUBIQUITIN_MODIFICATION_DEPENDENT_PROTEIN_BINDING	GOMF_K48_LINKED_POLYUBIQUITIN_MODIFICATION_DEPENDENT_PROTEIN_BINDING		3	0.7100473	1.1991837	0.2707289	0.69990885	1.0	505	tags=33%, list=4%, signal=35%
GOBP_PROTEIN_AUTO_ADP_RIBOSYLATION	GOBP_PROTEIN_AUTO_ADP_RIBOSYLATION		9	0.52281934	1.1991512	0.2585623	0.6996198	1.0	342	tags=22%, list=3%, signal=23%
GOBP_POSITIVE_REGULATION_OF_VASCULAR_ASSOCIATED_SMOOTH_MUSCLE_CELL_MIGRATION	GOBP_POSITIVE_REGULATION_OF_VASCULAR_ASSOCIATED_SMOOTH_MUSCLE_CELL_MIGRATION		12	0.48782888	1.1991023	0.23972353	0.69938713	1.0	2049	tags=42%, list=17%, signal=50%
GOMF_PEPTIDE_RECEPTOR_ACTIVITY	GOMF_PEPTIDE_RECEPTOR_ACTIVITY		73	0.32221955	1.1989317	0.17114094	0.6995194	1.0	1488	tags=26%, list=12%, signal=30%
GOBP_SINOATRIAL_NODE_DEVELOPMENT	GOBP_SINOATRIAL_NODE_DEVELOPMENT		3	0.71280915	1.1987803	0.27373856	0.6996035	1.0	613	tags=67%, list=5%, signal=70%
GOBP_MONOVALENT_INORGANIC_ANION_HOMEOSTASIS	GOBP_MONOVALENT_INORGANIC_ANION_HOMEOSTASIS		9	0.52169436	1.198705	0.25263953	0.69944596	1.0	1150	tags=33%, list=10%, signal=37%
GOBP_RUFFLE_ASSEMBLY	GOBP_RUFFLE_ASSEMBLY		28	0.3915448	1.1981922	0.2172702	0.7006361	1.0	1977	tags=29%, list=16%, signal=34%
GOBP_REGULATION_OF_CELL_CYCLE_G2_M_PHASE_TRANSITION	GOBP_REGULATION_OF_CELL_CYCLE_G2_M_PHASE_TRANSITION		171	0.28405234	1.1980959	0.12559952	0.70054317	1.0	4417	tags=51%, list=37%, signal=79%
GOMF_MITOGEN_ACTIVATED_PROTEIN_KINASE_P38_BINDING	GOMF_MITOGEN_ACTIVATED_PROTEIN_KINASE_P38_BINDING		5	0.6141063	1.1976182	0.28312302	0.7016646	1.0	349	tags=20%, list=3%, signal=21%
GOMF_ALANINE_TRANSMEMBRANE_TRANSPORTER_ACTIVITY	GOMF_ALANINE_TRANSMEMBRANE_TRANSPORTER_ACTIVITY		7	0.55933934	1.1974752	0.27035213	0.70171934	1.0	1743	tags=57%, list=15%, signal=67%
GOBP_SEQUESTERING_OF_ACTIN_MONOMERS	GOBP_SEQUESTERING_OF_ACTIN_MONOMERS		6	0.58889395	1.1974682	0.2716097	0.70135105	1.0	957	tags=33%, list=8%, signal=36%
GOCC_SPINDLE_POLE	GOCC_SPINDLE_POLE		132	0.2926496	1.1974072	0.13973117	0.7011508	1.0	4231	tags=50%, list=35%, signal=76%
GOBP_REGULATION_OF_CELLULAR_COMPONENT_MOVEMENT	GOBP_REGULATION_OF_CELLULAR_COMPONENT_MOVEMENT		701	0.24783048	1.1970603	0.035376184	0.7018396	1.0	2684	tags=27%, list=22%, signal=33%
GOBP_REGULATION_OF_TRIGLYCERIDE_BIOSYNTHETIC_PROCESS	GOBP_REGULATION_OF_TRIGLYCERIDE_BIOSYNTHETIC_PROCESS		14	0.46339253	1.1969454	0.24651504	0.7018047	1.0	691	tags=29%, list=6%, signal=30%
GOBP_EMBRYONIC_FORELIMB_MORPHOGENESIS	GOBP_EMBRYONIC_FORELIMB_MORPHOGENESIS		15	0.4528745	1.1966965	0.2374312	0.702182	1.0	5	tags=13%, list=0%, signal=13%
GOBP_NUCLEOBASE_CONTAINING_SMALL_MOLECULE_BIOSYNTHETIC_PROCESS	GOBP_NUCLEOBASE_CONTAINING_SMALL_MOLECULE_BIOSYNTHETIC_PROCESS		87	0.31246728	1.1966327	0.1603128	0.70199215	1.0	1288	tags=17%, list=11%, signal=19%
GOBP_REGULATION_OF_NEUROTRANSMITTER_RECEPTOR_ACTIVITY	GOBP_REGULATION_OF_NEUROTRANSMITTER_RECEPTOR_ACTIVITY		31	0.38300648	1.1962695	0.20941502	0.7027254	1.0	2842	tags=42%, list=24%, signal=55%
GOBP_POSITIVE_REGULATION_OF_CELLULAR_COMPONENT_BIOGENESIS	GOBP_POSITIVE_REGULATION_OF_CELLULAR_COMPONENT_BIOGENESIS		369	0.26091707	1.196261	0.07588442	0.7023634	1.0	3380	tags=36%, list=28%, signal=48%
GOBP_POSITIVE_REGULATION_OF_CHROMOSOME_SEGREGATION	GOBP_POSITIVE_REGULATION_OF_CHROMOSOME_SEGREGATION		13	0.474627	1.1961074	0.2562106	0.70245624	1.0	3978	tags=69%, list=33%, signal=103%
GOBP_TYPE_I_PNEUMOCYTE_DIFFERENTIATION	GOBP_TYPE_I_PNEUMOCYTE_DIFFERENTIATION		4	0.66477215	1.1960124	0.28338632	0.70236456	1.0	3404	tags=75%, list=28%, signal=105%
GOMF_ION_CHANNEL_BINDING	GOMF_ION_CHANNEL_BINDING		93	0.309842	1.1959754	0.1628716	0.70209354	1.0	2190	tags=25%, list=18%, signal=30%
GOBP_CALCIUM_ION_EXPORT	GOBP_CALCIUM_ION_EXPORT		6	0.5886834	1.1956693	0.27882037	0.70265675	1.0	869	tags=33%, list=7%, signal=36%
GOCC_UNIPLEX_COMPLEX	GOCC_UNIPLEX_COMPLEX		6	0.5927082	1.1954979	0.27116048	0.7027978	1.0	707	tags=33%, list=6%, signal=35%
GOCC_GOLGI_ASSOCIATED_VESICLE	GOCC_GOLGI_ASSOCIATED_VESICLE		66	0.3278522	1.1954975	0.17277832	0.7024108	1.0	3372	tags=48%, list=28%, signal=67%
GOBP_NEGATIVE_REGULATION_OF_CELLULAR_PROTEIN_LOCALIZATION	GOBP_NEGATIVE_REGULATION_OF_CELLULAR_PROTEIN_LOCALIZATION		88	0.31056535	1.1954241	0.16484927	0.70225435	1.0	2190	tags=25%, list=18%, signal=30%
GOBP_POSITIVE_REGULATION_OF_NON_MOTILE_CILIUM_ASSEMBLY	GOBP_POSITIVE_REGULATION_OF_NON_MOTILE_CILIUM_ASSEMBLY		5	0.6170738	1.1953074	0.27683398	0.70222545	1.0	1097	tags=20%, list=9%, signal=22%
GOBP_REGULATION_OF_RAS_PROTEIN_SIGNAL_TRANSDUCTION	GOBP_REGULATION_OF_RAS_PROTEIN_SIGNAL_TRANSDUCTION		146	0.28803837	1.1949594	0.13241167	0.7029075	1.0	2701	tags=30%, list=22%, signal=38%
GOBP_CARBOHYDRATE_TRANSPORT	GOBP_CARBOHYDRATE_TRANSPORT		100	0.30752796	1.1948156	0.15905511	0.70296353	1.0	2130	tags=34%, list=18%, signal=41%
GOBP_REGULATION_OF_PROTEIN_DEPOLYMERIZATION	GOBP_REGULATION_OF_PROTEIN_DEPOLYMERIZATION		61	0.3313354	1.1946241	0.17543276	0.70318615	1.0	2090	tags=25%, list=17%, signal=30%
GOBP_RESPONSE_TO_MANGANESE_ION	GOBP_RESPONSE_TO_MANGANESE_ION		14	0.46263894	1.1945013	0.24777777	0.70318663	1.0	2239	tags=36%, list=19%, signal=44%
GOBP_NEGATIVE_REGULATION_OF_DNA_DEPENDENT_DNA_REPLICATION	GOBP_NEGATIVE_REGULATION_OF_DNA_DEPENDENT_DNA_REPLICATION		14	0.45967397	1.1944556	0.24136637	0.7029378	1.0	1766	tags=29%, list=15%, signal=33%
GOBP_SINOATRIAL_NODE_CELL_DEVELOPMENT	GOBP_SINOATRIAL_NODE_CELL_DEVELOPMENT		3	0.71280915	1.1941035	0.27786562	0.7036569	1.0	613	tags=67%, list=5%, signal=70%
GOBP_REPLICATION_BORN_DOUBLE_STRAND_BREAK_REPAIR_VIA_SISTER_CHROMATID_EXCHANGE	GOBP_REPLICATION_BORN_DOUBLE_STRAND_BREAK_REPAIR_VIA_SISTER_CHROMATID_EXCHANGE		4	0.65816283	1.1941006	0.28001565	0.70327944	1.0	1046	tags=25%, list=9%, signal=27%
GOBP_CELLULAR_RESPONSE_TO_STARVATION	GOBP_CELLULAR_RESPONSE_TO_STARVATION		124	0.29442564	1.1940906	0.144427	0.70292586	1.0	1083	tags=15%, list=9%, signal=16%
GOBP_CAMERA_TYPE_EYE_DEVELOPMENT	GOBP_CAMERA_TYPE_EYE_DEVELOPMENT		186	0.27966964	1.1940173	0.11906194	0.70277977	1.0	2843	tags=31%, list=24%, signal=40%
GOBP_CELLULAR_RESPONSE_TO_GAMMA_RADIATION	GOBP_CELLULAR_RESPONSE_TO_GAMMA_RADIATION		20	0.4233415	1.1936969	0.23938085	0.70339143	1.0	2597	tags=45%, list=22%, signal=57%
GOBP_METANEPHRIC_NEPHRON_DEVELOPMENT	GOBP_METANEPHRIC_NEPHRON_DEVELOPMENT		25	0.39994383	1.1936516	0.22599278	0.7031514	1.0	2683	tags=36%, list=22%, signal=46%
GOBP_POSITIVE_REGULATION_OF_BLOOD_VESSEL_ENDOTHELIAL_CELL_PROLIFERATION_INVOLVED_IN_SPROUTING_ANGIOGENESIS	GOBP_POSITIVE_REGULATION_OF_BLOOD_VESSEL_ENDOTHELIAL_CELL_PROLIFERATION_INVOLVED_IN_SPROUTING_ANGIOGENESIS		7	0.56002223	1.1934292	0.26984733	0.7034553	1.0	1794	tags=29%, list=15%, signal=34%
GOBP_MEMBRANE_TO_MEMBRANE_DOCKING	GOBP_MEMBRANE_TO_MEMBRANE_DOCKING		3	0.71196425	1.1934155	0.28111503	0.7031129	1.0	3380	tags=67%, list=28%, signal=93%
GOMF_DNA_TRANSLOCASE_ACTIVITY	GOMF_DNA_TRANSLOCASE_ACTIVITY		4	0.66249686	1.1933615	0.28109163	0.70289546	1.0	768	tags=25%, list=6%, signal=27%
GOBP_PYRIMIDINE_NUCLEOSIDE_MONOPHOSPHATE_BIOSYNTHETIC_PROCESS	GOBP_PYRIMIDINE_NUCLEOSIDE_MONOPHOSPHATE_BIOSYNTHETIC_PROCESS		13	0.46973053	1.1933295	0.25561905	0.70261216	1.0	904	tags=15%, list=8%, signal=17%
GOBP_PEPTIDYL_TYROSINE_MODIFICATION	GOBP_PEPTIDYL_TYROSINE_MODIFICATION		256	0.2685559	1.1932833	0.09748978	0.70237154	1.0	2764	tags=28%, list=23%, signal=36%
GOCC_REPLISOME	GOCC_REPLISOME		19	0.4252103	1.1932664	0.24898711	0.7020337	1.0	2174	tags=26%, list=18%, signal=32%
GOCC_T_TUBULE	GOCC_T_TUBULE		32	0.37954155	1.1931732	0.21327683	0.7019287	1.0	1140	tags=22%, list=9%, signal=24%
GOBP_REGULATION_OF_CELLULAR_COMPONENT_BIOGENESIS	GOBP_REGULATION_OF_CELLULAR_COMPONENT_BIOGENESIS		682	0.24813648	1.1930032	0.044121332	0.70207703	1.0	2786	tags=27%, list=23%, signal=33%
GOBP_PERICYTE_CELL_DIFFERENTIATION	GOBP_PERICYTE_CELL_DIFFERENTIATION		7	0.560385	1.1929163	0.26512524	0.70196605	1.0	2604	tags=57%, list=22%, signal=73%
GOBP_TRANSCYTOSIS	GOBP_TRANSCYTOSIS		17	0.43957773	1.1925634	0.24558173	0.70267344	1.0	2154	tags=29%, list=18%, signal=36%
GOBP_INTRA_GOLGI_VESICLE_MEDIATED_TRANSPORT	GOBP_INTRA_GOLGI_VESICLE_MEDIATED_TRANSPORT		29	0.39039493	1.1923822	0.21687171	0.7028543	1.0	3011	tags=38%, list=25%, signal=50%
GOCC_RECYCLING_ENDOSOME	GOCC_RECYCLING_ENDOSOME		134	0.29156864	1.1923113	0.14187928	0.702703	1.0	2023	tags=26%, list=17%, signal=31%
GOBP_SEX_DIFFERENTIATION	GOBP_SEX_DIFFERENTIATION		169	0.2834187	1.1920204	0.12869513	0.70321846	1.0	3133	tags=34%, list=26%, signal=45%
GOBP_T_CELL_HOMEOSTASIS	GOBP_T_CELL_HOMEOSTASIS		23	0.41068277	1.1920059	0.22985183	0.70288056	1.0	2797	tags=43%, list=23%, signal=57%
GOBP_REGULATION_OF_SENSORY_PERCEPTION	GOBP_REGULATION_OF_SENSORY_PERCEPTION		16	0.4503226	1.1918397	0.24817784	0.70302534	1.0	1771	tags=31%, list=15%, signal=37%
GOBP_REGULATION_OF_EOSINOPHIL_MIGRATION	GOBP_REGULATION_OF_EOSINOPHIL_MIGRATION		3	0.71432894	1.1917719	0.28255722	0.7028511	1.0	599	tags=33%, list=5%, signal=35%
GOBP_CYTOPLASMIC_MICROTUBULE_ORGANIZATION	GOBP_CYTOPLASMIC_MICROTUBULE_ORGANIZATION		47	0.34931436	1.1917058	0.20879121	0.70267284	1.0	4378	tags=60%, list=36%, signal=93%
GOBP_CELLULAR_RESPONSE_TO_DEXAMETHASONE_STIMULUS	GOBP_CELLULAR_RESPONSE_TO_DEXAMETHASONE_STIMULUS		24	0.40532786	1.1915673	0.23096356	0.70272136	1.0	792	tags=21%, list=7%, signal=22%
GOBP_POSITIVE_REGULATION_OF_ENDOTHELIAL_CELL_CHEMOTAXIS_BY_VEGF_ACTIVATED_VASCULAR_ENDOTHELIAL_GROWTH_FACTOR_RECEPTOR_SIGNALING_PATHWAY	GOBP_POSITIVE_REGULATION_OF_ENDOTHELIAL_CELL_CHEMOTAXIS_BY_VEGF_ACTIVATED_VASCULAR_ENDOTHELIAL_GROWTH_FACTOR_RECEPTOR_SIGNALING_PATHWAY		4	0.6606615	1.1913959	0.28297457	0.7028833	1.0	2764	tags=75%, list=23%, signal=97%
GOMF_PHOSPHOFRUCTOKINASE_ACTIVITY	GOMF_PHOSPHOFRUCTOKINASE_ACTIVITY		5	0.6185968	1.1911689	0.2750988	0.70319206	1.0	793	tags=40%, list=7%, signal=43%
GOBP_POSITIVE_REGULATION_OF_EXTRINSIC_APOPTOTIC_SIGNALING_PATHWAY	GOBP_POSITIVE_REGULATION_OF_EXTRINSIC_APOPTOTIC_SIGNALING_PATHWAY		33	0.37277687	1.1910939	0.21617852	0.70304984	1.0	2131	tags=33%, list=18%, signal=40%
GOBP_CELL_CELL_ADHESION_MEDIATED_BY_CADHERIN	GOBP_CELL_CELL_ADHESION_MEDIATED_BY_CADHERIN		24	0.40085903	1.1909122	0.22493711	0.7032286	1.0	3388	tags=46%, list=28%, signal=64%
GOBP_REGULATION_OF_CENTROSOME_CYCLE	GOBP_REGULATION_OF_CENTROSOME_CYCLE		39	0.36253098	1.190823	0.2093664	0.7031187	1.0	3969	tags=51%, list=33%, signal=76%
GOBP_CARDIAC_PACEMAKER_CELL_DIFFERENTIATION	GOBP_CARDIAC_PACEMAKER_CELL_DIFFERENTIATION		4	0.65953475	1.1907616	0.2694704	0.7029294	1.0	613	tags=50%, list=5%, signal=53%
GOMF_MOTOR_ACTIVITY	GOMF_MOTOR_ACTIVITY		82	0.31538865	1.1905981	0.16172156	0.7030494	1.0	2993	tags=50%, list=25%, signal=66%
GOBP_REGULATION_OF_NUCLEAR_CELL_CYCLE_DNA_REPLICATION	GOBP_REGULATION_OF_NUCLEAR_CELL_CYCLE_DNA_REPLICATION		13	0.47234917	1.1904911	0.25294986	0.703005	1.0	2394	tags=46%, list=20%, signal=58%
GOBP_POSITIVE_REGULATION_OF_VOLTAGE_GATED_CALCIUM_CHANNEL_ACTIVITY	GOBP_POSITIVE_REGULATION_OF_VOLTAGE_GATED_CALCIUM_CHANNEL_ACTIVITY		8	0.5402974	1.1899679	0.2723112	0.70425564	1.0	1778	tags=38%, list=15%, signal=44%
GOBP_ESTABLISHMENT_OF_CELL_POLARITY	GOBP_ESTABLISHMENT_OF_CELL_POLARITY		114	0.2980439	1.1898239	0.15130942	0.7043153	1.0	3037	tags=37%, list=25%, signal=49%
GOCC_GAP_JUNCTION	GOCC_GAP_JUNCTION		17	0.43288293	1.1898133	0.23542039	0.7039682	1.0	2738	tags=41%, list=23%, signal=53%
GOBP_NEGATIVE_REGULATION_OF_PEPTIDASE_ACTIVITY	GOBP_NEGATIVE_REGULATION_OF_PEPTIDASE_ACTIVITY		122	0.2953698	1.189576	0.15017065	0.704325	1.0	1237	tags=17%, list=10%, signal=19%
GOCC_ARYL_HYDROCARBON_RECEPTOR_COMPLEX	GOCC_ARYL_HYDROCARBON_RECEPTOR_COMPLEX		8	0.54365075	1.189532	0.2678906	0.7040813	1.0	1270	tags=38%, list=11%, signal=42%
GOBP_DNA_REPAIR	GOBP_DNA_REPAIR		416	0.25566897	1.1894116	0.073485866	0.7040658	1.0	3378	tags=31%, list=28%, signal=42%
GOBP_REGULATION_OF_MEIOTIC_NUCLEAR_DIVISION	GOBP_REGULATION_OF_MEIOTIC_NUCLEAR_DIVISION		14	0.45937726	1.1893746	0.2449422	0.70379746	1.0	3910	tags=57%, list=33%, signal=85%
GOBP_POSITIVE_REGULATION_OF_PATHWAY_RESTRICTED_SMAD_PROTEIN_PHOSPHORYLATION	GOBP_POSITIVE_REGULATION_OF_PATHWAY_RESTRICTED_SMAD_PROTEIN_PHOSPHORYLATION		32	0.37600362	1.1893065	0.22155899	0.7036274	1.0	1379	tags=25%, list=11%, signal=28%
GOBP_COENZYME_A_METABOLIC_PROCESS	GOBP_COENZYME_A_METABOLIC_PROCESS		14	0.4609086	1.1891845	0.25037092	0.70363325	1.0	299	tags=14%, list=2%, signal=15%
GOBP_PRIMARY_ALCOHOL_METABOLIC_PROCESS	GOBP_PRIMARY_ALCOHOL_METABOLIC_PROCESS		54	0.33865088	1.1890496	0.20034072	0.70367944	1.0	1533	tags=31%, list=13%, signal=36%
GOBP_POST_EMBRYONIC_ANIMAL_ORGAN_MORPHOGENESIS	GOBP_POST_EMBRYONIC_ANIMAL_ORGAN_MORPHOGENESIS		5	0.61460936	1.1890029	0.2764977	0.7034425	1.0	4631	tags=100%, list=39%, signal=163%
GOMF_MICROTUBULE_MOTOR_ACTIVITY	GOMF_MICROTUBULE_MOTOR_ACTIVITY		45	0.35010847	1.188984	0.20137931	0.70311946	1.0	2633	tags=49%, list=22%, signal=62%
GOBP_REGULATION_OF_POTASSIUM_ION_TRANSMEMBRANE_TRANSPORTER_ACTIVITY	GOBP_REGULATION_OF_POTASSIUM_ION_TRANSMEMBRANE_TRANSPORTER_ACTIVITY		34	0.3721108	1.1888541	0.21455415	0.7031302	1.0	1967	tags=32%, list=16%, signal=39%
GOBP_REGULATION_OF_STRESS_ACTIVATED_PROTEIN_KINASE_SIGNALING_CASCADE	GOBP_REGULATION_OF_STRESS_ACTIVATED_PROTEIN_KINASE_SIGNALING_CASCADE		125	0.29458883	1.1887268	0.15372719	0.70313406	1.0	1809	tags=19%, list=15%, signal=22%
GOBP_CELLULAR_RESPONSE_TO_OXYGEN_CONTAINING_COMPOUND	GOBP_CELLULAR_RESPONSE_TO_OXYGEN_CONTAINING_COMPOUND		779	0.24484293	1.1886635	0.03776361	0.70294523	1.0	3213	tags=34%, list=27%, signal=43%
GOCC_DENDRITIC_SHAFT	GOCC_DENDRITIC_SHAFT		24	0.40285248	1.1884732	0.2249467	0.70316714	1.0	831	tags=21%, list=7%, signal=22%
GOBP_RESPONSE_TO_METHOTREXATE	GOBP_RESPONSE_TO_METHOTREXATE		3	0.70303136	1.1884137	0.290463	0.7029801	1.0	3568	tags=100%, list=30%, signal=142%
GOBP_NEGATIVE_REGULATION_OF_PROTEIN_POLYMERIZATION	GOBP_NEGATIVE_REGULATION_OF_PROTEIN_POLYMERIZATION		55	0.33735585	1.1883166	0.195371	0.70289975	1.0	2090	tags=24%, list=17%, signal=28%
GOBP_G_PROTEIN_COUPLED_RECEPTOR_SIGNALING_PATHWAY	GOBP_G_PROTEIN_COUPLED_RECEPTOR_SIGNALING_PATHWAY		483	0.25255942	1.1883026	0.07000266	0.7025651	1.0	2083	tags=24%, list=17%, signal=28%
GOBP_BIOLOGICAL_ADHESION	GOBP_BIOLOGICAL_ADHESION		902	0.24263658	1.1882763	0.029043684	0.70227075	1.0	2691	tags=27%, list=22%, signal=32%
GOBP_MRNA_METHYLATION	GOBP_MRNA_METHYLATION		15	0.45034254	1.1882689	0.24739583	0.70191926	1.0	834	tags=13%, list=7%, signal=14%
GOMF_AMINOPHOSPHOLIPID_FLIPPASE_ACTIVITY	GOMF_AMINOPHOSPHOLIPID_FLIPPASE_ACTIVITY		6	0.5772652	1.1881491	0.28416148	0.70192856	1.0	786	tags=33%, list=7%, signal=36%
GOBP_FEEDING_BEHAVIOR	GOBP_FEEDING_BEHAVIOR		43	0.35139558	1.1879482	0.20307693	0.70216715	1.0	1771	tags=26%, list=15%, signal=30%
GOMF_SEQUENCE_SPECIFIC_DNA_BINDING	GOMF_SEQUENCE_SPECIFIC_DNA_BINDING		728	0.24531528	1.187826	0.042730846	0.7021746	1.0	1893	tags=19%, list=16%, signal=21%
GOBP_POSITIVE_REGULATION_OF_ORGANELLE_ORGANIZATION	GOBP_POSITIVE_REGULATION_OF_ORGANELLE_ORGANIZATION		425	0.25626752	1.1874944	0.07506702	0.70280945	1.0	3211	tags=32%, list=27%, signal=43%
GOBP_ALKALOID_METABOLIC_PROCESS	GOBP_ALKALOID_METABOLIC_PROCESS		5	0.6150907	1.1874058	0.2812989	0.7026995	1.0	1072	tags=40%, list=9%, signal=44%
GOCC_SMOOTH_ENDOPLASMIC_RETICULUM_MEMBRANE	GOCC_SMOOTH_ENDOPLASMIC_RETICULUM_MEMBRANE		5	0.615602	1.1874032	0.30019802	0.7023335	1.0	1210	tags=40%, list=10%, signal=44%
GOBP_REGULATION_OF_BILE_ACID_BIOSYNTHETIC_PROCESS	GOBP_REGULATION_OF_BILE_ACID_BIOSYNTHETIC_PROCESS		8	0.53447014	1.1873262	0.27091184	0.7022096	1.0	1264	tags=38%, list=11%, signal=42%
GOCC_MITOTIC_SPINDLE	GOCC_MITOTIC_SPINDLE		119	0.29300258	1.1870328	0.15221518	0.7027212	1.0	2865	tags=30%, list=24%, signal=39%
GOBP_POSITIVE_REGULATION_OF_T_HELPER_CELL_DIFFERENTIATION	GOBP_POSITIVE_REGULATION_OF_T_HELPER_CELL_DIFFERENTIATION		15	0.44607583	1.1867914	0.25102726	0.7031009	1.0	1517	tags=27%, list=13%, signal=30%
GOBP_MITOTIC_G2_DNA_DAMAGE_CHECKPOINT	GOBP_MITOTIC_G2_DNA_DAMAGE_CHECKPOINT		20	0.4207142	1.1867453	0.23583518	0.7028754	1.0	4242	tags=60%, list=35%, signal=93%
GOBP_PLASMA_MEMBRANE_REPAIR	GOBP_PLASMA_MEMBRANE_REPAIR		9	0.52014434	1.1864976	0.26844105	0.70325845	1.0	704	tags=33%, list=6%, signal=35%
GOBP_TRAIL_ACTIVATED_APOPTOTIC_SIGNALING_PATHWAY	GOBP_TRAIL_ACTIVATED_APOPTOTIC_SIGNALING_PATHWAY		8	0.5373872	1.1864223	0.27147767	0.70311075	1.0	2797	tags=63%, list=23%, signal=81%
GOBP_POSITIVE_REGULATION_OF_PROTEIN_KINASE_A_SIGNALING	GOBP_POSITIVE_REGULATION_OF_PROTEIN_KINASE_A_SIGNALING		6	0.57856196	1.1861738	0.2835131	0.70349455	1.0	3061	tags=67%, list=25%, signal=89%
GOMF_DTTP_DIPHOSPHATASE_ACTIVITY	GOMF_DTTP_DIPHOSPHATASE_ACTIVITY		4	0.6542259	1.1860348	0.28470588	0.703553	1.0	3152	tags=75%, list=26%, signal=102%
GOBP_RHOMBOMERE_DEVELOPMENT	GOBP_RHOMBOMERE_DEVELOPMENT		4	0.6625185	1.1859604	0.2843859	0.7034105	1.0	1816	tags=75%, list=15%, signal=88%
GOBP_TRYPTOPHAN_CATABOLIC_PROCESS	GOBP_TRYPTOPHAN_CATABOLIC_PROCESS		5	0.6125828	1.1859311	0.28403294	0.7031238	1.0	1295	tags=40%, list=11%, signal=45%
GOBP_WHITE_FAT_CELL_DIFFERENTIATION	GOBP_WHITE_FAT_CELL_DIFFERENTIATION		11	0.48938513	1.1857823	0.2632949	0.7032022	1.0	2274	tags=45%, list=19%, signal=56%
GOMF_D_GLUCOSE_TRANSMEMBRANE_TRANSPORTER_ACTIVITY	GOMF_D_GLUCOSE_TRANSMEMBRANE_TRANSPORTER_ACTIVITY		3	0.70520586	1.1856513	0.2840545	0.7032325	1.0	1360	tags=67%, list=11%, signal=75%
GOCC_U2_TYPE_SPLICEOSOMAL_COMPLEX	GOCC_U2_TYPE_SPLICEOSOMAL_COMPLEX		75	0.31803373	1.1855083	0.18213716	0.70329577	1.0	4101	tags=40%, list=34%, signal=60%
GOBP_RESPONSE_TO_ACIDIC_PH	GOBP_RESPONSE_TO_ACIDIC_PH		18	0.4314481	1.1854789	0.24649154	0.7030102	1.0	463	tags=22%, list=4%, signal=23%
GOBP_ORGANIC_ACID_TRANSMEMBRANE_TRANSPORT	GOBP_ORGANIC_ACID_TRANSMEMBRANE_TRANSPORT		104	0.3001089	1.1853684	0.1623959	0.70299417	1.0	1326	tags=20%, list=11%, signal=23%
GOBP_NEGATIVE_REGULATION_OF_CELL_CELL_ADHESION	GOBP_NEGATIVE_REGULATION_OF_CELL_CELL_ADHESION		111	0.29951733	1.185316	0.16276865	0.70279145	1.0	2457	tags=26%, list=20%, signal=33%
GOBP_POSITIVE_REGULATION_OF_PROTEIN_GLYCOSYLATION	GOBP_POSITIVE_REGULATION_OF_PROTEIN_GLYCOSYLATION		8	0.5368814	1.1850331	0.27112278	0.70327264	1.0	2691	tags=38%, list=22%, signal=48%
GOBP_SYNAPTIC_VESICLE_RECYCLING_VIA_ENDOSOME	GOBP_SYNAPTIC_VESICLE_RECYCLING_VIA_ENDOSOME		7	0.5573915	1.1847428	0.2767584	0.7037906	1.0	2582	tags=57%, list=21%, signal=73%
GOBP_CELLULAR_RESPONSE_TO_NITROGEN_COMPOUND	GOBP_CELLULAR_RESPONSE_TO_NITROGEN_COMPOUND		469	0.2526412	1.1846306	0.07416268	0.7037704	1.0	2885	tags=30%, list=24%, signal=38%
GOBP_EMBRYONIC_HEART_TUBE_MORPHOGENESIS	GOBP_EMBRYONIC_HEART_TUBE_MORPHOGENESIS		44	0.3503515	1.1846104	0.20508416	0.70346546	1.0	1268	tags=16%, list=11%, signal=18%
GOBP_REGULATION_OF_LEUKOCYTE_MEDIATED_CYTOTOXICITY	GOBP_REGULATION_OF_LEUKOCYTE_MEDIATED_CYTOTOXICITY		27	0.3882558	1.1845862	0.2361062	0.703168	1.0	822	tags=19%, list=7%, signal=20%
GOBP_REGULATION_OF_POSTSYNAPTIC_MEMBRANE_NEUROTRANSMITTER_RECEPTOR_LEVELS	GOBP_REGULATION_OF_POSTSYNAPTIC_MEMBRANE_NEUROTRANSMITTER_RECEPTOR_LEVELS		35	0.3641072	1.1839783	0.21760738	0.70465845	1.0	2044	tags=26%, list=17%, signal=31%
GOBP_NEGATIVE_REGULATION_OF_BICELLULAR_TIGHT_JUNCTION_ASSEMBLY	GOBP_NEGATIVE_REGULATION_OF_BICELLULAR_TIGHT_JUNCTION_ASSEMBLY		3	0.7081945	1.1838506	0.29133546	0.70468545	1.0	3506	tags=100%, list=29%, signal=141%
GOBP_PRIMITIVE_HEMOPOIESIS	GOBP_PRIMITIVE_HEMOPOIESIS		7	0.5565534	1.183644	0.2834467	0.70496166	1.0	1794	tags=29%, list=15%, signal=34%
GOBP_MAINTENANCE_OF_CELL_POLARITY	GOBP_MAINTENANCE_OF_CELL_POLARITY		14	0.45340678	1.1836128	0.24648929	0.70468724	1.0	3327	tags=50%, list=28%, signal=69%
GOMF_ACTIVE_TRANSMEMBRANE_TRANSPORTER_ACTIVITY	GOMF_ACTIVE_TRANSMEMBRANE_TRANSPORTER_ACTIVITY		192	0.27497944	1.1833862	0.12614475	0.7050083	1.0	1475	tags=23%, list=12%, signal=26%
GOCC_INTRINSIC_COMPONENT_OF_ENDOPLASMIC_RETICULUM_MEMBRANE	GOCC_INTRINSIC_COMPONENT_OF_ENDOPLASMIC_RETICULUM_MEMBRANE		110	0.29883736	1.1832924	0.16264866	0.7049277	1.0	1102	tags=15%, list=9%, signal=16%
GOBP_UBIQUITIN_INDEPENDENT_PROTEIN_CATABOLIC_PROCESS_VIA_THE_MULTIVESICULAR_BODY_SORTING_PATHWAY	GOBP_UBIQUITIN_INDEPENDENT_PROTEIN_CATABOLIC_PROCESS_VIA_THE_MULTIVESICULAR_BODY_SORTING_PATHWAY		5	0.6144388	1.1831341	0.2901945	0.7050366	1.0	3335	tags=80%, list=28%, signal=111%
GOBP_SYNAPTIC_VESICLE_ENDOSOMAL_PROCESSING	GOBP_SYNAPTIC_VESICLE_ENDOSOMAL_PROCESSING		9	0.5159514	1.1830157	0.27276134	0.7050311	1.0	2582	tags=56%, list=21%, signal=71%
GOBP_RESPONSE_TO_PROSTAGLANDIN	GOBP_RESPONSE_TO_PROSTAGLANDIN		22	0.40792903	1.182998	0.24535857	0.70471394	1.0	1693	tags=32%, list=14%, signal=37%
GOMF_PHOSPHOLIPID_TRANSPORTER_ACTIVITY	GOMF_PHOSPHOLIPID_TRANSPORTER_ACTIVITY		35	0.3679974	1.182886	0.2306882	0.70469356	1.0	1918	tags=26%, list=16%, signal=31%
GOMF_MHC_PROTEIN_COMPLEX_BINDING	GOMF_MHC_PROTEIN_COMPLEX_BINDING		11	0.4880309	1.1828061	0.26647252	0.7045684	1.0	753	tags=27%, list=6%, signal=29%
GOBP_POSITIVE_REGULATION_OF_REGULATORY_T_CELL_DIFFERENTIATION	GOBP_POSITIVE_REGULATION_OF_REGULATORY_T_CELL_DIFFERENTIATION		4	0.6505625	1.1826756	0.2900734	0.70460266	1.0	672	tags=25%, list=6%, signal=26%
GOBP_POSTSYNAPTIC_ACTIN_CYTOSKELETON_ORGANIZATION	GOBP_POSTSYNAPTIC_ACTIN_CYTOSKELETON_ORGANIZATION		6	0.57859224	1.1826589	0.28758675	0.70428705	1.0	5064	tags=100%, list=42%, signal=173%
GOBP_REGULATION_OF_TRANSLATION_INITIATION_IN_RESPONSE_TO_ENDOPLASMIC_RETICULUM_STRESS	GOBP_REGULATION_OF_TRANSLATION_INITIATION_IN_RESPONSE_TO_ENDOPLASMIC_RETICULUM_STRESS		6	0.5831955	1.1824856	0.27858546	0.7044429	1.0	2101	tags=33%, list=17%, signal=40%
GOBP_RESPONSE_TO_STILBENOID	GOBP_RESPONSE_TO_STILBENOID		4	0.6445832	1.18214	0.2943981	0.7051153	1.0	1326	tags=75%, list=11%, signal=84%
GOBP_POSITIVE_REGULATION_OF_TOLL_LIKE_RECEPTOR_9_SIGNALING_PATHWAY	GOBP_POSITIVE_REGULATION_OF_TOLL_LIKE_RECEPTOR_9_SIGNALING_PATHWAY		5	0.6117624	1.1820745	0.29580152	0.7049446	1.0	220	tags=20%, list=2%, signal=20%
GOBP_POSITIVE_REGULATION_OF_RESPONSE_TO_EXTERNAL_STIMULUS	GOBP_POSITIVE_REGULATION_OF_RESPONSE_TO_EXTERNAL_STIMULUS		300	0.2621541	1.1820694	0.100958824	0.70459086	1.0	2113	tags=21%, list=18%, signal=25%
GOBP_REGULATION_OF_HEART_RATE_BY_CARDIAC_CONDUCTION	GOBP_REGULATION_OF_HEART_RATE_BY_CARDIAC_CONDUCTION		27	0.38739252	1.181583	0.23280802	0.7056995	1.0	1459	tags=30%, list=12%, signal=34%
GOBP_REGULATION_OF_CARDIAC_MUSCLE_CELL_MEMBRANE_POTENTIAL	GOBP_REGULATION_OF_CARDIAC_MUSCLE_CELL_MEMBRANE_POTENTIAL		3	0.7113834	1.1815407	0.28599527	0.70546806	1.0	1778	tags=67%, list=15%, signal=78%
GOBP_CELLULAR_RESPONSE_TO_ATP	GOBP_CELLULAR_RESPONSE_TO_ATP		10	0.50575227	1.1814492	0.2557787	0.70537263	1.0	2802	tags=50%, list=23%, signal=65%
GOBP_ADENOSINE_METABOLIC_PROCESS	GOBP_ADENOSINE_METABOLIC_PROCESS		6	0.57954705	1.1814294	0.29027176	0.7050681	1.0	45	tags=17%, list=0%, signal=17%
GOCC_PLASMA_MEMBRANE_RAFT	GOCC_PLASMA_MEMBRANE_RAFT		79	0.3125	1.1812959	0.17891683	0.70510787	1.0	2261	tags=27%, list=19%, signal=33%
GOBP_POSITIVE_REGULATION_OF_PROTEIN_SUMOYLATION	GOBP_POSITIVE_REGULATION_OF_PROTEIN_SUMOYLATION		11	0.4904437	1.1808286	0.2679985	0.7061812	1.0	1202	tags=27%, list=10%, signal=30%
GOCC_MULTIVESICULAR_BODY_MEMBRANE	GOCC_MULTIVESICULAR_BODY_MEMBRANE		10	0.5006367	1.1805557	0.2809978	0.7066389	1.0	1579	tags=30%, list=13%, signal=35%
GOCC_CHROMOSOME_PASSENGER_COMPLEX	GOCC_CHROMOSOME_PASSENGER_COMPLEX		3	0.7063624	1.1805325	0.28897795	0.70634454	1.0	3528	tags=100%, list=29%, signal=142%
GOBP_POSITIVE_REGULATION_OF_CD4_POSITIVE_ALPHA_BETA_T_CELL_ACTIVATION	GOBP_POSITIVE_REGULATION_OF_CD4_POSITIVE_ALPHA_BETA_T_CELL_ACTIVATION		23	0.40646353	1.1804825	0.23571946	0.7061271	1.0	1968	tags=30%, list=16%, signal=36%
GOBP_INNER_EAR_MORPHOGENESIS	GOBP_INNER_EAR_MORPHOGENESIS		46	0.34711772	1.1804721	0.21443515	0.7057934	1.0	2441	tags=28%, list=20%, signal=35%
GOBP_CELLULAR_RESPONSE_TO_PROSTAGLANDIN_STIMULUS	GOBP_CELLULAR_RESPONSE_TO_PROSTAGLANDIN_STIMULUS		16	0.4377709	1.1804581	0.24363233	0.70547056	1.0	2625	tags=44%, list=22%, signal=56%
GOBP_CELL_COMMUNICATION_BY_ELECTRICAL_COUPLING_INVOLVED_IN_CARDIAC_CONDUCTION	GOBP_CELL_COMMUNICATION_BY_ELECTRICAL_COUPLING_INVOLVED_IN_CARDIAC_CONDUCTION		15	0.44862995	1.180362	0.26259258	0.7054063	1.0	2434	tags=33%, list=20%, signal=42%
GOBP_ENDODERMAL_CELL_DIFFERENTIATION	GOBP_ENDODERMAL_CELL_DIFFERENTIATION		31	0.3766693	1.1803169	0.22052012	0.70517415	1.0	2920	tags=35%, list=24%, signal=47%
GOBP_CELL_JUNCTION_ORGANIZATION	GOBP_CELL_JUNCTION_ORGANIZATION		475	0.2515747	1.1802926	0.071862616	0.7048824	1.0	2446	tags=25%, list=20%, signal=30%
GOBP_REGULATION_OF_ACTIVATION_OF_JANUS_KINASE_ACTIVITY	GOBP_REGULATION_OF_ACTIVATION_OF_JANUS_KINASE_ACTIVITY		3	0.70213306	1.1801635	0.29610696	0.7049183	1.0	672	tags=67%, list=6%, signal=71%
GOBP_PEPTIDYL_THREONINE_MODIFICATION	GOBP_PEPTIDYL_THREONINE_MODIFICATION		90	0.30673614	1.179863	0.1708575	0.70547926	1.0	2652	tags=26%, list=22%, signal=33%
GOMF_TRANSMEMBRANE_RECEPTOR_PROTEIN_SERINE_THREONINE_KINASE_ACTIVITY	GOMF_TRANSMEMBRANE_RECEPTOR_PROTEIN_SERINE_THREONINE_KINASE_ACTIVITY		13	0.46808714	1.1796364	0.2691735	0.7058041	1.0	3734	tags=46%, list=31%, signal=67%
GOBP_HISTAMINE_METABOLIC_PROCESS	GOBP_HISTAMINE_METABOLIC_PROCESS		5	0.6097672	1.1796354	0.29030994	0.70544136	1.0	389	tags=20%, list=3%, signal=21%
GOBP_NEGATIVE_REGULATION_OF_DENDRITE_DEVELOPMENT	GOBP_NEGATIVE_REGULATION_OF_DENDRITE_DEVELOPMENT		3	0.7090221	1.1794455	0.30854872	0.7056548	1.0	2013	tags=67%, list=17%, signal=80%
GOBP_REGULATION_OF_PROTEIN_LOCALIZATION_TO_NUCLEUS	GOBP_REGULATION_OF_PROTEIN_LOCALIZATION_TO_NUCLEUS		112	0.2963871	1.1790655	0.16765904	0.706446	1.0	2131	tags=21%, list=18%, signal=25%
GOBP_NEGATIVE_REGULATION_OF_TELOMERE_CAPPING	GOBP_NEGATIVE_REGULATION_OF_TELOMERE_CAPPING		6	0.5723296	1.1788642	0.27389777	0.70670193	1.0	816	tags=33%, list=7%, signal=36%
GOBP_SRP_DEPENDENT_COTRANSLATIONAL_PROTEIN_TARGETING_TO_MEMBRANE_TRANSLOCATION	GOBP_SRP_DEPENDENT_COTRANSLATIONAL_PROTEIN_TARGETING_TO_MEMBRANE_TRANSLOCATION		6	0.57825905	1.1785971	0.29261586	0.70714194	1.0	5068	tags=100%, list=42%, signal=173%
GOBP_PROTEIN_POLY_ADP_RIBOSYLATION	GOBP_PROTEIN_POLY_ADP_RIBOSYLATION		5	0.60497934	1.1784987	0.30036044	0.70708084	1.0	191	tags=20%, list=2%, signal=20%
GOCC_RIPOPTOSOME	GOCC_RIPOPTOSOME		5	0.60970545	1.1784505	0.29361033	0.7068736	1.0	4121	tags=80%, list=34%, signal=122%
GOBP_SUGAR_MEDIATED_SIGNALING_PATHWAY	GOBP_SUGAR_MEDIATED_SIGNALING_PATHWAY		4	0.65182054	1.1784415	0.29819041	0.70653814	1.0	1199	tags=50%, list=10%, signal=56%
GOBP_REGULATION_OF_PROTEIN_LOCALIZATION_TO_CENTROSOME	GOBP_REGULATION_OF_PROTEIN_LOCALIZATION_TO_CENTROSOME		6	0.57322943	1.1783704	0.28408644	0.7064009	1.0	3884	tags=50%, list=32%, signal=74%
GOBP_AMINOPHOSPHOLIPID_TRANSLOCATION	GOBP_AMINOPHOSPHOLIPID_TRANSLOCATION		6	0.5772652	1.1780006	0.29684457	0.7071618	1.0	786	tags=33%, list=7%, signal=36%
GOBP_RECEPTOR_GUANYLYL_CYCLASE_SIGNALING_PATHWAY	GOBP_RECEPTOR_GUANYLYL_CYCLASE_SIGNALING_PATHWAY		3	0.7043086	1.1778799	0.30019647	0.7071596	1.0	1413	tags=67%, list=12%, signal=76%
GOBP_TRANSMEMBRANE_RECEPTOR_PROTEIN_TYROSINE_KINASE_SIGNALING_PATHWAY	GOBP_TRANSMEMBRANE_RECEPTOR_PROTEIN_TYROSINE_KINASE_SIGNALING_PATHWAY		546	0.24803683	1.1777791	0.07090336	0.70709896	1.0	2722	tags=28%, list=23%, signal=35%
GOBP_LIPID_DROPLET_FORMATION	GOBP_LIPID_DROPLET_FORMATION		5	0.61426663	1.1777331	0.29581252	0.70687646	1.0	92	tags=20%, list=1%, signal=20%
GOBP_REGULATION_OF_CELLULAR_RESPONSE_TO_STRESS	GOBP_REGULATION_OF_CELLULAR_RESPONSE_TO_STRESS		492	0.25072926	1.1776351	0.07174888	0.7068032	1.0	1967	tags=18%, list=16%, signal=21%
GOMF_LYSINE_N_ACETYLTRANSFERASE_ACTIVITY_ACTING_ON_ACETYL_PHOSPHATE_AS_DONOR	GOMF_LYSINE_N_ACETYLTRANSFERASE_ACTIVITY_ACTING_ON_ACETYL_PHOSPHATE_AS_DONOR		5	0.6140289	1.1775848	0.29969183	0.7065962	1.0	974	tags=40%, list=8%, signal=44%
GOBP_POSITIVE_REGULATION_OF_PHOSPHORUS_METABOLIC_PROCESS	GOBP_POSITIVE_REGULATION_OF_PHOSPHORUS_METABOLIC_PROCESS		662	0.24505606	1.1774343	0.05781368	0.70669276	1.0	2056	tags=21%, list=17%, signal=24%
GOBP_REGULATION_OF_SMAD_PROTEIN_SIGNAL_TRANSDUCTION	GOBP_REGULATION_OF_SMAD_PROTEIN_SIGNAL_TRANSDUCTION		16	0.4414576	1.1767725	0.25769374	0.7083386	1.0	2351	tags=44%, list=20%, signal=54%
GOBP_REGULATION_OF_PEPTIDYL_THREONINE_PHOSPHORYLATION	GOBP_REGULATION_OF_PEPTIDYL_THREONINE_PHOSPHORYLATION		32	0.3695438	1.1765475	0.2326802	0.708663	1.0	2013	tags=25%, list=17%, signal=30%
GOBP_FIBRINOLYSIS	GOBP_FIBRINOLYSIS		12	0.47708872	1.1761571	0.27246273	0.709481	1.0	4497	tags=67%, list=37%, signal=106%
GOBP_KETONE_BODY_METABOLIC_PROCESS	GOBP_KETONE_BODY_METABOLIC_PROCESS		7	0.5533178	1.1758921	0.27885714	0.7099232	1.0	1933	tags=43%, list=16%, signal=51%
GOBP_SUBPALLIUM_DEVELOPMENT	GOBP_SUBPALLIUM_DEVELOPMENT		15	0.44432458	1.1757892	0.26234907	0.7098681	1.0	1022	tags=33%, list=9%, signal=36%
GOBP_REGULATION_OF_NUCLEAR_DIVISION	GOBP_REGULATION_OF_NUCLEAR_DIVISION		99	0.3020402	1.1756861	0.17648943	0.7098189	1.0	3959	tags=49%, list=33%, signal=73%
GOBP_NEGATIVE_REGULATION_OF_NEURON_MIGRATION	GOBP_NEGATIVE_REGULATION_OF_NEURON_MIGRATION		6	0.57306457	1.1755532	0.30397838	0.7098572	1.0	3133	tags=83%, list=26%, signal=113%
GOBP_REGULATION_OF_ATTACHMENT_OF_SPINDLE_MICROTUBULES_TO_KINETOCHORE	GOBP_REGULATION_OF_ATTACHMENT_OF_SPINDLE_MICROTUBULES_TO_KINETOCHORE		13	0.4645336	1.1753324	0.2697049	0.71017855	1.0	3884	tags=69%, list=32%, signal=102%
GOBP_REGULATION_OF_CELLULAR_CARBOHYDRATE_METABOLIC_PROCESS	GOBP_REGULATION_OF_CELLULAR_CARBOHYDRATE_METABOLIC_PROCESS		96	0.30132774	1.1753303	0.18038586	0.7098216	1.0	1427	tags=22%, list=12%, signal=25%
GOBP_CARTILAGE_DEVELOPMENT	GOBP_CARTILAGE_DEVELOPMENT		118	0.29370514	1.1752946	0.16650929	0.70957005	1.0	2830	tags=34%, list=24%, signal=44%
GOBP_REGULATION_OF_PROTEIN_PHOSPHORYLATION	GOBP_REGULATION_OF_PROTEIN_PHOSPHORYLATION		805	0.2414947	1.1750938	0.047814537	0.7098114	1.0	2691	tags=25%, list=22%, signal=31%
GOCC_EXTRINSIC_COMPONENT_OF_PLASMA_MEMBRANE	GOCC_EXTRINSIC_COMPONENT_OF_PLASMA_MEMBRANE		120	0.2900509	1.1750845	0.17177722	0.7094787	1.0	2872	tags=32%, list=24%, signal=41%
GOBP_MICROTUBULE_ORGANIZING_CENTER_ORGANIZATION	GOBP_MICROTUBULE_ORGANIZING_CENTER_ORGANIZATION		112	0.29582348	1.1745387	0.16666667	0.710744	1.0	3045	tags=34%, list=25%, signal=45%
GOBP_BONE_DEVELOPMENT	GOBP_BONE_DEVELOPMENT		134	0.2879047	1.1743929	0.16605504	0.71082246	1.0	2545	tags=28%, list=21%, signal=36%
GOCC_SYNAPTIC_CLEFT	GOCC_SYNAPTIC_CLEFT		8	0.53238463	1.1742923	0.28244275	0.71076953	1.0	875	tags=38%, list=7%, signal=40%
GOMF_D_LOOP_DNA_BINDING	GOMF_D_LOOP_DNA_BINDING		4	0.63866097	1.1741279	0.30431402	0.71091044	1.0	3149	tags=50%, list=26%, signal=68%
GOBP_NAIL_DEVELOPMENT	GOBP_NAIL_DEVELOPMENT		4	0.6486632	1.1740669	0.3041138	0.71073306	1.0	3080	tags=75%, list=26%, signal=101%
GOBP_POSITIVE_REGULATION_OF_AMYLOID_BETA_FORMATION	GOBP_POSITIVE_REGULATION_OF_AMYLOID_BETA_FORMATION		14	0.4533148	1.1740503	0.26437202	0.7104272	1.0	2592	tags=43%, list=22%, signal=55%
GOBP_DEOXYRIBONUCLEOSIDE_TRIPHOSPHATE_BIOSYNTHETIC_PROCESS	GOBP_DEOXYRIBONUCLEOSIDE_TRIPHOSPHATE_BIOSYNTHETIC_PROCESS		5	0.6118179	1.17398	0.30179128	0.71027744	1.0	61	tags=20%, list=1%, signal=20%
GOBP_CIRCULATORY_SYSTEM_PROCESS	GOBP_CIRCULATORY_SYSTEM_PROCESS		386	0.254401	1.173875	0.09147666	0.7102462	1.0	2097	tags=24%, list=17%, signal=29%
GOMF_3_BETA_HYDROXY_DELTA5_STEROID_DEHYDROGENASE_ACTIVITY	GOMF_3_BETA_HYDROXY_DELTA5_STEROID_DEHYDROGENASE_ACTIVITY		3	0.6974651	1.1734585	0.2971792	0.71114826	1.0	369	tags=33%, list=3%, signal=34%
GOCC_GOLGI_STACK	GOCC_GOLGI_STACK		102	0.30008426	1.1734457	0.17665918	0.7108251	1.0	3444	tags=36%, list=29%, signal=50%
GOMF_ESTROGEN_16_ALPHA_HYDROXYLASE_ACTIVITY	GOMF_ESTROGEN_16_ALPHA_HYDROXYLASE_ACTIVITY		3	0.7017508	1.1731963	0.29936558	0.7112148	1.0	146	tags=33%, list=1%, signal=34%
GOBP_EMBRYONIC_CAMERA_TYPE_EYE_FORMATION	GOBP_EMBRYONIC_CAMERA_TYPE_EYE_FORMATION		5	0.60272884	1.1729873	0.29873613	0.71148825	1.0	3037	tags=60%, list=25%, signal=80%
GOBP_PEPTIDYL_ARGININE_N_METHYLATION	GOBP_PEPTIDYL_ARGININE_N_METHYLATION		6	0.5722187	1.1729568	0.30362776	0.7112194	1.0	349	tags=17%, list=3%, signal=17%
GOBP_PYRIMIDINE_NUCLEOTIDE_SALVAGE	GOBP_PYRIMIDINE_NUCLEOTIDE_SALVAGE		5	0.6109668	1.1728753	0.30262142	0.7111067	1.0	6	tags=20%, list=0%, signal=20%
GOBP_NUCLEOSIDE_MONOPHOSPHATE_METABOLIC_PROCESS	GOBP_NUCLEOSIDE_MONOPHOSPHATE_METABOLIC_PROCESS		59	0.3285992	1.1727785	0.20222072	0.7110362	1.0	904	tags=14%, list=8%, signal=15%
GOBP_MUSCLE_HYPERTROPHY_IN_RESPONSE_TO_STRESS	GOBP_MUSCLE_HYPERTROPHY_IN_RESPONSE_TO_STRESS		15	0.44557336	1.1725391	0.25574607	0.7114101	1.0	1308	tags=33%, list=11%, signal=37%
GOBP_REGULATION_OF_ACTION_POTENTIAL	GOBP_REGULATION_OF_ACTION_POTENTIAL		36	0.36419904	1.1725056	0.22824188	0.7111547	1.0	1368	tags=28%, list=11%, signal=31%
GOBP_G2_DNA_DAMAGE_CHECKPOINT	GOBP_G2_DNA_DAMAGE_CHECKPOINT		29	0.37763578	1.1724782	0.24348132	0.7108777	1.0	4242	tags=55%, list=35%, signal=85%
GOBP_CELL_FATE_SPECIFICATION	GOBP_CELL_FATE_SPECIFICATION		47	0.34158418	1.1724735	0.20939597	0.71053183	1.0	1394	tags=21%, list=12%, signal=24%
GOMF_MHC_PROTEIN_BINDING	GOMF_MHC_PROTEIN_BINDING		15	0.4472347	1.1722527	0.2596705	0.71084285	1.0	430	tags=20%, list=4%, signal=21%
GOBP_DNA_REPLICATION_INITIATION	GOBP_DNA_REPLICATION_INITIATION		35	0.36294788	1.1721087	0.22781272	0.71091133	1.0	3695	tags=54%, list=31%, signal=78%
GOBP_MEMBRANE_FISSION	GOBP_MEMBRANE_FISSION		11	0.48105472	1.1718662	0.27729258	0.71128637	1.0	3113	tags=64%, list=26%, signal=86%
GOBP_CELL_CYCLE_G2_M_PHASE_TRANSITION	GOBP_CELL_CYCLE_G2_M_PHASE_TRANSITION		213	0.27056473	1.1717092	0.14137523	0.71138865	1.0	4435	tags=49%, list=37%, signal=77%
GOBP_REGULATION_OF_CELLULAR_RESPONSE_TO_MACROPHAGE_COLONY_STIMULATING_FACTOR_STIMULUS	GOBP_REGULATION_OF_CELLULAR_RESPONSE_TO_MACROPHAGE_COLONY_STIMULATING_FACTOR_STIMULUS		4	0.64718664	1.1716288	0.3094488	0.71127856	1.0	2458	tags=50%, list=20%, signal=63%
GOBP_HAIR_CELL_DIFFERENTIATION	GOBP_HAIR_CELL_DIFFERENTIATION		28	0.38019943	1.1715754	0.25071427	0.7110853	1.0	2077	tags=25%, list=17%, signal=30%
GOBP_POSITIVE_REGULATION_OF_AUTOPHAGOSOME_ASSEMBLY	GOBP_POSITIVE_REGULATION_OF_AUTOPHAGOSOME_ASSEMBLY		9	0.5111776	1.1715422	0.27583614	0.71082675	1.0	2757	tags=56%, list=23%, signal=72%
GOBP_DRUG_TRANSMEMBRANE_TRANSPORT	GOBP_DRUG_TRANSMEMBRANE_TRANSPORT		8	0.5225038	1.1711341	0.2810136	0.71170855	1.0	792	tags=38%, list=7%, signal=40%
GOBP_POSITIVE_REGULATION_OF_LONG_TERM_NEURONAL_SYNAPTIC_PLASTICITY	GOBP_POSITIVE_REGULATION_OF_LONG_TERM_NEURONAL_SYNAPTIC_PLASTICITY		5	0.6064221	1.1710169	0.30313456	0.71170926	1.0	4062	tags=60%, list=34%, signal=91%
GOBP_REGULATION_OF_CELL_KILLING	GOBP_REGULATION_OF_CELL_KILLING		37	0.35900232	1.1708356	0.22932862	0.7118944	1.0	2978	tags=38%, list=25%, signal=50%
GOBP_INTEGRIN_ACTIVATION	GOBP_INTEGRIN_ACTIVATION		20	0.4154488	1.170835	0.25053763	0.7115384	1.0	2354	tags=30%, list=20%, signal=37%
GOBP_NEGATIVE_REGULATION_OF_ANOIKIS	GOBP_NEGATIVE_REGULATION_OF_ANOIKIS		13	0.47498602	1.17079	0.26878506	0.7113144	1.0	2340	tags=46%, list=19%, signal=57%
GOBP_REGULATION_OF_PROTEIN_ADP_RIBOSYLATION	GOBP_REGULATION_OF_PROTEIN_ADP_RIBOSYLATION		4	0.64245623	1.1707195	0.30987558	0.711172	1.0	4237	tags=75%, list=35%, signal=116%
GOBP_IRE1_MEDIATED_UNFOLDED_PROTEIN_RESPONSE	GOBP_IRE1_MEDIATED_UNFOLDED_PROTEIN_RESPONSE		54	0.33133227	1.1705872	0.21649832	0.71122277	1.0	2916	tags=33%, list=24%, signal=44%
GOBP_TELOMERE_MAINTENANCE_VIA_RECOMBINATION	GOBP_TELOMERE_MAINTENANCE_VIA_RECOMBINATION		12	0.47818846	1.1701608	0.2828923	0.71214736	1.0	1046	tags=25%, list=9%, signal=27%
GOBP_NEGATIVE_REGULATION_OF_LYMPHOCYTE_ACTIVATION	GOBP_NEGATIVE_REGULATION_OF_LYMPHOCYTE_ACTIVATION		87	0.30357593	1.1699493	0.18794788	0.7124281	1.0	1092	tags=16%, list=9%, signal=18%
GOBP_REGULATION_OF_TRANSCRIPTION_INVOLVED_IN_G1_S_TRANSITION_OF_MITOTIC_CELL_CYCLE	GOBP_REGULATION_OF_TRANSCRIPTION_INVOLVED_IN_G1_S_TRANSITION_OF_MITOTIC_CELL_CYCLE		28	0.38472563	1.1696458	0.24851657	0.71299416	1.0	3993	tags=50%, list=33%, signal=75%
GOBP_HEPATOCYTE_GROWTH_FACTOR_RECEPTOR_SIGNALING_PATHWAY	GOBP_HEPATOCYTE_GROWTH_FACTOR_RECEPTOR_SIGNALING_PATHWAY		14	0.4565639	1.1696361	0.2732601	0.7126716	1.0	2414	tags=43%, list=20%, signal=54%
GOCC_U2_TYPE_CATALYTIC_STEP_2_SPLICEOSOME	GOCC_U2_TYPE_CATALYTIC_STEP_2_SPLICEOSOME		25	0.39092255	1.1695722	0.25388226	0.7125043	1.0	3759	tags=40%, list=31%, signal=58%
GOBP_ATTACHMENT_OF_MITOTIC_SPINDLE_MICROTUBULES_TO_KINETOCHORE	GOBP_ATTACHMENT_OF_MITOTIC_SPINDLE_MICROTUBULES_TO_KINETOCHORE		13	0.46537343	1.1695373	0.26596132	0.7122588	1.0	3866	tags=69%, list=32%, signal=102%
[truncated: 3,736 more rows]
