# Supplementary material for: Time-series transcriptome analysis identified differentially expressed genes in broiler chicken infected with mixed Eimeria species
Source: Front Genet. 2022 Aug 8;13:886781. doi: 10.3389/fgene.2022.886781 (PMC9393255; doi:10.3389/fgene.2022.886781)
Supplement: Supplementary file 3 [file DataSheet3.xlsx]

## Sheet: Sheet1
Supplementary Materials 4.1 GO analysis results of Type 1 and 3 group
Group	Database	ID	Description	GeneRatio	BgRatio	pvalue	geneID	Count
Type 1	BP	GO:0006629	lipid metabolic process	12/41	108/2052	5.37633e-07	FDPS/BCO1/EXFABP/ALDH1A1/SORL1/LPL/DHRS11/MSMO1/PCK1/PRDX6/APOA1/HPGDS	12
Type 1	BP	GO:0010876	lipid localization	7/41	33/2052	2.17887e-06	EXFABP/SORL1/LPL/SYK/VTG2/APOA1/LOC395381	7
Type 1	BP	GO:0008610	lipid biosynthetic process	7/41	45/2052	1.93923e-05	FDPS/LPL/DHRS11/MSMO1/PCK1/APOA1/HPGDS	7
Type 1	BP	GO:0016042	lipid catabolic process	5/41	19/2052	2.34894e-05	BCO1/LPL/PCK1/PRDX6/APOA1	5
Type 1	BP	GO:0055088	lipid homeostasis	4/41	10/2052	2.6458e-05	EXFABP/LPL/APOA1/LOC395381	4
Type 1	BP	GO:0006869	lipid transport	6/41	32/2052	2.69471e-05	EXFABP/SORL1/SYK/VTG2/APOA1/LOC395381	6
Type 1	BP	GO:0044242	cellular lipid catabolic process	4/41	13/2052	8.6239e-05	BCO1/LPL/PCK1/APOA1	4
Type 1	BP	GO:0044255	cellular lipid metabolic process	8/41	79/2052	0.000115117	FDPS/BCO1/EXFABP/ALDH1A1/LPL/PCK1/APOA1/HPGDS	8
Type 1	BP	GO:0015711	organic anion transport	5/41	26/2052	0.000119838	EXFABP/SYK/PCK1/APOA1/SLC16A9	5
Type 1	BP	GO:1901615	organic hydroxy compound metabolic process	7/41	60/2052	0.000132233	FDPS/BCO1/ALDH1A1/SORL1/MSMO1/PCK1/APOA1	7
Type 1	BP	GO:0006066	alcohol metabolic process	6/41	42/2052	0.000134511	FDPS/BCO1/ALDH1A1/SORL1/PCK1/APOA1	6
Type 1	BP	GO:0008202	steroid metabolic process	5/41	27/2052	0.00014492	FDPS/SORL1/DHRS11/MSMO1/APOA1	5
Type 1	BP	GO:0006694	steroid biosynthetic process	4/41	15/2052	0.000159923	FDPS/DHRS11/MSMO1/APOA1	4
Type 1	BP	GO:0015849	organic acid transport	4/41	17/2052	0.000270858	EXFABP/SYK/PCK1/SLC16A9	4
Type 1	BP	GO:0046942	carboxylic acid transport	4/41	17/2052	0.000270858	EXFABP/SYK/PCK1/SLC16A9	4
Type 1	BP	GO:0042737	drug catabolic process	4/41	18/2052	0.000343228	NPL/ADA/PCK1/PRDX6	4
Type 1	BP	GO:0016125	sterol metabolic process	4/41	19/2052	0.000428491	FDPS/SORL1/MSMO1/APOA1	4
Type 1	BP	GO:0006638	neutral lipid metabolic process	3/41	10/2052	0.000806646	LPL/PCK1/APOA1	3
Type 1	BP	GO:0006639	acylglycerol metabolic process	3/41	10/2052	0.000806646	LPL/PCK1/APOA1	3
Type 1	BP	GO:0044283	small molecule biosynthetic process	7/41	80/2052	0.000808777	FDPS/XDH/ADA/LPL/PCK1/APOA1/HPGDS	7
Type 1	BP	GO:0044281	small molecule metabolic process	11/41	191/2052	0.000885426	FDPS/XDH/NPL/ADA/BCO1/ALDH1A1/SORL1/LPL/PCK1/APOA1/HPGDS	11
Type 1	BP	GO:0006820	anion transport	5/41	40/2052	0.000975096	EXFABP/SYK/PCK1/APOA1/SLC16A9	5
Type 1	BP	GO:0006720	isoprenoid metabolic process	3/41	11/2052	0.00109377	FDPS/BCO1/ALDH1A1	3
Type 1	BP	GO:0006721	terpenoid metabolic process	3/41	11/2052	0.00109377	FDPS/BCO1/ALDH1A1	3
Type 1	BP	GO:0015718	monocarboxylic acid transport	3/41	11/2052	0.00109377	EXFABP/SYK/SLC16A9	3
Type 1	BP	GO:0017001	antibiotic catabolic process	3/41	11/2052	0.00109377	NPL/PCK1/PRDX6	3
Type 1	BP	GO:1905952	regulation of lipid localization	3/41	11/2052	0.00109377	LPL/SYK/APOA1	3
Type 1	BP	GO:0055114	oxidation-reduction process	8/41	112/2052	0.00128958	XDH/BCO1/ALDH1A1/DHRS11/MSMO1/PCK1/PRDX6/APOA1	8
Type 1	BP	GO:0031960	response to corticosteroid	3/41	12/2052	0.00143817	SLC2A1/EXFABP/PCK1	3
Type 1	BP	GO:0051384	response to glucocorticoid	3/41	12/2052	0.00143817	SLC2A1/EXFABP/PCK1	3
Type 1	BP	GO:0042445	hormone metabolic process	4/41	26/2052	0.00149323	BCO1/ALDH1A1/DHRS11/APOA1	4
Type 1	BP	GO:0042592	homeostatic process	10/41	174/2052	0.00163144	CALB1/SPP1/EXFABP/LPL/SYK/PCK1/PRDX6/APOA1/GCG/LOC395381	10
Type 1	BP	GO:0001101	response to acid chemical	4/41	28/2052	0.00198669	BCO1/EXFABP/LPL/PCK1	4
Type 1	BP	GO:0065008	regulation of biological quality	16/41	391/2052	0.00212839	CALB1/SPP1/BCO1/EXFABP/ALDH1A1/SORL1/LPL/DHRS11/NTS/SYK/PCK1/PRDX6/APOA1/GCG/LOC395381/MOV10	16
Type 1	BP	GO:0034754	cellular hormone metabolic process	3/41	14/2052	0.00231414	BCO1/ALDH1A1/DHRS11	3
Type 1	BP	GO:1901617	organic hydroxy compound biosynthetic process	4/41	30/2052	0.00258325	FDPS/MSMO1/PCK1/APOA1	4
Type 1	BP	GO:1901700	response to oxygen-containing compound	8/41	125/2052	0.00263111	SLC2A1/BCO1/EXFABP/LPL/SYK/PCK1/VTG2/GCG	8
Type 1	BP	GO:0071702	organic substance transport	11/41	218/2052	0.00266122	SLC2A1/EXFABP/SORL1/LPL/SYK/PCK1/VTG2/APOA1/GCG/LOC395381/SLC16A9	11
Type 1	BP	GO:0071229	cellular response to acid chemical	3/41	15/2052	0.00285269	EXFABP/LPL/PCK1	3
Type 1	BP	GO:0048878	chemical homeostasis	7/41	99/2052	0.00285832	CALB1/EXFABP/LPL/PCK1/APOA1/GCG/LOC395381	7
Type 1	BP	GO:0007586	digestion	3/41	16/2052	0.00346251	PCK1/APOA1/LOC395381	3
Type 1	BP	GO:0008203	cholesterol metabolic process	3/41	16/2052	0.00346251	FDPS/SORL1/APOA1	3
Type 1	BP	GO:0010817	regulation of hormone levels	5/41	53/2052	0.00351122	BCO1/ALDH1A1/DHRS11/APOA1/GCG	5
Type 1	BP	GO:0033993	response to lipid	6/41	78/2052	0.00386087	SLC2A1/BCO1/EXFABP/LPL/PCK1/VTG2	6
Type 1	BP	GO:0016999	antibiotic metabolic process	3/41	17/2052	0.00414643	NPL/PCK1/PRDX6	3
Type 1	BP	GO:1902652	secondary alcohol metabolic process	3/41	17/2052	0.00414643	FDPS/SORL1/APOA1	3
Type 1	BP	GO:0015850	organic hydroxy compound transport	3/41	20/2052	0.00666779	SYK/APOA1/LOC395381	3
Type 1	BP	GO:0046165	alcohol biosynthetic process	3/41	20/2052	0.00666779	FDPS/PCK1/APOA1	3
Type 1	BP	GO:1901654	response to ketone	3/41	20/2052	0.00666779	SLC2A1/EXFABP/PCK1	3
Type 1	BP	GO:0045445	myoblast differentiation	3/41	21/2052	0.00767197	EXFABP/SOSTDC1/APOA1	3
Type 1	BP	GO:1901575	organic substance catabolic process	9/41	182/2052	0.00800852	XDH/NPL/ADA/BCO1/LPL/PCK1/PRDX6/APOA1/MOV10	9
Type 1	BP	GO:0006631	fatty acid metabolic process	3/41	22/2052	0.00876108	LPL/PCK1/HPGDS	3
Type 1	BP	GO:0044248	cellular catabolic process	9/41	189/2052	0.0102139	XDH/NPL/ADA/BCO1/LPL/PCK1/PRDX6/APOA1/MOV10	9
Type 3	BP	GO:0031347	regulation of defense response	6/15	44/2052	2.97063889606539e-07	GATA3/SAMHD1/NOS2/ANXA1/CD200R1/TMEM173	6
Type 3	BP	GO:0032101	regulation of response to external stimulus	6/15	75/2052	7.5208455819618e-06	GATA3/SAMHD1/NOS2/ANXA1/CD200R1/TMEM173	6
Type 3	BP	GO:0050727	regulation of inflammatory response	4/15	31/2052	5.1890900341137e-05	GATA3/NOS2/ANXA1/CD200R1	4
Type 3	BP	GO:0080134	regulation of response to stress	6/15	107/2052	5.9598994964752e-05	GATA3/SAMHD1/NOS2/ANXA1/CD200R1/TMEM173	6
Type 3	BP	GO:0006952	defense response	6/15	116/2052	9.44609177768703e-05	GATA3/SAMHD1/NOS2/ANXA1/CD200R1/TMEM173	6
Type 3	BP	GO:0050663	cytokine secretion	3/15	14/2052	0.000109730540025381	GATA3/NOS2/ANXA1	3
Type 3	BP	GO:0010033	response to organic substance	8/15	275/2052	0.000259061110276669	RXRG/GATA3/SAMHD1/FLRT3/PITX2/NOS2/ANXA1/TMEM173	8
Type 3	BP	GO:0050776	regulation of immune response	4/15	51/2052	0.000377852371629587	GATA3/SAMHD1/ANXA1/TMEM173	4
Type 3	BP	GO:0001817	regulation of cytokine production	4/15	54/2052	0.00047197346966967	GATA3/NOS2/ANXA1/TMEM173	4
Type 3	BP	GO:0006954	inflammatory response	4/15	56/2052	0.000543391221540193	GATA3/NOS2/ANXA1/CD200R1	4
Type 3	BP	GO:0009605	response to external stimulus	7/15	229/2052	0.000577162022075198	GATA3/SAMHD1/FLRT3/NOS2/ANXA1/CD200R1/TMEM173	7
Type 3	BP	GO:0023061	signal release	4/15	57/2052	0.000581861894324471	CACNA1D/GATA3/NOS2/ANXA1	4
Type 3	BP	GO:0001816	cytokine production	4/15	60/2052	0.000708972221293817	GATA3/NOS2/ANXA1/TMEM173	4
Type 3	BP	GO:0001819	positive regulation of cytokine production	3/15	32/2052	0.00138113072160464	GATA3/ANXA1/TMEM173	3
Type 3	BP	GO:0032940	secretion by cell	4/15	75/2052	0.00165512267148298	CACNA1D/GATA3/NOS2/ANXA1	4
Type 3	BP	GO:0098542	defense response to other organism	4/15	76/2052	0.00173945033318321	SAMHD1/NOS2/ANXA1/TMEM173	4
Type 3	BP	GO:0006950	response to stress	8/15	363/2052	0.00180337658945057	LARGE1/GATA3/SAMHD1/FLRT3/NOS2/ANXA1/CD200R1/TMEM173	8
Type 3	BP	GO:0033993	response to lipid	4/15	78/2052	0.00191709264699984	RXRG/PITX2/NOS2/ANXA1	4
Type 3	BP	GO:0051239	regulation of multicellular organismal process	7/15	279/2052	0.00193637905272264	CACNA1D/GATA3/FLRT3/PITX2/NOS2/ANXA1/TMEM173	7
Type 3	BP	GO:0046903	secretion	4/15	80/2052	0.00210709481116814	CACNA1D/GATA3/NOS2/ANXA1	4
Type 3	BP	GO:0010594	regulation of endothelial cell migration	2/15	10/2052	0.00217059089383528	GATA3/ANXA1	2
Type 3	BP	GO:0042246	tissue regeneration	2/15	10/2052	0.00217059089383528	LARGE1/ANXA1	2
Type 3	BP	GO:0050777	negative regulation of immune response	2/15	10/2052	0.00217059089383528	SAMHD1/ANXA1	2
Type 3	BP	GO:1902107	positive regulation of leukocyte differentiation	2/15	10/2052	0.00217059089383528	GATA3/ANXA1	2
Type 3	BP	GO:0140352	export from cell	4/15	82/2052	0.00230990868534199	CACNA1D/GATA3/NOS2/ANXA1	4
Type 3	BP	GO:0045087	innate immune response	3/15	39/2052	0.00246735615415933	SAMHD1/ANXA1/TMEM173	3
Type 3	BP	GO:0050778	positive regulation of immune response	3/15	39/2052	0.00246735615415933	GATA3/ANXA1/TMEM173	3
Type 3	BP	GO:0015718	monocarboxylic acid transport	2/15	11/2052	0.00264174391616142	NOS2/ANXA1	2
Type 3	BP	GO:0040019	positive regulation of embryonic development	2/15	11/2052	0.00264174391616142	GATA3/PITX2	2
Type 3	BP	GO:0045619	regulation of lymphocyte differentiation	2/15	11/2052	0.00264174391616142	GATA3/ANXA1	2
Type 3	BP	GO:0071407	cellular response to organic cyclic compound	3/15	42/2052	0.00305859129559399	RXRG/ANXA1/TMEM173	3
Type 3	BP	GO:0050707	regulation of cytokine secretion	2/15	12/2052	0.00315671116858922	GATA3/ANXA1	2
Type 3	BP	GO:0009306	protein secretion	3/15	43/2052	0.00327349558176863	GATA3/NOS2/ANXA1	3
Type 3	BP	GO:0035592	establishment of protein localization to extracellular region	3/15	43/2052	0.00327349558176863	GATA3/NOS2/ANXA1	3
Type 3	BP	GO:0071310	cellular response to organic substance	6/15	225/2052	0.00346819931161845	RXRG/GATA3/SAMHD1/FLRT3/ANXA1/TMEM173	6
Type 3	BP	GO:0071692	protein localization to extracellular region	3/15	44/2052	0.00349753673752022	GATA3/NOS2/ANXA1	3
Type 3	BP	GO:0042221	response to chemical	8/15	401/2052	0.00351759291196575	RXRG/GATA3/SAMHD1/FLRT3/PITX2/NOS2/ANXA1/TMEM173	8
Type 3	BP	GO:0010634	positive regulation of epithelial cell migration	2/15	13/2052	0.00371491363953636	GATA3/ANXA1	2
Type 3	BP	GO:0031348	negative regulation of defense response	2/15	13/2052	0.00371491363953636	GATA3/SAMHD1	2
Type 3	BP	GO:0002682	regulation of immune system process	4/15	94/2052	0.00382093331973516	GATA3/SAMHD1/ANXA1/TMEM173	4
Type 3	BP	GO:0002790	peptide secretion	3/15	46/2052	0.00397354265803612	GATA3/NOS2/ANXA1	3
Type 3	BP	GO:0017157	regulation of exocytosis	2/15	14/2052	0.00431577748945485	CACNA1D/ANXA1	2
Type 3	BP	GO:0043207	response to external biotic stimulus	4/15	98/2052	0.00444726809750399	SAMHD1/NOS2/ANXA1/TMEM173	4
Type 3	BP	GO:0051707	response to other organism	4/15	98/2052	0.00444726809750399	SAMHD1/NOS2/ANXA1/TMEM173	4
Type 3	BP	GO:0009607	response to biotic stimulus	4/15	99/2052	0.00461420360534542	SAMHD1/NOS2/ANXA1/TMEM173	4
Type 3	BP	GO:0051240	positive regulation of multicellular organismal process	5/15	164/2052	0.00476303119415086	GATA3/FLRT3/PITX2/ANXA1/TMEM173	5
Type 3	BP	GO:0002831	regulation of response to biotic stimulus	2/15	15/2052	0.00495873401339195	SAMHD1/TMEM173	2
Type 3	BP	GO:0009913	epidermal cell differentiation	2/15	15/2052	0.00495873401339195	GATA3/ANXA1	2
Type 3	BP	GO:0009611	response to wounding	3/15	50/2052	0.00504064991904105	LARGE1/FLRT3/ANXA1	3
Type 3	BP	GO:0006955	immune response	4/15	102/2052	0.00514070332633014	GATA3/SAMHD1/ANXA1/TMEM173	4
Type 3	BP	GO:0010632	regulation of epithelial cell migration	2/15	16/2052	0.00564321960378153	GATA3/ANXA1	2
Type 3	BP	GO:0032526	response to retinoic acid	2/15	16/2052	0.00564321960378153	RXRG/PITX2	2
Type 3	BP	GO:0062013	positive regulation of small molecule metabolic process	2/15	16/2052	0.00564321960378153	NOS2/ANXA1	2
Type 3	BP	GO:1903708	positive regulation of hemopoiesis	2/15	16/2052	0.00564321960378153	GATA3/ANXA1	2
Type 3	BP	GO:0002252	immune effector process	3/15	54/2052	0.00626721261993148	SAMHD1/ANXA1/TMEM173	3
Type 3	BP	GO:0008544	epidermis development	2/15	17/2052	0.00636867571346491	GATA3/ANXA1	2
Type 3	BP	GO:0015849	organic acid transport	2/15	17/2052	0.00636867571346491	NOS2/ANXA1	2
Type 3	BP	GO:0043542	endothelial cell migration	2/15	17/2052	0.00636867571346491	GATA3/ANXA1	2
Type 3	BP	GO:0046942	carboxylic acid transport	2/15	17/2052	0.00636867571346491	NOS2/ANXA1	2
Type 3	BP	GO:0050870	positive regulation of T cell activation	2/15	17/2052	0.00636867571346491	GATA3/ANXA1	2
Type 3	BP	GO:0051607	defense response to virus	2/15	17/2052	0.00636867571346491	SAMHD1/TMEM173	2
Type 3	BP	GO:1903039	positive regulation of leukocyte cell-cell adhesion	2/15	17/2052	0.00636867571346491	GATA3/ANXA1	2
Type 3	BP	GO:0002009	morphogenesis of an epithelium	3/15	55/2052	0.00659954528776526	GATA3/FLRT3/PITX2	3
Type 3	BP	GO:1903530	regulation of secretion by cell	3/15	55/2052	0.00659954528776526	CACNA1D/GATA3/ANXA1	3
Type 3	BP	GO:0010212	response to ionizing radiation	2/15	18/2052	0.0071345488189396	GATA3/ANXA1	2
Type 3	BP	GO:1902105	regulation of leukocyte differentiation	2/15	18/2052	0.0071345488189396	GATA3/ANXA1	2
Type 3	BP	GO:0044419	interspecies interaction between organisms	4/15	112/2052	0.00718972780784442	SAMHD1/NOS2/ANXA1/TMEM173	4
Type 3	BP	GO:0051046	regulation of secretion	3/15	57/2052	0.00729570671504742	CACNA1D/GATA3/ANXA1	3
Type 3	BP	GO:0009719	response to endogenous stimulus	5/15	183/2052	0.00764471266963172	RXRG/GATA3/FLRT3/NOS2/ANXA1	5
Type 3	BP	GO:0022409	positive regulation of cell-cell adhesion	2/15	19/2052	0.00794029038383516	GATA3/ANXA1	2
Type 3	BP	GO:0030522	intracellular receptor signaling pathway	2/15	19/2052	0.00794029038383516	RXRG/TMEM173	2
Type 3	BP	GO:0060429	epithelium development	4/15	117/2052	0.00839514209323947	GATA3/FLRT3/PITX2/ANXA1	4
Type 3	BP	GO:0006928	movement of cell or subcellular component	5/15	188/2052	0.00857434623838568	CACNA1D/SORD/GATA3/FLRT3/ANXA1	5
Type 3	BP	GO:0044248	cellular catabolic process	5/15	189/2052	0.00876953049559663	SORD/SAMHD1/USP2/NOS2/TMEM173	5
Type 3	BP	GO:0007187	G protein-coupled receptor signaling pathway, coupled to cyclic nucleotide second messenger	2/15	20/2052	0.00878535682261449	CACNA1D/ANXA1	2
Type 3	BP	GO:0008543	fibroblast growth factor receptor signaling pathway	2/15	20/2052	0.00878535682261449	GATA3/FLRT3	2
Type 3	BP	GO:0031099	regeneration	2/15	20/2052	0.00878535682261449	LARGE1/ANXA1	2
Type 3	BP	GO:0045995	regulation of embryonic development	2/15	20/2052	0.00878535682261449	GATA3/PITX2	2
Type 3	BP	GO:0044344	cellular response to fibroblast growth factor stimulus	2/15	21/2052	0.00966920946449986	GATA3/FLRT3	2
Type 3	BP	GO:0050900	leukocyte migration	2/15	21/2052	0.00966920946449986	GATA3/ANXA1	2
Type 3	BP	GO:0071383	cellular response to steroid hormone stimulus	2/15	21/2052	0.00966920946449986	RXRG/ANXA1	2
Type 3	BP	GO:0002684	positive regulation of immune system process	3/15	65/2052	0.0105126263045702	GATA3/ANXA1/TMEM173	3
Type 3	BP	GO:0002253	activation of immune response	2/15	22/2052	0.0105913145176219	GATA3/TMEM173	2
Type 3	BP	GO:0006887	exocytosis	2/15	22/2052	0.0105913145176219	CACNA1D/ANXA1	2
Type 3	BP	GO:0071774	response to fibroblast growth factor	2/15	22/2052	0.0105913145176219	GATA3/FLRT3	2
Type 3	BP	GO:1903037	regulation of leukocyte cell-cell adhesion	2/15	22/2052	0.0105913145176219	GATA3/ANXA1	2
Type 3	BP	GO:1901700	response to oxygen-containing compound	4/15	125/2052	0.0105936542665355	RXRG/PITX2/NOS2/ANXA1	4
Type 3	BP	GO:0051050	positive regulation of transport	3/15	66/2052	0.0109646186498156	CACNA1D/GATA3/ANXA1	3
Type 3	BP	GO:0070887	cellular response to chemical stimulus	6/15	284/2052	0.0111559131604469	RXRG/GATA3/SAMHD1/FLRT3/ANXA1/TMEM173	6
Type 3	BP	GO:0007159	leukocyte cell-cell adhesion	2/15	23/2052	0.011551143033391	GATA3/ANXA1	2
Type 3	BP	GO:0009615	response to virus	2/15	23/2052	0.011551143033391	SAMHD1/TMEM173	2
Type 3	BP	GO:0072359	circulatory system development	4/15	129/2052	0.0118235577415595	GATA3/FLRT3/PITX2/ANXA1	4
Type 3	BP	GO:0050863	regulation of T cell activation	2/15	24/2052	0.0125481708710895	GATA3/ANXA1	2
Type 3	BP	GO:0014070	response to organic cyclic compound	3/15	70/2052	0.0128862594326203	RXRG/ANXA1/TMEM173	3
Type 3	BP	GO:0048870	cell motility	4/15	134/2052	0.0134888251544981	SORD/GATA3/FLRT3/ANXA1	4
Type 3	BP	GO:0010631	epithelial cell migration	2/15	25/2052	0.0135818786626832	GATA3/ANXA1	2
Type 3	BP	GO:0030217	T cell differentiation	2/15	25/2052	0.0135818786626832	GATA3/ANXA1	2
Type 3	BP	GO:0051251	positive regulation of lymphocyte activation	2/15	25/2052	0.0135818786626832	GATA3/ANXA1	2
Type 3	BP	GO:0051674	localization of cell	4/15	135/2052	0.0138393332881007	SORD/GATA3/FLRT3/ANXA1	4
Type 3	BP	GO:0098609	cell-cell adhesion	3/15	72/2052	0.0139160616150997	GATA3/FLRT3/ANXA1	3
Type 3	BP	GO:0015711	organic anion transport	2/15	26/2052	0.0146517517778522	NOS2/ANXA1	2
Type 3	BP	GO:0090132	epithelium migration	2/15	26/2052	0.0146517517778522	GATA3/ANXA1	2
Type 3	BP	GO:0007507	heart development	3/15	75/2052	0.0155481049365955	GATA3/FLRT3/PITX2	3
Type 3	BP	GO:0002697	regulation of immune effector process	2/15	27/2052	0.0157572802892385	ANXA1/TMEM173	2
Type 3	BP	GO:0044282	small molecule catabolic process	2/15	27/2052	0.0157572802892385	SORD/NOS2	2
Type 3	BP	GO:0062012	regulation of small molecule metabolic process	2/15	27/2052	0.0157572802892385	NOS2/ANXA1	2
Type 3	BP	GO:0006935	chemotaxis	3/15	76/2052	0.0161155838929001	GATA3/FLRT3/ANXA1	3
Type 3	BP	GO:0042330	taxis	3/15	76/2052	0.0161155838929001	GATA3/FLRT3/ANXA1	3
Type 3	BP	GO:0051094	positive regulation of developmental process	4/15	142/2052	0.0164604370107615	GATA3/FLRT3/PITX2/ANXA1	4
Type 3	BP	GO:0001101	response to acid chemical	2/15	28/2052	0.0168979589379099	RXRG/PITX2	2
Type 3	BP	GO:0002696	positive regulation of leukocyte activation	2/15	28/2052	0.0168979589379099	GATA3/ANXA1	2
Type 3	BP	GO:0032102	negative regulation of response to external stimulus	2/15	28/2052	0.0168979589379099	GATA3/SAMHD1	2
Type 3	BP	GO:0090130	tissue migration	2/15	28/2052	0.0168979589379099	GATA3/ANXA1	2
Type 3	BP	GO:0009056	catabolic process	5/15	222/2052	0.0171373970215505	SORD/SAMHD1/USP2/NOS2/TMEM173	5
Type 3	BP	GO:0001505	regulation of neurotransmitter levels	2/15	29/2052	0.0180732870990392	CACNA1D/NOS2	2
Type 3	BP	GO:0050708	regulation of protein secretion	2/15	29/2052	0.0180732870990392	GATA3/ANXA1	2
Type 3	BP	GO:0050867	positive regulation of cell activation	2/15	29/2052	0.0180732870990392	GATA3/ANXA1	2
Type 3	BP	GO:1903706	regulation of hemopoiesis	2/15	29/2052	0.0180732870990392	GATA3/ANXA1	2
Type 3	BP	GO:0044283	small molecule biosynthetic process	3/15	80/2052	0.018503827268289	SORD/SAMHD1/ANXA1	3
Type 3	BP	GO:1901617	organic hydroxy compound biosynthetic process	2/15	30/2052	0.0192827687477967	SORD/GATA3	2
Type 3	BP	GO:0009888	tissue development	5/15	230/2052	0.0197881829694289	LARGE1/GATA3/FLRT3/PITX2/ANXA1	5
Type 3	BP	GO:0045785	positive regulation of cell adhesion	2/15	31/2052	0.0205259124254565	GATA3/ANXA1	2
Type 3	BP	GO:0060627	regulation of vesicle-mediated transport	2/15	31/2052	0.0205259124254565	CACNA1D/ANXA1	2
Type 3	BP	GO:0006869	lipid transport	2/15	32/2052	0.0218022312057133	NOS2/ANXA1	2
Type 3	BP	GO:0060562	epithelial tube morphogenesis	2/15	32/2052	0.0218022312057133	GATA3/PITX2	2
Type 3	BP	GO:0071495	cellular response to endogenous stimulus	4/15	155/2052	0.0221378717035257	RXRG/GATA3/FLRT3/ANXA1	4
Type 3	BP	GO:0001655	urogenital system development	2/15	33/2052	0.0231112426612102	GATA3/ANXA1	2
Type 3	BP	GO:0002683	negative regulation of immune system process	2/15	33/2052	0.0231112426612102	SAMHD1/ANXA1	2
Type 3	BP	GO:0002791	regulation of peptide secretion	2/15	33/2052	0.0231112426612102	GATA3/ANXA1	2
Type 3	BP	GO:0010876	lipid localization	2/15	33/2052	0.0231112426612102	NOS2/ANXA1	2
Type 3	BP	GO:0022407	regulation of cell-cell adhesion	2/15	33/2052	0.0231112426612102	GATA3/ANXA1	2
Type 3	BP	GO:0051047	positive regulation of secretion	2/15	33/2052	0.0231112426612102	CACNA1D/GATA3	2
Type 3	BP	GO:0051249	regulation of lymphocyte activation	2/15	33/2052	0.0231112426612102	GATA3/ANXA1	2
Type 3	BP	GO:1903532	positive regulation of secretion by cell	2/15	33/2052	0.0231112426612102	CACNA1D/GATA3	2
Type 3	BP	GO:0002520	immune system development	3/15	87/2052	0.0231433459354382	GATA3/SAMHD1/ANXA1	3
Type 3	BP	GO:0071363	cellular response to growth factor stimulus	3/15	87/2052	0.0231433459354382	GATA3/FLRT3/ANXA1	3
Type 3	BP	GO:0048589	developmental growth	3/15	88/2052	0.0238542975158081	LARGE1/FLRT3/ANXA1	3
Type 3	BP	GO:0048729	tissue morphogenesis	3/15	88/2052	0.0238542975158081	GATA3/FLRT3/PITX2	3
Type 3	BP	GO:0030098	lymphocyte differentiation	2/15	34/2052	0.0244524688302756	GATA3/ANXA1	2
Type 3	BP	GO:0035239	tube morphogenesis	3/15	89/2052	0.0245773379332618	GATA3/PITX2/ANXA1	3
Type 3	BP	GO:0048583	regulation of response to stimulus	6/15	337/2052	0.025142974671296	GATA3/SAMHD1/NOS2/ANXA1/CD200R1/TMEM173	6
Type 3	BP	GO:0070848	response to growth factor	3/15	90/2052	0.0253124783472789	GATA3/FLRT3/ANXA1	3
Type 3	BP	GO:0048608	reproductive structure development	2/15	35/2052	0.0258254361838689	GATA3/ANXA1	2
Type 3	BP	GO:0061458	reproductive system development	2/15	35/2052	0.0258254361838689	GATA3/ANXA1	2
Type 3	BP	GO:0009725	response to hormone	3/15	92/2052	0.0268190944356563	RXRG/NOS2/ANXA1	3
Type 3	BP	GO:0002694	regulation of leukocyte activation	2/15	36/2052	0.0272296755927323	GATA3/ANXA1	2
Type 3	BP	GO:0042060	wound healing	2/15	37/2052	0.0286647222947493	LARGE1/ANXA1	2
Type 3	BP	GO:0050865	regulation of cell activation	2/15	37/2052	0.0286647222947493	GATA3/ANXA1	2
Type 3	BP	GO:0040011	locomotion	4/15	168/2052	0.0289244888618295	SORD/GATA3/FLRT3/ANXA1	4
Type 3	BP	GO:0048598	embryonic morphogenesis	3/15	95/2052	0.0291699409629299	GATA3/FLRT3/PITX2	3
Type 3	BP	GO:0031328	positive regulation of cellular biosynthetic process	5/15	255/2052	0.0298495651104046	RXRG/GATA3/PITX2/NOS2/ANXA1	5
Type 3	BP	GO:0048545	response to steroid hormone	2/15	38/2052	0.0301301158625079	RXRG/ANXA1	2
Type 3	BP	GO:0003013	circulatory system process	2/15	39/2052	0.0316254001710673	CACNA1D/NOS2	2
Type 3	BP	GO:0008015	blood circulation	2/15	39/2052	0.0316254001710673	CACNA1D/NOS2	2
Type 3	BP	GO:0009891	positive regulation of biosynthetic process	5/15	259/2052	0.0317240375855303	RXRG/GATA3/PITX2/NOS2/ANXA1	5
Type 3	BP	GO:0034654	nucleobase-containing compound biosynthetic process	7/15	461/2052	0.0326830374994836	RXRG/GATA3/SAMHD1/PITX2/NOS2/HIST1H4B/HOXB8	7
Type 3	BP	GO:0006820	anion transport	2/15	40/2052	0.0331501233659274	NOS2/ANXA1	2
Type 3	BP	GO:0000003	reproduction	3/15	101/2052	0.034198988124891	SORD/GATA3/ANXA1	3
Type 3	BP	GO:0022414	reproductive process	3/15	101/2052	0.034198988124891	SORD/GATA3/ANXA1	3
Type 3	BP	GO:0007267	cell-cell signaling	4/15	177/2052	0.0343013196625223	CACNA1D/GATA3/NOS2/ANXA1	4
Type 3	BP	GO:0001667	ameboidal-type cell migration	2/15	41/2052	0.0347038378312001	GATA3/ANXA1	2
Type 3	BP	GO:0071396	cellular response to lipid	2/15	41/2052	0.0347038378312001	RXRG/ANXA1	2
Type 3	BP	GO:0002376	immune system process	4/15	180/2052	0.0362198860178972	GATA3/SAMHD1/ANXA1/TMEM173	4
Type 3	BP	GO:0003007	heart morphogenesis	2/15	42/2052	0.0362861001579804	GATA3/PITX2	2
Type 3	BP	GO:0018130	heterocycle biosynthetic process	7/15	473/2052	0.0372862829840672	RXRG/GATA3/SAMHD1/PITX2/NOS2/HIST1H4B/HOXB8	7
Type 3	BP	GO:1901575	organic substance catabolic process	4/15	182/2052	0.037534382476347	SORD/SAMHD1/USP2/NOS2	4
Type 3	BP	GO:0051259	protein complex oligomerization	2/15	43/2052	0.0378964711129176	SAMHD1/TMEM173	2
Type 3	BP	GO:0019438	aromatic compound biosynthetic process	7/15	478/2052	0.0393344196405295	RXRG/GATA3/SAMHD1/PITX2/NOS2/HIST1H4B/HOXB8	7
Type 3	BP	GO:0010628	positive regulation of gene expression	5/15	275/2052	0.0399950659633566	RXRG/GATA3/PITX2/ANXA1/TMEM173	5
Type 3	BP	GO:0031325	positive regulation of cellular metabolic process	6/15	375/2052	0.0407827630027009	RXRG/GATA3/PITX2/NOS2/ANXA1/TMEM173	6
Type 3	BP	GO:0007411	axon guidance	2/15	45/2052	0.0411998026644422	GATA3/FLRT3	2
Type 3	BP	GO:0030335	positive regulation of cell migration	2/15	45/2052	0.0411998026644422	GATA3/ANXA1	2
Type 3	BP	GO:0042110	T cell activation	2/15	45/2052	0.0411998026644422	GATA3/ANXA1	2
Type 3	BP	GO:0097485	neuron projection guidance	2/15	45/2052	0.0411998026644422	GATA3/FLRT3	2
Type 3	BP	GO:0045597	positive regulation of cell differentiation	3/15	109/2052	0.041580953461617	GATA3/PITX2/ANXA1	3
Type 3	BP	GO:1901565	organonitrogen compound catabolic process	3/15	109/2052	0.041580953461617	SAMHD1/USP2/NOS2	3
Type 3	BP	GO:0044281	small molecule metabolic process	4/15	191/2052	0.0438035537901365	SORD/SAMHD1/NOS2/ANXA1	4
Type 3	BP	GO:1901362	organic cyclic compound biosynthetic process	7/15	490/2052	0.0445734575119725	RXRG/GATA3/SAMHD1/PITX2/NOS2/HIST1H4B/HOXB8	7
Type 3	BP	GO:0002521	leukocyte differentiation	2/15	47/2052	0.0446104009481998	GATA3/ANXA1	2
Type 3	BP	GO:0051223	regulation of protein transport	2/15	47/2052	0.0446104009481998	GATA3/ANXA1	2
Type 3	BP	GO:2000147	positive regulation of cell motility	2/15	47/2052	0.0446104009481998	GATA3/ANXA1	2
Type 3	BP	GO:0010648	negative regulation of cell communication	3/15	113/2052	0.045559646700894	GATA3/SAMHD1/ANXA1	3
Type 3	BP	GO:0023057	negative regulation of signaling	3/15	113/2052	0.045559646700894	GATA3/SAMHD1/ANXA1	3
Type 3	BP	GO:0006163	purine nucleotide metabolic process	2/15	49/2052	0.0481248992571229	SAMHD1/NOS2	2
Type 3	BP	GO:0040017	positive regulation of locomotion	2/15	49/2052	0.0481248992571229	GATA3/ANXA1	2
Type 3	BP	GO:0070201	regulation of establishment of protein localization	2/15	49/2052	0.0481248992571229	GATA3/ANXA1	2
Type 3	BP	GO:0035295	tube development	3/15	116/2052	0.0486683278621943	GATA3/PITX2/ANXA1	3
Type 3	BP	GO:0051272	positive regulation of cellular component movement	2/15	50/2052	0.0499200763128763	GATA3/ANXA1	2
Type 3	MF	GO:0046914	transition metal ion binding	5/16	117/1898	0.00206168447410595	RXRG/LARGE1/SORD/GATA3/SAMHD1	5
Type 3	MF	GO:0008270	zinc ion binding	4/16	76/1898	0.00299608406608196	RXRG/SORD/GATA3/SAMHD1	4

## Sheet: Sheet2
Supplementary Materials 4.2 KEGG analysis results of Type 1 group
Group	ID	Description	GeneRatio	BgRatio	pvalue	geneID	Count
Type 1	gga00100	Steroid biosynthesis	5/124	18/5036	5.53162e-05	420335/422423/422038/422982/424661	5
Type 1	gga00590	Arachidonic acid metabolism	6/124	49/5036	0.00116022	418512/426747/771655/100858007/374110/395863	6
Type 1	gga00982	Drug metabolism - cytochrome P450	5/124	35/5036	0.00149878	100859645/424028/424071/395612/395863	5
Type 1	gga00980	Metabolism of xenobiotics by cytochrome P450	5/124	36/5036	0.00170667	100859645/424028/418512/395612/395863	5
Type 1	gga00830	Retinol metabolism	5/124	41/5036	0.00307575	424028/395346/395264/424071/100858007	5
Type 1	gga00480	Glutathione metabolism	5/124	49/5036	0.00669371	100859645/418602/395612/429062/395863	5
Type 1	gga00760	Nicotinate and nicotinamide metabolism	4/124	35/5036	0.0101626	421954/422827/424071/417707	4
Type 1	gga00052	Galactose metabolism	4/124	36/5036	0.0112196	430370/418169/423698/418171	4
Type 1	gga00140	Steroid hormone biosynthesis	4/124	36/5036	0.0112196	424028/395172/100858007/415807	4
Type 1	gga00340	Histidine metabolism	3/124	20/5036	0.0122305	424405/100858159/421012	3
Type 1	gga00380	Tryptophan metabolism	4/124	37/5036	0.012345	424405/100858159/424071/421695	4
Type 1	gga00040	Pentose and glucuronate interconversions	3/124	22/5036	0.0159429	418169/424028/418171	3
Type 1	gga03320	PPAR signaling pathway	5/124	63/5036	0.018799	373928/396219/423896/396458/396536	5
Type 1	gga00330	Arginine and proline metabolism	4/124	42/5036	0.0190472	424405/100858159/418602/421012	4
Type 1	gga04060	Cytokine-cytokine receptor interaction	10/124	202/5036	0.0263482	422219/109648311/419784/101748931/426054/424705/395494/378803/417838/421685	10
Type 1	gga00790	Folate biosynthesis	3/124	28/5036	0.0304884	418169/418171/418512	3
Type 1	gga00591	Linoleic acid metabolism	3/124	29/5036	0.0334106	426747/771655/100858007	3
Type 1	gga00010	Glycolysis / Gluconeogenesis	4/124	52/5036	0.0382284	430370/424405/423698/396458	4
Type 2	gga00982	Drug metabolism - cytochrome P450	5/122	35/5036	0.00139372	424072/414896/395611/771920/769847	5
Type 2	gga00980	Metabolism of xenobiotics by cytochrome P450	5/122	36/5036	0.00158756	421466/414896/395611/771920/769847	5
Type 2	gga02010	ABC transporters	5/122	40/5036	0.0025652	422099/395712/421402/100049619/421401	5
Type 2	gga00830	Retinol metabolism	5/122	41/5036	0.00286573	424072/771920/422403/416453/414833	5
Type 2	gga03320	PPAR signaling pathway	6/122	63/5036	0.00393201	417730/395706/374165/416154/396379/418589	6
Type 2	gga00790	Folate biosynthesis	4/122	28/5036	0.00427949	396146/100859876/395799/420964	4
Type 2	gga00910	Nitrogen metabolism	3/122	17/5036	0.0073589	417647/396257/770004	3
Type 2	gga00380	Tryptophan metabolism	4/122	37/5036	0.0116794	421466/423600/424072/395799	4
Type 2	gga04672	Intestinal immune network for IgA production	4/122	38/5036	0.0128142	100858236/770275/418257/107049666	4
Type 2	gga00983	Drug metabolism - other enzymes	5/122	60/5036	0.0145116	420942/414896/395611/769847/415787	5
Type 3	gga00040	Pentose and glucuronate interconversions	4/45	22/5036	3.61991e-05	415332/425137/772271/777348	4
Type 3	gga00052	Galactose metabolism	4/45	36/5036	0.000266064	425007/425137/772271/425545	4
Type 3	gga00500	Starch and sucrose metabolism	3/45	33/5036	0.00301669	425007/425545/426928	3
Type 3	gga00051	Fructose and mannose metabolism	3/45	35/5036	0.00357403	415332/425137/772271	3
Type 3	gga00561	Glycerolipid metabolism	3/45	60/5036	0.0160032	418550/425137/772271	3
Type 3	gga00534	Glycosaminoglycan biosynthesis - heparan sulfate / heparin	2/45	24/5036	0.019022	414781/769490	2
Type 3	gga00790	Folate biosynthesis	2/45	28/5036	0.0254714	425137/772271	2
Type 3	gga04145	Phagosome	4/45	138/5036	0.0337792	427746/423280/417485/418295	4
Type 3	gga04512	ECM-receptor interaction	3/45	84/5036	0.0384431	418893/427355/424121	3
Type 3	gga00760	Nicotinate and nicotinamide metabolism	2/45	35/5036	0.0385489	426928/424820	2

## Sheet: Sheet3
Supplementary Materials 4.3 GO analysis results of GCN278, GCN53, and GCN40
Group	Database	ID	Description	GeneRatio	BgRatio	pvalue	geneID	Count
GCN278	BP	GO:0019725	cellular homeostasis	9/36	90/2052	1.42633e-05	QSOX1/PCK1/PRDX1/GCG/GPR89A/CA2/CALB1/SCT/SLC4A1	9
GCN278	BP	GO:0044282	small molecule catabolic process	5/36	27/2052	7.62743e-05	ADA/NPL/FTCD/PCK1/SORD	5
GCN278	BP	GO:0016999	antibiotic metabolic process	4/36	17/2052	0.000161637	NPL/FTCD/PCK1/PRDX1	4
GCN278	BP	GO:0042737	drug catabolic process	4/36	18/2052	0.000205225	ADA/NPL/PCK1/PRDX1	4
GCN278	BP	GO:0055082	cellular chemical homeostasis	7/36	75/2052	0.000234117	PCK1/GCG/GPR89A/CA2/CALB1/SCT/SLC4A1	7
GCN278	BP	GO:0006885	regulation of pH	3/36	10/2052	0.000547315	GPR89A/CA2/SLC4A1	3
GCN278	BP	GO:0030641	regulation of cellular pH	3/36	10/2052	0.000547315	GPR89A/CA2/SLC4A1	3
GCN278	BP	GO:0051453	regulation of intracellular pH	3/36	10/2052	0.000547315	GPR89A/CA2/SLC4A1	3
GCN278	BP	GO:0060429	epithelium development	8/36	117/2052	0.000691968	HBEGF/PCK1/FLRT3/CA2/CALB1/TBX3/PTN/PITX2	8
GCN278	BP	GO:0017001	antibiotic catabolic process	3/36	11/2052	0.000743496	NPL/PCK1/PRDX1	3
GCN278	BP	GO:0015698	inorganic anion transport	3/36	13/2052	0.0012579	GPR89A/CA2/SLC4A1	3
GCN278	BP	GO:0009888	tissue development	11/36	230/2052	0.00129359	HBEGF/GATA5/PCK1/FLRT3/LARGE1/BMP2/CA2/CALB1/TBX3/PTN/PITX2	11
GCN278	BP	GO:0048878	chemical homeostasis	7/36	99/2052	0.00129475	PCK1/GCG/GPR89A/CA2/CALB1/SCT/SLC4A1	7
GCN278	BP	GO:0031667	response to nutrient levels	4/36	30/2052	0.00158113	PCK1/GCG/NMRAL1/SCT	4
GCN278	BP	GO:0007507	heart development	6/36	75/2052	0.00158537	GATA5/FLRT3/BMP2/TBX3/PTN/PITX2	6
GCN278	BP	GO:0009991	response to extracellular stimulus	4/36	33/2052	0.0022738	PCK1/GCG/NMRAL1/SCT	4
GCN278	BP	GO:0002009	morphogenesis of an epithelium	5/36	55/2052	0.00230242	HBEGF/FLRT3/CA2/TBX3/PITX2	5
GCN278	BP	GO:0042592	homeostatic process	9/36	174/2052	0.00232211	QSOX1/PCK1/PRDX1/GCG/GPR89A/CA2/CALB1/SCT/SLC4A1	9
GCN278	BP	GO:0030004	cellular monovalent inorganic cation homeostasis	3/36	16/2052	0.00237526	GPR89A/CA2/SLC4A1	3
GCN278	BP	GO:0055067	monovalent inorganic cation homeostasis	3/36	17/2052	0.00284961	GPR89A/CA2/SLC4A1	3
GCN278	BP	GO:0016054	organic acid catabolic process	3/36	18/2052	0.00337848	NPL/FTCD/PCK1	3
GCN278	BP	GO:0046395	carboxylic acid catabolic process	3/36	18/2052	0.00337848	NPL/FTCD/PCK1	3
GCN278	BP	GO:0017144	drug metabolic process	5/36	64/2052	0.00450087	ADA/NPL/FTCD/PCK1/PRDX1	5
GCN278	BP	GO:1901654	response to ketone	3/36	20/2052	0.00460739	SLC2A1/PCK1/PGR	3
GCN278	BP	GO:0006820	anion transport	4/36	40/2052	0.00465232	PCK1/GPR89A/CA2/SLC4A1	4
GCN278	BP	GO:1901700	response to oxygen-containing compound	7/36	125/2052	0.00497847	SLC2A1/PCK1/PRDX1/GCG/PGR/CA2/PITX2	7
GCN278	MF	GO:0048018	receptor ligand activity	9/36	95/1898	4.14e-05	HBEGF/MLN/SST/FLRT3/GCG/BMP2/CCK/SCT/PTN	9
GCN278	MF	GO:0030546	signaling receptor activator activity	9/36	96/1898	4.5e-05	HBEGF/MLN/SST/FLRT3/GCG/BMP2/CCK/SCT/PTN	9
GCN278	MF	GO:0030545	receptor regulator activity	9/36	98/1898	5.32e-05	HBEGF/MLN/SST/FLRT3/GCG/BMP2/CCK/SCT/PTN	9
GCN278	MF	GO:0046914	transition metal ion binding	9/36	117/1898	0.000216565	ADA/GATA5/PCK1/XDH/LARGE1/PGR/CA2/SORD/CALB1	9
GCN278	MF	GO:0005179	hormone activity	5/36	32/1898	0.000256518	MLN/SST/GCG/CCK/SCT	5
GCN278	MF	GO:0016614	oxidoreductase activity, acting on CH-OH group of donors	3/36	15/1898	0.00243963	DHRS11/PCK1/SORD	3
GCN278	MF	GO:0008270	zinc ion binding	6/36	76/1898	0.0025238	ADA/GATA5/PGR/CA2/SORD/CALB1	6
GCN278	MF	GO:0005102	signaling receptor binding	9/36	167/1898	0.00298184	HBEGF/MLN/SST/FLRT3/GCG/BMP2/CCK/SCT/PTN	9
GCN278	MF	GO:0016829	lyase activity	4/36	40/1898	0.00612768	NPL/FTCD/PCK1/CA2	4
GCN278	MF	GO:0016491	oxidoreductase activity	6/36	103/1898	0.0113636	QSOX1/DHRS11/PCK1/XDH/PRDX1/SORD	6
GCN278	MF	GO:0098772	molecular function regulator	9/36	212/1898	0.0144462	HBEGF/MLN/SST/FLRT3/GCG/BMP2/CCK/SCT/PTN	9
GCN278	MF	GO:0005496	steroid binding	2/36	11/1898	0.0172812	PGR/CALB1	2
GCN53	BP	GO:0051607	defense response to virus	4/7	17/2052	1.11374e-07	IRF7/MX1/SAMHD1/TMEM173	4
GCN53	BP	GO:0009615	response to virus	4/7	23/2052	4.11455e-07	IRF7/MX1/SAMHD1/TMEM173	4
GCN53	BP	GO:0002376	immune system process	6/7	180/2052	2.73785e-06	IRF1/IRF7/LY6E/MX1/SAMHD1/TMEM173	6
GCN53	BP	GO:0002252	immune effector process	4/7	54/2052	1.4164e-05	IRF7/MX1/SAMHD1/TMEM173	4
GCN53	BP	GO:0098542	defense response to other organism	4/7	76/2052	5.59655e-05	IRF7/MX1/SAMHD1/TMEM173	4
GCN53	BP	GO:0043207	response to external biotic stimulus	4/7	98/2052	0.000153441	IRF7/MX1/SAMHD1/TMEM173	4
GCN53	BP	GO:0051707	response to other organism	4/7	98/2052	0.000153441	IRF7/MX1/SAMHD1/TMEM173	4
GCN53	BP	GO:0009607	response to biotic stimulus	4/7	99/2052	0.000159707	IRF7/MX1/SAMHD1/TMEM173	4
GCN53	BP	GO:0006955	immune response	4/7	102/2052	0.000179637	IRF1/MX1/SAMHD1/TMEM173	4
GCN53	BP	GO:0045087	innate immune response	3/7	39/2052	0.000210958	MX1/SAMHD1/TMEM173	3
GCN53	BP	GO:0044419	interspecies interaction between organisms	4/7	112/2052	0.000259366	IRF7/MX1/SAMHD1/TMEM173	4
GCN53	BP	GO:0006952	defense response	4/7	116/2052	0.000297559	IRF7/MX1/SAMHD1/TMEM173	4
GCN53	BP	GO:0050776	regulation of immune response	3/7	51/2052	0.000472229	IRF1/SAMHD1/TMEM173	3
GCN53	BP	GO:0002221	pattern recognition receptor signaling pathway	2/7	12/2052	0.000648004	IRF7/TMEM173	2
GCN53	BP	GO:0002831	regulation of response to biotic stimulus	2/7	15/2052	0.00102589	SAMHD1/TMEM173	2
GCN53	BP	GO:0090501	RNA phosphodiester bond hydrolysis	2/7	17/2052	0.00132444	MOV10/SAMHD1	2
GCN53	BP	GO:0002682	regulation of immune system process	3/7	94/2052	0.00285032	IRF1/SAMHD1/TMEM173	3
GCN53	BP	GO:0031331	positive regulation of cellular catabolic process	2/7	25/2052	0.00288366	MOV10/TMEM173	2
GCN53	BP	GO:0009605	response to external stimulus	4/7	229/2052	0.0040284	IRF7/MX1/SAMHD1/TMEM173	4
GCN53	BP	GO:0009896	positive regulation of catabolic process	2/7	31/2052	0.00442606	MOV10/TMEM173	2
GCN53	BP	GO:0001819	positive regulation of cytokine production	2/7	32/2052	0.00471342	IRF7/TMEM173	2
GCN53	BP	GO:0090305	nucleic acid phosphodiester bond hydrolysis	2/7	36/2052	0.00594776	MOV10/SAMHD1	2
GCN53	BP	GO:0034655	nucleobase-containing compound catabolic process	2/7	39/2052	0.00696144	MOV10/SAMHD1	2
GCN53	BP	GO:0046700	heterocycle catabolic process	2/7	42/2052	0.00804917	MOV10/SAMHD1	2
GCN53	BP	GO:0019439	aromatic compound catabolic process	2/7	43/2052	0.008428	MOV10/SAMHD1	2
GCN53	BP	GO:0044270	cellular nitrogen compound catabolic process	2/7	43/2052	0.008428	MOV10/SAMHD1	2
GCN53	BP	GO:0051259	protein complex oligomerization	2/7	43/2052	0.008428	SAMHD1/TMEM173	2
GCN53	BP	GO:1901361	organic cyclic compound catabolic process	2/7	43/2052	0.008428	MOV10/SAMHD1	2
GCN53	BP	GO:0031347	regulation of defense response	2/7	44/2052	0.00881488	SAMHD1/TMEM173	2
GCN53	BP	GO:0001817	regulation of cytokine production	2/7	54/2052	0.0131173	IRF7/TMEM173	2
GCN53	BP	GO:0031329	regulation of cellular catabolic process	2/7	54/2052	0.0131173	MOV10/TMEM173	2
GCN53	BP	GO:0001816	cytokine production	2/7	60/2052	0.0160658	IRF7/TMEM173	2
GCN53	BP	GO:0048583	regulation of response to stimulus	4/7	337/2052	0.0165569	IRF1/LY6E/SAMHD1/TMEM173	4
GCN53	BP	GO:0009894	regulation of catabolic process	2/7	66/2052	0.0192786	MOV10/TMEM173	2
GCN53	BP	GO:0044248	cellular catabolic process	3/7	189/2052	0.0203708	MOV10/SAMHD1/TMEM173	3
GCN53	BP	GO:0065003	protein-containing complex assembly	3/7	191/2052	0.0209629	MX1/SAMHD1/TMEM173	3
GCN53	BP	GO:0006950	response to stress	4/7	363/2052	0.0215561	IRF7/MX1/SAMHD1/TMEM173	4
GCN53	BP	GO:0032101	regulation of response to external stimulus	2/7	75/2052	0.0245743	SAMHD1/TMEM173	2
GCN53	BP	GO:0043933	protein-containing complex subunit organization	3/7	213/2052	0.0281426	MX1/SAMHD1/TMEM173	3
GCN53	BP	GO:0009056	catabolic process	3/7	222/2052	0.0314367	MOV10/SAMHD1/TMEM173	3
GCN53	BP	GO:0002520	immune system development	2/7	87/2052	0.0324804	LY6E/SAMHD1	2
GCN53	BP	GO:0002833	positive regulation of response to biotic stimulus	1/7	10/2052	0.0336669	TMEM173	1
GCN53	BP	GO:0009144	purine nucleoside triphosphate metabolic process	1/7	10/2052	0.0336669	SAMHD1	1
GCN53	BP	GO:0031297	replication fork processing	1/7	10/2052	0.0336669	SAMHD1	1
GCN53	BP	GO:0035195	gene silencing by miRNA	1/7	10/2052	0.0336669	MOV10	1
GCN53	BP	GO:0050777	negative regulation of immune response	1/7	10/2052	0.0336669	SAMHD1	1
GCN53	BP	GO:1903008	organelle disassembly	1/7	10/2052	0.0336669	TMEM173	1
GCN53	BP	GO:1903313	positive regulation of mRNA metabolic process	1/7	10/2052	0.0336669	MOV10	1
GCN53	BP	GO:0045005	DNA-dependent DNA replication maintenance of fidelity	1/7	11/2052	0.0369795	SAMHD1	1
GCN53	BP	GO:0016441	posttranscriptional gene silencing	1/7	12/2052	0.0402824	MOV10	1
GCN53	BP	GO:0035194	post-transcriptional gene silencing by RNA	1/7	12/2052	0.0402824	MOV10	1
GCN53	BP	GO:0031348	negative regulation of defense response	1/7	13/2052	0.0435755	SAMHD1	1
GCN53	BP	GO:1901136	carbohydrate derivative catabolic process	1/7	13/2052	0.0435755	SAMHD1	1
GCN53	BP	GO:0000045	autophagosome assembly	1/7	14/2052	0.046859	TMEM173	1
GCN53	BP	GO:0009141	nucleoside triphosphate metabolic process	1/7	14/2052	0.046859	SAMHD1	1
GCN53	BP	GO:0016445	somatic diversification of immunoglobulins	1/7	14/2052	0.046859	SAMHD1	1
GCN53	BP	GO:0043487	regulation of RNA stability	1/7	14/2052	0.046859	MOV10	1
GCN53	BP	GO:0043488	regulation of mRNA stability	1/7	14/2052	0.046859	MOV10	1
GCN53	BP	GO:1905037	autophagosome organization	1/7	14/2052	0.046859	TMEM173	1
GCN53	BP	GO:0080134	regulation of response to stress	2/7	107/2052	0.0476378	SAMHD1/TMEM173	2
GCN53	MF	GO:0019001	guanyl nucleotide binding	3/7	65/1898	0.00121681	MX1/SAMHD1/TMEM173	3
GCN53	MF	GO:0032561	guanyl ribonucleotide binding	3/7	65/1898	0.00121681	MX1/SAMHD1/TMEM173	3
GCN53	MF	GO:0017076	purine nucleotide binding	4/7	280/1898	0.0112442	MOV10/MX1/SAMHD1/TMEM173	4
GCN53	MF	GO:0032555	purine ribonucleotide binding	4/7	280/1898	0.0112442	MOV10/MX1/SAMHD1/TMEM173	4
GCN53	MF	GO:0032553	ribonucleotide binding	4/7	281/1898	0.0113904	MOV10/MX1/SAMHD1/TMEM173	4
GCN53	MF	GO:0000166	nucleotide binding	4/7	307/1898	0.0156662	MOV10/MX1/SAMHD1/TMEM173	4
GCN53	MF	GO:1901265	nucleoside phosphate binding	4/7	307/1898	0.0156662	MOV10/MX1/SAMHD1/TMEM173	4
GCN53	MF	GO:0097367	carbohydrate derivative binding	4/7	318/1898	0.0177645	MOV10/MX1/SAMHD1/TMEM173	4
GCN53	MF	GO:0005525	GTP binding	2/7	59/1898	0.0180454	MX1/SAMHD1	2
GCN53	MF	GO:0001882	nucleoside binding	2/7	61/1898	0.019232	MX1/SAMHD1	2
GCN53	MF	GO:0001883	purine nucleoside binding	2/7	61/1898	0.019232	MX1/SAMHD1	2
GCN53	MF	GO:0032549	ribonucleoside binding	2/7	61/1898	0.019232	MX1/SAMHD1	2
GCN53	MF	GO:0032550	purine ribonucleoside binding	2/7	61/1898	0.019232	MX1/SAMHD1	2
GCN53	MF	GO:0036094	small molecule binding	4/7	357/1898	0.0267195	MOV10/MX1/SAMHD1/TMEM173	4
GCN53	MF	GO:0043168	anion binding	4/7	362/1898	0.0280485	MOV10/MX1/SAMHD1/TMEM173	4
GCN53	MF	GO:0003724	RNA helicase activity	1/7	12/1898	0.043494	MOV10	1
GCN40	BP	GO:0002684	positive regulation of immune system process	3/5	65/2052	0.000290141490492233	BTK/FAM65B/SYK	3
GCN40	BP	GO:0097529	myeloid leukocyte migration	2/5	12/2052	0.000310589787669261	FAM65B/SYK	2
GCN40	BP	GO:0030595	leukocyte chemotaxis	2/5	13/2052	0.000366701676432864	FAM65B/SYK	2
GCN40	BP	GO:0050851	antigen receptor-mediated signaling pathway	2/5	13/2052	0.000366701676432864	BTK/SYK	2
GCN40	BP	GO:0002429	immune response-activating cell surface receptor signaling pathway	2/5	15/2052	0.000492671447666377	BTK/SYK	2
GCN40	BP	GO:0002757	immune response-activating signal transduction	2/5	15/2052	0.000492671447666377	BTK/SYK	2
GCN40	BP	GO:0002768	immune response-regulating cell surface receptor signaling pathway	2/5	16/2052	0.000562502020066934	BTK/SYK	2
GCN40	BP	GO:0002764	immune response-regulating signaling pathway	2/5	17/2052	0.000636878210605416	BTK/SYK	2
GCN40	BP	GO:0002682	regulation of immune system process	3/5	94/2052	0.000871175713041477	BTK/FAM65B/SYK	3
GCN40	BP	GO:0050900	leukocyte migration	2/5	21/2052	0.000979567365294112	FAM65B/SYK	2
GCN40	BP	GO:0002253	activation of immune response	2/5	22/2052	0.00107646798119479	BTK/SYK	2
GCN40	BP	GO:1903037	regulation of leukocyte cell-cell adhesion	2/5	22/2052	0.00107646798119479	FAM65B/SYK	2
GCN40	BP	GO:0007159	leukocyte cell-cell adhesion	2/5	23/2052	0.00117783289007291	FAM65B/SYK	2
GCN40	BP	GO:0050863	regulation of T cell activation	2/5	24/2052	0.00128364860815847	FAM65B/SYK	2
GCN40	BP	GO:0060326	cell chemotaxis	2/5	26/2052	0.00150857863728655	FAM65B/SYK	2
GCN40	BP	GO:0002250	adaptive immune response	2/5	29/2052	0.0018790188099971	BTK/SYK	2
GCN40	BP	GO:0010035	response to inorganic substance	2/5	32/2052	0.00228879205403394	HVCN1/SYK	2
GCN40	BP	GO:0022407	regulation of cell-cell adhesion	2/5	33/2052	0.00243406159508605	FAM65B/SYK	2
GCN40	BP	GO:0051249	regulation of lymphocyte activation	2/5	33/2052	0.00243406159508605	FAM65B/SYK	2
GCN40	BP	GO:0002694	regulation of leukocyte activation	2/5	36/2052	0.00289571962812208	FAM65B/SYK	2
GCN40	BP	GO:0050865	regulation of cell activation	2/5	37/2052	0.00305817796368841	FAM65B/SYK	2
GCN40	BP	GO:0048583	regulation of response to stimulus	4/5	337/2052	0.00311725171039931	BTK/FAM65B/RGS20/SYK	4
GCN40	BP	GO:0045087	innate immune response	2/5	39/2052	0.00339587386909527	BTK/SYK	2
GCN40	BP	GO:0050778	positive regulation of immune response	2/5	39/2052	0.00339587386909527	BTK/SYK	2
GCN40	BP	GO:0042110	T cell activation	2/5	45/2052	0.00451024872435928	FAM65B/SYK	2
GCN40	BP	GO:0043269	regulation of ion transport	2/5	49/2052	0.00533652447531666	HVCN1/SYK	2
GCN40	BP	GO:0050776	regulation of immune response	2/5	51/2052	0.00577435773808523	BTK/SYK	2
GCN40	BP	GO:0002376	immune system process	3/5	180/2052	0.00581562680338	BTK/FAM65B/SYK	3
GCN40	BP	GO:0048584	positive regulation of response to stimulus	3/5	184/2052	0.00619493757132884	BTK/FAM65B/SYK	3
GCN40	BP	GO:0030155	regulation of cell adhesion	2/5	57/2052	0.00718539814042691	FAM65B/SYK	2
GCN40	BP	GO:0046649	lymphocyte activation	2/5	58/2052	0.00743466115871954	FAM65B/SYK	2
GCN40	BP	GO:0018108	peptidyl-tyrosine phosphorylation	2/5	63/2052	0.00874059271139186	BTK/SYK	2
GCN40	BP	GO:0018212	peptidyl-tyrosine modification	2/5	64/2052	0.00901361320523488	BTK/SYK	2
GCN40	BP	GO:0032879	regulation of localization	3/5	211/2052	0.00916540078495775	FAM65B/HVCN1/SYK	3
GCN40	BP	GO:0045321	leukocyte activation	2/5	66/2052	0.00957138688977807	FAM65B/SYK	2
GCN40	BP	GO:0098609	cell-cell adhesion	2/5	72/2052	0.0113376610627921	FAM65B/SYK	2
GCN40	BP	GO:0009605	response to external stimulus	3/5	229/2052	0.0115643341794693	BTK/FAM65B/SYK	3
GCN40	BP	GO:0035556	intracellular signal transduction	3/5	229/2052	0.0115643341794693	BTK/FAM65B/SYK	3
GCN40	BP	GO:0032101	regulation of response to external stimulus	2/5	75/2052	0.0122724626099334	FAM65B/SYK	2
GCN40	BP	GO:0060341	regulation of cellular localization	2/5	75/2052	0.0122724626099334	FAM65B/SYK	2
GCN40	BP	GO:0006935	chemotaxis	2/5	76/2052	0.0125916337824387	FAM65B/SYK	2
GCN40	BP	GO:0042330	taxis	2/5	76/2052	0.0125916337824387	FAM65B/SYK	2
GCN40	BP	GO:0098542	defense response to other organism	2/5	76/2052	0.0125916337824387	BTK/SYK	2
GCN40	BP	GO:0001775	cell activation	2/5	77/2052	0.0129145695380044	FAM65B/SYK	2
GCN40	BP	GO:0009966	regulation of signal transduction	3/5	253/2052	0.0153185342468443	FAM65B/RGS20/SYK	3
GCN40	BP	GO:0043207	response to external biotic stimulus	2/5	98/2052	0.0205440176757288	BTK/SYK	2
GCN40	BP	GO:0051707	response to other organism	2/5	98/2052	0.0205440176757288	BTK/SYK	2
GCN40	BP	GO:0009607	response to biotic stimulus	2/5	99/2052	0.0209466666608614	BTK/SYK	2
GCN40	BP	GO:0070887	cellular response to chemical stimulus	3/5	284/2052	0.021161377666772	FAM65B/HVCN1/SYK	3
GCN40	BP	GO:0009968	negative regulation of signal transduction	2/5	101/2052	0.0217624041852885	FAM65B/RGS20	2
GCN40	BP	GO:0010646	regulation of cell communication	3/5	287/2052	0.0217885309412774	FAM65B/RGS20/SYK	3
GCN40	BP	GO:0006812	cation transport	2/5	102/2052	0.0221754687917073	HVCN1/SYK	2
GCN40	BP	GO:0006955	immune response	2/5	102/2052	0.0221754687917073	BTK/SYK	2
GCN40	BP	GO:0023051	regulation of signaling	3/5	290/2052	0.0224268056443286	FAM65B/RGS20/SYK	3
GCN40	BP	GO:0002705	positive regulation of leukocyte mediated immunity	1/5	10/2052	0.0241534596348852	SYK	1
GCN40	BP	GO:0007596	blood coagulation	1/5	10/2052	0.0241534596348852	SYK	1
GCN40	BP	GO:0007599	hemostasis	1/5	10/2052	0.0241534596348852	SYK	1
GCN40	BP	GO:0010831	positive regulation of myotube differentiation	1/5	10/2052	0.0241534596348852	FAM65B	1
GCN40	BP	GO:0032368	regulation of lipid transport	1/5	10/2052	0.0241534596348852	SYK	1
GCN40	BP	GO:0035023	regulation of Rho protein signal transduction	1/5	10/2052	0.0241534596348852	FAM65B	1
GCN40	BP	GO:0044070	regulation of anion transport	1/5	10/2052	0.0241534596348852	SYK	1
GCN40	BP	GO:0048741	skeletal muscle fiber development	1/5	10/2052	0.0241534596348852	FAM65B	1
GCN40	BP	GO:0050817	coagulation	1/5	10/2052	0.0241534596348852	SYK	1
GCN40	BP	GO:0050852	T cell receptor signaling pathway	1/5	10/2052	0.0241534596348852	BTK	1
GCN40	BP	GO:0051489	regulation of filopodium assembly	1/5	10/2052	0.0241534596348852	FAM65B	1
GCN40	BP	GO:0071216	cellular response to biotic stimulus	1/5	10/2052	0.0241534596348852	SYK	1
GCN40	BP	GO:0120034	positive regulation of plasma membrane bounded cell projection assembly	1/5	10/2052	0.0241534596348852	FAM65B	1
GCN40	BP	GO:1902107	positive regulation of leukocyte differentiation	1/5	10/2052	0.0241534596348852	SYK	1
GCN40	BP	GO:1903305	regulation of regulated secretory pathway	1/5	10/2052	0.0241534596348852	SYK	1
GCN40	BP	GO:0045597	positive regulation of cell differentiation	2/5	109/2052	0.0251627981480965	FAM65B/SYK	2
GCN40	BP	GO:0044419	interspecies interaction between organisms	2/5	112/2052	0.0264937930190344	BTK/SYK	2
GCN40	BP	GO:0002695	negative regulation of leukocyte activation	1/5	11/2052	0.0265428977846528	FAM65B	1
GCN40	BP	GO:0014904	myotube cell development	1/5	11/2052	0.0265428977846528	FAM65B	1
GCN40	BP	GO:0015718	monocarboxylic acid transport	1/5	11/2052	0.0265428977846528	SYK	1
GCN40	BP	GO:0034614	cellular response to reactive oxygen species	1/5	11/2052	0.0265428977846528	SYK	1
GCN40	BP	GO:0042542	response to hydrogen peroxide	1/5	11/2052	0.0265428977846528	SYK	1
GCN40	BP	GO:0045619	regulation of lymphocyte differentiation	1/5	11/2052	0.0265428977846528	SYK	1
GCN40	BP	GO:0046847	filopodium assembly	1/5	11/2052	0.0265428977846528	FAM65B	1
GCN40	BP	GO:0048771	tissue remodeling	1/5	11/2052	0.0265428977846528	SYK	1
GCN40	BP	GO:0050866	negative regulation of cell activation	1/5	11/2052	0.0265428977846528	FAM65B	1
GCN40	BP	GO:0050871	positive regulation of B cell activation	1/5	11/2052	0.0265428977846528	SYK	1
GCN40	BP	GO:0051100	negative regulation of binding	1/5	11/2052	0.0265428977846528	FAM65B	1
GCN40	BP	GO:0051250	negative regulation of lymphocyte activation	1/5	11/2052	0.0265428977846528	FAM65B	1
GCN40	BP	GO:0061041	regulation of wound healing	1/5	11/2052	0.0265428977846528	SYK	1
GCN40	BP	GO:0071236	cellular response to antibiotic	1/5	11/2052	0.0265428977846528	SYK	1
GCN40	BP	GO:1905952	regulation of lipid localization	1/5	11/2052	0.0265428977846528	SYK	1
GCN40	BP	GO:0010648	negative regulation of cell communication	2/5	113/2052	0.0269441329244578	FAM65B/RGS20	2
GCN40	BP	GO:0023057	negative regulation of signaling	2/5	113/2052	0.0269441329244578	FAM65B/RGS20	2
GCN40	BP	GO:0006952	defense response	2/5	116/2052	0.0283150132776923	BTK/SYK	2
GCN40	BP	GO:0002685	regulation of leukocyte migration	1/5	12/2052	0.0289276530571061	FAM65B	1
GCN40	BP	GO:0002703	regulation of leukocyte mediated immunity	1/5	12/2052	0.0289276530571061	SYK	1
GCN40	BP	GO:0007229	integrin-mediated signaling pathway	1/5	12/2052	0.0289276530571061	SYK	1
GCN40	BP	GO:0046631	alpha-beta T cell activation	1/5	12/2052	0.0289276530571061	SYK	1
GCN40	BP	GO:0010830	regulation of myotube differentiation	1/5	13/2052	0.031307732338829	FAM65B	1
GCN40	BP	GO:0050864	regulation of B cell activation	1/5	13/2052	0.031307732338829	SYK	1
GCN40	BP	GO:0071248	cellular response to metal ion	1/5	13/2052	0.031307732338829	HVCN1	1
GCN40	BP	GO:0017157	regulation of exocytosis	1/5	14/2052	0.0336831425096509	SYK	1
GCN40	BP	GO:0022408	negative regulation of cell-cell adhesion	1/5	14/2052	0.0336831425096509	FAM65B	1
GCN40	BP	GO:0042129	regulation of T cell proliferation	1/5	14/2052	0.0336831425096509	SYK	1
GCN40	BP	GO:0045055	regulated exocytosis	1/5	14/2052	0.0336831425096509	SYK	1
GCN40	BP	GO:0045661	regulation of myoblast differentiation	1/5	14/2052	0.0336831425096509	FAM65B	1
GCN40	BP	GO:0050878	regulation of body fluid levels	1/5	14/2052	0.0336831425096509	SYK	1
GCN40	BP	GO:0051155	positive regulation of striated muscle cell differentiation	1/5	14/2052	0.0336831425096509	FAM65B	1
GCN40	BP	GO:0016477	cell migration	2/5	128/2052	0.0340908572400081	FAM65B/SYK	2
GCN40	BP	GO:0051049	regulation of transport	2/5	128/2052	0.0340908572400081	HVCN1/SYK	2
GCN40	BP	GO:0000302	response to reactive oxygen species	1/5	15/2052	0.0360538904426496	SYK	1
GCN40	BP	GO:0002274	myeloid leukocyte activation	1/5	15/2052	0.0360538904426496	SYK	1
GCN40	BP	GO:0010038	response to metal ion	1/5	15/2052	0.0360538904426496	HVCN1	1
GCN40	BP	GO:0032946	positive regulation of mononuclear cell proliferation	1/5	15/2052	0.0360538904426496	SYK	1
GCN40	BP	GO:0050671	positive regulation of lymphocyte proliferation	1/5	15/2052	0.0360538904426496	SYK	1
GCN40	BP	GO:0051149	positive regulation of muscle cell differentiation	1/5	15/2052	0.0360538904426496	FAM65B	1
GCN40	BP	GO:0060491	regulation of cell projection assembly	1/5	15/2052	0.0360538904426496	FAM65B	1
GCN40	BP	GO:0120032	regulation of plasma membrane bounded cell projection assembly	1/5	15/2052	0.0360538904426496	FAM65B	1
GCN40	BP	GO:1903828	negative regulation of cellular protein localization	1/5	15/2052	0.0360538904426496	FAM65B	1
GCN40	BP	GO:2000377	regulation of reactive oxygen species metabolic process	1/5	15/2052	0.0360538904426496	SYK	1
GCN40	BP	GO:0048870	cell motility	2/5	134/2052	0.0371498120521237	FAM65B/SYK	2
GCN40	BP	GO:0051674	localization of cell	2/5	135/2052	0.037670469879005	FAM65B/SYK	2
GCN40	BP	GO:0002699	positive regulation of immune effector process	1/5	16/2052	0.0384199830041552	SYK	1
GCN40	BP	GO:0006909	phagocytosis	1/5	16/2052	0.0384199830041552	SYK	1
GCN40	BP	GO:0030010	establishment of cell polarity	1/5	16/2052	0.0384199830041552	FAM65B	1
GCN40	BP	GO:0042098	T cell proliferation	1/5	16/2052	0.0384199830041552	SYK	1
GCN40	BP	GO:0050920	regulation of chemotaxis	1/5	16/2052	0.0384199830041552	FAM65B	1
GCN40	BP	GO:0071241	cellular response to inorganic substance	1/5	16/2052	0.0384199830041552	HVCN1	1
GCN40	BP	GO:1903708	positive regulation of hemopoiesis	1/5	16/2052	0.0384199830041552	SYK	1
GCN40	BP	GO:1902531	regulation of intracellular signal transduction	2/5	137/2052	0.0387209681085324	FAM65B/SYK	2
GCN40	BP	GO:0048585	negative regulation of response to stimulus	2/5	138/2052	0.0392507859337833	FAM65B/RGS20	2
GCN40	BP	GO:0006836	neurotransmitter transport	1/5	17/2052	0.040781427053752	SYK	1
GCN40	BP	GO:0014902	myotube differentiation	1/5	17/2052	0.040781427053752	FAM65B	1
GCN40	BP	GO:0015849	organic acid transport	1/5	17/2052	0.040781427053752	SYK	1
GCN40	BP	GO:0030183	B cell differentiation	1/5	17/2052	0.040781427053752	SYK	1
GCN40	BP	GO:0046942	carboxylic acid transport	1/5	17/2052	0.040781427053752	SYK	1
GCN40	BP	GO:0048747	muscle fiber development	1/5	17/2052	0.040781427053752	FAM65B	1
GCN40	BP	GO:0050870	positive regulation of T cell activation	1/5	17/2052	0.040781427053752	SYK	1
GCN40	BP	GO:0070665	positive regulation of leukocyte proliferation	1/5	17/2052	0.040781427053752	SYK	1
GCN40	BP	GO:1903039	positive regulation of leukocyte cell-cell adhesion	1/5	17/2052	0.040781427053752	SYK	1
GCN40	BP	GO:0051094	positive regulation of developmental process	2/5	142/2052	0.04140025276843	FAM65B/SYK	2
GCN40	BP	GO:0007605	sensory perception of sound	1/5	18/2052	0.0431382294442832	FAM65B	1
GCN40	BP	GO:0030336	negative regulation of cell migration	1/5	18/2052	0.0431382294442832	FAM65B	1
GCN40	BP	GO:0034599	cellular response to oxidative stress	1/5	18/2052	0.0431382294442832	SYK	1
GCN40	BP	GO:0046578	regulation of Ras protein signal transduction	1/5	18/2052	0.0431382294442832	FAM65B	1
GCN40	BP	GO:0050954	sensory perception of mechanical stimulus	1/5	18/2052	0.0431382294442832	FAM65B	1
GCN40	BP	GO:0051153	regulation of striated muscle cell differentiation	1/5	18/2052	0.0431382294442832	FAM65B	1
GCN40	BP	GO:1902105	regulation of leukocyte differentiation	1/5	18/2052	0.0431382294442832	SYK	1
GCN40	BP	GO:1903034	regulation of response to wounding	1/5	18/2052	0.0431382294442832	SYK	1
GCN40	BP	GO:0001894	tissue homeostasis	1/5	19/2052	0.0454903970218541	SYK	1
GCN40	BP	GO:0007266	Rho protein signal transduction	1/5	19/2052	0.0454903970218541	FAM65B	1
GCN40	BP	GO:0022409	positive regulation of cell-cell adhesion	1/5	19/2052	0.0454903970218541	SYK	1
GCN40	BP	GO:0032388	positive regulation of intracellular transport	1/5	19/2052	0.0454903970218541	SYK	1
GCN40	BP	GO:0043393	regulation of protein binding	1/5	19/2052	0.0454903970218541	FAM65B	1
GCN40	BP	GO:0018193	peptidyl-amino acid modification	2/5	151/2052	0.0464101455747542	BTK/SYK	2
GCN40	BP	GO:0007155	cell adhesion	2/5	152/2052	0.046981378100694	FAM65B/SYK	2
GCN40	BP	GO:0022610	biological adhesion	2/5	152/2052	0.046981378100694	FAM65B/SYK	2
GCN40	BP	GO:0006811	ion transport	2/5	153/2052	0.0475554857042478	HVCN1/SYK	2
GCN40	BP	GO:0002443	leukocyte mediated immunity	1/5	20/2052	0.0478379366258335	SYK	1
GCN40	BP	GO:0015850	organic hydroxy compound transport	1/5	20/2052	0.0478379366258335	SYK	1
GCN40	BP	GO:0051099	positive regulation of binding	1/5	20/2052	0.0478379366258335	FAM65B	1
GCN40	BP	GO:2000146	negative regulation of cell motility	1/5	20/2052	0.0478379366258335	FAM65B	1
GCN40	MF	GO:0004715	non-membrane spanning protein tyrosine kinase activity	2/4	11/1898	0.000182149230640278	BTK/SYK	2
GCN40	MF	GO:0004713	protein tyrosine kinase activity	2/4	38/1898	0.00228409828753461	BTK/SYK	2
GCN40	MF	GO:0004672	protein kinase activity	2/4	86/1898	0.0114738508185071	BTK/SYK	2
GCN40	MF	GO:0016773	phosphotransferase activity, alcohol group as acceptor	2/4	96/1898	0.0142117121680578	BTK/SYK	2
GCN40	MF	GO:0016301	kinase activity	2/4	108/1898	0.0178516260707047	BTK/SYK	2
GCN40	MF	GO:0016772	transferase activity, transferring phosphorus-containing groups	2/4	126/1898	0.0240133110843096	BTK/SYK	2
GCN40	MF	GO:0015078	proton transmembrane transporter activity	1/4	15/1898	0.0312638696826886	HVCN1	1
GCN40	MF	GO:0022843	voltage-gated cation channel activity	1/4	18/1898	0.0374276028629658	HVCN1	1
GCN40	MF	GO:0005244	voltage-gated ion channel activity	1/4	20/1898	0.0415203857502522	HVCN1	1
GCN40	MF	GO:0022832	voltage-gated channel activity	1/4	20/1898	0.0415203857502522	HVCN1	1

## Sheet: Sheet5
Supplementary Materials 4.4 KEGG analysis results of GCN278, GCN53, and GCN40
Group	ID	Description	GeneRatio	BgRatio	pvalue	geneID	Count
GCN278	gga00052	Galactose metabolism	6/92	36/5052	3.8832e-05	425137/772271/425007/423698/425545/418171	6
GCN278	gga00561	Glycerolipid metabolism	7/92	60/5052	9.29311e-05	425137/772271/424405/431066/418589/418550/418171	7
GCN278	gga00910	Nitrogen metabolism	4/92	17/5052	0.000204464	417647/396257/415791/421139	4
GCN278	gga00051	Fructose and mannose metabolism	5/92	35/5052	0.000378515	425137/772271/423698/415332/418171	5
GCN278	gga00040	Pentose and glucuronate interconversions	4/92	22/5052	0.000586085	425137/772271/415332/418171	4
GCN278	gga02010	ABC transporters	5/92	40/5052	0.000714132	422099/420534/421401/421402/395712	5
GCN278	gga00190	Oxidative phosphorylation	8/92	117/5052	0.00119693	427854/416753/423280/424575/418162/426199/421939/768854	8
GCN278	gga00790	Folate biosynthesis	4/92	28/5052	0.00150908	425137/772271/100859876/418171	4
GCN278	gga04145	Phagosome	8/92	138/5052	0.00341084	427854/416753/423280/424575/418162/426199/421939/768854	8
GCN278	gga00140	Steroid hormone biosynthesis	4/92	36/5052	0.00388562	395172/415807/417981/421466	4
GCN278	gga00380	Tryptophan metabolism	4/92	37/5052	0.00429674	424405/421466/423600/100858159	4
GCN278	gga00340	Histidine metabolism	3/92	20/5052	0.00532331	424405/395726/100858159	3
GCN278	gga00500	Starch and sucrose metabolism	3/92	33/5052	0.021496	425007/423698/425545	3
GCN278	gga00983	Drug metabolism - other enzymes	4/92	60/5052	0.0231241	769847/396025/395611/415787	4
GCN278	gga00980	Metabolism of xenobiotics by cytochrome P450	3/92	36/5052	0.0270562	769847/421466/395611	3
GCN278	gga03320	PPAR signaling pathway	4/92	63/5052	0.0271137	416154/396458/422678/418589	4
GCN278	gga00620	Pyruvate metabolism	3/92	38/5052	0.0311497	424405/396458/431627	3
GCN53	gga05164	Influenza A	7/15	140/5052	5.77838175390419e-08	395147/424185/396330/395313/428650/424044/422720	7
GCN53	gga05168	Herpes simplex virus 1 infection	6/15	152/5052	2.68891700926979e-06	395147/424185/396330/424044/422720/768990	6
GCN53	gga04622	RIG-I-like receptor signaling pathway	4/15	57/5052	1.81283337644256e-05	100858653/424185/396330/768990	4
GCN53	gga04621	NOD-like receptor signaling pathway	5/15	128/5052	2.36526507578431e-05	419563/396330/417707/424044/768990	5
GCN53	gga04620	Toll-like receptor signaling pathway	3/15	84/5052	0.00174661096738064	396330/424044/422720	3
GCN53	gga04217	Necroptosis	3/15	129/5052	0.00591067117115266	395147/424044/422720	3
GCN53	gga04623	Cytosolic DNA-sensing pathway	2/15	44/5052	0.00724408454612923	396330/768990	2
GCN53	gga04625	C-type lectin receptor signaling pathway	2/15	88/5052	0.0271889807451202	396384/424044	2
GCN40	gga04060	Cytokine-cytokine receptor interaction	5/15	202/5052	0.000210433	109648311/422510/419784/770275/395090	5
GCN40	gga00565	Ether lipid metabolism	3/15	45/5052	0.000278897	426747/771655/423496	3
GCN40	gga00592	alpha-Linolenic acid metabolism	2/15	25/5052	0.00237332	426747/771655	2
GCN40	gga00564	Glycerophospholipid metabolism	3/15	95/5052	0.00248777	426747/771655/423496	3
GCN40	gga00591	Linoleic acid metabolism	2/15	29/5052	0.00318993	426747/771655	2
GCN40	gga04672	Intestinal immune network for IgA production	2/15	38/5052	0.0054389	418257/770275	2
GCN40	gga00590	Arachidonic acid metabolism	2/15	49/5052	0.00892856	426747/771655	2
GCN40	gga04270	Vascular smooth muscle contraction	2/15	121/5052	0.0487451	426747/771655	2
