# Supplementary material for: Time-series transcriptome analysis identified differentially expressed genes in broiler chicken infected with mixed Eimeria species
Source: Front Genet. 2022 Aug 8;13:886781. doi: 10.3389/fgene.2022.886781 (PMC9393255; doi:10.3389/fgene.2022.886781)
Supplement: Supplementary file 4 [file Table1.xlsx]

## Sheet: Sheet3
Supplementary Materials 2. Overview of RNA-seq data processing
		Raw sequence			Trimming and mapping
ID	dpi	Raw sequence	Forward GC (%)	Reverse GC (%)	Trimmed sequence	Unique mapping rate (%)	Overall mapping rate (%)
NC4_A1	4	38168795	48	49	37724492	91.92	93.7
NC4_A2	4	41692595	48	48	41135440	92.48	94.22
NC4_A3	4	41677418	48	48	41127242	93.79	95.56
NC7_B2	7	44744786	47	47	44186056	93.98	95.9
NC7_B4	7	44491519	48	49	43990288	93.21	95.07
NC7_B5	7	42966690	47	48	42389121	93.77	95.7
NC21_C4	21	33730093	47	48	33368276	94.1	95.82
NC21_C5	21	44672291	48	48	44027266	91.96	93.83
NC21_C6	21	41969337	48	49	41253407	92.88	94.96
PC4_A21	4	40485404	48	48	40015394	93.55	95.43
PC4_A24	4	41718630	48	48	41100356	93.41	95.49
PC4_A29	4	44287812	47	48	43727660	93.69	95.47
PC4_A38	4	35459079	48	48	35051183	93.53	95.56
PC4_A40	4	44735022	48	48	44182732	93.91	95.89
PC7_B24	7	35019444	48	49	34605372	93.69	95.7
PC7_B29	7	43326264	48	48	42863327	93.48	95.31
PC7_B33	7	44438060	48	48	43855953	93.51	95.41
PC7_B38	7	39942948	48	48	39418324	93.46	95.34
PC7_B40	7	40783881	48	48	40357387	92.38	94.2
PC21_C15	21	37804068	48	48	37359671	93.26	95.23
PC21_C21	21	39437362	48	49	38924098	93.63	95.53
PC21_C24	21	43515518	48	49	42990643	92.98	94.86
PC21_C29	21	43657011	48	49	43155250	93.09	95.14
PC21_C40	21	34489491	48	48	34130326	93.87	95.68
Total		983213518			970939264
Average		4.09672e+07			4.04558e+07
